# Supplementary material for: Molecular tuning boosts asymmetric C-C coupling for CO conversion to acetate
Source: Nat Commun. 2024 Apr 29;15:3641. doi: 10.1038/s41467-024-47913-1 (PMC11059391; doi:10.1038/s41467-024-47913-1)
Supplement: Supplementary file 3 — Source Data [file 41467_2024_47913_MOESM3_ESM.zip › Figure 1.xlsx]

## Sheet: Figure 1a
as-prepared Cu2O	FE (%)								as-prepared Cu2O-pyS	FE (%)
E (V vs RHE)	H2	CH4	C2H4	EtOH	n-PrOH	Acetate			E (V vs RHE)	H2	CH4	C2H4	EtOH	n-PrOH	Acetate
-0.45	33.16	11.41	15.39	9.81	8.23	10.07			-0.45	23.34	6.7	5.84	12.73	4.24	36.07
-0.55	33.17	14.05	10.61	11.67	14.05	7.96			-0.55	29.18	2.92	3.45	7.96	5.31	45.88
-0.65	32.09	13.01	15.92	14.85	15.38	5.57			-0.65	18.3	2.39	1.86	3.98	2.38	68.44
-0.75	30.24	13.26	14.06	15.65	17.77	6.37			-0.75	22.55	6.89	2.65	4.5	3.71	58.1
-0.85	32.88	7.43	21.75	15.38	12.47	5.31			-0.85	22.28	4.77	3.98	4.51	1.59	58.09

## Sheet: Figure 1b
commercial Cu	FE (%)								c-Cu-pyS	FE (%)
E (V vs RHE)	H2	CH4	C2H4	EtOH	n-PrOH	Acetate			E (V vs RHE)	H2	CH4	C2H4	EtOH	n-PrOH	Acetate
-0.45	36.17	11.97	16.22	10.9	6.12	7.98			-0.45	25	6.91	7.18	4.79	10.11	39.36
-0.55	34.84	12.77	13.56	13.03	8.24	11.97			-0.55	27.66	2.93	3.99	6.12	13.03	46.81
-0.65	35.51	11.7	14.89	10.11	10.1	18.35			-0.65	19.15	2.13	2.93	2.39	12.23	58.24
-0.75	30.59	14.36	13.83	8.24	15.43	16.76			-0.75	22.61	1.86	9.04	4.26	10.1	52.93
-0.85	34.31	8.78	18.09	7.45	15.69	12.23			-0.85	23.4	3.72	5.85	2.13	8.51	48.14

## Sheet: Figure 1c
commercial Cu2O	FE (%)								c-Cu2O-pyS	FE (%)
E (V vs RHE)	H2	CH4	C2H4	EtOH	n-PrOH	Acetate			E (V vs RHE)	H2	CH4	C2H4	EtOH	n-PrOH	Acetate
-0.45	34.05	10.81	15.14	8.11	8.92	11.62			-0.45	25.14	6.76	6.22	5.68	8.65	40.54
-0.55	31.62	13.51	12.16	8.11	9.46	14.86			-0.55	27.29	4.05	4.05	5.4	8.11	46.76
-0.65	29.73	12.97	15.68	5.41	13.51	20			-0.65	16.76	3.31	3.24	2.97	5.14	60.54
-0.75	31.35	14.05	14.32	5.68	12.16	18.92			-0.75	20	3.78	9.73	5.41	4.32	48.65
-0.85	31.35	12.16	18.1	5.41	10.27	14.59			-0.85	21.35	6.49	6.22	2.7	3.78	43.78

## Sheet: Figure 1d
commercial CuO	FE (%)								c-CuO-pyS	FE (%)
E (V vs RHE)	H2	CH4	C2H4	EtOH	n-PrOH	Acetate			E (V vs RHE)	H2	CH4	C2H4	EtOH	n-PrOH	Acetate
-0.45	35.36	9.23	13.19	5.8	12.4	11.87			-0.45	25.58	5.81	5.54	5.01	8.17	38.52
-0.55	30.34	14.25	11.08	6.07	8.97	22.16			-0.55	27.68	3.12	2.9	4.22	9.76	48.02
-0.65	31.66	11.61	13.46	9.75	9.76	20.05			-0.65	16.62	2.63	2.89	3.69	5.54	59.89
-0.75	30.61	10.82	12.66	7.39	11.61	25.6			-0.75	19.26	2.91	6.6	2.64	5.01	53.3
-0.85	31.7	9.5	13.72	8.44	10.82	20.05			-0.85	20.84	5.54	3.96	1.85	4.49	50.13
