# Supplementary material for: Molecular tuning boosts asymmetric C-C coupling for CO conversion to acetate
Source: Nat Commun. 2024 Apr 29;15:3641. doi: 10.1038/s41467-024-47913-1 (PMC11059391; doi:10.1038/s41467-024-47913-1)
Supplement: Supplementary file 3 — Source Data [file 41467_2024_47913_MOESM3_ESM.zip › Figure 2.xlsx]

## Sheet: Figure 2a
Reaction time (h)	Current density (mA/cm2)			Reaction time (h)	FEAcetate (%)
0	-367.056			3	68.6
0	-392.15			6	63.1
0	-382.663			9	69.6
0	-381.356			12	66.4
0	-379.569			20	66.2
0	-372.762			23	69.4
0	-362.381			26	65.3
0	-363.413			29	68.4
0	-358.6			32	66.5
0	-361.762			40	66
0	-367.4			43	69.2
0	-374.275			46	66.6
0.01389	-351.381			49	65.4
0.01389	-365.2			52	66.7
0.01389	-377.919			60	69.1
0.01389	-349.181			63	67.5
0.01389	-354.956			66	68.7
0.01389	-367.675			69	69.1
0.01389	-349.113			72	67.2
0.01389	-357.569			80	66.7
0.01389	-352.962			83	68.6
0.01389	-387.681			86	67.1
0.01389	-381.769			89	67.7
0.01389	-364.031			92	68.7
0.01389	-368.913			95	68.3
0.02778	-351.312			98	67.4
0.02778	-364.788
0.02778	-355.3
0.02778	-390.775
0.02778	-412.363
0.02778	-372.9
0.02778	-363.275
0.02778	-371.8
0.02778	-366.163
0.02778	-381.975
0.02778	-363
0.02778	-395.038
0.04167	-379.981
0.04167	-364.375
0.04167	-377.231
0.04167	-362.175
0.04167	-374.619
0.04167	-366.644
0.04167	-361.35
0.04167	-357.087
0.04167	-363.756
0.04167	-360.869
0.04167	-366.369
0.04167	-360.456
0.04167	-359.012
0.05556	-346.431
0.05556	-381.356
0.05556	-360.456
0.05556	-381.15
0.05556	-372.625
0.05556	-364.994
0.05556	-378.881
0.05556	-366.781
0.05556	-374.344
0.05556	-377.988
0.05556	-380.806
0.05556	-371.525
0.06944	-367.331
0.06944	-373.794
0.06944	-356.125
0.06944	-354.406
0.06944	-364.031
0.06944	-360.594
0.06944	-383.762
0.06944	-370.975
0.06944	-400.331
0.06944	-385.069
0.06944	-377.163
0.06944	-364.169
0.06944	-364.719
0.08333	-372.694
0.08333	-368.156
0.08333	-369.119
0.08333	-356.881
0.08333	-360.731
0.08333	-361.969
0.08333	-338.113
0.08333	-362.656
0.08333	-354.062
0.08333	-355.025
0.08333	-352.069
0.08333	-368.775
0.09722	-376.475
0.09722	-407.894
0.09722	-394.212
0.09722	-386.65
0.09722	-392.494
0.09722	-370.494
0.09722	-372.075
0.09722	-378.125
0.09722	-384.519
0.09722	-368.087
0.09722	-379.019
0.09722	-369.875
0.09722	-367.881
0.11111	-363.894
0.11111	-362.312
0.11111	-369.738
0.11111	-374.962
0.11111	-373.244
0.11111	-394.556
0.11111	-365.475
0.11111	-381.15
0.11111	-377.369
0.11111	-372.694
0.11111	-376.131
0.11111	-368.5
0.11111	-362.725
0.125	-364.375
0.125	-363.894
0.125	-352.894
0.125	-358.875
0.125	-387.337
0.125	-385.413
0.125	-368.019
0.125	-377.438
0.125	-373.519
0.125	-383.144
0.125	-363.688
0.125	-368.569
0.13889	-355.025
0.13889	-374.275
0.13889	-356.4
0.13889	-354.956
0.13889	-364.306
0.13889	-409.75
0.13889	-385.206
0.13889	-387.269
0.13889	-365.681
0.13889	-382.456
0.13889	-357.981
0.13889	-376.819
0.13889	-390.294
0.15278	-375.238
0.15278	-379.637
0.15278	-368.294
0.15278	-373.038
0.15278	-388.85
0.15278	-380.669
0.15278	-359.837
0.15278	-357.5
0.15278	-356.4
0.15278	-396.206
0.15278	-377.919
0.15278	-383.281
0.16667	-375.375
0.16667	-361.006
0.16667	-374.55
0.16667	-366.438
0.16667	-375.925
0.16667	-361.969
0.16667	-358.531
0.16667	-365.75
0.16667	-374
0.16667	-373.106
0.16667	-392.975
0.16667	-375.788
0.16667	-365.956
0.18056	-347.256
0.18056	-397.856
0.18056	-380.738
0.18056	-369.394
0.18056	-358.944
0.18056	-361.488
0.18056	-376.681
0.18056	-353.169
0.18056	-350.419
0.18056	-353.994
0.18056	-369.875
0.18056	-370.219
0.19444	-360.869
0.19444	-391.6
0.19444	-385.275
0.19444	-399.231
0.19444	-372.625
0.19444	-369.188
0.19444	-390.844
0.19444	-382.25
0.19444	-374.825
0.19444	-363.275
0.19444	-372.006
0.19444	-354.887
0.19444	-362.45
0.20833	-353.375
0.20833	-352.756
0.20833	-365.337
0.20833	-354.475
0.20833	-357.775
0.20833	-356.675
0.20833	-367.194
0.20833	-353.1
0.20833	-397.031
0.20833	-393.319
0.20833	-379.5
0.20833	-396.894
0.22222	-399.988
0.22222	-377.506
0.22222	-402.806
0.22222	-370.769
0.22222	-386.512
0.22222	-380.325
0.22222	-361.625
0.22222	-359.288
0.22222	-370.631
0.22222	-372.419
0.22222	-362.587
0.22222	-369.119
0.22222	-377.712
0.23611	-386.719
0.23611	-363.756
0.23611	-375.719
0.23611	-367.194
0.23611	-371.525
0.23611	-394.625
0.23611	-394.419
0.23611	-378.881
0.23611	-368.913
0.23611	-367.194
0.23611	-377.231
0.23611	-359.837
0.25	-366.575
0.25	-368.706
0.25	-369.188
0.25	-364.238
0.25	-353.512
0.25	-367.331
0.25	-354.681
0.25	-410.094
0.25	-392.219
0.25	-385.069
0.25	-386.788
0.25	-389.262
0.25	-377.231
0.26389	-398.613
0.26389	-374.894
0.26389	-379.637
0.26389	-379.294
0.26389	-366.438
0.26389	-372.625
0.26389	-366.919
0.26389	-373.725
0.26389	-338.938
0.26389	-367.606
0.26389	-366.575
0.26389	-347.325
0.26389	-338.594
0.27778	-388.781
0.27778	-375.994
0.27778	-382.181
0.27778	-376.956
0.27778	-383.281
0.27778	-373.587
0.27778	-374.688
0.27778	-365.544
0.27778	-359.012
0.27778	-367.331
0.27778	-356.606
0.27778	-370.219
0.29167	-370.7
0.29167	-362.931
0.29167	-364.169
0.29167	-359.562
0.29167	-383.006
0.29167	-378.4
0.29167	-366.575
0.29167	-352.55
0.29167	-363.55
0.29167	-400.881
0.29167	-376.681
0.29167	-382.044
0.29167	-367.125
0.30556	-373.381
0.30556	-369.119
0.30556	-356.812
0.30556	-371.731
0.30556	-355.163
0.30556	-374.275
0.30556	-391.325
0.30556	-375.512
0.30556	-367.606
0.30556	-390.363
0.30556	-403.7
0.30556	-382.663
0.31944	-381.012
0.31944	-382.8
0.31944	-388.231
0.31944	-381.15
0.31944	-371.319
0.31944	-378.675
0.31944	-368.844
0.31944	-367.606
0.31944	-355.85
0.31944	-378.675
0.31944	-374.206
0.31944	-374.069
0.31944	-353.031
0.33333	-379.294
0.33333	-372.075
0.33333	-354.475
0.33333	-360.525
0.33333	-357.913
0.33333	-356.194
0.33333	-362.794
0.33333	-354.887
0.33333	-358.119
0.33333	-354.956
0.33333	-358.394
0.33333	-366.988
0.34722	-376.819
0.34722	-368.087
0.34722	-377.438
0.34722	-364.994
0.34722	-360.319
0.34722	-348.7
0.34722	-366.575
0.34722	-367.194
0.34722	-366.644
0.34722	-374.688
0.34722	-353.788
0.34722	-356.262
0.34722	-370.081
0.36111	-387.406
0.36111	-383.694
0.36111	-372.969
0.36111	-368.363
0.36111	-370.975
0.36111	-387.681
0.36111	-393.113
0.36111	-374.894
0.36111	-357.363
0.36111	-368.5
0.36111	-363.275
0.36111	-346.225
0.375	-351.312
0.375	-348.425
0.375	-354.75
0.375	-369.738
0.375	-361.144
0.375	-363.413
0.375	-360.456
0.375	-366.85
0.375	-377.3
0.375	-376.131
0.375	-375.1
0.375	-372.694
0.375	-365.475
0.38889	-362.519
0.38889	-368.087
0.38889	-357.363
0.38889	-382.387
0.38889	-366.575
0.38889	-373.038
0.38889	-397.169
0.38889	-383.831
0.38889	-402.669
0.38889	-371.25
0.38889	-370.631
0.38889	-362.587
0.38889	-376.2
0.40278	-387.956
0.40278	-366.85
0.40278	-378.606
0.40278	-369.944
0.40278	-375.925
0.40278	-366.988
0.40278	-383.488
0.40278	-369.875
0.40278	-363.55
0.40278	-363.825
0.40278	-360.387
0.40278	-361.9
0.41667	-368.775
0.41667	-341.137
0.41667	-357.019
0.41667	-370.769
0.41667	-369.256
0.41667	-371.869
0.41667	-391.875
0.41667	-382.456
0.41667	-384.244
0.41667	-375.65
0.41667	-364.512
0.41667	-368.844
0.41667	-407
0.43056	-389.056
0.43056	-378.675
0.43056	-367.194
0.43056	-384.656
0.43056	-368.431
0.43056	-364.444
0.43056	-361.762
0.43056	-363.344
0.43056	-351.312
0.43056	-360.8
0.43056	-354.681
0.43056	-353.031
0.44444	-368.087
0.44444	-352.688
0.44444	-366.438
0.44444	-365.681
0.44444	-356.812
0.44444	-367.538
0.44444	-346.363
0.44444	-369.806
0.44444	-389.4
0.44444	-375.994
0.44444	-372.556
0.44444	-364.1
0.44444	-368.363
0.45833	-363.413
0.45833	-358.944
0.45833	-354.475
0.45833	-371.663
0.45833	-371.044
0.45833	-377.781
0.45833	-385.344
0.45833	-373.45
0.45833	-371.8
0.45833	-371.938
0.45833	-347.6
0.45833	-365.269
0.47222	-375.238
0.47222	-409.819
0.47222	-389.744
0.47222	-381.769
0.47222	-372.831
0.47222	-375.512
0.47222	-366.85
0.47222	-369.875
0.47222	-371.319
0.47222	-362.587
0.47222	-375.925
0.47222	-359.975
0.47222	-382.938
0.48611	-368.706
0.48611	-365.475
0.48611	-367.194
0.48611	-379.637
0.48611	-358.394
0.48611	-385.275
0.48611	-372.144
0.48611	-377.163
0.48611	-381.012
0.48611	-377.919
0.48611	-408.169
0.48611	-389.95
0.5	-380.738
0.5	-389.056
0.5	-368.294
0.5	-374.55
0.5	-376.269
0.5	-377.781
0.5	-353.512
0.5	-356.744
0.5	-374.55
0.5	-351.038
0.5	-371.456
0.5	-370.425
0.5	-365.337
0.51389	-366.644
0.51389	-350.9
0.51389	-375.788
0.51389	-373.587
0.51389	-366.644
0.51389	-402.738
0.51389	-398.475
0.51389	-384.45
0.51389	-369.806
0.51389	-376.475
0.51389	-364.169
0.51389	-373.175
0.52778	-363.756
0.52778	-359.425
0.52778	-359.425
0.52778	-368.637
0.52778	-381.975
0.52778	-365.681
0.52778	-364.788
0.52778	-346.156
0.52778	-384.794
0.52778	-371.938
0.52778	-376.337
0.52778	-372.419
0.52778	-375.65
0.54167	-372.281
0.54167	-351.519
0.54167	-365.819
0.54167	-375.169
0.54167	-368.363
0.54167	-359.562
0.54167	-371.319
0.54167	-367.4
0.54167	-370.288
0.54167	-371.525
0.54167	-378.812
0.54167	-372.694
0.54167	-379.5
0.55556	-360.8
0.55556	-353.925
0.55556	-366.919
0.55556	-388.575
0.55556	-389.262
0.55556	-381.15
0.55556	-364.925
0.55556	-403.15
0.55556	-376.2
0.55556	-374.137
0.55556	-363.275
0.55556	-380.394
0.56944	-367.125
0.56944	-360.938
0.56944	-360.456
0.56944	-365.681
0.56944	-367.4
0.56944	-383.556
0.56944	-372.212
0.56944	-366.163
0.56944	-362.725
0.56944	-353.306
0.56944	-369.6
0.56944	-352.825
0.56944	-361.762
0.58333	-352.962
0.58333	-365.887
0.58333	-372.625
0.58333	-434.706
0.58333	-408.169
0.58333	-390.294
0.58333	-374.962
0.58333	-369.394
0.58333	-379.913
0.58333	-362.656
0.58333	-372.488
0.58333	-353.306
0.59722	-357.569
0.59722	-376.887
0.59722	-357.019
0.59722	-355.781
0.59722	-357.294
0.59722	-388.988
0.59722	-361.831
0.59722	-372.075
0.59722	-356.262
0.59722	-352.481
0.59722	-361.212
0.59722	-397.306
0.59722	-384.381
0.61111	-380.944
0.61111	-372.762
0.61111	-366.919
0.61111	-376.062
0.61111	-361.075
0.61111	-364.238
0.61111	-365.887
0.61111	-371.525
0.61111	-367.056
0.61111	-365.544
0.61111	-354.887
0.61111	-365.2
0.625	-363.413
0.625	-350.281
0.625	-355.025
0.625	-377.988
0.625	-377.438
0.625	-368.569
0.625	-356.95
0.625	-367.95
0.625	-364.1
0.625	-354.887
0.625	-355.988
0.625	-365.681
0.625	-354.819
0.63889	-353.994
0.63889	-370.012
0.63889	-375.581
0.63889	-353.375
0.63889	-361.831
0.63889	-363.619
0.63889	-369.531
0.63889	-359.081
0.63889	-374.137
0.63889	-373.794
0.63889	-363.825
0.63889	-356.469
0.65278	-365.475
0.65278	-385.619
0.65278	-391.462
0.65278	-365.475
0.65278	-396.619
0.65278	-379.156
0.65278	-369.462
0.65278	-383.831
0.65278	-366.231
0.65278	-375.1
0.65278	-384.381
0.65278	-370.15
0.65278	-381.837
0.66667	-382.319
0.66667	-370.15
0.66667	-365.956
0.66667	-373.312
0.66667	-377.025
0.66667	-386.1
0.66667	-376.681
0.66667	-370.769
0.66667	-362.45
0.66667	-407.55
0.66667	-389.331
0.66667	-375.65
0.66667	-379.087
0.68056	-379.087
0.68056	-370.837
0.68056	-361.075
0.68056	-364.65
0.68056	-369.944
0.68056	-399.231
0.68056	-416.419
0.68056	-394.212
0.68056	-374.619
0.68056	-372.144
0.68056	-369.119
0.68056	-378.056
0.69444	-368.775
0.69444	-360.869
0.69444	-358.669
0.69444	-363.756
0.69444	-367.262
0.69444	-361.006
0.69444	-351.381
0.69444	-356.469
0.69444	-362.725
0.69444	-359.356
0.69444	-373.863
0.69444	-385.619
0.69444	-426.113
0.70833	-399.369
0.70833	-380.6
0.70833	-380.875
0.70833	-376.544
0.70833	-367.469
0.70833	-378.881
0.70833	-359.837
0.70833	-365.475
0.70833	-364.031
0.70833	-352.069
0.70833	-373.725
0.70833	-374
0.72222	-385.137
0.72222	-386.925
0.72222	-366.644
0.72222	-390.706
0.72222	-407.413
0.72222	-375.1
0.72222	-372.419
0.72222	-398.544
0.72222	-369.394
0.72222	-377.025
0.72222	-371.731
0.72222	-394.488
0.72222	-372.419
0.73611	-375.238
0.73611	-378.812
0.73611	-384.038
0.73611	-377.85
0.73611	-370.012
0.73611	-368.431
0.73611	-358.531
0.73611	-377.644
0.73611	-360.8
0.73611	-354.887
0.73611	-368.844
0.73611	-360.319
0.75	-365.406
0.75	-362.587
0.75	-383.144
0.75	-412.981
0.75	-397.306
0.75	-383.075
0.75	-375.512
0.75	-366.163
0.75	-360.525
0.75	-385.756
0.75	-366.506
0.75	-374.069
0.75	-361.281
0.76389	-353.031
0.76389	-357.363
0.76389	-356.675
0.76389	-376.2
0.76389	-376.75
0.76389	-363.413
0.76389	-367.194
0.76389	-348.012
0.76389	-367.881
0.76389	-354.956
0.76389	-352.206
0.76389	-394.488
0.77778	-370.631
0.77778	-382.456
0.77778	-365.681
0.77778	-388.644
0.77778	-376.062
0.77778	-362.863
0.77778	-364.031
0.77778	-361.281
0.77778	-395.038
0.77778	-365.337
0.77778	-366.988
0.77778	-367.675
0.77778	-366.781
0.79167	-364.444
0.79167	-378.606
0.79167	-393.731
0.79167	-390.981
0.79167	-368.844
0.79167	-379.5
0.79167	-378.262
0.79167	-370.012
0.79167	-359.631
0.79167	-351.794
0.79167	-358.325
0.79167	-367.881
0.80556	-370.562
0.80556	-365.819
0.80556	-379.225
0.80556	-374.688
0.80556	-399.231
0.80556	-381.219
0.80556	-368.981
0.80556	-365.131
0.80556	-394.075
0.80556	-377.506
0.80556	-373.656
0.80556	-364.65
0.80556	-367.194
0.81944	-361.075
0.81944	-374.344
0.81944	-360.387
0.81944	-361.831
0.81944	-370.837
0.81944	-389.331
0.81944	-375.375
0.81944	-381.081
0.81944	-367.4
0.81944	-352.894
0.81944	-355.163
0.81944	-367.95
0.81944	-357.981
0.83333	-353.306
0.83333	-395.175
0.83333	-392.562
0.83333	-377.575
0.83333	-397.994
0.83333	-389.95
0.83333	-392.769
0.83333	-371.731
0.83333	-363.756
0.83333	-369.394
0.83333	-377.231
0.83333	-364.65
0.84722	-365.75
0.84722	-361.281
0.84722	-402.256
0.84722	-378.675
0.84722	-370.15
0.84722	-398.75
0.84722	-384.381
0.84722	-386.306
0.84722	-371.25
0.84722	-370.012
0.84722	-385.55
0.84722	-377.094
0.84722	-369.256
0.86111	-371.113
0.86111	-370.975
0.86111	-366.919
0.86111	-360.938
0.86111	-361.556
0.86111	-399.369
0.86111	-405.281
0.86111	-385.137
0.86111	-371.456
0.86111	-378.056
0.86111	-364.238
0.86111	-360.8
0.875	-370.7
0.875	-371.25
0.875	-360.319
0.875	-389.538
0.875	-371.319
0.875	-359.012
0.875	-371.594
0.875	-363.756
0.875	-368.569
0.875	-373.656
0.875	-358.6
0.875	-358.875
0.875	-370.631
0.88889	-356.4
0.88889	-360.525
0.88889	-375.512
0.88889	-363.137
0.88889	-372.625
0.88889	-362.244
0.88889	-390.569
0.88889	-382.8
0.88889	-372.419
0.88889	-374.206
0.88889	-369.188
0.88889	-369.256
0.90278	-372.35
0.90278	-379.363
0.90278	-370.7
0.90278	-381.425
0.90278	-371.869
0.90278	-376.131
0.90278	-366.163
0.90278	-366.644
0.90278	-380.119
0.90278	-382.456
0.90278	-371.456
0.90278	-363.137
0.90278	-364.994
0.91667	-361.488
0.91667	-366.781
0.91667	-367.125
0.91667	-364.238
0.91667	-370.425
0.91667	-371.113
0.91667	-370.631
0.91667	-377.369
0.91667	-380.325
0.91667	-363.825
0.91667	-367.812
0.91667	-356.538
0.93056	-359.906
0.93056	-350.969
0.93056	-379.087
0.93056	-396.344
0.93056	-375.856
0.93056	-379.775
0.93056	-371.113
0.93056	-381.494
0.93056	-372.212
0.93056	-379.363
0.93056	-370.012
0.93056	-374.344
0.93056	-378.262
0.94444	-388.712
0.94444	-378.538
0.94444	-370.7
0.94444	-352
0.94444	-352.619
0.94444	-369.806
0.94444	-366.369
0.94444	-359.219
0.94444	-375.581
0.94444	-373.519
0.94444	-373.175
0.94444	-371.319
0.95833	-362.725
0.95833	-358.256
0.95833	-367.194
0.95833	-373.175
0.95833	-408.1
0.95833	-401.225
0.95833	-402.531
0.95833	-391.119
0.95833	-368.981
0.95833	-377.094
0.95833	-366.025
0.95833	-368.913
0.95833	-382.663
0.97222	-380.188
0.97222	-368.294
0.97222	-381.562
0.97222	-379.913
0.97222	-364.788
0.97222	-356.194
0.97222	-347.531
0.97222	-375.031
0.97222	-356.675
0.97222	-364.994
0.97222	-365.475
0.97222	-356.469
0.97222	-367.262
0.98611	-346.5
0.98611	-372.625
0.98611	-369.6
0.98611	-365.131
0.98611	-352.413
0.98611	-377.369
0.98611	-378.812
0.98611	-374.069
0.98611	-364.444
0.98611	-375.65
0.98611	-357.706
0.98611	-359.906
1	-378.744
1	-377.575
1	-382.938
1	-369.531
1	-365.887
1	-363.137
1	-366.438
1	-361.281
1	-377.988
1	-375.444
1	-414.837
1	-392.562
1	-382.181
1.01389	-368.844
1.01389	-364.994
1.01389	-364.238
1.01389	-391.462
1.01389	-385.894
1.01389	-375.238
1.01389	-376.337
1.01389	-359.081
1.01389	-359.012
1.01389	-374.069
1.01389	-367.675
1.01389	-366.094
1.02778	-370.769
1.02778	-367.262
1.02778	-355.094
1.02778	-379.363
1.02778	-346.981
1.02778	-402.738
1.02778	-380.6
1.02778	-365.406
1.02778	-374.962
1.02778	-376.681
1.02778	-369.325
1.02778	-373.725
1.02778	-367.469
1.04167	-378.881
1.04167	-365.544
1.04167	-371.319
1.04167	-364.031
1.04167	-376.887
1.04167	-372.969
1.04167	-371.594
1.04167	-364.031
1.04167	-356.469
1.04167	-363.825
1.04167	-360.113
1.04167	-370.219
1.05556	-395.794
1.05556	-362.381
1.05556	-385.756
1.05556	-378.606
1.05556	-373.587
1.05556	-367.538
1.05556	-384.863
1.05556	-370.425
1.05556	-371.25
1.05556	-364.512
1.05556	-369.806
1.05556	-368.431
1.05556	-362.794
1.06944	-371.869
1.06944	-359.494
1.06944	-346.637
1.06944	-389.95
1.06944	-375.238
1.06944	-363
1.06944	-362.519
1.06944	-393.044
1.06944	-380.6
1.06944	-379.569
1.06944	-376.406
1.06944	-377.781
1.08333	-372.9
1.08333	-366.712
1.08333	-363.206
1.08333	-371.044
1.08333	-376.269
1.08333	-410.025
1.08333	-396
1.08333	-390.844
1.08333	-378.606
1.08333	-370.219
1.08333	-367.744
1.08333	-391.944
1.08333	-355.025
1.09722	-344.919
1.09722	-367.606
1.09722	-358.256
1.09722	-361.281
1.09722	-357.637
1.09722	-359.769
1.09722	-360.938
1.09722	-375.031
1.09722	-357.981
1.09722	-356.056
1.09722	-374.275
1.09722	-392.15
1.09722	-379.225
1.11111	-374.413
1.11111	-378.606
1.11111	-381.356
1.11111	-404.594
1.11111	-394.281
1.11111	-381.631
1.11111	-382.387
1.11111	-368.019
1.11111	-373.931
1.11111	-355.025
1.11111	-387.819
1.11111	-364.169
1.125	-375.856
1.125	-378.812
1.125	-355.919
1.125	-399.3
1.125	-402.325
1.125	-378.194
1.125	-379.087
1.125	-385.756
1.125	-400.194
1.125	-385.206
1.125	-400.262
1.125	-372.694
1.125	-369.256
1.13889	-372.694
1.13889	-369.875
1.13889	-363.137
1.13889	-376.337
1.13889	-376.337
1.13889	-365.887
1.13889	-362.587
1.13889	-360.113
1.13889	-377.163
1.13889	-358.6
1.13889	-370.631
1.13889	-365.544
1.15278	-365.337
1.15278	-368.156
1.15278	-332.131
1.15278	-368.637
1.15278	-356.606
1.15278	-371.869
1.15278	-374.825
1.15278	-374.206
1.15278	-367.262
1.15278	-349.938
1.15278	-360.044
1.15278	-351.725
1.15278	-363.137
1.16667	-366.438
1.16667	-383.556
1.16667	-360.319
1.16667	-354.062
1.16667	-354.75
1.16667	-367.95
1.16667	-370.012
1.16667	-356.331
1.16667	-358.05
1.16667	-398.887
1.16667	-387.406
1.16667	-407.275
1.18056	-392.15
1.18056	-378.675
1.18056	-402.944
1.18056	-378.4
1.18056	-388.919
1.18056	-375.581
1.18056	-383.969
1.18056	-382.044
1.18056	-371.525
1.18056	-371.938
1.18056	-366.988
1.18056	-371.181
1.18056	-369.531
1.19444	-360.663
1.19444	-389.469
1.19444	-397.306
1.19444	-389.125
1.19444	-377.575
1.19444	-403.012
1.19444	-384.381
1.19444	-376.75
1.19444	-370.081
1.19444	-372.694
1.19444	-365.613
1.19444	-360.044
1.20833	-369.875
1.20833	-377.163
1.20833	-358.669
1.20833	-359.769
1.20833	-363.619
1.20833	-358.806
1.20833	-363.413
1.20833	-358.325
1.20833	-341.344
1.20833	-364.512
1.20833	-412.156
1.20833	-392.219
1.20833	-389.194
1.22222	-388.438
1.22222	-376.544
1.22222	-395.863
1.22222	-384.45
1.22222	-362.312
1.22222	-364.65
1.22222	-362.175
1.22222	-346.225
1.22222	-364.65
1.22222	-347.188
1.22222	-366.438
1.22222	-369.462
1.23611	-368.844
1.23611	-372.419
1.23611	-358.325
1.23611	-361.212
1.23611	-368.637
1.23611	-336.119
1.23611	-355.85
1.23611	-343.819
1.23611	-365.337
1.23611	-398.75
1.23611	-386.65
1.23611	-385
1.23611	-368.775
1.25	-363.481
1.25	-355.575
1.25	-394.281
1.25	-374.137
1.25	-364.65
1.25	-368.637
1.25	-361.694
1.25	-360.869
1.25	-360.25
1.25	-366.438
1.25	-395.106
1.25	-370.631
1.25	-381.906
1.26389	-393.319
1.26389	-380.738
1.26389	-406.244
1.26389	-389.606
1.26389	-374.825
1.26389	-370.219
1.26389	-388.438
1.26389	-366.3
1.26389	-368.569
1.26389	-380.875
1.26389	-364.925
1.26389	-354.75
1.27778	-366.506
1.27778	-364.444
1.27778	-351.038
1.27778	-368.913
1.27778	-358.806
1.27778	-373.794
1.27778	-370.975
1.27778	-361.419
1.27778	-356.194
1.27778	-360.525
1.27778	-369.119
1.27778	-378.812
1.27778	-374.413
1.29167	-367.744
1.29167	-374.206
1.29167	-389.881
1.29167	-372.762
1.29167	-389.331
1.29167	-367.056
1.29167	-373.244
1.29167	-377.85
1.29167	-364.306
1.29167	-379.294
1.29167	-382.456
1.29167	-394.831
1.30556	-378.812
1.30556	-382.594
1.30556	-380.325
1.30556	-375.788
1.30556	-369.188
1.30556	-370.906
1.30556	-364.444
1.30556	-369.531
1.30556	-371.319
1.30556	-365.406
1.30556	-369.119
1.30556	-358.806
1.30556	-364.1
1.31944	-389.469
1.31944	-362.312
1.31944	-376.062
1.31944	-365.819
1.31944	-341.688
1.31944	-363.825
1.31944	-405.006
1.31944	-393.663
1.31944	-384.519
1.31944	-364.925
1.31944	-355.781
1.31944	-372.075
1.33333	-366.369
1.33333	-369.188
1.33333	-360.869
1.33333	-357.913
1.33333	-371.181
1.33333	-363.962
1.33333	-366.575
1.33333	-370.356
1.33333	-353.444
1.33333	-376.406
1.33333	-360.525
1.33333	-379.844
1.33333	-380.256
1.34722	-378.194
1.34722	-367.125
1.34722	-362.725
1.34722	-368.087
1.34722	-365.681
1.34722	-362.312
1.34722	-370.356
1.34722	-366.712
1.34722	-361.281
1.34722	-352.481
1.34722	-356.744
1.34722	-353.031
1.36111	-384.931
1.36111	-384.106
1.36111	-368.294
1.36111	-360.525
1.36111	-355.919
1.36111	-379.087
1.36111	-376.544
1.36111	-368.5
1.36111	-356.95
1.36111	-388.025
1.36111	-383.35
1.36111	-374.619
1.36111	-407.55
1.375	-392.219
1.375	-376.819
1.375	-383.35
1.375	-385.069
1.375	-386.719
1.375	-378.744
1.375	-375.444
1.375	-374.619
1.375	-363.688
1.375	-403.769
1.375	-380.6
1.375	-367.056
1.375	-369.738
1.38889	-365.956
1.38889	-366.025
1.38889	-361.762
1.38889	-356.331
1.38889	-364.581
1.38889	-358.256
1.38889	-381.012
1.38889	-373.931
1.38889	-358.188
1.38889	-385.206
1.38889	-369.188
1.38889	-359.631
1.40278	-365.062
1.40278	-367.262
1.40278	-378.95
1.40278	-357.844
1.40278	-356.812
1.40278	-382.594
1.40278	-364.856
1.40278	-362.519
1.40278	-377.919
1.40278	-384.587
1.40278	-391.119
1.40278	-385.275
1.40278	-368.775
1.41667	-367.262
1.41667	-374.206
1.41667	-416.625
1.41667	-401.637
1.41667	-398.613
1.41667	-397.925
1.41667	-387.887
1.41667	-380.462
1.41667	-379.637
1.41667	-381.288
1.41667	-377.231
1.41667	-381.631
1.43056	-359.219
1.43056	-363.756
1.43056	-383.694
1.43056	-404.044
1.43056	-386.788
1.43056	-383.762
1.43056	-396.481
1.43056	-373.519
1.43056	-369.738
1.43056	-360.25
1.43056	-368.156
1.43056	-362.519
1.43056	-356.812
1.44444	-366.575
1.44444	-418.413
1.44444	-387.475
1.44444	-380.325
1.44444	-371.8
1.44444	-365.269
1.44444	-379.019
1.44444	-383.556
1.44444	-379.5
1.44444	-369.669
1.44444	-369.806
1.44444	-365.337
1.45833	-365.544
1.45833	-364.994
1.45833	-361.144
1.45833	-364.238
1.45833	-350.281
1.45833	-372.281
1.45833	-359.288
1.45833	-384.863
1.45833	-376.406
1.45833	-367.95
1.45833	-371.181
1.45833	-401.225
1.45833	-384.863
1.47222	-375.581
1.47222	-374
1.47222	-363.275
1.47222	-368.363
1.47222	-368.981
1.47222	-373.175
1.47222	-368.225
1.47222	-367.881
1.47222	-364.031
1.47222	-363.275
1.47222	-349.731
1.47222	-360.319
1.48611	-363.825
1.48611	-347.6
1.48611	-355.369
1.48611	-383.556
1.48611	-387.681
1.48611	-390.5
1.48611	-377.369
1.48611	-372.488
1.48611	-370.288
1.48611	-372.694
1.48611	-388.85
1.48611	-371.181
1.48611	-364.65
1.5	-356.675
1.5	-345.194
1.5	-372.006
1.5	-358.669
1.5	-345.538
1.5	-360.663
1.5	-372.35
1.5	-351.244
1.5	-351.519
1.5	-371.456
1.5	-397.031
1.5	-384.106
1.51389	-388.506
1.51389	-372.625
1.51389	-380.188
1.51389	-371.525
1.51389	-370.081
1.51389	-374.55
1.51389	-385.894
1.51389	-369.462
1.51389	-364.65
1.51389	-375.375
1.51389	-369.875
1.51389	-359.631
1.51389	-371.456
1.52778	-369.462
1.52778	-364.306
1.52778	-356.812
1.52778	-352.206
1.52778	-365.819
1.52778	-365.062
1.52778	-364.788
1.52778	-366.369
1.52778	-367.606
1.52778	-371.525
1.52778	-364.238
1.52778	-380.188
1.52778	-374.688
1.54167	-372.694
1.54167	-365.75
1.54167	-388.919
1.54167	-373.45
1.54167	-368.431
1.54167	-366.988
1.54167	-365.887
1.54167	-359.219
1.54167	-364.856
1.54167	-363.206
1.54167	-348.631
1.54167	-365.544
1.55556	-368.569
1.55556	-370.906
1.55556	-374.137
1.55556	-367.469
1.55556	-365.613
1.55556	-379.019
1.55556	-357.431
1.55556	-398.887
1.55556	-381.219
1.55556	-368.294
1.55556	-367.881
1.55556	-368.294
1.55556	-376.887
1.56944	-350.9
1.56944	-369.738
1.56944	-358.05
1.56944	-359.975
1.56944	-391.669
1.56944	-368.431
1.56944	-352.069
1.56944	-360.387
1.56944	-352.962
1.56944	-352.894
1.56944	-361.144
1.56944	-353.994
1.58333	-363.206
1.58333	-356.812
1.58333	-375.65
1.58333	-366.438
1.58333	-365.613
1.58333	-374.756
1.58333	-385.55
1.58333	-393.663
1.58333	-399.094
1.58333	-379.294
1.58333	-372.281
1.58333	-364.65
1.58333	-365.681
1.59722	-360.8
1.59722	-357.225
1.59722	-356.194
1.59722	-361.212
1.59722	-395.725
1.59722	-377.781
1.59722	-371.113
1.59722	-357.569
1.59722	-364.444
1.59722	-379.844
1.59722	-387.337
1.59722	-382.113
1.61111	-379.569
1.61111	-366.988
1.61111	-378.606
1.61111	-384.587
1.61111	-377.3
1.61111	-373.038
1.61111	-369.531
1.61111	-358.806
1.61111	-352.481
1.61111	-368.844
1.61111	-367.056
1.61111	-365.2
1.61111	-362.587
1.625	-369.325
1.625	-376.681
1.625	-344.506
1.625	-413.669
1.625	-382.663
1.625	-388.3
1.625	-381.425
1.625	-365.337
1.625	-366.575
1.625	-365.613
1.625	-353.1
1.625	-364.788
1.63889	-366.369
1.63889	-365.131
1.63889	-359.837
1.63889	-353.444
1.63889	-348.631
1.63889	-381.288
1.63889	-361.969
1.63889	-372.281
1.63889	-362.931
1.63889	-361.9
1.63889	-360.525
1.63889	-365.887
1.63889	-382.8
1.65278	-381.288
1.65278	-374.413
1.65278	-368.225
1.65278	-359.288
1.65278	-374.962
1.65278	-368.019
1.65278	-364.925
1.65278	-365.406
1.65278	-358.669
1.65278	-406.244
1.65278	-400.744
1.65278	-416.762
1.66667	-413.738
1.66667	-387.613
1.66667	-410.231
1.66667	-404.044
1.66667	-392.837
1.66667	-399.575
1.66667	-378.538
1.66667	-398.956
1.66667	-395.794
1.66667	-380.05
1.66667	-383.9
1.66667	-383.556
1.66667	-375.512
1.68056	-400.606
1.68056	-376.681
1.68056	-374
1.68056	-379.087
1.68056	-374.894
1.68056	-368.569
1.68056	-378.125
1.68056	-368.913
1.68056	-359.631
1.68056	-377.369
1.68056	-370.219
1.68056	-377.988
1.68056	-371.594
1.69444	-374.55
1.69444	-362.381
1.69444	-370.219
1.69444	-362.381
1.69444	-383.556
1.69444	-380.325
1.69444	-358.325
1.69444	-345.675
1.69444	-376.75
1.69444	-369.188
1.69444	-350.144
1.69444	-378.744
1.70833	-373.587
1.70833	-367.606
1.70833	-384.175
1.70833	-386.031
1.70833	-382.594
1.70833	-380.05
1.70833	-361.144
1.70833	-366.781
1.70833	-359.012
1.70833	-361.556
1.70833	-359.7
1.70833	-361.075
1.70833	-369.738
1.72222	-382.113
1.72222	-359.356
1.72222	-357.294
1.72222	-366.438
1.72222	-354.956
1.72222	-359.837
1.72222	-377.712
1.72222	-389.675
1.72222	-366.712
1.72222	-370.356
1.72222	-372.006
1.72222	-356.194
1.73611	-365.131
1.73611	-362.038
1.73611	-349.938
1.73611	-359.7
1.73611	-361.006
1.73611	-356.056
1.73611	-355.025
1.73611	-356.744
1.73611	-364.925
1.73611	-360.456
1.73611	-368.431
1.73611	-354.887
1.73611	-368.363
1.75	-364.719
1.75	-372.969
1.75	-358.256
1.75	-388.094
1.75	-385
1.75	-423.775
1.75	-396.344
1.75	-387.269
1.75	-369.462
1.75	-366.919
1.75	-374.619
1.75	-354.2
1.76389	-365.681
1.76389	-385.481
1.76389	-378.812
1.76389	-376.887
1.76389	-369.05
1.76389	-372.212
1.76389	-371.181
1.76389	-354.887
1.76389	-386.994
1.76389	-372.556
1.76389	-373.038
1.76389	-377.369
1.76389	-361.281
1.77778	-356.331
1.77778	-391.531
1.77778	-371.8
1.77778	-382.938
1.77778	-362.519
1.77778	-364.788
1.77778	-370.7
1.77778	-361.625
1.77778	-363.206
1.77778	-388.575
1.77778	-376.887
1.77778	-354.2
1.79167	-387.819
1.79167	-379.775
1.79167	-437.044
1.79167	-417.519
1.79167	-382.663
1.79167	-362.038
1.79167	-374.894
1.79167	-363.344
1.79167	-361.488
1.79167	-352.069
1.79167	-360.8
1.79167	-367.812
1.79167	-359.906
1.80556	-363.344
1.80556	-367.262
1.80556	-366.712
1.80556	-373.725
1.80556	-363.344
1.80556	-370.356
1.80556	-354.75
1.80556	-382.319
1.80556	-362.381
1.80556	-381.562
1.80556	-385.894
1.80556	-376.269
1.80556	-374.825
1.81944	-363.137
1.81944	-358.806
1.81944	-354.406
1.81944	-355.3
1.81944	-363.481
1.81944	-370.7
1.81944	-363.825
1.81944	-358.669
1.81944	-380.738
1.81944	-377.506
1.81944	-356.812
1.81944	-383.9
1.83333	-380.05
1.83333	-374.137
1.83333	-370.906
1.83333	-384.519
1.83333	-362.725
1.83333	-367.675
1.83333	-367.056
1.83333	-358.119
1.83333	-362.656
1.83333	-353.512
1.83333	-350.419
1.83333	-346.569
1.83333	-362.931
1.84722	-359.219
1.84722	-370.356
1.84722	-368.981
1.84722	-356.881
1.84722	-377.644
1.84722	-389.675
1.84722	-377.781
1.84722	-369.6
1.84722	-367.4
1.84722	-365.131
1.84722	-361.831
1.84722	-354.956
1.86111	-356.881
1.86111	-358.6
1.86111	-368.569
1.86111	-368.913
1.86111	-355.438
1.86111	-360.044
1.86111	-369.188
1.86111	-367.812
1.86111	-356.744
1.86111	-366.85
1.86111	-365.956
1.86111	-359.769
1.86111	-370.975
1.875	-363.756
1.875	-378.056
1.875	-374.894
1.875	-377.644
1.875	-375.306
1.875	-356.812
1.875	-371.8
1.875	-367.194
1.875	-362.45
1.875	-359.219
1.875	-358.256
1.875	-354.681
1.88889	-393.869
1.88889	-388.438
1.88889	-376.406
1.88889	-356.331
1.88889	-363.619
1.88889	-361.212
1.88889	-359.837
1.88889	-365.337
1.88889	-373.038
1.88889	-384.106
1.88889	-368.637
1.88889	-326.288
1.88889	-358.188
1.90278	-378.606
1.90278	-354.681
1.90278	-367.262
1.90278	-365.475
1.90278	-359.356
1.90278	-363.962
1.90278	-369.669
1.90278	-380.119
1.90278	-352.756
1.90278	-373.038
1.90278	-369.738
1.90278	-362.725
1.91667	-352.344
1.91667	-357.913
1.91667	-368.775
1.91667	-372.831
1.91667	-349.663
1.91667	-359.219
1.91667	-341
1.91667	-356.606
1.91667	-364.788
1.91667	-373.794
1.91667	-360.731
1.91667	-379.019
1.91667	-388.369
1.93056	-376.269
1.93056	-369.119
1.93056	-366.438
1.93056	-357.5
1.93056	-362.175
1.93056	-358.188
1.93056	-360.181
1.93056	-358.394
1.93056	-365.2
1.93056	-360.113
1.93056	-376.819
1.93056	-389.675
1.94444	-371.456
1.94444	-393.113
1.94444	-387.131
1.94444	-376.406
1.94444	-369.394
1.94444	-378.331
1.94444	-369.188
1.94444	-366.438
1.94444	-374.344
1.94444	-362.863
1.94444	-361.762
1.94444	-362.794
1.94444	-363.825
1.95833	-358.394
1.95833	-355.919
1.95833	-366.025
1.95833	-369.944
1.95833	-394.35
1.95833	-375.444
1.95833	-375.512
1.95833	-374
1.95833	-378.881
1.95833	-364.169
1.95833	-404.525
1.95833	-397.306
1.95833	-410.231
1.97222	-394.35
1.97222	-382.869
1.97222	-383.556
1.97222	-393.8
1.97222	-403.081
1.97222	-392.081
1.97222	-391.6
1.97222	-391.256
1.97222	-375.306
1.97222	-369.6
1.97222	-365.406
1.97222	-382.387
1.98611	-376.131
1.98611	-377.369
1.98611	-363
1.98611	-367.812
1.98611	-367.812
1.98611	-362.312
1.98611	-357.706
1.98611	-354.681
1.98611	-365.681
1.98611	-354.681
1.98611	-362.381
1.98611	-371.25
1.98611	-361.969
2	-384.794
2	-386.581
2	-382.594
2	-364.444
2	-369.394
2	-373.794
2	-366.506
2	-403.15
2	-386.375
2	-363.962
2	-383.144
2	-380.6
2.01389	-362.794
2.01389	-361.006
2.01389	-357.225
2.01389	-358.462
2.01389	-354.269
2.01389	-358.256
2.01389	-360.387
2.01389	-393.8
2.01389	-375.788
2.01389	-367.331
2.01389	-379.294
2.01389	-373.175
2.01389	-369.806
2.02778	-374.413
2.02778	-375.1
2.02778	-358.806
2.02778	-363.413
2.02778	-366.712
2.02778	-358.6
2.02778	-361.556
2.02778	-358.669
2.02778	-355.575
2.02778	-340.931
2.02778	-362.381
2.02778	-376.406
2.04167	-361.075
2.04167	-347.875
2.04167	-353.788
2.04167	-360.869
2.04167	-356.881
2.04167	-372.35
2.04167	-352.344
2.04167	-383.006
2.04167	-367.95
2.04167	-373.106
2.04167	-365.887
2.04167	-366.919
2.04167	-362.725
2.05556	-376.819
2.05556	-383.35
2.05556	-385.55
2.05556	-366.644
2.05556	-371.181
2.05556	-366.163
2.05556	-359.494
2.05556	-357.844
2.05556	-362.244
2.05556	-367.95
2.05556	-351.244
2.05556	-386.719
2.06944	-380.394
2.06944	-380.6
2.06944	-382.044
2.06944	-392.012
2.06944	-378.331
2.06944	-366.3
2.06944	-365.062
2.06944	-364.169
2.06944	-372.212
2.06944	-366.506
2.06944	-379.569
2.06944	-371.938
2.06944	-366.781
2.08333	-356.194
2.08333	-348.631
2.08333	-375.238
2.08333	-364.444
2.08333	-357.569
2.08333	-361.694
2.08333	-358.188
2.08333	-355.369
2.08333	-380.738
2.08333	-379.569
2.08333	-370.494
2.08333	-368.156
2.08333	-370.7
2.09722	-353.856
2.09722	-364.65
2.09722	-357.637
2.09722	-353.444
2.09722	-366.712
2.09722	-344.025
2.09722	-369.462
2.09722	-355.919
2.09722	-364.444
2.09722	-371.525
2.09722	-361.35
2.09722	-346.294
2.11111	-365.75
2.11111	-355.025
2.11111	-365.887
2.11111	-369.944
2.11111	-399.919
2.11111	-385.962
2.11111	-367.538
2.11111	-380.05
2.11111	-375.856
2.11111	-370.494
2.11111	-367.056
2.11111	-368.294
2.11111	-360.869
2.125	-367.125
2.125	-360.456
2.125	-358.325
2.125	-357.156
2.125	-348.562
2.125	-359.219
2.125	-369.531
2.125	-345.125
2.125	-365.2
2.125	-373.106
2.125	-365.062
2.125	-392.15
2.13889	-373.175
2.13889	-362.931
2.13889	-374.825
2.13889	-377.231
2.13889	-385.137
2.13889	-379.913
2.13889	-379.844
2.13889	-380.738
2.13889	-374.756
2.13889	-364.238
2.13889	-363.481
2.13889	-378.606
2.13889	-367.262
2.15278	-355.919
2.15278	-384.244
2.15278	-384.863
2.15278	-383.075
2.15278	-392.288
2.15278	-380.462
2.15278	-382.387
2.15278	-384.519
2.15278	-394.625
2.15278	-388.781
2.15278	-382.044
2.15278	-381.288
2.16667	-396.894
2.16667	-373.863
2.16667	-368.569
2.16667	-374.619
2.16667	-363.55
2.16667	-366.781
2.16667	-373.656
2.16667	-361.419
2.16667	-361.144
2.16667	-354.75
2.16667	-356.95
2.16667	-358.188
2.16667	-368.363
2.18056	-360.319
2.18056	-374.413
2.18056	-346.156
2.18056	-364.788
2.18056	-374.481
2.18056	-368.019
2.18056	-365.681
2.18056	-353.512
2.18056	-377.85
2.18056	-373.931
2.18056	-366.575
2.18056	-358.05
2.19444	-359.837
2.19444	-363.137
2.19444	-365.819
2.19444	-363.344
2.19444	-364.169
2.19444	-365.131
2.19444	-369.875
2.19444	-359.425
2.19444	-349.456
2.19444	-350.144
2.19444	-369.6
2.19444	-402.6
2.19444	-415.525
2.20833	-396.413
2.20833	-378.194
2.20833	-380.119
2.20833	-359.494
[truncated: 87,072 more rows]

## Sheet: Figure 2b
Kinetic energy (eV)	OCV	0.5 h	1 h	3 h	6 h	12 h	24 h
906.61	191.927	185.638	235.507	178.409	211.529	233.441	224.326
906.71	208.312	176.428	246.632	175.86	203.872	221.957	209.066
906.81	218.01	196.908	243.457	179.595	209.488	218.043	211.712
906.91	222.927	193.94	236.126	187.509	189.783	235.618	227.812
907.01	216.163	185.279	217.48	179.894	204.676	229.374	228.355
907.11	206.393	180.243	245.61	179.951	205.992	233.322	230.494
907.21	203.801	179.129	233.545	174.604	194.821	224.374	237.982
907.31	213.232	192.368	240.08	177.561	187.048	229.675	231.601
907.41	233.174	184.267	232.513	193.12	187.401	232.263	225.726
907.51	219.749	191.035	229.82	174.364	207.951	237.821	222.458
907.61	223.875	192.582	238.349	185.414	187.804	226.237	215.532
907.71	212.44	178.077	241.859	182.57	191.211	246.498	216.653
907.81	221.994	185.161	245.229	190.697	180.429	240.26	214.365
907.91	224.212	174.906	235.807	189.414	189.653	226.799	237.676
908.01	201.168	185.821	229.685	190.65	203.212	241.462	242.511
908.11	201.962	194.232	226.368	193.22	201.772	235.716	234.428
908.21	215.72	187.089	254.6	193.887	202.73	240.976	219.166
908.31	226.788	174.119	248.945	180.817	186.276	242.658	228.444
908.41	223.524	177.281	271.541	187.9	194.041	232.154	251.256
908.51	215.394	192.598	251.22	179.707	199.124	241.442	223.196
908.61	205.232	188.396	240.904	174.515	204.64	212.355	216.815
908.71	206.259	188.504	253.062	182.998	213.511	221.631	218.917
908.81	219.719	186.035	253.375	191.193	187.685	225.548	225.871
908.91	214.695	189.252	239.277	182.908	215.641	223.869	234.17
909.01	224.633	183.388	242.486	177.431	198.349	226.929	235.395
909.11	226.087	179.559	233.096	186.87	190.744	235.229	241.244
909.21	234.228	164.298	240.792	182.909	197.784	240.048	228.107
909.31	223.646	171.477	245.226	183.149	182.695	236.518	229.7
909.41	226.382	173.182	243.714	185.354	187.553	234.734	225.066
909.51	215.851	189.624	229.863	199.284	195.548	246.163	235.978
909.61	217.547	186.531	228.697	200.716	193.165	240.367	221.869
909.71	211.155	187.855	253.287	184.371	201.842	240.732	222.182
909.81	222.458	193.929	252.9	192.172	206.95	239.983	229.837
909.91	223.924	202.388	251.56	186.697	185.207	237.332	222.676
910.01	216.228	181.429	254.125	170.186	200.867	236.841	235.319
910.11	227.361	181.082	241.447	194.351	184.589	233.57	231.643
910.21	238.18	180.933	265.945	188.879	203.739	236.761	228.257
910.31	240.437	192.952	241.35	196.348	213.197	247.861	231.577
910.41	245.523	195.339	238.875	181.856	192.54	230.856	241.334
910.51	238.712	182.394	248.155	182.879	194.378	237.536	239.981
910.61	233.75	189.26	259.327	181.971	198.652	251.769	233.257
910.71	245.513	189.447	242.356	181.419	227.09	245.292	233.235
910.81	220.274	178.63	241.673	175.242	199.003	240.036	244.856
910.91	228.917	178.596	256.606	185.229	188.589	244.897	241.724
911.01	239.61	184.482	256.366	192.779	192.325	242.404	236.884
911.11	241.804	183.732	272.255	189.834	207.422	249.5	228.433
911.21	250.861	187.485	268.236	195.053	203.081	256.669	255.315
911.31	260.862	179.969	251.807	192.846	179.606	248.508	218.397
911.41	244.409	174.515	231.93	186.42	193.351	244.081	224.982
911.51	256.589	167.544	255.155	191.786	197.632	236.22	239.925
911.61	251.787	194.473	252.592	188.13	198.845	246.727	252.72
911.71	252.365	185.872	241.376	192.525	189.591	253.321	259.733
911.81	250.638	195.983	252.512	192.243	193.161	228.854	232.884
911.91	259.462	189.618	242.799	182.495	201.308	226.814	227.369
912.01	257.717	181.954	252.648	188.371	211.742	244.714	250.162
912.11	261.714	187.155	254.082	186.369	218.843	244.467	236.027
912.21	253.381	181.691	262.178	183.03	210.403	250.962	231.971
912.31	249.012	185.896	254.307	202.239	197.643	249.041	249.349
912.41	260.937	179.344	256.733	204.718	191.334	263.103	241.832
912.51	260.729	194.456	274.296	207.329	203.601	275.928	246.871
912.61	264.882	194.534	280.793	189.602	199.646	259.384	264.764
912.71	249.984	190.061	273.183	200.748	187.35	252.212	253.827
912.81	257.697	191.45	284.941	188.894	204.601	251.709	249.28
912.91	266.154	183.416	266.783	198.407	217.492	271.132	237.288
913.01	249.777	185.604	277.723	201.637	225.768	265.184	249.904
913.11	232.613	200.471	283.189	207.574	223.198	257.019	258.704
913.21	261.355	203.187	274.089	215.045	215.647	270.829	255.074
913.31	251.609	203.59	273.875	204.289	215.283	273.125	256.235
913.41	243.92	188.083	272.564	202.675	215.679	267.05	265.621
913.51	261.05	215.525	299.864	210.821	220.759	268.584	277.693
913.61	258.676	221.995	285.498	221.088	210.023	268.532	258.93
913.71	264.43	204.773	288.807	206.774	221.275	297.991	278.734
913.81	258.887	199.415	304.573	209.634	220.063	273.866	258.671
913.91	252.528	192.691	301.893	218.429	222.696	282.606	279.149
914.01	265.3	206.267	293.527	217.95	211.115	286.674	286.661
914.11	259.502	201.927	295.221	210.034	208.039	272.327	282.417
914.21	252.182	200.887	292.41	210.837	219.563	288.245	274.071
914.31	255.565	202.663	299.226	202.791	209.227	287.389	257.281
914.41	271.649	204.792	295.779	215.087	216.116	281.477	271.541
914.51	273.313	201.069	279.404	212.19	215.085	277.7	284.497
914.61	263.169	198.212	296.968	211.485	206.643	272.991	266.699
914.71	269.894	202.456	306.764	221.159	216.485	264.024	260.208
914.81	279.448	201.518	299.79	216.604	216.655	283.013	281.886
914.91	285.233	194.714	282.533	212.525	223.061	289.967	271.123
915.01	279.692	197.294	292.652	211.304	216.916	279.104	278.382
915.11	286.476	191.929	282.666	208.465	229.239	274.474	290.583
915.21	273.46	213.245	270.613	216.594	223.373	255.539	261.092
915.31	275.544	201.218	287.432	209.079	204.108	265.495	261.379
915.41	301.794	193.443	296.164	214.946	200.065	263.831	255.161
915.51	302.792	207.102	307.016	207.153	201.478	273.116	283.192
915.61	291.592	210.694	297.077	215.932	211.06	275.785	287.57
915.71	305.19	206.386	307.322	229.224	220.542	288.943	286.255
915.81	315.464	212.652	294.092	226.369	218.206	280.206	264.17
915.91	328.038	207.539	299.513	223.676	225.029	279.268	280.115
916.01	349.997	197.63	308.932	227.434	218.126	301.71	287.443
916.11	354.181	206.525	313.666	229.846	216.951	294.659	285.013
916.21	352.761	198.155	298.063	229.386	234.787	283.833	295.707
916.31	368.414	197.974	295.644	245.963	235.752	296.116	288.59
916.41	361.202	206.999	286.555	229.338	236.321	285.953	281.77
916.51	366.863	201.731	284.577	218.067	223.827	275.426	290.313
916.61	354.519	200.111	301.168	227.898	216.281	278.507	289.473
916.71	349.717	202.219	303.338	233.537	217.754	292.43	285.313
916.81	378.197	214.205	307.387	222.341	223.46	270.943	285.757
916.91	367.688	204.735	293.06	221.323	233.384	286.384	292.176
917.01	380.016	207.02	279.067	229.102	220.845	292.851	289.774
917.11	372.568	207.988	292.634	234.091	232.57	288.437	276.143
917.21	361.045	207.059	299.992	226.8	223.712	285.503	268.423
917.31	336.858	204.079	288.64	234	217.424	303.211	291.843
917.41	344.101	204.827	278.183	231.967	216.916	298.244	289.455
917.51	363.043	215.068	293.26	234.073	231.397	310.936	289.762
917.61	347.235	217.506	317.349	252.909	241.387	311.601	313.83
917.71	326.664	216.006	315.005	251.668	229.062	335.808	314.286
917.81	301.841	227.275	299.726	253.988	233.743	359.79	335.837
917.91	300.159	235.04	302.067	273.87	244.059	367.908	375.233
918.01	297.384	223.352	331.615	285.304	261.05	360.972	393.069
918.11	294.754	253.574	349.094	297.51	249.759	392.082	386.194
918.21	305.953	268.09	350.539	321.337	271.364	420.522	407.026
918.31	286	275.57	376.935	330.086	285.427	453.84	439.704
918.41	287.154	265.594	395.207	335.86	296.208	487.69	451.048
918.51	284.815	272.681	392.882	353.19	319.733	515.71	467.386
918.61	264.89	288.366	387.516	372.563	310.021	514.06	450.833
918.71	257.043	282.79	386.144	359.303	288.591	511.33	488.783
918.81	256.053	271.334	382.713	343.7	284.653	462.918	477.462
918.91	245.178	269.417	356.558	333.283	280.301	467.849	428.239
919.01	243.118	247.006	359.498	304.529	264.825	429.284	386.988
919.11	233.498	247.634	308.423	282.117	238.834	380.947	361.64
919.21	221.809	225.258	291.12	263.71	244.438	383.313	364.414
919.31	222.993	215.137	300.495	259.457	231.876	336.623	332.563
919.41	231.814	230.456	279.283	240.406	226.489	333.558	315.61
919.51	215.87	223.393	264.794	225.289	220.628	315.822	302.315
919.61	219.565	215.929	258.373	217.86	229.305	308.598	297.921
919.71	230.394	211.291	261.808	229.687	220.242	270.305	282.37
919.81	220.273	196.783	260.095	214.266	219.279	255.914	256.661
919.91	223.375	188.266	254.16	191.651	218.977	280.028	243.696
920.01	224.84	198.685	237.943	202.294	202.616	272.839	242.656
920.11	215	187.918	217.626	198.047	212.409	251.29	248.867
920.21	192.961	177.185	221.15	186.353	196.143	247.849	251.336
920.31	202.359	192.284	213.232	191.65	202.195	238.761	229.573
920.41	199.488	183.096	215.866	184.343	207.101	239.72	225.735
920.51	210.532	192.685	207.81	177.397	195.689	227.269	222.844
920.61	198.433	181.879	208.084	178.484	201.716	230.752	222.825
920.71	182.228	173.762	228.434	175.77	188.51	241.471	222.94
920.81	188.807	184.372	228.025	188.742	206.924	233.519	222.419
920.91	198.322	170.754	237.088	176.567	199.536	230.72	220.669
921.01	198.517	182.201	223.471	181.292	196.251	232.504	241.263
921.11	187.703	182.368	232.976	202.947	195.189	255.134	236.414
921.21	175.369	178.231	227.496	196.98	205.514	239.977	231.929
921.31	182.521	187.806	233.772	187.021	207.511	247.676	240.739
921.41	183.191	191.131	232.314	188.595	206.938	242.294	248.795
921.51	179.23	194.548	220.517	175.814	206.183	234.568	254.928
921.61	177.971	198.218	225.541	191.824	196.875	235.243	232.678
921.71	176.775	180.992	220.488	172.907	206.333	223.138	228.03
921.81	168.031	180.248	201.161	171.939	196.131	198.763	222.416
921.91	175.824	176.489	199.194	154.413	190.804	194.749	197.399
922.01	184.026	171.878	206.577	149.179	190.473	200.155	197.66
922.11	183.153	171.76	196.346	150.648	192.552	194.411	185.357
922.21	179.339	159.708	191.345	147.984	189.108	186.903	201.813
922.31	170.329	153.491	195.3	133.865	192.13	192.065	189.671
922.41	168.31	158.873	187.434	146.16	183.86	173.592	175.098
922.51	170	158.262	179.169	139.833	179.041	166.389	179.157
922.61	167.906	160.796	187.476	145.182	178.93	165.847	174.202
922.71	154.485	151.836	180.466	141.559	184.918	170.807	168.804
922.81	163.18	159.023	175.719	141.54	179.531	171.885	177.955
922.91	160.605	150.375	173.045	139.919	167.015	176.789	165.255
923.01	162.724	150.866	163.892	136.357	177.451	182.94	159.542
923.11	153.97	163.381	175.503	133.163	172.938	165.279	163.811
923.21	175.065	169.957	173.824	133.775	178.755	159.723	164.564
923.31	161.98	159.74	167.179	124.402	182.984	169.488	173.247
923.41	143.602	156.327	167.61	130.569	185.229	179.658	174.78
923.51	145.33	155.007	189.042	131.166	169.374	163.426	157.594
923.61	164.689	145.504	178.372	127.781	167.714	146.238	163.685
923.71	148.437	157.825	173.31	132.434	179.47	151.949	153.974
923.81	152.486	149.996	169.137	130.67	176.706	155.265	158.038
923.91	135.229	153.089	175.955	121.334	177.798	155.744	156.357
924.01	142.935	159.461	191.314	124.064	166.567	147.655	155.711
924.11	139.59	152.209	172.581	134.45	167.64	156.026	152.31
924.21	149.024	146.527	169.446	140.204	168.149	158.875	165.415
924.31	142.851	148.19	164.09	130.807	175.75	153.82	173.748
924.41	148.464	155.268	174.824	135.649	179.245	159.356	159.279
924.51	134.648	144.309	165.779	131.54	167.084	154.214	158.689
924.61	143.578	154.274	184.296	133.457	172.359	153.464	148.774
924.71	145.42	161.619	177.174	136.605	172.904	151.159	163.492
924.81	153.506	171.57	177.557	134.937	173.74	159.137	139.165
924.91	139.058	156.272	175.677	126.713	186.857	148.129	160.128
925.01	139.246	150.278	182.975	126.954	192.827	158.52	158.177
925.11	145.855	148.549	188.134	127.507	174.043	162.842	151.748
925.21	142.605	171.054	172.091	128.829	169.53	159.113	153.699
925.31	145.322	158.72	170.068	126.477	177.861	142.922	149.725
925.41	153.714	150.878	175.242	127.284	188.957	158.775	153.494
925.51	135.978	148.769	175.104	123.331	179.858	153.509	148.823
925.61	131.348	149.255	180.036	121.471	183.719	161.608	154.278
925.71	138.949	155.761	169.81	130.375	184.177	156.104	156.065
925.81	137.772	143.965	180.326	128.892	172.828	161.535	161.959
925.91	129.309	160.639	176.66	127.924	189.608	164.854	152.959
926.01	143.579	144.994	167.307	121.925	181.787	166.89	141.847
926.11	132.321	147.006	158.456	123.362	178.069	151.055	147.563
926.21	132.865	145.937	162.576	134.25	174.161	153.833	158.533
926.31	132.359	150.409	165.9	133.266	170.15	168.379	167.746
926.41	135.901	149.172	166.962	123.379	184.394	153.433	170.417
926.51	137.563	151.362	172.583	122.965	178.081	149.935	160.753
926.61	138.406	155.823	173.957	133.055	151.533	141.418	159.905

## Sheet: Figure 2c
Binding energy (eV)	OCV	0.5 h	1 h	3 h	6 h	12 h	24 h
410	121.559	72.727	105.504	99.088	102.434	133.5	142.743
409.9	131.016	74.767	117.472	85.275	102.972	140.166	146
409.8	131.828	78.767	102.462	91.776	107.323	145.68	144.361
409.7	140.074	65.8365	98.039	89.3995	106.039	148.536	143.299
409.6	134.516	69.053	116.347	96.188	102.048	147.559	134.815
409.5	132.639	69.4725	117.939	96.08	116.839	132.428	141.328
409.4	134.219	72.5145	115.133	98.4975	106.103	132.32	134.26
409.3	129.821	73.8035	101.066	98.001	106.055	141.303	132.648
409.2	135.955	68.0655	95.488	96.065	104.676	137.423	139.622
409.1	128.281	69.1365	105.028	88.4045	99.556	138.075	145.877
409	133.596	72.054	104.668	92.9315	106.434	138.787	133.444
408.9	128.428	63.702	117.336	107.138	100.406	144.917	128.947
408.8	138.512	72.8	109.592	106.583	104.331	140.976	154.681
408.7	134.137	84.673	99.367	95.3155	111.843	148.082	143.583
408.6	130.432	79.945	112.287	95.2505	109.33	138.933	133.213
408.5	135.997	73.185	114.544	96.503	117.162	144.446	154.485
408.4	126.951	66.272	102.447	90.799	119.165	149.697	137.486
408.3	130.752	68.716	115.452	91.0755	116.64	136.046	142.127
408.2	128.027	78.618	111.104	92.556	115.016	138.251	138.449
408.1	135.76	69.87	94.429	96.3005	104.948	131.719	141.854
408	130.505	61.0645	103.209	94.6565	103.93	134.713	139.766
407.9	129.836	70.2395	113.518	88.569	112.887	142.681	129.742
407.8	135.349	76.682	105.929	89.077	108.957	142.366	138.266
407.7	128.972	68.568	113.014	92.7495	119.7	142.298	137.423
407.6	135.831	73.305	117.906	94.773	113.659	152.397	137.522
407.5	137.078	79.339	117.066	102.924	109.915	134.8	134.97
407.4	142.284	65.3195	108.348	98.1535	116.083	133.882	139.689
407.3	146.348	75.7945	111.216	90.847	106.048	140.685	141.443
407.2	144.426	69.113	112.306	98.544	109.272	149.067	146.414
407.1	146.646	63.8375	118.217	92.0745	114.962	139.744	143.832
407	141.125	68.727	117.463	97.4035	108.367	145.661	144.458
406.9	145.489	75.495	114.583	103.147	107.79	141.093	142.434
406.8	147.869	78.4315	119.428	108.313	114.846	144.862	144.251
406.7	157.907	76.705	111.883	101.885	114.647	151.799	147.986
406.6	140.92	77.0765	111.104	94.6265	116.214	138.945	156.673
406.5	152.378	68.6175	113.351	101.56	111.182	138.195	147.589
406.4	142.92	73.1365	111.894	97.388	114.807	142.25	141.041
406.3	144.876	76.31	117.64	97.92	115.551	135.843	142.117
406.2	151.797	75.756	119.741	96.9535	120.327	145.797	133.916
406.1	159.444	71.187	116.179	99.3385	117.988	158.744	145.593
406	162.298	81.9895	104.205	97.8035	121.239	154.36	149.821
405.9	176.515	77.01	113.68	100.205	117.842	152.08	169.47
405.8	163.68	83.328	107.092	108.92	121.203	153.874	158.016
405.7	161.227	78.1145	116.789	108.759	132.789	155.824	158.194
405.6	154.476	77.1965	114.501	108.48	126.941	149.33	156
405.5	163.078	87.425	122.218	106.051	129.999	165.277	167.476
405.4	166.139	87.2835	129.292	107.045	135.185	168.095	157.575
405.3	170.769	92.152	139.734	115.732	130.034	167.82	170.411
405.2	164.123	92.087	138.207	111.227	144.39	169.434	168.442
405.1	171.065	85.74	121.411	117.465	138.539	173.107	176.052
405	169.207	87.721	128.689	118.601	135.827	174.45	164.918
404.9	160.452	96.9455	137.131	122.711	130.802	173.508	176.625
404.8	161.043	93.319	133.431	116.683	133.818	181.541	190.876
404.7	176.034	89.5925	132.812	120.559	141.952	173.203	185.37
404.6	172.154	101.27	133.179	125.661	141.858	168.091	177.824
404.5	168.759	93.15	137.47	123.418	142.855	193.113	188.7
404.4	170.882	90.3915	146.291	125.028	140.912	187.574	188.102
404.3	175.59	97.912	148.731	101.256	150.742	177.563	187.328
404.2	164.355	94.9875	145.714	120.77	139.513	174.058	166.31
404.1	163.827	94.1185	148.115	124.881	142.873	187.315	176.781
404	163.667	97.6595	151.48	114.489	129.069	193.563	165.378
403.9	162.981	103.187	155.394	116.78	114.098	188.202	181.983
403.8	171.026	87.92	135.908	107.149	118.84	176.497	185.054
403.7	172.951	73.696	155.479	113.831	127.194	180.405	161.062
403.6	166.077	83.233	148.446	99.4445	137.19	176.149	158.863
403.5	144.458	78.9785	147.697	109.081	124.995	176.177	152.435
403.4	148.536	78.694	150.906	112.252	130.477	188.232	157.279
403.3	150.517	83.0015	135.148	109.941	135.319	170.573	162.021
403.2	148.058	80.1125	135.803	105.568	124.463	162.4	162.088
403.1	150.28	83.554	145.116	110.879	115.007	155.943	173.453
403	147.97	87.3575	131.281	105.028	120.991	160.691	153.611
402.9	141.72	82.8235	120.067	97.886	118.14	162.29	154.679
402.8	143.789	72.733	117.263	108.305	115.103	178.529	144.899
402.7	127.915	76.9535	123.205	103.86	117.097	147.87	146.274
402.6	120.605	77.7825	116.85	115.092	116.754	150.814	150.891
402.5	136.946	86.6675	113.879	114.939	125.715	158.884	135.939
402.4	136.778	78.617	114.287	107.076	126.168	150.839	145.664
402.3	131.505	80.277	109.842	101.516	124.015	144.392	142.897
402.2	136.296	81.2765	122.727	100.273	124.876	134.128	144.05
402.1	133.565	77.294	119.23	100.264	118.9	144.857	144.836
402	134.658	65.241	115.384	97.76	113.371	144.134	143.425
401.9	131.649	70.976	117.841	98.576	102.241	143.248	141.716
401.8	124.004	71.347	107.232	93.374	112.342	138.828	135.608
401.7	125.754	72.7455	104.171	100.225	101.951	141.772	146.457
401.6	131.529	71.7795	107.11	91.763	111.512	132.475	140.577
401.5	128.77	81.0245	112.367	97.1525	110.665	131.463	140.636
401.4	124.937	75.729	101.927	93.5295	118.457	145.822	150.189
401.3	133.608	59.9495	106.98	91.523	105.98	142.935	130.136
401.2	130.839	63.3275	111.889	91.0865	113.522	139.988	132.752
401.1	141.097	70.525	113.14	99.992	95.1305	135.631	121.865
401	130.83	71.1485	112.472	97.608	102.638	142.193	131.057
400.9	128.099	72.5835	109.7	98.0085	103.145	137.17	134.077
400.8	119.764	73.5635	102.324	101.961	99.988	138.433	142.887
400.7	130.03	73.769	105.677	102.472	107.26	143.077	152.781
400.6	132.819	71.6455	104.452	96.2105	88.8285	135.826	145.662
400.5	124.857	66.7115	109.487	93.9505	94.455	130.352	133.175
400.4	134.315	73.566	99.782	90.917	106.965	131.979	145.93
400.3	135.812	67.185	112.442	102.363	95.2775	138.776	141.183
400.2	137.679	70.2225	110.098	96.449	103.061	143.946	152.571
400.1	127.641	71.806	103.907	90.7375	102.507	142.44	143.646
400	135.444	65.139	107.546	95.998	108.17	135.851	127.799
399.9	125.827	70.045	110.259	94.904	104.224	148.982	141.862
399.8	132.067	73.831	108.341	96.148	106.007	144.931	132.966
399.7	122.884	64.433	110.969	90.691	106.373	142.358	142.375
399.6	128.878	60.4365	116.99	100.239	100.263	146.249	130.499
399.5	123.511	77.937	110.942	101.72	100.497	131.861	126.344
399.4	118.785	74.329	98.3275	89.3985	107.241	129.893	126.917
399.3	125.947	68.105	98.1275	75.9545	99.391	128.291	121.195
399.2	128.256	76.6585	98.3805	85.6965	114.632	139.1	126.269
399.1	134.89	73.9095	111.334	86.7185	111.017	138.623	134.677
399	129.813	67.513	119.998	101.097	114.866	138.868	130.286
398.9	121.106	71.5595	113.174	90.9325	106.293	137.69	131.023
398.8	125.693	71.0765	107.301	89.5225	96.1995	139.623	138.976
398.7	124.329	72.343	120.94	98.6535	108.89	142.558	146.196
398.6	132.628	72.7565	104.893	95.558	104.563	141.19	133.591
398.5	127.64	71.616	105.277	90.1355	116.312	144.59	138.303
398.4	121.598	69.039	120.608	89.1825	105.987	144.368	129.427
398.3	115.767	72.312	108.854	90.855	101.82	144.031	134.382
398.2	127.725	67.5835	105.963	101.665	106.121	147.473	134.935
398.1	125.532	68.8975	111.557	98.434	100.319	139.551	140.804
398	124.284	68.2885	110.465	86.467	94.5945	138.779	136.089
397.9	120.225	71.7475	103.538	93.525	107.168	141.837	133.616
397.8	133.817	68.2935	114.405	83.3765	96.8735	139.398	141.302
397.7	123.259	64.467	114.961	90.3975	103.26	145.56	141.83
397.6	125.592	67.195	107.491	98.2975	98.9325	144.156	136.69
397.5	142.808	65.6175	105.961	91.2215	101.164	135.144	132.534
397.4	145.292	72.6875	108.455	87.8205	103.51	135.853	139.559
397.3	123.903	71.403	110.531	83.564	103.535	141.794	137.429
397.2	135.139	66.9415	114.45	86.0305	105.829	135.519	143.617
397.1	128.466	66.133	107.096	88.138	108.448	135.09	145.7
397	129.786	68.231	106.309	98.812	109.537	145.856	136.376

## Sheet: Figure 2d
Binding energy (eV)	OCV	0.5 h	1 h	3 h	6 h	12 h	24 h
173	84.6845	76.0585	81.657	106.472	81.657	64.6175	69.5525
172.9	74.8615	72.6735	78.2955	97.2465	78.2955	68.9285	74.132
172.8	71.981	69.1955	83.5195	99.3645	83.5195	71.3175	71.7075
172.7	83.7655	73.861	74.5595	103.118	74.5595	69.442	71.4815
172.6	76.7365	69.792	76.517	107.223	76.517	70.9065	76.1725
172.5	78.641	71.9415	78.658	109.361	78.658	67.0865	78.422
172.4	76.6925	67.7325	72.322	109.118	72.322	74.174	68.7245
172.3	69.058	68.619	71.644	113.311	71.644	76.584	68.7645
172.2	74.1735	64.3825	75.2325	103.423	75.2325	74.815	63.7915
172.1	73.545	62.84	84.0405	103.532	84.0405	73.869	64.973
172	84.4645	67.108	80.1455	107.658	80.1455	79.8545	70.9655
171.9	88.584	71.2795	80.595	106.648	80.595	67.9115	62.732
171.8	77.5455	65.8185	71.206	103.506	71.206	69.828	61.538
171.7	76.0775	64.448	76.0175	100.965	76.0175	68.72	60.9295
171.6	75.074	72.515	73.9255	113.937	73.9255	63.748	79.5965
171.5	77.0535	73.993	71.504	114.131	71.504	70.79	78.92
171.4	80.677	73.121	78.4915	109.438	78.4915	79.7775	72.5715
171.3	72.704	65.577	78.877	112.552	78.877	76.767	71.6515
171.2	74.5805	66.144	79.9085	123.123	79.9085	70.5395	68.347
171.1	80.694	72.696	71.551	107.093	71.551	67.7915	67.438
171	75.089	66.8865	73.958	110.108	73.958	80.501	69.071
170.9	85.424	75.282	72.807	108.715	72.807	76.8235	67.9305
170.8	75.7945	73.247	80.702	105.137	80.702	70.238	66.135
170.7	75.0105	72.333	81.573	105.924	81.573	71.3355	66.953
170.6	75.5635	68.7	74.0685	105.224	74.0685	67.225	61.2085
170.5	74.7825	65.851	70.082	97.962	70.082	71.446	65.906
170.4	73.623	70.8265	75.0275	96.1015	75.0275	65.413	66.055
170.3	74.8485	61.34	77.6135	101.348	77.6135	72.1735	70.632
170.2	79.2015	69.9625	88.5965	101.155	88.5965	77.9815	69.604
170.1	72.425	74.3545	81.926	113.241	81.926	76.6335	67.0305
170	79.193	72.449	85.6505	107.87	85.6505	63.857	63.929
169.9	82.784	61.9535	75.343	110.862	75.343	67.176	68.0245
169.8	68.2895	71.9655	77.2945	108.328	77.2945	67.3425	62.246
169.7	71.6325	69.7435	80.5445	97.8645	80.5445	72.97	72.223
169.6	75.437	73.867	74.773	106.212	74.773	80.857	71.5155
169.5	78.1225	73.1745	82.386	120.39	82.386	77.2215	67.226
169.4	78.083	72.9185	80.374	119.569	80.374	61.284	72.6455
169.3	78.9725	74.8155	77.7055	110.76	77.7055	67.25	74.626
169.2	76.7775	68.5225	77.223	114.298	77.223	72.909	76.2565
169.1	73.3085	72.39	70.165	97.523	70.165	68.8795	69.4705
169	80.557	69.6435	69.2485	102.631	69.2485	65.87	73.2255
168.9	79.2915	58.441	75.838	106.016	75.838	68.0065	65.5705
168.8	71.7805	61.6175	74.296	106.187	74.296	70.022	72.182
168.7	79.4975	68.1335	74.6225	105.53	74.6225	69.585	79.047
168.6	84.1535	63.77	83.0055	107.141	83.0055	69.827	76.189
168.5	80.181	64.5305	74.8255	108.827	74.8255	66.0935	77.6395
168.4	78.793	67.962	70.617	105.201	70.617	72.505	72.046
168.3	70.468	70.371	65.5055	108.196	65.5055	77.774	68.608
168.2	79.214	74.4535	64.782	111.137	64.782	75.5135	72.2535
168.1	84.6385	61.3235	83.5825	107.918	83.5825	73.9545	75.8245
168	80.501	60.6875	82.6035	101.651	82.6035	80.2915	74.651
167.9	77.4795	70.935	67.7645	100.033	67.7645	73.287	63.158
167.8	76.115	69.5695	71.551	112.807	71.551	71.378	65.8375
167.7	85.5835	73.543	78.563	117.461	78.563	70.9575	77.0035
167.6	100.348	71.155	80.555	107.551	80.555	68.2805	71.1905
167.5	86.3195	69.526	79.7615	104.185	79.7615	69.415	75.4865
167.4	87.9815	69.2685	71.781	105.49	71.781	74.923	68.1095
167.3	78.2765	66.0835	77.6035	103.871	77.6035	74.9065	68.8235
167.2	82.4495	79.573	81.055	107.096	81.055	72.524	70.6345
167.1	90.7605	66.3855	75.8835	99.613	75.8835	75.349	69.5015
167	92.3155	68.245	76.806	107.601	76.806	71.571	71.9215
166.9	93.879	76.635	81.8655	112.926	81.8655	72.9715	70.5315
166.8	81.463	69.43	77.979	102.16	77.979	67.0525	72.8375
166.7	86.9485	64.751	80.395	109.365	80.395	67.4675	74.656
166.6	100.205	63.361	80.748	107.158	80.748	80.828	72.264
166.5	89.643	72.427	81.8	114.927	81.8	83.178	71.535
166.4	99.047	70.8435	81.7265	113.001	81.7265	70.4705	72.187
166.3	99.7785	68.8335	80.0915	108.973	80.0915	82.6625	66.8255
166.2	92.947	70.126	66.963	108.016	66.963	87.3905	73.599
166.1	98.2905	76.109	74.866	102.668	74.866	80.774	70.565
166	98.452	67.1695	72.3305	103.065	72.3305	70.525	72.325
165.9	97.8565	71.4905	86.5305	108.144	86.5305	82.513	73.7885
165.8	101.34	68.8525	84.2885	123.811	84.2885	88.66	77.8955
165.7	111.982	59.748	80.6295	110.707	80.6295	91.107	78.0085
165.6	110.525	67.8215	84.045	115.982	84.045	82.216	70.556
165.5	122.744	76.4255	87.005	106.129	87.005	88.7825	88.04
165.4	109.956	71.966	91.6055	115.155	91.6055	80.231	76.6085
165.3	114.048	78.929	95.472	134.794	95.472	82.0715	95.4075
165.2	120.272	78.004	88.953	129.232	88.953	89.9105	93.688
165.1	105.927	70.6475	89.662	124.953	89.662	91.6075	102.218
165	125.186	85.113	84.594	129.185	84.594	93.5995	102.998
164.9	114.942	82.596	101.581	129.594	101.581	106.348	90.4065
164.8	115.522	85.264	97.2275	127.41	97.2275	101.184	92.2645
164.7	120.886	79.456	100.125	120.346	100.125	105.264	95.773
164.6	123.134	84.9915	107.68	121.39	107.68	106.909	102.229
164.5	118.624	89.199	113.28	125.894	113.28	106.238	111.186
164.4	114.343	95.106	109.111	133.969	109.111	111.954	104.64
164.3	115.151	89.2815	110.427	132.374	110.427	118.354	104.862
164.2	100.409	89.5135	105.98	148.005	105.98	117.075	106.479
164.1	117.266	88.619	103.542	139.386	103.542	120.33	113.69
164	127.879	91.006	110.901	149.539	110.901	123.332	118.43
163.9	117.668	99.3555	122.802	145.945	122.802	110.408	120.041
163.8	126.244	102.281	117.022	138.459	117.022	125.164	114.375
163.7	109.115	97.283	110.246	142.664	110.246	118.884	104.064
163.6	109.393	96.4575	111.379	156.642	111.379	119.363	108.87
163.5	107.823	100.948	99.936	154.383	99.936	115.281	116.644
163.4	109.036	90.6885	114.945	141.896	114.945	118.155	104.323
163.3	111.792	91.066	107.628	141.554	107.628	123.055	103.891
163.2	110.004	91.727	103.15	131.973	103.15	123.518	101.534
163.1	98.293	96.447	100.839	137.411	100.839	108.787	115.791
163	102.606	93.2945	93.2745	136.61	93.2745	106.407	101.218
162.9	96.3575	95.635	91.795	141.91	91.795	109.983	98.9305
162.8	95.9915	84.066	91.077	143.287	91.077	97.617	100.956
162.7	86.963	88.211	89.899	139.214	89.899	85.533	90.895
162.6	93.1725	81.439	87.4935	136.866	87.4935	88.388	89.8555
162.5	83.7405	85.8525	103.848	135.007	103.848	86.7285	92.191
162.4	82.8595	87.853	103.074	140.051	103.074	90.5895	82.461
162.3	81.234	83.5825	92.189	132.701	92.189	80.22	86.8375
162.2	81.9695	81.0795	95.4755	118.157	95.4755	77.909	74.1815
162.1	80.1215	77.749	86.0845	126.066	86.0845	79.8845	77.912
162	74.4835	67.0925	84.606	125.048	84.606	74.528	70.051
161.9	78.192	82.348	88.1415	115.016	88.1415	76.2405	68.014
161.8	77.0825	88.6445	88.933	116.079	88.933	75.8805	75.9495
161.7	68.5045	80.494	77.7905	117.77	77.7905	71.6485	68.5915
161.6	84.5785	72.48	80.91	107.589	80.91	71.825	67.6865
161.5	76.833	71.6905	86.892	113.517	86.892	73.1215	69.851
161.4	78.9	76.072	84.727	120.002	84.727	79.6795	70.2005
161.3	73.063	69.055	80.215	118.304	80.215	69.2775	74.289
161.2	75.017	67.441	76.342	98.3285	76.342	65.0035	76.3255
161.1	75.9515	75.7975	70.8115	113.821	70.8115	70.59	75.4075
161	69.241	69.363	75.373	119.316	75.373	70.4635	68.474
160.9	80.6375	74.7905	80.1825	105.744	80.1825	70.493	67.0435
160.8	83.2735	69.936	85.352	101.917	85.352	74.778	69.0345
160.7	70.8815	66.9195	80.6175	101.889	80.6175	67.1555	77.52
160.6	76.2885	65.1535	76.9235	107.723	76.9235	64.711	71.932
160.5	67.273	58.213	70.1065	111.026	70.1065	68.125	61.844
160.4	73.1225	59.6185	76.373	109.697	76.373	66.6465	64.9675
160.3	80.967	73.96	79.118	107.995	79.118	69.0445	56.945
160.2	74.261	68.539	76.772	101.923	76.772	69.8895	69.686
160.1	78.738	64.0885	79.809	103.94	79.809	67.323	64.112
160	77.232	63.4625	81.0205	109.751	81.0205	62.929	62.273
	78.323	67.121	76.2605	115.998	76.2605	72.6305	73.671
	65.011	69.896	74.447	106.669	74.447	68.3095	63.3035
	71.791	74.069	70.2705	95.899	70.2705	68.7175	62.8155
	80.174	69.974	79.18	105.412	79.18	73.516	68.3815
	65.2625	79.576	78.9525	111.972	78.9525	74.7845	62.209
	67.8	60.355	74.0925	111.427	74.0925	74.6	74.8965
	79.5825	71.6765	73.8275	111.956	73.8275	75.2275	70.2125
	81.2375	73.0105	71.6725	106.783	71.6725	68.89	68.614
	81.9335	61.084	79.24	106.921	79.24	65.372	71.325
	83.716	74.4665	81.8	100.819	81.8	74.8045	76.032
	75.337	76.365	81.087	101.179	81.087	81.9305	68.0735
	83.633	80.3715	74.289	113.798	74.289	75.8755	65.94
	71.555	64.387	77.0195	106.694	77.0195	71.3235	65.169
	75.4665	72.337	93.0335	113.357	93.0335	70.9125	65.216
	75.1345	67.6045	83.8205	105.129	83.8205	62.2825	72.8595
	75.249	72.8345	80.4265	101.042	80.4265	71.851	76.755
	71.0555	71.246	80.2095	109.439	80.2095	69.1175	74.0635
	82.126	65.141	74.0185	112.028	74.0185	73.521	73.1985
	80.9445	73.4985	67.8065	109.804	67.8065	82.782	69.7035
	84.091	77.6475	84.456	108.627	84.456	70.918	73.3215

## Sheet: Figure 2e
Wavenumber (cm-1)	10 min	20 min	30 min	40 min	50 min	60 min	70 min	80 min	90 min	100 min	110 min	120 min	130 min	140 min	150 min	160 min	170 min	180 min	190 min	200 min	210 min	220 min	230 min	240 min	250 min	260 min	270 min	280 min	290 min	300 min	310 min	320 min	330 min	340 min	350 min	360 min	370 min	380 min	390 min	400 min	410 min	420 min	430 min	440 min	450 min	460 min	470 min	480 min	490 min
1000.39	0.00581	0.00569	0.00584	0.006	0.00585	0.00547	0.00609	0.00568	0.00615	0.00653	0.00638	0.00694	0.00645	0.00626	0.00645	0.00632	0.0069	0.00647	0.00634	0.00687	0.0065	0.0068	0.00694	0.00699	0.00711	0.00685	0.00706	0.0069	0.00673	0.00676	0.00664	0.00716	0.00716	0.00688	0.00733	0.00708	0.00717	0.00697	0.00723	0.00694	0.00697	0.00712	0.00692	0.00705	0.00712	0.00705	0.00694	0.00706	0.00695
1000.87	0.00576	0.00562	0.00581	0.00599	0.00586	0.00545	0.006	0.00563	0.00612	0.00653	0.00636	0.00685	0.00645	0.00625	0.00643	0.00629	0.00687	0.00647	0.00635	0.00677	0.00648	0.00682	0.00692	0.00701	0.0071	0.00685	0.00703	0.0069	0.00674	0.00673	0.00663	0.00713	0.00713	0.00688	0.00725	0.00706	0.00718	0.00697	0.00725	0.00695	0.00697	0.00708	0.00692	0.00705	0.00712	0.00711	0.00698	0.00706	0.00704
1001.36	0.00573	0.00559	0.0058	0.006	0.00589	0.00546	0.00593	0.00564	0.00612	0.00654	0.00638	0.00679	0.00647	0.00626	0.00642	0.00631	0.00685	0.00649	0.0064	0.00668	0.00646	0.00686	0.00691	0.00704	0.00711	0.00687	0.007	0.00693	0.00677	0.00674	0.00666	0.00711	0.00711	0.00688	0.00719	0.00706	0.00722	0.00698	0.00727	0.007	0.00696	0.00705	0.00694	0.00707	0.00714	0.00718	0.00703	0.0071	0.00712
1001.84	0.00573	0.0056	0.00583	0.00602	0.00595	0.00552	0.0059	0.00572	0.00615	0.00656	0.00645	0.00679	0.00653	0.00629	0.00646	0.00638	0.00686	0.00653	0.00647	0.00664	0.00647	0.00692	0.00692	0.0071	0.00716	0.00693	0.00699	0.007	0.00683	0.0068	0.00674	0.00709	0.00709	0.0069	0.00714	0.00709	0.00728	0.00702	0.00731	0.00709	0.00697	0.00705	0.007	0.00711	0.00719	0.00726	0.00712	0.00717	0.0072
1002.32	0.00576	0.00565	0.00588	0.00604	0.00604	0.0056	0.00592	0.00584	0.00621	0.0066	0.00656	0.00683	0.00663	0.00635	0.00652	0.00651	0.00689	0.0066	0.00657	0.00664	0.00649	0.00701	0.00695	0.00718	0.00723	0.00702	0.007	0.00709	0.00691	0.00688	0.00687	0.0071	0.0071	0.00694	0.00713	0.00715	0.00737	0.00708	0.00736	0.00721	0.00698	0.00707	0.00709	0.00717	0.00727	0.00735	0.00723	0.00728	0.00727
1002.8	0.00581	0.00572	0.00593	0.00607	0.00613	0.00569	0.00597	0.00598	0.00629	0.00662	0.00669	0.00691	0.00674	0.00642	0.00661	0.00666	0.00694	0.00668	0.00667	0.00667	0.00653	0.00709	0.00699	0.00726	0.00732	0.00714	0.00703	0.00719	0.007	0.00697	0.00701	0.00712	0.00712	0.00698	0.00714	0.00722	0.00747	0.00717	0.00743	0.00734	0.00701	0.00712	0.00719	0.00724	0.00735	0.00744	0.00735	0.00741	0.00732
1003.28	0.00585	0.00579	0.00598	0.00608	0.00621	0.00577	0.00604	0.00611	0.00638	0.00664	0.00681	0.00699	0.00684	0.00649	0.00671	0.00681	0.00697	0.00676	0.00676	0.0067	0.00656	0.00717	0.00702	0.00733	0.0074	0.00727	0.00706	0.00728	0.00708	0.00703	0.00714	0.00715	0.00715	0.00701	0.00716	0.00731	0.00756	0.00726	0.00751	0.00745	0.00704	0.00717	0.00727	0.00729	0.00742	0.00751	0.00746	0.00752	0.00735
1003.77	0.00588	0.00586	0.006	0.00609	0.00627	0.00585	0.00612	0.00621	0.00647	0.00664	0.00691	0.00707	0.00692	0.00655	0.00679	0.00694	0.007	0.00684	0.00683	0.00673	0.00659	0.00722	0.00704	0.00738	0.00747	0.00739	0.00709	0.00735	0.00715	0.00707	0.00725	0.00719	0.00719	0.00703	0.00721	0.0074	0.00764	0.00735	0.00758	0.00755	0.00708	0.00723	0.00733	0.00732	0.00746	0.00755	0.00755	0.00761	0.00737
1004.25	0.00591	0.00593	0.00601	0.0061	0.0063	0.00593	0.00619	0.00626	0.00656	0.00664	0.00699	0.00712	0.00696	0.0066	0.00686	0.00705	0.00702	0.00691	0.00689	0.00674	0.00662	0.00724	0.00705	0.00741	0.00753	0.0075	0.00713	0.0074	0.00721	0.00708	0.00732	0.00725	0.00725	0.00704	0.00728	0.00748	0.00769	0.00745	0.00764	0.00762	0.00714	0.00729	0.00737	0.00734	0.00749	0.00758	0.00763	0.00766	0.00738
1004.73	0.00593	0.006	0.00603	0.00614	0.00632	0.00602	0.00627	0.00628	0.00666	0.00667	0.00706	0.00716	0.00698	0.00665	0.00693	0.00713	0.00705	0.007	0.00697	0.00676	0.00666	0.00725	0.00708	0.00745	0.00759	0.00761	0.00718	0.00745	0.00726	0.00709	0.00738	0.00734	0.00734	0.00707	0.00739	0.00757	0.00774	0.00755	0.0077	0.00768	0.00724	0.00735	0.00741	0.00736	0.00751	0.0076	0.00769	0.0077	0.00741
1005.21	0.00597	0.00609	0.00606	0.0062	0.00635	0.00614	0.00634	0.00629	0.00675	0.00672	0.00712	0.0072	0.00699	0.00672	0.00699	0.00721	0.0071	0.00708	0.00706	0.00678	0.00673	0.00726	0.00712	0.00749	0.00766	0.00771	0.00724	0.00751	0.00731	0.0071	0.00744	0.00744	0.00744	0.00711	0.00754	0.00768	0.00778	0.00765	0.00777	0.00773	0.00737	0.00743	0.00745	0.0074	0.00754	0.00763	0.00776	0.00771	0.00747
1005.7	0.00601	0.00618	0.00613	0.00629	0.00637	0.00628	0.0064	0.00629	0.00682	0.00681	0.00719	0.00724	0.00699	0.0068	0.00705	0.00728	0.00716	0.00717	0.00717	0.00682	0.00683	0.00727	0.00718	0.00755	0.00774	0.00781	0.00732	0.00758	0.00736	0.00713	0.00749	0.00754	0.00754	0.00719	0.0077	0.00779	0.00783	0.00776	0.00784	0.00779	0.00754	0.00752	0.00749	0.00746	0.00758	0.00767	0.00783	0.00772	0.00757
1006.18	0.00606	0.00628	0.00622	0.00639	0.0064	0.0064	0.00644	0.0063	0.00687	0.0069	0.00725	0.00729	0.00698	0.00688	0.0071	0.00734	0.00723	0.00723	0.00729	0.00688	0.00694	0.00729	0.00725	0.00761	0.00781	0.00789	0.0074	0.00765	0.00739	0.00717	0.00754	0.00763	0.00763	0.0073	0.00786	0.00788	0.00788	0.00784	0.00791	0.00784	0.00771	0.00761	0.00754	0.00753	0.00764	0.00772	0.00789	0.00772	0.00769
1006.66	0.00609	0.00635	0.00631	0.00649	0.0064	0.00649	0.00645	0.0063	0.00688	0.00698	0.00729	0.00732	0.00694	0.00695	0.00713	0.00738	0.0073	0.00724	0.00738	0.00694	0.00705	0.0073	0.00731	0.00767	0.00785	0.00793	0.00746	0.00771	0.0074	0.00719	0.00757	0.00769	0.00769	0.00741	0.00799	0.00794	0.00792	0.00788	0.00797	0.00789	0.00786	0.00769	0.00757	0.00761	0.00769	0.00775	0.00793	0.00771	0.0078
1007.14	0.00611	0.00639	0.00638	0.00657	0.00638	0.00653	0.00641	0.00629	0.00686	0.00703	0.00731	0.00734	0.00689	0.00699	0.00713	0.00739	0.00734	0.0072	0.00743	0.007	0.00712	0.00731	0.00734	0.00769	0.00787	0.00792	0.00749	0.00774	0.00738	0.0072	0.00758	0.0077	0.0077	0.00751	0.00806	0.00795	0.00794	0.00788	0.008	0.0079	0.00796	0.00772	0.00757	0.00767	0.00773	0.00777	0.00795	0.00768	0.00789
1007.62	0.00611	0.00638	0.00643	0.00662	0.00633	0.00651	0.00634	0.00626	0.00681	0.00702	0.0073	0.00733	0.00681	0.007	0.0071	0.00736	0.00735	0.0071	0.00743	0.00705	0.00714	0.0073	0.00734	0.00769	0.00785	0.00786	0.00749	0.00773	0.00733	0.00719	0.00757	0.00766	0.00766	0.00757	0.00808	0.0079	0.00794	0.00784	0.00802	0.00789	0.00798	0.00771	0.00753	0.00769	0.00775	0.00776	0.00794	0.00765	0.00793
1008.11	0.00609	0.00634	0.00644	0.00665	0.00626	0.00644	0.00623	0.00624	0.00676	0.00698	0.00726	0.0073	0.00674	0.00697	0.00706	0.00731	0.00734	0.00697	0.00737	0.00708	0.00712	0.00729	0.00731	0.00766	0.0078	0.00776	0.00746	0.00768	0.00728	0.00717	0.00755	0.00761	0.00761	0.0076	0.00804	0.00781	0.00791	0.00776	0.00802	0.00786	0.00794	0.00767	0.00748	0.00767	0.00776	0.00773	0.0079	0.00762	0.00795
1008.59	0.00607	0.00627	0.00643	0.00665	0.00619	0.00635	0.00613	0.00622	0.00673	0.0069	0.00721	0.00726	0.0067	0.00693	0.00702	0.00725	0.0073	0.00683	0.00728	0.0071	0.00707	0.00728	0.00728	0.00762	0.00775	0.00765	0.00742	0.00761	0.00723	0.00715	0.00753	0.00756	0.00756	0.0076	0.00797	0.0077	0.00787	0.00769	0.00802	0.00782	0.00786	0.00761	0.00743	0.00763	0.00777	0.00768	0.00785	0.00761	0.00794
1009.07	0.00605	0.0062	0.00639	0.00665	0.00612	0.00627	0.00605	0.00622	0.00673	0.00683	0.00716	0.00723	0.00669	0.00688	0.007	0.00719	0.00724	0.00673	0.00718	0.0071	0.007	0.00727	0.00725	0.00759	0.00771	0.00755	0.00738	0.00754	0.0072	0.00716	0.00752	0.00753	0.00753	0.00758	0.00789	0.0076	0.00782	0.00764	0.00803	0.00779	0.00776	0.00755	0.0074	0.00757	0.00778	0.00764	0.00781	0.00762	0.00791
1009.55	0.00602	0.00614	0.00634	0.00663	0.00608	0.0062	0.00599	0.00623	0.00676	0.00676	0.0071	0.0072	0.00671	0.00684	0.007	0.00714	0.00719	0.00667	0.00708	0.00708	0.00693	0.00728	0.00723	0.00756	0.00768	0.00747	0.00734	0.00748	0.00718	0.00719	0.00753	0.00753	0.00753	0.00756	0.00783	0.00751	0.00777	0.00762	0.00804	0.00776	0.00766	0.0075	0.00741	0.0075	0.00781	0.0076	0.00778	0.00765	0.00789
1010.03	0.00599	0.00607	0.00627	0.0066	0.00605	0.00615	0.00596	0.00623	0.00679	0.00672	0.00703	0.00718	0.00676	0.00681	0.00701	0.00711	0.00714	0.00666	0.00698	0.00705	0.00687	0.00728	0.00722	0.00755	0.00765	0.00741	0.00731	0.00742	0.00716	0.00723	0.00754	0.00754	0.00754	0.00753	0.00777	0.00744	0.00772	0.00762	0.00805	0.00774	0.00757	0.00746	0.00744	0.00744	0.00782	0.00757	0.00775	0.00769	0.00788
1010.52	0.00593	0.006	0.00619	0.00655	0.00602	0.00611	0.00595	0.00622	0.00682	0.00669	0.00694	0.00715	0.0068	0.00678	0.00701	0.00708	0.00708	0.00669	0.00688	0.00698	0.00682	0.00727	0.00722	0.00753	0.00761	0.00737	0.00726	0.00737	0.00712	0.00727	0.00753	0.00755	0.00755	0.00749	0.00771	0.00739	0.00767	0.00763	0.00804	0.00771	0.00749	0.00741	0.00749	0.00737	0.00783	0.00755	0.00772	0.00771	0.00785
1011	0.00584	0.00592	0.00609	0.00648	0.00599	0.00606	0.00594	0.00617	0.00681	0.00666	0.00683	0.00711	0.00681	0.00674	0.007	0.00705	0.00703	0.00674	0.00678	0.00689	0.00677	0.00724	0.0072	0.0075	0.00754	0.00734	0.00719	0.0073	0.00706	0.00728	0.0075	0.00753	0.00753	0.00745	0.00765	0.00735	0.0076	0.00764	0.008	0.00768	0.00743	0.00735	0.00754	0.0073	0.0078	0.00751	0.00767	0.00769	0.00782
1011.48	0.00573	0.00582	0.00598	0.0064	0.00594	0.00601	0.00593	0.0061	0.00677	0.00664	0.00671	0.00705	0.00679	0.00669	0.00696	0.00701	0.00697	0.00678	0.00669	0.0068	0.00672	0.00718	0.00718	0.00746	0.00744	0.00731	0.00712	0.00723	0.00697	0.00728	0.00744	0.00747	0.00747	0.00739	0.00757	0.00731	0.00753	0.00764	0.00794	0.00763	0.00737	0.00728	0.00757	0.00723	0.00775	0.00748	0.00762	0.00763	0.00777
1011.96	0.00561	0.00574	0.00589	0.00632	0.00589	0.00595	0.00592	0.00601	0.0067	0.00661	0.00661	0.00699	0.00674	0.00664	0.0069	0.00697	0.00691	0.00682	0.00661	0.00672	0.00669	0.00712	0.00714	0.00741	0.00733	0.00728	0.00704	0.00716	0.00687	0.00725	0.00735	0.00738	0.00738	0.00734	0.0075	0.00729	0.00746	0.00762	0.00787	0.00758	0.00733	0.0072	0.00759	0.00717	0.00769	0.00744	0.00756	0.00754	0.00772
1012.45	0.00551	0.00566	0.00583	0.00626	0.00584	0.0059	0.00591	0.00592	0.00662	0.00659	0.00653	0.00693	0.00667	0.00659	0.00685	0.00693	0.00687	0.00685	0.00655	0.00667	0.00668	0.00706	0.00711	0.00736	0.00723	0.00726	0.00698	0.0071	0.0068	0.00722	0.00726	0.00728	0.00728	0.00729	0.00744	0.00729	0.00741	0.00759	0.00781	0.00754	0.00732	0.00713	0.0076	0.00714	0.00764	0.00741	0.00753	0.00745	0.00768
1012.93	0.00544	0.00562	0.0058	0.00623	0.00581	0.00586	0.00591	0.00586	0.00655	0.00657	0.0065	0.00688	0.00661	0.00656	0.00683	0.00691	0.00685	0.00688	0.00653	0.00668	0.00671	0.00703	0.00708	0.00732	0.00717	0.00725	0.00694	0.00707	0.00676	0.00722	0.00719	0.00721	0.00721	0.00728	0.00741	0.00733	0.00739	0.00757	0.00777	0.00754	0.00732	0.00708	0.0076	0.00714	0.00761	0.00741	0.00752	0.00738	0.00766
1013.41	0.00542	0.00561	0.00582	0.00623	0.0058	0.00585	0.00592	0.00583	0.00651	0.00656	0.00653	0.00686	0.00657	0.00654	0.00683	0.0069	0.00685	0.00691	0.00654	0.00673	0.00677	0.00703	0.00709	0.0073	0.00714	0.00725	0.00694	0.00706	0.00678	0.00723	0.00715	0.00716	0.00716	0.00728	0.00742	0.0074	0.00741	0.00757	0.00776	0.00757	0.00735	0.00708	0.00761	0.00717	0.00761	0.00743	0.00753	0.00735	0.00767
1013.89	0.00543	0.00563	0.00586	0.00625	0.00581	0.00586	0.00595	0.00584	0.0065	0.00656	0.0066	0.00685	0.00656	0.00655	0.00685	0.0069	0.00686	0.00695	0.00658	0.00681	0.00686	0.00705	0.00711	0.00729	0.00716	0.00725	0.00697	0.00708	0.00686	0.00727	0.00714	0.00717	0.00717	0.00731	0.00746	0.00749	0.00745	0.00758	0.00778	0.00763	0.00739	0.00712	0.00762	0.00724	0.00764	0.00747	0.00758	0.00736	0.00771
1014.37	0.00548	0.00566	0.00591	0.00627	0.00584	0.00589	0.00597	0.00588	0.0065	0.00657	0.00668	0.00686	0.00656	0.00656	0.00688	0.0069	0.00688	0.00698	0.00665	0.00689	0.00695	0.00709	0.00716	0.00728	0.00721	0.00725	0.00702	0.0071	0.00696	0.00732	0.00715	0.00722	0.00722	0.00733	0.00752	0.00759	0.00751	0.00759	0.00782	0.00769	0.00743	0.0072	0.00763	0.00733	0.00768	0.00751	0.00763	0.00741	0.00776
1014.86	0.00554	0.0057	0.00594	0.00629	0.00588	0.00591	0.006	0.00594	0.00652	0.00658	0.00677	0.00687	0.00658	0.00658	0.00691	0.0069	0.0069	0.00701	0.00672	0.00697	0.00704	0.00714	0.00722	0.00728	0.00727	0.00724	0.00707	0.00713	0.00707	0.00737	0.00718	0.00729	0.00729	0.00734	0.00758	0.00767	0.00757	0.00761	0.00785	0.00775	0.00747	0.00729	0.00764	0.00743	0.00773	0.00756	0.00768	0.00747	0.00782
1015.34	0.00562	0.00575	0.00597	0.0063	0.00592	0.00595	0.00602	0.00601	0.00654	0.0066	0.00685	0.00688	0.00661	0.0066	0.00693	0.00689	0.00692	0.00703	0.0068	0.00702	0.00711	0.00718	0.00729	0.0073	0.00735	0.00723	0.00713	0.00717	0.00718	0.00741	0.00721	0.00739	0.00739	0.00733	0.00764	0.00774	0.00763	0.00763	0.00788	0.0078	0.00751	0.00739	0.00765	0.00753	0.00777	0.00761	0.00773	0.00755	0.00788
1015.82	0.0057	0.0058	0.00598	0.00631	0.00597	0.006	0.00605	0.00609	0.00657	0.00664	0.00692	0.0069	0.00665	0.00662	0.00694	0.00689	0.00696	0.00704	0.00689	0.00705	0.00716	0.00722	0.00737	0.00732	0.00742	0.00723	0.00719	0.00722	0.00729	0.00744	0.00725	0.00749	0.00749	0.00731	0.0077	0.00778	0.00768	0.00767	0.00791	0.00783	0.00755	0.0075	0.00767	0.00763	0.00781	0.00767	0.00779	0.00764	0.00794
1016.3	0.00578	0.00585	0.00599	0.00633	0.00604	0.00608	0.00609	0.00619	0.00662	0.0067	0.00699	0.00693	0.00671	0.00665	0.00696	0.00691	0.00701	0.00706	0.00697	0.00707	0.0072	0.00727	0.00745	0.00738	0.00749	0.00725	0.00726	0.00728	0.00738	0.00747	0.0073	0.00758	0.00758	0.0073	0.00774	0.00782	0.00774	0.00773	0.00795	0.00785	0.0076	0.00761	0.0077	0.00773	0.00786	0.00775	0.00785	0.00774	0.00801
1016.78	0.00586	0.0059	0.00601	0.00636	0.00611	0.00617	0.00615	0.00629	0.00667	0.00677	0.00704	0.00698	0.00677	0.00668	0.00698	0.00695	0.00707	0.00708	0.00705	0.00708	0.00724	0.00731	0.00753	0.00746	0.00757	0.0073	0.00734	0.00737	0.00745	0.0075	0.00735	0.00766	0.00766	0.00731	0.00779	0.00785	0.00781	0.00781	0.00799	0.00788	0.00767	0.00772	0.00774	0.00784	0.00792	0.00785	0.00794	0.00786	0.00808
1017.27	0.00593	0.00595	0.00604	0.00639	0.00619	0.00627	0.0062	0.00638	0.00673	0.00685	0.00709	0.00703	0.00683	0.00672	0.00702	0.00701	0.00714	0.00711	0.00712	0.00709	0.00726	0.00736	0.0076	0.00756	0.00765	0.00738	0.00742	0.00748	0.00751	0.00753	0.0074	0.00772	0.00772	0.00734	0.00782	0.00788	0.00787	0.0079	0.00804	0.00791	0.00774	0.00782	0.00779	0.00794	0.00797	0.00796	0.00803	0.00797	0.00814
1017.75	0.00596	0.00599	0.00608	0.0064	0.00626	0.00637	0.00625	0.00644	0.00677	0.0069	0.00711	0.00706	0.00687	0.00676	0.00706	0.00708	0.00718	0.00714	0.00717	0.00709	0.00728	0.00739	0.00764	0.00765	0.0077	0.00747	0.00748	0.00758	0.00754	0.00754	0.00744	0.00774	0.00774	0.00738	0.00783	0.00789	0.00792	0.00798	0.00809	0.00793	0.0078	0.0079	0.00782	0.00803	0.00802	0.00805	0.00811	0.00807	0.00818
1018.23	0.00594	0.00599	0.00611	0.00639	0.0063	0.00643	0.00628	0.00645	0.00677	0.00691	0.00709	0.00708	0.00688	0.00678	0.00709	0.00714	0.00719	0.00714	0.00717	0.00707	0.00728	0.0074	0.00765	0.00772	0.00773	0.00755	0.0075	0.00765	0.00754	0.00754	0.00745	0.00772	0.00772	0.00743	0.00781	0.00789	0.00794	0.00802	0.00811	0.00794	0.00782	0.00794	0.00782	0.00808	0.00803	0.00811	0.00816	0.00812	0.00819
1018.71	0.00588	0.00596	0.00612	0.00634	0.00631	0.00644	0.00627	0.00641	0.00673	0.00687	0.00704	0.00706	0.00685	0.00677	0.00709	0.00716	0.00716	0.00712	0.00714	0.00702	0.00726	0.00737	0.00761	0.00775	0.00772	0.0076	0.00749	0.00769	0.00751	0.0075	0.00743	0.00764	0.00764	0.00745	0.00775	0.00786	0.00792	0.00801	0.00811	0.00793	0.00781	0.00793	0.00778	0.00809	0.00802	0.00812	0.00816	0.00813	0.00817
1019.2	0.00578	0.00591	0.00611	0.00628	0.00628	0.0064	0.00624	0.00632	0.00665	0.0068	0.00695	0.00701	0.00679	0.00675	0.00705	0.00714	0.00709	0.00708	0.00709	0.00696	0.00722	0.00732	0.00753	0.00775	0.00767	0.0076	0.00744	0.00769	0.00745	0.00744	0.00739	0.00754	0.00754	0.00746	0.00767	0.00782	0.00788	0.00795	0.00808	0.0079	0.00776	0.00788	0.00772	0.00805	0.00797	0.00808	0.00811	0.00809	0.00812
1019.68	0.00568	0.00586	0.00609	0.00621	0.00622	0.00633	0.0062	0.00622	0.00656	0.00672	0.00686	0.00694	0.00672	0.00671	0.007	0.00709	0.00701	0.00704	0.00703	0.00689	0.00717	0.00725	0.00744	0.00772	0.00761	0.00758	0.00738	0.00765	0.00739	0.00736	0.00734	0.00743	0.00743	0.00745	0.00758	0.00777	0.00783	0.00786	0.00805	0.00786	0.00769	0.00781	0.00764	0.008	0.0079	0.00802	0.00802	0.00801	0.00807
1020.16	0.0056	0.00583	0.00607	0.00618	0.00616	0.00625	0.00617	0.00612	0.00648	0.00666	0.00678	0.00689	0.00667	0.00669	0.00695	0.00703	0.00694	0.00701	0.00699	0.00685	0.00715	0.0072	0.00735	0.00769	0.00756	0.00754	0.00732	0.00761	0.00735	0.0073	0.0073	0.00734	0.00734	0.00744	0.0075	0.00775	0.00778	0.00777	0.00802	0.00785	0.00762	0.00774	0.00757	0.00794	0.00785	0.00794	0.00793	0.00793	0.00804
1020.64	0.00556	0.00583	0.00607	0.00618	0.0061	0.00618	0.00617	0.00607	0.00643	0.00664	0.00674	0.00686	0.00666	0.00669	0.00691	0.00697	0.00691	0.00701	0.00699	0.00683	0.00715	0.00718	0.0073	0.00767	0.00753	0.0075	0.00729	0.00758	0.00733	0.00727	0.0073	0.00731	0.00731	0.00744	0.00746	0.00775	0.00777	0.00769	0.00802	0.00787	0.00758	0.0077	0.00753	0.0079	0.00783	0.00789	0.00786	0.00787	0.00806
1021.12	0.00556	0.00586	0.00608	0.00622	0.00607	0.00613	0.0062	0.00607	0.00642	0.00665	0.00675	0.00687	0.00669	0.00671	0.0069	0.00694	0.00692	0.00704	0.00702	0.00685	0.00719	0.0072	0.00729	0.00767	0.00754	0.00747	0.0073	0.00758	0.00735	0.00726	0.00734	0.00733	0.00733	0.00747	0.00746	0.00779	0.00779	0.00765	0.00805	0.00792	0.00758	0.0077	0.00753	0.0079	0.00786	0.00787	0.00783	0.00784	0.00813
1021.61	0.0056	0.00592	0.0061	0.00628	0.00605	0.0061	0.00623	0.0061	0.00644	0.00669	0.0068	0.00691	0.00675	0.00675	0.00692	0.00693	0.00697	0.00709	0.00708	0.0069	0.00723	0.00724	0.0073	0.00768	0.00757	0.00745	0.00733	0.00759	0.00738	0.00729	0.00739	0.0074	0.0074	0.00752	0.00748	0.00783	0.00783	0.00764	0.00809	0.008	0.00759	0.00772	0.00755	0.00793	0.0079	0.00787	0.00784	0.00785	0.00823
1022.09	0.00563	0.00597	0.0061	0.00633	0.00604	0.00607	0.00626	0.00615	0.00646	0.00672	0.00685	0.00695	0.00681	0.00678	0.00693	0.00692	0.00702	0.00713	0.00714	0.00696	0.00727	0.00729	0.00733	0.00768	0.00762	0.00743	0.00738	0.00759	0.00741	0.00732	0.00743	0.00749	0.00749	0.00757	0.00751	0.00786	0.00789	0.00765	0.00812	0.00807	0.00762	0.00776	0.00758	0.00798	0.00796	0.00788	0.00787	0.00788	0.00833
1022.57	0.00564	0.00599	0.00607	0.00634	0.00602	0.00603	0.00625	0.00618	0.00646	0.00673	0.00689	0.00698	0.00684	0.00679	0.00693	0.00691	0.00706	0.00714	0.00717	0.007	0.00727	0.00731	0.00735	0.00767	0.00766	0.0074	0.00741	0.00758	0.00741	0.00733	0.00744	0.00757	0.00757	0.00759	0.00753	0.00785	0.00792	0.00765	0.00813	0.00813	0.00764	0.00777	0.00758	0.00802	0.00799	0.00787	0.00789	0.0079	0.00839
1023.05	0.00561	0.00598	0.006	0.00631	0.00598	0.00597	0.00619	0.00618	0.00642	0.00671	0.00688	0.00698	0.00684	0.00676	0.0069	0.00688	0.00706	0.0071	0.00717	0.00702	0.00723	0.00729	0.00735	0.00762	0.00766	0.00734	0.00742	0.00753	0.00737	0.00732	0.00741	0.00761	0.00761	0.00758	0.00753	0.00779	0.00793	0.00764	0.00808	0.00815	0.00763	0.00775	0.00755	0.00803	0.00798	0.00784	0.0079	0.00791	0.00842
1023.53	0.00555	0.00593	0.00591	0.00623	0.00593	0.0059	0.0061	0.00614	0.00634	0.00664	0.00684	0.00694	0.00679	0.0067	0.00684	0.00683	0.00703	0.00703	0.00712	0.00701	0.00715	0.00723	0.00731	0.00754	0.00763	0.00728	0.00739	0.00744	0.00729	0.00729	0.00734	0.00759	0.00759	0.00753	0.00751	0.0077	0.0079	0.00761	0.008	0.00812	0.0076	0.0077	0.00749	0.00802	0.00794	0.00778	0.00787	0.00788	0.00838
1024.02	0.00546	0.00586	0.00581	0.00612	0.00586	0.00581	0.00599	0.00608	0.00624	0.00655	0.00675	0.00687	0.00672	0.00661	0.00676	0.00678	0.00697	0.00693	0.00705	0.00698	0.00703	0.00714	0.00725	0.00745	0.00758	0.0072	0.00733	0.00734	0.00719	0.00724	0.00725	0.00754	0.00754	0.00745	0.00747	0.00759	0.00786	0.00757	0.00788	0.00807	0.00756	0.00763	0.00742	0.00797	0.00786	0.0077	0.00783	0.00783	0.00831
1024.5	0.00536	0.0058	0.00571	0.00602	0.0058	0.00574	0.0059	0.006	0.00614	0.00646	0.00665	0.00678	0.00665	0.00652	0.00668	0.00673	0.0069	0.00682	0.00697	0.00694	0.00692	0.00703	0.00719	0.00735	0.0075	0.00714	0.00727	0.00722	0.00709	0.00719	0.00716	0.00746	0.00746	0.00737	0.00745	0.00749	0.00781	0.00753	0.00777	0.008	0.00753	0.00755	0.00734	0.00791	0.00778	0.00763	0.00777	0.00777	0.00822
1024.98	0.00527	0.00574	0.00564	0.00593	0.00575	0.00568	0.00583	0.00594	0.00605	0.00639	0.00655	0.0067	0.00658	0.00644	0.0066	0.00669	0.00683	0.00673	0.0069	0.00689	0.00681	0.00692	0.00713	0.00727	0.00743	0.00709	0.0072	0.00713	0.007	0.00715	0.00709	0.00737	0.00737	0.00731	0.00743	0.00743	0.00776	0.00751	0.00767	0.00792	0.00751	0.00749	0.00729	0.00785	0.0077	0.00758	0.00772	0.00771	0.00813
1025.46	0.0052	0.0057	0.00559	0.00587	0.00571	0.00564	0.00581	0.00589	0.00599	0.00633	0.00646	0.00663	0.00653	0.00637	0.00655	0.00666	0.00677	0.00667	0.00684	0.00684	0.00672	0.00684	0.00709	0.00719	0.00736	0.00706	0.00714	0.00705	0.00693	0.00712	0.00705	0.00729	0.00729	0.00727	0.00744	0.0074	0.00773	0.0075	0.00761	0.00787	0.0075	0.00745	0.00726	0.00778	0.00764	0.00756	0.00768	0.00767	0.00804
1025.94	0.00515	0.00566	0.00557	0.00583	0.00568	0.00562	0.00581	0.00586	0.00597	0.00629	0.00639	0.00657	0.00649	0.00633	0.00652	0.00665	0.00672	0.00663	0.0068	0.00679	0.00666	0.00677	0.00706	0.00714	0.00731	0.00705	0.00708	0.00701	0.00688	0.00711	0.00704	0.00722	0.00722	0.00727	0.00745	0.00742	0.00772	0.00751	0.00758	0.00783	0.00751	0.00743	0.00726	0.00773	0.00759	0.00756	0.00766	0.00764	0.00797
1026.43	0.00512	0.00563	0.00556	0.00582	0.00566	0.00561	0.00582	0.00585	0.00596	0.00627	0.00634	0.00654	0.00645	0.00629	0.0065	0.00663	0.00669	0.00662	0.00678	0.00674	0.00661	0.00673	0.00705	0.00709	0.00728	0.00704	0.00702	0.00699	0.00685	0.0071	0.00705	0.00717	0.00717	0.00728	0.00746	0.00746	0.00771	0.00752	0.00759	0.0078	0.00751	0.00743	0.00727	0.0077	0.00755	0.00759	0.00764	0.00764	0.00791
1026.91	0.00511	0.00559	0.00555	0.00583	0.00566	0.00561	0.00585	0.00585	0.00598	0.00626	0.00631	0.00653	0.00641	0.00627	0.00648	0.00662	0.00666	0.00663	0.00677	0.0067	0.00657	0.0067	0.00705	0.00706	0.00726	0.00704	0.00696	0.00699	0.00683	0.00709	0.00709	0.00715	0.00715	0.00731	0.00747	0.00751	0.00771	0.00754	0.00762	0.00779	0.00752	0.00745	0.0073	0.00768	0.00752	0.00763	0.00763	0.00765	0.00787
1027.39	0.00512	0.00557	0.00556	0.00584	0.00567	0.00562	0.00587	0.00586	0.00602	0.00627	0.0063	0.00655	0.00638	0.00626	0.00647	0.00661	0.00666	0.00666	0.00677	0.00668	0.00655	0.0067	0.00705	0.00704	0.00726	0.00705	0.00691	0.00702	0.00683	0.00709	0.00714	0.00717	0.00717	0.00734	0.00747	0.00755	0.00771	0.00755	0.00768	0.0078	0.00752	0.00746	0.00734	0.00768	0.00751	0.00769	0.00763	0.00768	0.00784
1027.87	0.00517	0.00557	0.00557	0.00587	0.0057	0.00565	0.00588	0.00589	0.00608	0.00629	0.00632	0.00659	0.00637	0.00627	0.00646	0.0066	0.00667	0.00671	0.0068	0.00668	0.00655	0.00673	0.00706	0.00706	0.00728	0.00707	0.00688	0.00706	0.00684	0.0071	0.00722	0.00721	0.00721	0.00737	0.00748	0.0076	0.00773	0.00758	0.00776	0.00783	0.00754	0.00748	0.00739	0.00771	0.00752	0.00776	0.00765	0.00772	0.00784
1028.36	0.00525	0.00559	0.0056	0.00592	0.00576	0.00569	0.0059	0.00594	0.00614	0.00633	0.00637	0.00664	0.00637	0.0063	0.00646	0.00661	0.0067	0.00676	0.00684	0.00673	0.00657	0.00677	0.00708	0.0071	0.00732	0.0071	0.00687	0.00713	0.00689	0.00712	0.00731	0.00728	0.00728	0.0074	0.0075	0.00764	0.00775	0.00761	0.00785	0.00787	0.00757	0.00751	0.00746	0.00776	0.00756	0.00783	0.00769	0.00778	0.00787
1028.84	0.00535	0.00563	0.00565	0.00597	0.00583	0.00575	0.00592	0.006	0.00621	0.00637	0.00643	0.0067	0.0064	0.00634	0.00647	0.00663	0.00673	0.00683	0.0069	0.0068	0.00662	0.00683	0.0071	0.00716	0.00737	0.00715	0.00689	0.00719	0.00694	0.00716	0.00742	0.00735	0.00735	0.00743	0.00753	0.00769	0.00777	0.00765	0.00793	0.00792	0.00762	0.00752	0.00754	0.00782	0.00762	0.00791	0.00774	0.00785	0.00792
1029.32	0.00545	0.0057	0.0057	0.00601	0.00591	0.00581	0.00593	0.00607	0.00627	0.00642	0.00648	0.00674	0.00645	0.00639	0.00649	0.00666	0.00675	0.00689	0.00697	0.00689	0.00668	0.0069	0.00711	0.00724	0.00743	0.00719	0.00692	0.00726	0.00701	0.0072	0.00752	0.00743	0.00743	0.00745	0.00756	0.00773	0.00779	0.00769	0.008	0.00797	0.00769	0.00754	0.00761	0.00788	0.0077	0.00797	0.0078	0.00792	0.00799
1029.8	0.00552	0.00575	0.00575	0.00604	0.00598	0.00586	0.00592	0.00613	0.00632	0.00644	0.00652	0.00677	0.0065	0.00643	0.0065	0.00668	0.00676	0.00693	0.00701	0.00696	0.00674	0.00695	0.00711	0.00732	0.00748	0.00723	0.00695	0.00731	0.00708	0.00724	0.0076	0.00747	0.00747	0.00746	0.0076	0.00775	0.00779	0.00772	0.00805	0.008	0.00775	0.00753	0.00766	0.00793	0.00778	0.00801	0.00785	0.00798	0.00805
1030.28	0.00556	0.00579	0.00577	0.00605	0.00604	0.00589	0.0059	0.00616	0.00634	0.00644	0.00653	0.00676	0.00654	0.00646	0.00652	0.00669	0.00674	0.00696	0.00703	0.00701	0.00678	0.00698	0.00709	0.00737	0.00752	0.00724	0.00698	0.00733	0.00713	0.00727	0.00765	0.00748	0.00748	0.00746	0.00761	0.00776	0.00777	0.00773	0.00807	0.008	0.00779	0.00751	0.00768	0.00795	0.00784	0.00802	0.00788	0.00802	0.00809
1030.77	0.00556	0.00579	0.00578	0.00603	0.00607	0.00589	0.00585	0.00616	0.00634	0.00642	0.0065	0.00673	0.00657	0.00647	0.00653	0.00667	0.0067	0.00697	0.00701	0.00703	0.00681	0.00698	0.00706	0.0074	0.00753	0.00723	0.007	0.00733	0.00715	0.00728	0.00765	0.00745	0.00745	0.00745	0.0076	0.00775	0.00773	0.00772	0.00806	0.00798	0.0078	0.00746	0.00768	0.00794	0.00788	0.00799	0.00788	0.00802	0.0081
1031.25	0.00552	0.00576	0.00577	0.006	0.00608	0.00587	0.00579	0.00614	0.00633	0.00637	0.00645	0.00669	0.00658	0.00647	0.00654	0.00664	0.00665	0.00696	0.00696	0.00701	0.00681	0.00696	0.00703	0.00741	0.00754	0.0072	0.00701	0.00732	0.00717	0.00728	0.00762	0.00739	0.00739	0.00743	0.00758	0.00773	0.00768	0.00771	0.00804	0.00795	0.00779	0.00742	0.00765	0.00792	0.00789	0.00795	0.00786	0.00801	0.00809
1031.73	0.00548	0.00572	0.00575	0.00597	0.00607	0.00586	0.00573	0.00612	0.00632	0.00633	0.00639	0.00666	0.00659	0.00647	0.00655	0.0066	0.00662	0.00694	0.00689	0.00698	0.00682	0.00694	0.00701	0.00741	0.00753	0.00718	0.00703	0.00731	0.00717	0.00729	0.00757	0.00733	0.00733	0.00741	0.00755	0.00772	0.00765	0.0077	0.00801	0.00792	0.00777	0.00738	0.00763	0.00789	0.00789	0.0079	0.00784	0.00799	0.00806
1032.21	0.00544	0.00568	0.00574	0.00596	0.00604	0.00585	0.00569	0.00609	0.00632	0.00631	0.00633	0.00665	0.0066	0.00648	0.00657	0.00657	0.00663	0.00694	0.00682	0.00695	0.00683	0.00693	0.00701	0.00741	0.00753	0.00717	0.00706	0.00731	0.00719	0.00732	0.00751	0.00728	0.00728	0.0074	0.00753	0.00773	0.00764	0.0077	0.008	0.00791	0.00775	0.00737	0.00762	0.00787	0.00789	0.00787	0.00781	0.00797	0.00803
1032.69	0.00543	0.00565	0.00575	0.00597	0.00601	0.00586	0.00569	0.00608	0.00633	0.00631	0.00629	0.00668	0.0066	0.0065	0.0066	0.00654	0.00666	0.00694	0.00677	0.00694	0.00684	0.00693	0.00705	0.00741	0.00753	0.00718	0.00711	0.00733	0.0072	0.00736	0.00746	0.00726	0.00726	0.00739	0.00752	0.00775	0.00766	0.00771	0.00801	0.00791	0.00774	0.00739	0.00764	0.00787	0.0079	0.00786	0.0078	0.00796	0.00802
1033.18	0.00543	0.00563	0.00577	0.00599	0.00597	0.00588	0.0057	0.00608	0.00635	0.00632	0.00628	0.00672	0.00661	0.00654	0.00663	0.00653	0.00672	0.00695	0.00673	0.00693	0.00686	0.00695	0.0071	0.00742	0.00753	0.0072	0.00716	0.00736	0.00722	0.00742	0.00742	0.00725	0.00725	0.00739	0.00752	0.00779	0.0077	0.00774	0.00802	0.00794	0.00774	0.00743	0.00769	0.00788	0.00791	0.00786	0.00779	0.00796	0.00802
1033.66	0.00544	0.00563	0.0058	0.00602	0.00592	0.0059	0.00574	0.00607	0.00635	0.00635	0.00627	0.00676	0.00659	0.00657	0.00665	0.00653	0.00679	0.00694	0.0067	0.00693	0.00688	0.00698	0.00717	0.00743	0.00753	0.00723	0.0072	0.0074	0.00722	0.00748	0.00738	0.00727	0.00727	0.00739	0.00752	0.00783	0.00775	0.00777	0.00802	0.00797	0.00775	0.00748	0.00774	0.00789	0.00793	0.00788	0.0078	0.00794	0.00803
1034.14	0.00545	0.00564	0.00581	0.00604	0.00587	0.00591	0.00578	0.00607	0.00635	0.00638	0.00627	0.00679	0.00656	0.00659	0.00665	0.00653	0.00685	0.00692	0.00669	0.00694	0.00688	0.007	0.00724	0.00743	0.00753	0.00725	0.00723	0.00742	0.00721	0.00752	0.00733	0.0073	0.0073	0.00737	0.00752	0.00785	0.00778	0.00778	0.00801	0.008	0.00776	0.00753	0.00779	0.0079	0.00795	0.00789	0.0078	0.00792	0.00805
1034.62	0.00545	0.00565	0.00582	0.00604	0.0058	0.00591	0.00582	0.00605	0.00633	0.00641	0.00629	0.0068	0.00652	0.0066	0.00662	0.00654	0.00688	0.00688	0.00669	0.00693	0.00687	0.00701	0.0073	0.00742	0.00753	0.00726	0.00725	0.00742	0.00719	0.00755	0.00728	0.00734	0.00734	0.00736	0.0075	0.00786	0.00779	0.00779	0.00798	0.00801	0.00777	0.00757	0.00783	0.00792	0.00796	0.0079	0.00781	0.00789	0.00807
1035.1	0.00545	0.00567	0.00582	0.00604	0.00575	0.00589	0.00585	0.00603	0.0063	0.00643	0.00631	0.00679	0.00647	0.0066	0.00659	0.00656	0.0069	0.00683	0.0067	0.00693	0.00685	0.00701	0.00736	0.00741	0.00753	0.00725	0.00727	0.00741	0.00715	0.00755	0.00724	0.00739	0.00739	0.00735	0.00747	0.00785	0.00779	0.00778	0.00795	0.00802	0.00778	0.00759	0.00785	0.00794	0.00796	0.00789	0.00781	0.00785	0.00809
1035.59	0.00545	0.0057	0.00583	0.00603	0.00572	0.00587	0.00589	0.00602	0.00628	0.00647	0.00636	0.00676	0.00643	0.0066	0.00655	0.00659	0.0069	0.00678	0.00674	0.00693	0.00684	0.00702	0.00741	0.0074	0.00756	0.00725	0.00728	0.0074	0.00712	0.00755	0.00721	0.00745	0.00745	0.00735	0.00744	0.00784	0.00778	0.00779	0.00793	0.00802	0.0078	0.0076	0.00786	0.00796	0.00796	0.00789	0.00782	0.00782	0.00812
1036.07	0.00547	0.00573	0.00584	0.00602	0.00572	0.00586	0.00593	0.00601	0.00628	0.00651	0.00645	0.00673	0.00641	0.00661	0.00652	0.00664	0.00689	0.00674	0.00681	0.00695	0.00684	0.00704	0.00746	0.0074	0.0076	0.00725	0.00731	0.00739	0.00711	0.00754	0.00721	0.00752	0.00752	0.00737	0.00741	0.00784	0.00778	0.00781	0.00793	0.00802	0.00782	0.00761	0.00788	0.00801	0.00796	0.00791	0.00784	0.0078	0.00816
1036.55	0.00549	0.00576	0.00586	0.00602	0.00575	0.00586	0.00598	0.00602	0.0063	0.00657	0.00655	0.00671	0.00642	0.00663	0.00651	0.0067	0.00689	0.00673	0.00689	0.00698	0.00688	0.00707	0.00751	0.00741	0.00765	0.00728	0.00735	0.00739	0.00713	0.00754	0.00725	0.0076	0.0076	0.00742	0.00741	0.00786	0.0078	0.00786	0.00796	0.00803	0.00786	0.00763	0.00791	0.00807	0.00798	0.00793	0.00787	0.0078	0.0082
1037.03	0.00553	0.00579	0.00588	0.00603	0.00581	0.00587	0.00603	0.00605	0.00634	0.00662	0.00667	0.00669	0.00646	0.00666	0.00651	0.00677	0.00689	0.00675	0.00698	0.00702	0.00693	0.00712	0.00755	0.00742	0.00771	0.00731	0.00739	0.0074	0.00716	0.00753	0.00731	0.00768	0.00768	0.00749	0.00742	0.00789	0.00783	0.00791	0.00802	0.00803	0.00789	0.00765	0.00795	0.00813	0.00801	0.00797	0.00791	0.00783	0.00825
1037.52	0.00555	0.0058	0.0059	0.00604	0.00587	0.00589	0.00607	0.00607	0.00638	0.00665	0.00678	0.00668	0.0065	0.00669	0.00653	0.00682	0.00688	0.00679	0.00706	0.00705	0.00698	0.00717	0.00756	0.00743	0.00775	0.00735	0.00742	0.0074	0.00721	0.0075	0.00739	0.00772	0.00772	0.00755	0.00743	0.00792	0.00786	0.00795	0.00808	0.00802	0.00791	0.00766	0.00799	0.00818	0.00802	0.00802	0.00795	0.00786	0.00828
1038	0.00556	0.00579	0.00589	0.00604	0.00592	0.00591	0.0061	0.00608	0.00641	0.00666	0.00686	0.00667	0.00653	0.0067	0.00654	0.00684	0.00686	0.00683	0.0071	0.00706	0.00701	0.00722	0.00755	0.00741	0.00776	0.00738	0.00744	0.00739	0.00725	0.00745	0.00745	0.00773	0.00773	0.00759	0.00745	0.00795	0.00788	0.00798	0.00814	0.00799	0.00791	0.00767	0.00801	0.0082	0.00803	0.00805	0.00796	0.00789	0.00829
1038.48	0.00555	0.00575	0.00586	0.00603	0.00595	0.00593	0.00611	0.00607	0.00642	0.00662	0.00689	0.00666	0.00653	0.0067	0.00655	0.00683	0.00682	0.00687	0.00711	0.00704	0.00702	0.00725	0.0075	0.00739	0.00775	0.00739	0.00744	0.00736	0.00728	0.00737	0.0075	0.00771	0.00771	0.0076	0.00746	0.00795	0.00789	0.00798	0.00819	0.00794	0.00787	0.00766	0.00801	0.00818	0.00801	0.00806	0.00796	0.00791	0.00827
1038.96	0.00553	0.0057	0.0058	0.00601	0.00595	0.00594	0.00609	0.00604	0.00641	0.00656	0.00689	0.00664	0.00652	0.00667	0.00655	0.00679	0.00676	0.00691	0.00707	0.007	0.00699	0.00728	0.00743	0.00736	0.00771	0.00738	0.00742	0.00732	0.0073	0.00727	0.00751	0.00766	0.00766	0.00758	0.00746	0.00792	0.00786	0.00794	0.00821	0.00787	0.00782	0.00764	0.00797	0.00814	0.00798	0.00805	0.00794	0.00791	0.00822
1039.44	0.0055	0.00563	0.00573	0.00598	0.00594	0.00596	0.00606	0.00599	0.00637	0.00649	0.00685	0.00664	0.00649	0.00664	0.00656	0.00672	0.0067	0.00693	0.007	0.00696	0.00694	0.00729	0.00735	0.00734	0.00765	0.00737	0.0074	0.00728	0.0073	0.00716	0.00751	0.0076	0.0076	0.00754	0.00744	0.00786	0.00782	0.00789	0.00821	0.00781	0.00775	0.00762	0.00791	0.00807	0.00794	0.00804	0.00792	0.0079	0.00816
1039.93	0.00548	0.00558	0.00566	0.00596	0.00592	0.00598	0.00602	0.00595	0.00633	0.00641	0.00679	0.00664	0.00646	0.0066	0.00657	0.00665	0.00665	0.00695	0.00692	0.00692	0.00689	0.00729	0.00727	0.00733	0.00759	0.00735	0.00739	0.00725	0.0073	0.00708	0.00749	0.00755	0.00755	0.00749	0.00743	0.0078	0.00778	0.00783	0.0082	0.00777	0.0077	0.00759	0.00784	0.00801	0.0079	0.00802	0.0079	0.00789	0.0081
1040.41	0.00547	0.00553	0.00561	0.00594	0.00591	0.006	0.00599	0.00591	0.00628	0.00634	0.00673	0.00666	0.00644	0.00657	0.00659	0.00658	0.00662	0.00695	0.00684	0.00689	0.00685	0.0073	0.0072	0.00734	0.00754	0.00735	0.00739	0.00722	0.0073	0.00701	0.00747	0.00752	0.00752	0.00743	0.0074	0.00774	0.00774	0.00778	0.00818	0.00775	0.00765	0.00758	0.00776	0.00794	0.00788	0.00801	0.00789	0.00788	0.00806
1040.89	0.00548	0.00549	0.00556	0.00593	0.00589	0.00602	0.00595	0.00588	0.00623	0.00629	0.00667	0.00668	0.00643	0.00655	0.00661	0.00653	0.0066	0.00694	0.00676	0.00687	0.00681	0.00729	0.00715	0.00736	0.0075	0.00735	0.0074	0.0072	0.00729	0.00698	0.00746	0.00751	0.00751	0.00738	0.00738	0.00768	0.00772	0.00775	0.00815	0.00775	0.00763	0.00757	0.0077	0.00789	0.00787	0.00801	0.0079	0.00786	0.00803
1041.37	0.00549	0.00546	0.00553	0.00591	0.00587	0.00603	0.00591	0.00586	0.00618	0.00623	0.00661	0.0067	0.00641	0.00652	0.00663	0.0065	0.00659	0.00691	0.00669	0.00687	0.00678	0.00727	0.00712	0.00737	0.00747	0.00736	0.0074	0.00718	0.00727	0.00697	0.00745	0.00751	0.00751	0.00733	0.00734	0.00762	0.0077	0.00772	0.00812	0.00776	0.00761	0.00757	0.00765	0.00785	0.00787	0.008	0.00792	0.00785	0.00801
1041.85	0.00549	0.00542	0.00551	0.00588	0.00586	0.00602	0.00588	0.00583	0.00613	0.00618	0.00655	0.00672	0.0064	0.00648	0.00662	0.00648	0.0066	0.00686	0.00663	0.00687	0.00675	0.00723	0.00709	0.00737	0.00744	0.00736	0.00738	0.00715	0.00725	0.00697	0.00745	0.0075	0.0075	0.00729	0.0073	0.00757	0.00769	0.0077	0.00807	0.00777	0.0076	0.00756	0.00762	0.00782	0.00786	0.00798	0.00792	0.00783	0.00798
1042.34	0.00548	0.00539	0.00549	0.00585	0.00584	0.00599	0.00584	0.00581	0.00608	0.00614	0.00648	0.00672	0.00638	0.00642	0.0066	0.00648	0.00661	0.00679	0.00658	0.00686	0.00672	0.00716	0.00708	0.00736	0.00742	0.00734	0.00733	0.00712	0.00722	0.00699	0.00744	0.00749	0.00749	0.00724	0.00726	0.00752	0.00768	0.00769	0.008	0.00778	0.00758	0.00756	0.0076	0.0078	0.00784	0.00795	0.00792	0.00781	0.00796
1042.82	0.00546	0.00536	0.00548	0.00582	0.00582	0.00593	0.00581	0.00579	0.00603	0.00609	0.00641	0.00672	0.00636	0.00636	0.00656	0.00649	0.00663	0.00671	0.00654	0.00686	0.00669	0.00707	0.00708	0.00733	0.0074	0.00731	0.00727	0.00708	0.00719	0.00701	0.00744	0.00747	0.00747	0.00721	0.00722	0.00747	0.00768	0.00768	0.00794	0.00778	0.00757	0.00754	0.00759	0.00779	0.00781	0.00791	0.00791	0.00778	0.00792
1043.3	0.00543	0.00534	0.00547	0.00579	0.00581	0.00587	0.00579	0.00577	0.00599	0.00607	0.00636	0.00673	0.00634	0.00629	0.0065	0.00651	0.00665	0.00663	0.00652	0.00687	0.00667	0.00698	0.00709	0.00731	0.00739	0.00727	0.00721	0.00705	0.00719	0.00704	0.00743	0.00745	0.00745	0.00719	0.00722	0.00744	0.00768	0.00768	0.00789	0.00778	0.00756	0.00753	0.00759	0.00779	0.00778	0.00786	0.0079	0.00777	0.0079
1043.78	0.0054	0.00533	0.00548	0.00578	0.00581	0.0058	0.00579	0.00577	0.00598	0.00606	0.00634	0.00674	0.00633	0.00624	0.00645	0.00653	0.00667	0.00656	0.00652	0.00688	0.00668	0.0069	0.00711	0.0073	0.0074	0.00723	0.00715	0.00704	0.0072	0.00707	0.00743	0.00744	0.00744	0.00719	0.00723	0.00742	0.00769	0.00769	0.00787	0.00779	0.00757	0.00753	0.00761	0.0078	0.00775	0.00782	0.00788	0.00777	0.00788
1044.27	0.00538	0.00534	0.0055	0.00577	0.00583	0.00574	0.0058	0.00578	0.00599	0.00607	0.00633	0.00676	0.00633	0.00621	0.00641	0.00657	0.0067	0.0065	0.00653	0.0069	0.0067	0.00684	0.00714	0.0073	0.00742	0.0072	0.00711	0.00705	0.00723	0.00711	0.00743	0.00744	0.00744	0.00722	0.00727	0.00741	0.00769	0.0077	0.00786	0.0078	0.00759	0.00754	0.00764	0.00783	0.00772	0.00779	0.00787	0.00778	0.00788
1044.75	0.00536	0.00536	0.00553	0.00576	0.00584	0.0057	0.00582	0.00579	0.00602	0.0061	0.00635	0.00677	0.00634	0.0062	0.00638	0.00659	0.00671	0.00646	0.00656	0.00692	0.00673	0.00679	0.00717	0.00731	0.00744	0.00717	0.00709	0.00707	0.00727	0.00715	0.00742	0.00744	0.00744	0.00725	0.00732	0.00742	0.00769	0.00771	0.00786	0.00781	0.00761	0.00754	0.00766	0.00785	0.00769	0.00777	0.00785	0.0078	0.00788
1045.23	0.00533	0.00537	0.00555	0.00573	0.00585	0.00565	0.00582	0.0058	0.00604	0.00612	0.00636	0.00677	0.00635	0.0062	0.00636	0.00659	0.00669	0.00642	0.00658	0.00693	0.00676	0.00676	0.00718	0.00733	0.00744	0.00715	0.00707	0.00708	0.0073	0.00717	0.0074	0.00744	0.00744	0.00728	0.00736	0.00742	0.00768	0.0077	0.00787	0.00782	0.00763	0.00754	0.00768	0.00785	0.00765	0.00774	0.00782	0.00782	0.00787
1045.71	0.0053	0.00537	0.00555	0.00569	0.00585	0.0056	0.0058	0.00578	0.00605	0.00613	0.00636	0.00674	0.00634	0.0062	0.00633	0.00657	0.00665	0.00638	0.00658	0.00692	0.00677	0.00673	0.00718	0.00734	0.00743	0.00713	0.00706	0.00708	0.00729	0.00717	0.00735	0.00742	0.00742	0.0073	0.00737	0.0074	0.00765	0.00767	0.00786	0.0078	0.00764	0.00751	0.00767	0.00783	0.00761	0.00772	0.00777	0.00782	0.00784
1046.19	0.00525	0.00535	0.00554	0.00563	0.00582	0.00555	0.00575	0.00575	0.00603	0.00613	0.00635	0.00667	0.00631	0.00618	0.0063	0.00652	0.00658	0.00634	0.00657	0.00688	0.00675	0.00671	0.00715	0.00734	0.00739	0.00709	0.00703	0.00705	0.00725	0.00714	0.00729	0.00739	0.00739	0.0073	0.00735	0.00737	0.0076	0.00761	0.00783	0.00777	0.00762	0.00747	0.00764	0.00778	0.00757	0.00768	0.0077	0.0078	0.00779
1046.67	0.00518	0.00532	0.0055	0.00557	0.00578	0.00551	0.00569	0.0057	0.00601	0.00611	0.00632	0.00658	0.00627	0.00615	0.00626	0.00646	0.00651	0.0063	0.00656	0.00683	0.0067	0.00667	0.0071	0.00731	0.00735	0.00705	0.007	0.00699	0.00718	0.00709	0.00723	0.00734	0.00734	0.00728	0.00731	0.00732	0.00755	0.00754	0.00778	0.00772	0.00758	0.0074	0.00759	0.0077	0.00753	0.00764	0.00762	0.00778	0.00773
1047.16	0.00512	0.00529	0.00545	0.00553	0.00573	0.00547	0.00562	0.00566	0.00597	0.00608	0.00627	0.00649	0.00623	0.00611	0.00621	0.0064	0.00644	0.00627	0.00654	0.00677	0.00662	0.00664	0.00705	0.00728	0.0073	0.00701	0.00696	0.00692	0.00709	0.00704	0.00717	0.00729	0.00729	0.00724	0.00725	0.00726	0.0075	0.00747	0.00772	0.00768	0.00754	0.00733	0.00754	0.00761	0.0075	0.0076	0.00755	0.00775	0.00766
1047.64	0.00507	0.00527	0.0054	0.00551	0.00568	0.00546	0.00556	0.00563	0.00593	0.00605	0.00623	0.00641	0.00619	0.00608	0.00616	0.00636	0.00639	0.00625	0.00654	0.0067	0.00654	0.00661	0.007	0.00725	0.00725	0.00697	0.00693	0.00685	0.00702	0.007	0.00713	0.00724	0.00724	0.0072	0.0072	0.00722	0.00746	0.00742	0.00766	0.00765	0.00749	0.00727	0.00749	0.00753	0.0075	0.00756	0.0075	0.00773	0.0076
1048.12	0.00503	0.00527	0.00535	0.00552	0.00564	0.00546	0.00552	0.00561	0.00591	0.00603	0.00619	0.00636	0.00616	0.00605	0.00612	0.00634	0.00637	0.00624	0.00654	0.00664	0.00646	0.00659	0.00696	0.00722	0.00722	0.00695	0.00689	0.00679	0.00696	0.00698	0.00711	0.00721	0.00721	0.00717	0.00717	0.00719	0.00745	0.00739	0.00761	0.00763	0.00744	0.00722	0.00746	0.00745	0.00751	0.00754	0.00747	0.00771	0.00758
1048.6	0.005	0.00528	0.00531	0.00555	0.0056	0.00547	0.00549	0.00561	0.0059	0.00601	0.00616	0.00633	0.00614	0.00604	0.00609	0.00634	0.00637	0.00623	0.00654	0.00658	0.0064	0.00656	0.00693	0.00719	0.00719	0.00694	0.00686	0.00674	0.00693	0.00697	0.0071	0.00717	0.00717	0.00713	0.00715	0.00718	0.00743	0.00737	0.00756	0.00763	0.0074	0.00719	0.00743	0.0074	0.00753	0.00751	0.00746	0.0077	0.00758
1049.09	0.00497	0.00529	0.00527	0.00557	0.00557	0.00546	0.00548	0.0056	0.0059	0.00598	0.00614	0.00633	0.00612	0.00603	0.00606	0.00635	0.00638	0.00621	0.00654	0.00651	0.00636	0.00653	0.0069	0.00716	0.00717	0.00693	0.00682	0.0067	0.0069	0.00696	0.0071	0.00713	0.00713	0.00709	0.00712	0.00718	0.00741	0.00736	0.00752	0.00762	0.00736	0.00717	0.00741	0.00735	0.00755	0.00749	0.00745	0.00768	0.0076
1049.57	0.00494	0.00529	0.00523	0.00557	0.00553	0.00544	0.00545	0.00558	0.00589	0.00595	0.00611	0.00633	0.00609	0.00601	0.00603	0.00636	0.00638	0.00618	0.00651	0.00644	0.00633	0.00649	0.00686	0.00712	0.00713	0.00692	0.00677	0.00666	0.00687	0.00695	0.00707	0.00707	0.00707	0.00704	0.0071	0.00717	0.00738	0.00734	0.00747	0.0076	0.0073	0.00715	0.00738	0.0073	0.00756	0.00745	0.00743	0.00765	0.00761
1050.05	0.00491	0.00527	0.00519	0.00555	0.00549	0.0054	0.00542	0.00554	0.00588	0.00591	0.00607	0.00632	0.00605	0.00598	0.00601	0.00635	0.00635	0.00614	0.00646	0.00637	0.00631	0.00645	0.00682	0.00707	0.00708	0.0069	0.0067	0.00664	0.00684	0.00692	0.00703	0.00699	0.00699	0.00697	0.00705	0.00716	0.00732	0.0073	0.00742	0.00756	0.00724	0.00713	0.00734	0.00725	0.00754	0.00741	0.00739	0.0076	0.00762
1050.53	0.00488	0.00525	0.00514	0.00551	0.00544	0.00535	0.00538	0.00549	0.00586	0.00588	0.00603	0.00631	0.00599	0.00594	0.00599	0.00633	0.00631	0.00609	0.0064	0.0063	0.00631	0.00641	0.00677	0.00702	0.00703	0.00687	0.00664	0.00662	0.00679	0.00688	0.00698	0.0069	0.0069	0.0069	0.007	0.00714	0.00726	0.00726	0.00737	0.00751	0.00718	0.0071	0.00729	0.00721	0.00751	0.00737	0.00736	0.00754	0.00761
1051.01	0.00485	0.00521	0.00512	0.00547	0.00539	0.0053	0.00533	0.00544	0.00584	0.00587	0.006	0.00629	0.00594	0.00589	0.00597	0.00631	0.00625	0.00606	0.00633	0.00626	0.00631	0.00638	0.00672	0.00698	0.00699	0.00683	0.00658	0.00662	0.00673	0.00683	0.00692	0.00682	0.00682	0.00684	0.00696	0.00712	0.0072	0.00721	0.00734	0.00745	0.00712	0.00708	0.00723	0.00718	0.00747	0.00735	0.00732	0.00749	0.00757
1051.5	0.00482	0.00519	0.00511	0.00544	0.00535	0.00528	0.00529	0.0054	0.00583	0.00589	0.00599	0.00627	0.00589	0.00585	0.00596	0.00628	0.00619	0.00606	0.00627	0.00624	0.00633	0.00637	0.00669	0.00695	0.00696	0.00679	0.00655	0.00663	0.00668	0.00679	0.00688	0.00676	0.00676	0.00679	0.00692	0.0071	0.00716	0.00717	0.00732	0.00739	0.00709	0.00707	0.00718	0.00717	0.00744	0.00736	0.00731	0.00744	0.00752
1051.98	0.0048	0.00517	0.00513	0.00545	0.00533	0.00528	0.00526	0.00538	0.00583	0.00593	0.00599	0.00625	0.00586	0.00583	0.00595	0.00627	0.00613	0.00608	0.00623	0.00626	0.00635	0.00639	0.00667	0.00694	0.00694	0.00676	0.00654	0.00665	0.00663	0.00675	0.00686	0.00674	0.00674	0.00676	0.00691	0.00708	0.00715	0.00715	0.00734	0.00735	0.00708	0.00708	0.00713	0.00717	0.00742	0.00739	0.00733	0.00742	0.00746
1052.46	0.00479	0.00517	0.00516	0.00548	0.00531	0.00529	0.00524	0.00537	0.00584	0.00599	0.00601	0.00623	0.00585	0.00583	0.00593	0.00626	0.00609	0.00612	0.00621	0.00629	0.00638	0.00643	0.00666	0.00694	0.00694	0.00674	0.00655	0.00667	0.00659	0.00673	0.00687	0.00674	0.00674	0.00675	0.00692	0.00707	0.00716	0.00714	0.00736	0.00733	0.00708	0.00709	0.00709	0.0072	0.00741	0.00743	0.00737	0.0074	0.0074
1052.94	0.00477	0.00516	0.0052	0.00553	0.00531	0.00532	0.00524	0.00537	0.00585	0.00605	0.00603	0.0062	0.00584	0.00584	0.00591	0.00624	0.00606	0.00617	0.0062	0.00632	0.00639	0.00648	0.00665	0.00693	0.00694	0.00671	0.00658	0.00668	0.00656	0.00671	0.00689	0.00676	0.00676	0.00675	0.00694	0.00706	0.00719	0.00713	0.00739	0.00731	0.00707	0.0071	0.00707	0.00722	0.0074	0.00746	0.00742	0.00739	0.00734
1053.42	0.00474	0.00516	0.00522	0.00559	0.00532	0.00533	0.00524	0.00536	0.00585	0.00609	0.00605	0.00617	0.00584	0.00586	0.00589	0.00623	0.00604	0.0062	0.0062	0.00634	0.00638	0.00652	0.00664	0.00692	0.00693	0.0067	0.00662	0.00667	0.00652	0.0067	0.0069	0.00677	0.00677	0.00676	0.00696	0.00704	0.00721	0.00711	0.00742	0.00729	0.00706	0.00709	0.00705	0.00723	0.00739	0.00747	0.00747	0.00738	0.00728
1053.91	0.00471	0.00514	0.00523	0.00564	0.00533	0.00533	0.00525	0.00535	0.00585	0.00611	0.00605	0.00615	0.00584	0.00588	0.00588	0.00622	0.00603	0.00622	0.0062	0.00634	0.00636	0.00655	0.00663	0.00689	0.00692	0.00668	0.00665	0.00665	0.00648	0.0067	0.00691	0.00677	0.00677	0.00678	0.00697	0.00702	0.00723	0.00707	0.00742	0.00727	0.00702	0.00707	0.00704	0.00724	0.00738	0.00745	0.0075	0.00735	0.00724
1054.39	0.00469	0.00514	0.00522	0.00568	0.00535	0.00533	0.00527	0.00533	0.00584	0.00611	0.00605	0.00613	0.00584	0.00589	0.00587	0.0062	0.00605	0.00623	0.00621	0.00634	0.00633	0.00656	0.00663	0.00686	0.0069	0.00667	0.00669	0.00663	0.00646	0.00671	0.00691	0.00677	0.00677	0.00681	0.00699	0.007	0.00723	0.00703	0.00742	0.00725	0.00697	0.00705	0.00704	0.00724	0.00737	0.0074	0.00751	0.00732	0.00721
1054.87	0.00469	0.00514	0.00521	0.0057	0.00538	0.00532	0.0053	0.00532	0.00584	0.00611	0.00606	0.00613	0.00587	0.0059	0.00589	0.0062	0.00608	0.00623	0.00623	0.00633	0.00631	0.00656	0.00664	0.00684	0.0069	0.00668	0.00674	0.00662	0.00645	0.00673	0.00691	0.00676	0.00676	0.00685	0.007	0.00699	0.00723	0.007	0.00742	0.00723	0.00692	0.00703	0.00705	0.00725	0.00737	0.00735	0.00751	0.00731	0.0072
1055.35	0.00471	0.00516	0.0052	0.00572	0.00542	0.00533	0.00534	0.00533	0.00585	0.00611	0.00607	0.00616	0.0059	0.00592	0.00593	0.00622	0.00614	0.00623	0.00627	0.00634	0.00631	0.00655	0.00666	0.00686	0.00693	0.0067	0.00681	0.00663	0.00647	0.00677	0.00691	0.00676	0.00676	0.00691	0.00702	0.00699	0.00723	0.00698	0.00742	0.00723	0.00689	0.00702	0.00709	0.00727	0.00738	0.0073	0.0075	0.0073	0.00721
1055.84	0.00476	0.0052	0.00519	0.00573	0.00546	0.00535	0.00539	0.00536	0.00587	0.00612	0.00609	0.0062	0.00595	0.00594	0.00598	0.00624	0.00621	0.00625	0.00633	0.00636	0.00633	0.00653	0.0067	0.00689	0.00696	0.00673	0.00688	0.00665	0.00651	0.00681	0.00692	0.00676	0.00676	0.00698	0.00704	0.007	0.00723	0.00698	0.00744	0.00724	0.0069	0.00703	0.00712	0.00731	0.0074	0.00727	0.0075	0.00732	0.00724
1056.32	0.00482	0.00524	0.0052	0.00574	0.00549	0.00539	0.00544	0.0054	0.0059	0.00614	0.00611	0.00626	0.006	0.00596	0.00603	0.00628	0.00628	0.00626	0.00639	0.00639	0.00636	0.00652	0.00674	0.00694	0.00701	0.00677	0.00694	0.00668	0.00657	0.00685	0.00693	0.00677	0.00677	0.00703	0.00707	0.00702	0.00724	0.00701	0.00747	0.00724	0.00693	0.00706	0.00716	0.00735	0.00744	0.00726	0.00749	0.00734	0.00727
1056.8	0.00488	0.00528	0.00521	0.00573	0.00551	0.00542	0.00547	0.00544	0.00591	0.00615	0.00612	0.0063	0.00602	0.00598	0.00607	0.0063	0.00633	0.00628	0.00645	0.00641	0.00639	0.00651	0.00678	0.00698	0.00705	0.00681	0.00699	0.0067	0.00663	0.00685	0.00695	0.00677	0.00677	0.00705	0.00709	0.00703	0.00725	0.00704	0.00749	0.00724	0.00698	0.00709	0.00717	0.00738	0.00746	0.00726	0.00748	0.00735	0.00729
1057.28	0.00492	0.0053	0.00522	0.0057	0.00551	0.00544	0.00549	0.00548	0.00591	0.00614	0.00612	0.00632	0.00602	0.00599	0.00608	0.0063	0.00635	0.00628	0.00648	0.00642	0.00641	0.0065	0.00679	0.00701	0.00708	0.00682	0.00702	0.00669	0.00668	0.00683	0.00696	0.00675	0.00675	0.00704	0.00709	0.00702	0.00725	0.00706	0.0075	0.00722	0.00704	0.00711	0.00716	0.0074	0.00748	0.00725	0.00746	0.00735	0.00728
1057.76	0.00495	0.00529	0.00523	0.00567	0.00551	0.00545	0.0055	0.00551	0.00589	0.00612	0.0061	0.00632	0.00599	0.006	0.00608	0.00629	0.00633	0.00628	0.00649	0.00642	0.00641	0.00648	0.00679	0.007	0.00709	0.00682	0.00702	0.00667	0.0067	0.00677	0.00696	0.0067	0.0067	0.00699	0.00708	0.00701	0.00724	0.00708	0.00749	0.00719	0.00709	0.00712	0.00714	0.0074	0.00748	0.00724	0.00743	0.00732	0.00724
1058.25	0.00497	0.00527	0.00524	0.00564	0.00551	0.00545	0.0055	0.00553	0.00586	0.00609	0.00607	0.0063	0.00594	0.006	0.00607	0.00626	0.0063	0.00627	0.00648	0.0064	0.00642	0.00648	0.00679	0.00698	0.00709	0.00681	0.007	0.00664	0.00671	0.00669	0.00697	0.00665	0.00665	0.00692	0.00707	0.007	0.00722	0.00709	0.00747	0.00715	0.00713	0.00711	0.00711	0.00739	0.00747	0.00723	0.0074	0.00729	0.0072
1058.73	0.00498	0.00523	0.00527	0.00561	0.00553	0.00544	0.0055	0.00556	0.00584	0.00607	0.00604	0.00628	0.00589	0.006	0.00607	0.00623	0.00627	0.00627	0.00647	0.00639	0.00642	0.00648	0.00678	0.00694	0.00709	0.0068	0.00699	0.00662	0.00671	0.00662	0.00698	0.0066	0.0066	0.00685	0.00706	0.00699	0.00719	0.0071	0.00746	0.00712	0.00718	0.0071	0.0071	0.00737	0.00747	0.00723	0.00738	0.00727	0.00717
1059.21	0.005	0.00518	0.00532	0.0056	0.00557	0.00545	0.00552	0.00561	0.00582	0.00607	0.00603	0.00628	0.00586	0.00601	0.00608	0.00621	0.00624	0.00628	0.00645	0.00638	0.00644	0.0065	0.00679	0.00691	0.00711	0.00679	0.00699	0.00662	0.00672	0.00658	0.00701	0.00658	0.00658	0.0068	0.00707	0.00701	0.00717	0.00713	0.00747	0.00711	0.00721	0.00709	0.00712	0.00736	0.00749	0.00724	0.00738	0.00726	0.00717
1059.69	0.00502	0.00514	0.00538	0.0056	0.00562	0.00546	0.00555	0.00567	0.00582	0.00608	0.00603	0.00629	0.00585	0.00601	0.00612	0.0062	0.00624	0.00629	0.00645	0.00639	0.00647	0.00652	0.00682	0.00688	0.00714	0.00678	0.007	0.00664	0.00674	0.00657	0.00704	0.00658	0.00658	0.00677	0.00708	0.00704	0.00714	0.00716	0.00749	0.00713	0.00725	0.00709	0.00715	0.00736	0.00752	0.00727	0.0074	0.00728	0.00721
1060.17	0.00503	0.00509	0.00544	0.00561	0.00567	0.00547	0.0056	0.00574	0.00582	0.0061	0.00603	0.00632	0.00585	0.00601	0.00617	0.00619	0.00624	0.0063	0.00644	0.0064	0.00649	0.00654	0.00684	0.00687	0.00716	0.00676	0.00701	0.00667	0.00677	0.00658	0.00706	0.0066	0.0066	0.00676	0.00709	0.00708	0.00712	0.00719	0.00752	0.00715	0.00727	0.00708	0.00719	0.00736	0.00755	0.0073	0.00743	0.00732	0.00727
1060.66	0.00502	0.00504	0.00548	0.0056	0.00568	0.00547	0.00563	0.00578	0.00582	0.00611	0.00602	0.00634	0.00586	0.00598	0.0062	0.00617	0.00624	0.00629	0.00641	0.0064	0.00648	0.00652	0.00685	0.00684	0.00717	0.00673	0.007	0.0067	0.00679	0.00659	0.00707	0.00663	0.00663	0.00676	0.00709	0.0071	0.00709	0.00721	0.00753	0.00717	0.00726	0.00706	0.00721	0.00735	0.00755	0.00733	0.00745	0.00734	0.00733
1061.14	0.00497	0.00497	0.00548	0.00556	0.00565	0.00544	0.00564	0.00579	0.00578	0.00609	0.00598	0.00634	0.00584	0.00593	0.00621	0.00613	0.00623	0.00625	0.00637	0.00638	0.00643	0.00648	0.00684	0.00681	0.00714	0.00666	0.00696	0.00669	0.00678	0.00658	0.00704	0.00664	0.00664	0.00675	0.00705	0.00708	0.00703	0.00719	0.00752	0.00716	0.00721	0.00702	0.0072	0.00731	0.00751	0.00732	0.00743	0.00734	0.00736
1061.62	0.0049	0.0049	0.00543	0.00549	0.00557	0.00539	0.00562	0.00576	0.00572	0.00603	0.00593	0.0063	0.0058	0.00584	0.00617	0.00605	0.00618	0.00617	0.0063	0.00634	0.00634	0.00641	0.00679	0.00675	0.00707	0.00656	0.00688	0.00665	0.00673	0.00656	0.00698	0.00661	0.00661	0.00673	0.00699	0.00703	0.00696	0.00713	0.00745	0.00712	0.00712	0.00696	0.00714	0.00726	0.00741	0.00729	0.00737	0.00731	0.00736
1062.1	0.00482	0.00482	0.00536	0.0054	0.00548	0.00532	0.00557	0.00568	0.00564	0.00594	0.00585	0.00623	0.00573	0.00574	0.00611	0.00595	0.00612	0.00607	0.00623	0.00628	0.00623	0.00632	0.00672	0.00669	0.00698	0.00645	0.00678	0.00659	0.00665	0.00651	0.00689	0.00656	0.00656	0.0067	0.00691	0.00696	0.00687	0.00706	0.00736	0.00705	0.00701	0.00688	0.00705	0.00719	0.00727	0.00722	0.00728	0.00724	0.00733
1062.59	0.00475	0.00476	0.00528	0.0053	0.00539	0.00525	0.00551	0.00559	0.00557	0.00585	0.00579	0.00615	0.00567	0.00565	0.00603	0.00585	0.00606	0.00597	0.00616	0.00623	0.00611	0.00625	0.00665	0.00664	0.00689	0.00634	0.00668	0.00651	0.00656	0.00646	0.00681	0.0065	0.0065	0.00668	0.00683	0.00687	0.00679	0.00697	0.00726	0.00697	0.00691	0.00682	0.00695	0.00711	0.00712	0.00715	0.00717	0.00716	0.00727
1063.07	0.00471	0.00473	0.0052	0.00521	0.00532	0.00519	0.00545	0.00549	0.00551	0.00576	0.00576	0.00606	0.00561	0.00558	0.00595	0.00576	0.00601	0.00589	0.00612	0.0062	0.00603	0.0062	0.0066	0.00662	0.00683	0.00627	0.0066	0.00646	0.00648	0.00642	0.00674	0.00645	0.00645	0.00667	0.00678	0.00681	0.00672	0.00691	0.00716	0.00691	0.00683	0.00677	0.00686	0.00705	0.00699	0.00709	0.00707	0.00709	0.00721
1063.55	0.00471	0.00473	0.00515	0.00515	0.00531	0.00517	0.0054	0.00542	0.00549	0.0057	0.00578	0.006	0.00559	0.00554	0.00589	0.0057	0.00598	0.00585	0.00612	0.0062	0.00599	0.00619	0.00657	0.00664	0.0068	0.00625	0.00655	0.00643	0.00642	0.0064	0.0067	0.00641	0.00641	0.00669	0.00676	0.00676	0.00667	0.00688	0.0071	0.00689	0.00679	0.00677	0.00681	0.00701	0.0069	0.00705	0.00699	0.00704	0.00717
1064.03	0.00474	0.00475	0.00513	0.00513	0.00532	0.00518	0.00536	0.00537	0.0055	0.00567	0.00582	0.00596	0.00559	0.00554	0.00584	0.00568	0.00599	0.00585	0.00614	0.00622	0.00599	0.00621	0.00657	0.00669	0.0068	0.00627	0.00654	0.00644	0.00639	0.00641	0.00668	0.0064	0.0064	0.00672	0.00677	0.00675	0.00664	0.00687	0.00708	0.00689	0.0068	0.00679	0.00678	0.00698	0.00687	0.00705	0.00693	0.00701	0.00714
1064.51	0.00479	0.00478	0.00512	0.00513	0.00536	0.0052	0.00532	0.00534	0.00554	0.00565	0.00589	0.00594	0.00561	0.00556	0.00581	0.00569	0.00602	0.00588	0.00617	0.00624	0.00601	0.00626	0.00657	0.00674	0.00682	0.00632	0.00656	0.00647	0.00638	0.00642	0.00668	0.0064	0.0064	0.00674	0.00679	0.00675	0.00662	0.00689	0.00708	0.00692	0.00682	0.00682	0.00679	0.00695	0.00688	0.00706	0.0069	0.00699	0.00711
1065	0.00482	0.00479	0.00511	0.00515	0.0054	0.00522	0.00527	0.00531	0.00558	0.00564	0.00595	0.00593	0.00563	0.00558	0.00577	0.00572	0.00604	0.00591	0.00619	0.00624	0.00603	0.00631	0.00657	0.00678	0.00684	0.00638	0.00657	0.00651	0.00638	0.00642	0.00667	0.00641	0.00641	0.00675	0.0068	0.00675	0.0066	0.00691	0.00709	0.00696	0.00684	0.00685	0.00679	0.00691	0.00692	0.00707	0.00688	0.00696	0.00708
1065.48	0.00484	0.0048	0.00508	0.00518	0.00543	0.00523	0.00521	0.00528	0.00562	0.00564	0.00598	0.00591	0.00564	0.00559	0.00572	0.00576	0.00606	0.00594	0.00619	0.00621	0.00603	0.00635	0.00656	0.00678	0.00684	0.00642	0.00658	0.00654	0.00637	0.00641	0.00664	0.00642	0.00642	0.00673	0.00678	0.00673	0.00658	0.00692	0.0071	0.00699	0.00684	0.00684	0.00679	0.00685	0.00695	0.00707	0.00686	0.00692	0.00703
1065.96	0.00483	0.00479	0.00505	0.00522	0.00543	0.00522	0.00514	0.00524	0.00565	0.00563	0.00598	0.00589	0.00564	0.00558	0.00566	0.00579	0.00606	0.00594	0.00617	0.00616	0.006	0.00638	0.00653	0.00675	0.00684	0.00643	0.00658	0.00654	0.00634	0.00638	0.0066	0.00642	0.00642	0.00669	0.00673	0.00669	0.00656	0.00691	0.0071	0.007	0.00682	0.0068	0.00678	0.0068	0.00697	0.00706	0.00685	0.00686	0.00698
1066.44	0.00481	0.00477	0.00501	0.00526	0.00543	0.00519	0.00507	0.0052	0.00568	0.00564	0.00595	0.00587	0.00563	0.00555	0.00561	0.00584	0.00605	0.00593	0.00613	0.00609	0.00596	0.00639	0.00649	0.0067	0.00682	0.00642	0.00657	0.00654	0.00631	0.00634	0.00656	0.00643	0.00643	0.00663	0.00666	0.00665	0.00654	0.0069	0.00709	0.00699	0.00678	0.00674	0.00676	0.00676	0.00697	0.00703	0.00684	0.0068	0.00692
1066.92	0.00478	0.00477	0.00497	0.0053	0.00543	0.00515	0.00502	0.00518	0.0057	0.00567	0.0059	0.00587	0.00561	0.00551	0.00556	0.00589	0.00602	0.00591	0.00609	0.00602	0.00592	0.00641	0.00646	0.00665	0.00681	0.0064	0.00656	0.00653	0.00629	0.00631	0.00652	0.00645	0.00645	0.00658	0.00659	0.00661	0.00653	0.00689	0.00706	0.00697	0.00673	0.00667	0.00674	0.00674	0.00695	0.00701	0.00684	0.00674	0.00688
1067.41	0.00476	0.00479	0.00496	0.00534	0.00544	0.00512	0.005	0.00517	0.00571	0.00572	0.00586	0.00587	0.00561	0.00547	0.00554	0.00595	0.00599	0.0059	0.00607	0.00598	0.00589	0.00642	0.00644	0.00661	0.00681	0.00637	0.00656	0.00651	0.00628	0.00631	0.00651	0.00648	0.00648	0.00653	0.00654	0.00658	0.00654	0.00689	0.00704	0.00694	0.00668	0.00661	0.00672	0.00676	0.00693	0.007	0.00687	0.00671	0.00686
1067.89	0.00474	0.00481	0.00495	0.00536	0.00546	0.00509	0.00499	0.00517	0.00571	0.00579	0.00582	0.00589	0.00562	0.00543	0.00553	0.00601	0.00596	0.00588	0.00605	0.00596	0.00588	0.00643	0.00642	0.00658	0.00681	0.00635	0.00657	0.00649	0.0063	0.00632	0.00652	0.00652	0.00652	0.0065	0.00652	0.00657	0.00656	0.00688	0.00701	0.00691	0.00665	0.00658	0.00671	0.00679	0.0069	0.00702	0.0069	0.0067	0.00687
1068.37	0.00473	0.00483	0.00494	0.00537	0.00548	0.00506	0.00498	0.00517	0.00569	0.00585	0.00578	0.00592	0.00562	0.00539	0.00552	0.00606	0.00592	0.00586	0.00603	0.00595	0.0059	0.00643	0.00642	0.00657	0.00681	0.00633	0.00656	0.00647	0.00633	0.00635	0.00653	0.00654	0.00654	0.00647	0.0065	0.00656	0.00657	0.00688	0.00697	0.00688	0.00663	0.00656	0.0067	0.00683	0.00686	0.00704	0.00693	0.0067	0.00689
1068.85	0.00472	0.00482	0.00492	0.00534	0.00548	0.00502	0.00497	0.00515	0.00563	0.00589	0.00574	0.00593	0.00563	0.00535	0.00551	0.00608	0.00587	0.00583	0.006	0.00594	0.00591	0.00642	0.0064	0.00657	0.0068	0.00633	0.00654	0.00643	0.00635	0.00638	0.00655	0.00654	0.00654	0.00642	0.0065	0.00654	0.00657	0.00686	0.00693	0.00683	0.00661	0.00655	0.00668	0.00686	0.00681	0.00706	0.00693	0.0067	0.00691
1069.34	0.00469	0.00478	0.00487	0.00528	0.00546	0.00497	0.00495	0.0051	0.00552	0.00589	0.00569	0.00593	0.00562	0.00529	0.00549	0.00607	0.00581	0.00579	0.00595	0.00592	0.00593	0.00639	0.00637	0.00655	0.00676	0.00632	0.00649	0.00637	0.00637	0.0064	0.00654	0.00651	0.00651	0.00635	0.00648	0.00649	0.00656	0.00682	0.00687	0.00678	0.00659	0.00655	0.00664	0.00686	0.00676	0.00707	0.00689	0.00669	0.00692
1069.82	0.00466	0.00473	0.0048	0.00521	0.00542	0.00492	0.00492	0.00503	0.0054	0.00585	0.00564	0.0059	0.0056	0.00524	0.00547	0.00603	0.00575	0.00576	0.0059	0.00588	0.00593	0.00633	0.00634	0.00652	0.00671	0.00632	0.00642	0.00631	0.00636	0.0064	0.00652	0.00646	0.00646	0.00627	0.00646	0.00643	0.00652	0.00678	0.00681	0.00673	0.00657	0.00653	0.00659	0.00684	0.00669	0.00705	0.00681	0.00666	0.00691
1070.3	0.00463	0.00466	0.00472	0.00513	0.00535	0.00487	0.00489	0.00495	0.00526	0.0058	0.00559	0.00586	0.00557	0.00518	0.00543	0.00597	0.00568	0.00573	0.00584	0.00584	0.00593	0.00627	0.00631	0.00648	0.00665	0.00632	0.00634	0.00626	0.00634	0.00639	0.00648	0.0064	0.0064	0.00618	0.00644	0.00635	0.00649	0.00674	0.00676	0.00668	0.00653	0.00651	0.00653	0.00681	0.00663	0.00701	0.00671	0.00662	0.0069
1070.78	0.0046	0.0046	0.00465	0.00506	0.00527	0.00484	0.00487	0.00487	0.00514	0.00573	0.00554	0.00581	0.00553	0.00515	0.00541	0.00589	0.00562	0.00572	0.0058	0.0058	0.00593	0.0062	0.00629	0.00644	0.0066	0.00632	0.00626	0.00622	0.0063	0.00637	0.00644	0.00636	0.00636	0.00611	0.00644	0.00627	0.00646	0.00672	0.00674	0.00665	0.00651	0.00648	0.00649	0.00679	0.00658	0.00696	0.0066	0.00658	0.00688
1071.26	0.00458	0.00457	0.0046	0.00501	0.00519	0.00483	0.00486	0.00481	0.00505	0.00568	0.00551	0.00577	0.0055	0.00513	0.00539	0.00581	0.00557	0.00573	0.00578	0.00577	0.00593	0.00614	0.00629	0.0064	0.00657	0.00632	0.0062	0.00621	0.00627	0.00636	0.0064	0.00635	0.00635	0.00607	0.00645	0.0062	0.00645	0.00672	0.00673	0.00663	0.00649	0.00645	0.00646	0.00677	0.00654	0.00692	0.00651	0.00655	0.00687
1071.74	0.00456	0.00455	0.00458	0.00498	0.00512	0.00484	0.00488	0.00477	0.00499	0.00565	0.0055	0.00572	0.00546	0.00514	0.00538	0.00573	0.00553	0.00574	0.00579	0.00576	0.00594	0.00608	0.00631	0.00637	0.00654	0.00631	0.00616	0.00621	0.00624	0.00635	0.00636	0.00636	0.00636	0.00606	0.00647	0.00615	0.00645	0.00675	0.00674	0.00662	0.00648	0.00643	0.00645	0.00675	0.0065	0.00688	0.00645	0.00653	0.00687
1072.23	0.00455	0.00455	0.00459	0.00495	0.00505	0.00486	0.0049	0.00475	0.00497	0.00562	0.0055	0.00567	0.00541	0.00515	0.00538	0.00565	0.00549	0.00575	0.00581	0.00575	0.00593	0.00602	0.00633	0.00633	0.00653	0.0063	0.00614	0.00622	0.00621	0.00635	0.00632	0.00638	0.00638	0.00607	0.00649	0.00612	0.00645	0.00678	0.00674	0.0066	0.00646	0.00641	0.00645	0.00673	0.00646	0.00684	0.00641	0.0065	0.00687
1072.71	0.00453	0.00455	0.00462	0.00492	0.00499	0.00488	0.00492	0.00475	0.00496	0.0056	0.00551	0.00563	0.00535	0.00517	0.00537	0.00556	0.00545	0.00575	0.00583	0.00573	0.00591	0.00597	0.00635	0.0063	0.0065	0.00629	0.00611	0.00621	0.00618	0.00634	0.00629	0.0064	0.0064	0.00609	0.0065	0.00611	0.00644	0.00681	0.00673	0.00658	0.00644	0.00639	0.00644	0.0067	0.00642	0.0068	0.0064	0.00647	0.00686
1073.19	0.0045	0.00454	0.00465	0.00488	0.00494	0.00489	0.00494	0.00475	0.00497	0.00558	0.00552	0.00559	0.00529	0.00519	0.00536	0.00548	0.00541	0.00573	0.00584	0.00571	0.00586	0.00593	0.00637	0.00628	0.00648	0.00627	0.00608	0.00619	0.00616	0.00633	0.00626	0.0064	0.0064	0.00612	0.00649	0.00612	0.00642	0.00683	0.00669	0.00656	0.00641	0.00638	0.00644	0.00664	0.00636	0.00675	0.00641	0.00642	0.00683
1073.67	0.00447	0.00453	0.00469	0.00484	0.00491	0.00489	0.00496	0.00475	0.00499	0.00556	0.00554	0.00556	0.00524	0.00521	0.00537	0.00541	0.00538	0.00571	0.00584	0.00569	0.00581	0.00591	0.00639	0.00626	0.00646	0.00626	0.00604	0.00615	0.00615	0.00631	0.00623	0.00638	0.00638	0.00615	0.00646	0.00615	0.0064	0.00684	0.00664	0.00655	0.00637	0.00638	0.00643	0.00657	0.0063	0.00671	0.00643	0.00638	0.00678
1074.16	0.00444	0.00453	0.00473	0.00481	0.0049	0.00489	0.00498	0.00478	0.00502	0.00553	0.00556	0.00555	0.00522	0.00523	0.00539	0.00535	0.00538	0.00569	0.00583	0.00568	0.00576	0.00592	0.00642	0.00626	0.00644	0.00627	0.00602	0.00611	0.00615	0.0063	0.00623	0.00635	0.00635	0.00618	0.00642	0.00621	0.00638	0.00684	0.00659	0.00657	0.00633	0.00639	0.00643	0.0065	0.00627	0.00667	0.00646	0.00635	0.00673
1074.64	0.00442	0.00454	0.00478	0.00481	0.00491	0.0049	0.00502	0.00483	0.00506	0.00551	0.00559	0.00556	0.00522	0.00525	0.00543	0.00533	0.00542	0.0057	0.00582	0.00569	0.00573	0.00596	0.00646	0.00628	0.00645	0.0063	0.00602	0.00607	0.00616	0.00629	0.00625	0.00632	0.00632	0.00622	0.00638	0.00628	0.00639	0.00683	0.00656	0.00663	0.0063	0.00642	0.00645	0.00645	0.00627	0.00665	0.0065	0.00634	0.00668
1075.12	0.00441	0.00457	0.00481	0.00483	0.00494	0.00492	0.00506	0.00489	0.0051	0.0055	0.00561	0.00559	0.00524	0.00528	0.00548	0.00533	0.00548	0.00572	0.00582	0.00572	0.00571	0.00603	0.00651	0.00633	0.00648	0.00633	0.00604	0.00605	0.00618	0.00629	0.00629	0.00631	0.00631	0.00625	0.00636	0.00637	0.00643	0.00683	0.00656	0.00671	0.00627	0.00644	0.00648	0.00644	0.00631	0.00665	0.00655	0.00636	0.00664
1075.6	0.00439	0.0046	0.00483	0.00486	0.00498	0.00493	0.0051	0.00496	0.00513	0.00548	0.00562	0.00562	0.00528	0.00531	0.00553	0.00534	0.00556	0.00576	0.00582	0.00575	0.00572	0.00609	0.00654	0.00637	0.00652	0.00637	0.00606	0.00603	0.0062	0.00627	0.00634	0.0063	0.0063	0.00626	0.00634	0.00645	0.00647	0.00681	0.00658	0.0068	0.00625	0.00646	0.0065	0.00644	0.00637	0.00665	0.00659	0.0064	0.00661
1076.08	0.00436	0.00463	0.00481	0.0049	0.005	0.00491	0.0051	0.005	0.00514	0.00544	0.00558	0.00563	0.00529	0.00532	0.00556	0.00534	0.00561	0.00577	0.00582	0.00578	0.00572	0.00613	0.00654	0.00639	0.00653	0.00637	0.00608	0.006	0.0062	0.00622	0.00636	0.00629	0.00629	0.00625	0.00632	0.0065	0.00652	0.00677	0.0066	0.00687	0.00621	0.00644	0.00651	0.00645	0.00644	0.00665	0.00659	0.00643	0.00657
1076.57	0.0043	0.00463	0.00475	0.00492	0.005	0.00487	0.00507	0.00501	0.00511	0.00537	0.00552	0.0056	0.00528	0.0053	0.00554	0.00533	0.00563	0.00574	0.00581	0.00577	0.00569	0.00613	0.0065	0.00638	0.00651	0.00634	0.00606	0.00597	0.00618	0.00614	0.00635	0.00626	0.00626	0.00621	0.00627	0.00649	0.00654	0.00668	0.00659	0.00689	0.00616	0.00639	0.00649	0.00645	0.00649	0.00662	0.00655	0.00644	0.0065
1077.05	0.00422	0.00459	0.00465	0.00493	0.00498	0.0048	0.005	0.00496	0.00504	0.00528	0.00542	0.00553	0.00523	0.00526	0.00547	0.0053	0.00559	0.00567	0.00577	0.00573	0.00563	0.00608	0.0064	0.00633	0.00645	0.00628	0.006	0.00591	0.00613	0.00603	0.0063	0.00621	0.00621	0.00613	0.00619	0.00644	0.00652	0.00656	0.00654	0.00685	0.00609	0.00631	0.00642	0.00642	0.00651	0.00656	0.00645	0.00641	0.00642
1077.53	0.00414	0.00453	0.00453	0.00492	0.00494	0.0047	0.0049	0.00488	0.00495	0.00517	0.00531	0.00543	0.00516	0.0052	0.00535	0.00526	0.00551	0.00556	0.00571	0.00565	0.00555	0.006	0.00627	0.00625	0.00635	0.00619	0.00591	0.00586	0.00606	0.0059	0.00622	0.00613	0.00613	0.00604	0.0061	0.00635	0.00648	0.00642	0.00645	0.00676	0.006	0.00622	0.00634	0.00636	0.00649	0.00648	0.00633	0.00636	0.00633
1078.01	0.00407	0.00445	0.00441	0.0049	0.00491	0.00461	0.00481	0.00477	0.00487	0.00508	0.00522	0.00533	0.00509	0.00515	0.00522	0.00521	0.00539	0.00543	0.00565	0.00558	0.00545	0.00591	0.00614	0.00615	0.00624	0.0061	0.0058	0.00583	0.00599	0.0058	0.00614	0.00604	0.00604	0.00595	0.006	0.00624	0.00641	0.00629	0.00633	0.00665	0.00593	0.00613	0.00625	0.0063	0.00646	0.0064	0.0062	0.00629	0.00624
1078.49	0.00404	0.00438	0.00432	0.00489	0.00489	0.00454	0.00475	0.00466	0.00481	0.00502	0.00516	0.00524	0.00503	0.0051	0.0051	0.00519	0.00528	0.00532	0.0056	0.00552	0.00537	0.00585	0.00602	0.00606	0.00614	0.00603	0.0057	0.00583	0.00594	0.00573	0.00608	0.00596	0.00596	0.00589	0.00592	0.00616	0.00635	0.0062	0.00622	0.00654	0.00589	0.00606	0.00617	0.00625	0.00641	0.00633	0.00611	0.00624	0.00618
1078.98	0.00404	0.00433	0.00427	0.0049	0.0049	0.00451	0.00471	0.00458	0.0048	0.00501	0.00515	0.0052	0.005	0.00508	0.005	0.00518	0.00518	0.00522	0.00556	0.00549	0.00532	0.00581	0.00595	0.00599	0.00607	0.006	0.00562	0.00586	0.00591	0.00571	0.00605	0.00589	0.00589	0.00587	0.00586	0.0061	0.00629	0.00617	0.00614	0.00645	0.00587	0.00604	0.00611	0.00621	0.00637	0.00629	0.00605	0.00622	0.00615
1079.46	0.00408	0.00431	0.00425	0.00491	0.00492	0.00451	0.00471	0.00453	0.00482	0.00504	0.00516	0.0052	0.00498	0.00508	0.00493	0.00518	0.00511	0.00516	0.00553	0.00549	0.0053	0.00581	0.00591	0.00596	0.00604	0.006	0.00557	0.00592	0.0059	0.00572	0.00605	0.00583	0.00583	0.00586	0.00583	0.00608	0.00624	0.00618	0.00609	0.0064	0.00588	0.00604	0.00608	0.0062	0.00634	0.00628	0.00604	0.00621	0.00615
1079.94	0.00415	0.0043	0.00426	0.00491	0.00495	0.00453	0.00472	0.00451	0.00486	0.0051	0.00518	0.00523	0.00497	0.00508	0.00489	0.00519	0.00508	0.00512	0.00551	0.00551	0.0053	0.00582	0.00591	0.00594	0.00603	0.006	0.00555	0.00597	0.00589	0.00573	0.00607	0.00577	0.00577	0.00587	0.00582	0.00607	0.0062	0.00622	0.00606	0.00636	0.00589	0.00606	0.00605	0.00619	0.00631	0.00627	0.00606	0.00622	0.00616
1080.42	0.00421	0.0043	0.00427	0.0049	0.00496	0.00456	0.00472	0.0045	0.00489	0.00515	0.00518	0.00526	0.00496	0.00508	0.00486	0.00519	0.00507	0.00509	0.00549	0.00553	0.0053	0.00583	0.00592	0.00594	0.00604	0.006	0.00554	0.00601	0.00588	0.00573	0.00609	0.00572	0.00572	0.00587	0.00579	0.00606	0.00617	0.00626	0.00605	0.00633	0.0059	0.00609	0.00601	0.00618	0.00628	0.00627	0.00609	0.00623	0.00617
1080.91	0.00426	0.00429	0.00427	0.00487	0.00495	0.00458	0.00471	0.00449	0.00492	0.00519	0.00516	0.00529	0.00494	0.00506	0.00485	0.00518	0.00509	0.00505	0.00547	0.00555	0.00529	0.00583	0.00593	0.00595	0.00605	0.00598	0.00555	0.00601	0.00584	0.0057	0.00609	0.00567	0.00567	0.00585	0.00575	0.00603	0.00613	0.00628	0.00604	0.00629	0.00589	0.00611	0.00595	0.00617	0.00624	0.00625	0.0061	0.00621	0.00617
1081.39	0.0043	0.00429	0.00428	0.00484	0.00493	0.00459	0.00469	0.00447	0.00492	0.0052	0.00513	0.00532	0.00493	0.00504	0.00485	0.00517	0.00512	0.00502	0.00545	0.00556	0.00527	0.0058	0.00594	0.00596	0.00607	0.00595	0.00557	0.00599	0.0058	0.00564	0.00607	0.00564	0.00564	0.00581	0.00569	0.00598	0.0061	0.00627	0.00603	0.00625	0.00588	0.00612	0.00588	0.00615	0.0062	0.00622	0.00609	0.00619	0.00616
1081.87	0.00434	0.00428	0.00428	0.00481	0.0049	0.00461	0.00467	0.00446	0.00492	0.0052	0.00511	0.00533	0.00493	0.00503	0.00486	0.00518	0.00517	0.00501	0.00545	0.00557	0.00524	0.00577	0.00595	0.00598	0.0061	0.0059	0.0056	0.00594	0.00575	0.00557	0.00604	0.00563	0.00563	0.00578	0.00564	0.00593	0.00609	0.00624	0.00602	0.00622	0.00587	0.00613	0.00581	0.00613	0.00616	0.00619	0.00607	0.00616	0.00615
1082.35	0.00437	0.00429	0.00431	0.0048	0.00489	0.00464	0.00467	0.00446	0.00493	0.00518	0.0051	0.00535	0.00497	0.00503	0.00489	0.00522	0.00523	0.00502	0.00545	0.00559	0.00522	0.00574	0.00597	0.006	0.00615	0.00587	0.00566	0.0059	0.00571	0.00551	0.006	0.00566	0.00566	0.00576	0.00559	0.00588	0.0061	0.0062	0.00603	0.00621	0.00588	0.00615	0.00577	0.00612	0.00614	0.00618	0.00607	0.00615	0.00617
1082.83	0.0044	0.0043	0.00436	0.00482	0.00488	0.00468	0.00469	0.00447	0.00495	0.00517	0.00512	0.00538	0.00504	0.00506	0.00493	0.00529	0.0053	0.00506	0.00547	0.00562	0.00522	0.00572	0.006	0.00602	0.00621	0.00586	0.00572	0.00587	0.00569	0.00547	0.00597	0.00573	0.00573	0.00575	0.00557	0.00585	0.00613	0.00617	0.00604	0.00622	0.00591	0.00617	0.00575	0.00613	0.00614	0.00618	0.00608	0.00617	0.0062
1083.32	0.00441	0.00433	0.00443	0.00486	0.00489	0.00473	0.00472	0.0045	0.00498	0.00516	0.00515	0.0054	0.00511	0.00509	0.00498	0.00537	0.00535	0.00512	0.00549	0.00565	0.00523	0.0057	0.00603	0.00604	0.00627	0.00586	0.00579	0.00584	0.00567	0.00546	0.00593	0.00582	0.00582	0.00576	0.00557	0.00583	0.00618	0.00613	0.00606	0.00625	0.00595	0.00617	0.00577	0.00615	0.00615	0.00618	0.00611	0.0062	0.00626
1083.8	0.0044	0.00434	0.00448	0.00489	0.00489	0.00478	0.00474	0.00452	0.00501	0.00514	0.00517	0.0054	0.00515	0.00512	0.00501	0.00544	0.00538	0.0052	0.00548	0.00567	0.00523	0.00567	0.00604	0.00603	0.00631	0.00586	0.00584	0.00579	0.00564	0.00547	0.00589	0.0059	0.0059	0.00575	0.00558	0.00582	0.00621	0.0061	0.00607	0.00627	0.00599	0.00614	0.00582	0.00615	0.00616	0.00617	0.00614	0.00623	0.0063
1084.28	0.00436	0.00433	0.00451	0.00491	0.00486	0.00479	0.00474	0.00451	0.00502	0.0051	0.00515	0.00538	0.00516	0.00512	0.00502	0.00548	0.00537	0.00526	0.00543	0.00566	0.00522	0.00562	0.00602	0.006	0.00632	0.00586	0.00584	0.00572	0.00559	0.00548	0.00581	0.00595	0.00595	0.00572	0.00557	0.00581	0.00622	0.00604	0.00606	0.00628	0.006	0.00605	0.00587	0.00613	0.00614	0.00612	0.00617	0.00622	0.00632
1084.76	0.00428	0.0043	0.00449	0.00489	0.00479	0.00478	0.0047	0.00449	0.005	0.00503	0.00509	0.00531	0.00511	0.00508	0.005	0.00547	0.00532	0.00529	0.00535	0.00562	0.00519	0.00555	0.00596	0.00595	0.00629	0.00583	0.00581	0.00563	0.00552	0.00549	0.00571	0.00595	0.00595	0.00566	0.00555	0.0058	0.00619	0.00597	0.00601	0.00625	0.00598	0.00592	0.00591	0.00606	0.00608	0.00603	0.00616	0.00618	0.0063
1085.24	0.00419	0.00425	0.00443	0.00485	0.0047	0.00475	0.00464	0.00443	0.00496	0.00495	0.00499	0.00522	0.00503	0.00501	0.00497	0.00542	0.00526	0.0053	0.00525	0.00555	0.00513	0.00547	0.00588	0.0059	0.00623	0.00579	0.00574	0.00553	0.00543	0.00549	0.0056	0.00591	0.00591	0.00557	0.00551	0.00578	0.00612	0.00588	0.00594	0.0062	0.00593	0.00576	0.00595	0.00597	0.006	0.00591	0.00611	0.0061	0.00624
1085.73	0.0041	0.00419	0.00434	0.0048	0.00459	0.00471	0.00457	0.00437	0.00489	0.00487	0.00487	0.00512	0.00494	0.00494	0.00494	0.00534	0.0052	0.0053	0.00515	0.00548	0.00507	0.00539	0.0058	0.00587	0.00615	0.00574	0.00566	0.00543	0.00533	0.0055	0.00549	0.00583	0.00583	0.00548	0.00547	0.00577	0.00604	0.0058	0.00586	0.00615	0.00587	0.0056	0.00597	0.00587	0.00591	0.00577	0.00605	0.006	0.00617
1086.21	0.00404	0.00413	0.00425	0.00476	0.00449	0.00469	0.00451	0.00431	0.00482	0.00481	0.00478	0.00502	0.00487	0.00487	0.00492	0.00527	0.00516	0.00529	0.00508	0.00542	0.00502	0.00533	0.00574	0.00586	0.00607	0.00569	0.0056	0.00537	0.00525	0.00553	0.0054	0.00575	0.00575	0.00542	0.00544	0.00577	0.00597	0.00573	0.00578	0.0061	0.00583	0.00546	0.00598	0.00577	0.00583	0.00566	0.00597	0.00591	0.00611
1086.69	0.00401	0.00408	0.00416	0.00472	0.00442	0.00467	0.00448	0.00426	0.00476	0.00477	0.00472	0.00494	0.00483	0.00483	0.00491	0.0052	0.00515	0.00529	0.00505	0.00537	0.00499	0.0053	0.00569	0.00588	0.00599	0.00564	0.00555	0.00535	0.0052	0.00556	0.00536	0.00568	0.00568	0.00539	0.00542	0.00579	0.00591	0.0057	0.00573	0.00607	0.00581	0.00537	0.00597	0.00569	0.00577	0.00558	0.00589	0.00584	0.00606
1087.17	0.00399	0.00402	0.00407	0.0047	0.00436	0.00467	0.00447	0.00421	0.0047	0.00475	0.00469	0.00488	0.00482	0.0048	0.00491	0.00512	0.00515	0.00529	0.00504	0.00535	0.00497	0.00527	0.00565	0.00589	0.00591	0.00559	0.00552	0.00536	0.00516	0.00558	0.00535	0.00561	0.00561	0.00539	0.00542	0.00581	0.00586	0.00568	0.00569	0.00605	0.00581	0.0053	0.00592	0.00561	0.00573	0.00554	0.00581	0.00579	0.00603
1087.65	0.00396	0.00394	0.00398	0.00467	0.00431	0.00465	0.00446	0.00416	0.00464	0.00472	0.00468	0.00482	0.00481	0.00478	0.00489	0.00503	0.00513	0.00527	0.00503	0.00531	0.00495	0.00522	0.00559	0.00588	0.00581	0.00553	0.00549	0.00538	0.00512	0.00557	0.00534	0.00555	0.00555	0.0054	0.00542	0.0058	0.0058	0.00567	0.00566	0.00602	0.00581	0.00524	0.00583	0.00554	0.00568	0.00551	0.00571	0.00574	0.00599
1088.14	0.0039	0.00383	0.00386	0.00461	0.00425	0.0046	0.00445	0.0041	0.00458	0.00468	0.00467	0.00476	0.00479	0.00474	0.00483	0.0049	0.00509	0.00523	0.005	0.00525	0.00489	0.00514	0.0055	0.00582	0.00569	0.00544	0.00543	0.00537	0.00507	0.0055	0.00533	0.00548	0.00548	0.00539	0.0054	0.00574	0.00572	0.00564	0.00561	0.00595	0.00578	0.00517	0.00568	0.00544	0.00561	0.00548	0.00558	0.00568	0.00592
1088.62	0.0038	0.0037	0.00371	0.00453	0.00419	0.00449	0.0044	0.00401	0.00449	0.00461	0.00464	0.00467	0.00474	0.00468	0.00473	0.00473	0.005	0.00515	0.00493	0.00516	0.0048	0.00503	0.00536	0.0057	0.00554	0.00532	0.00533	0.00532	0.00501	0.00537	0.0053	0.00537	0.00537	0.00535	0.00536	0.00562	0.00562	0.00559	0.00555	0.00584	0.00571	0.00507	0.00549	0.00531	0.00552	0.00543	0.00542	0.00558	0.0058
1089.1	0.00367	0.00356	0.00355	0.00441	0.00411	0.00435	0.00432	0.00391	0.0044	0.00451	0.00459	0.00458	0.00465	0.00458	0.0046	0.00454	0.00487	0.00505	0.00482	0.00503	0.00467	0.00489	0.00521	0.00554	0.00539	0.00518	0.00521	0.00524	0.00492	0.00519	0.00523	0.00524	0.00524	0.00528	0.0053	0.00546	0.0055	0.00551	0.00547	0.00569	0.0056	0.00496	0.00528	0.00517	0.00539	0.00535	0.00526	0.00546	0.00563
1089.58	0.00354	0.00345	0.00339	0.0043	0.00404	0.00418	0.00422	0.00382	0.00431	0.0044	0.00454	0.00449	0.00455	0.00447	0.00448	0.00437	0.00474	0.00495	0.00471	0.0049	0.00454	0.00475	0.00506	0.00538	0.00526	0.00505	0.00508	0.00514	0.00483	0.005	0.00515	0.0051	0.0051	0.00519	0.00522	0.00527	0.00539	0.00543	0.00539	0.00553	0.00547	0.00485	0.0051	0.00502	0.00527	0.00526	0.0051	0.00533	0.00544
1090.07	0.00343	0.00339	0.00327	0.00419	0.004	0.00402	0.00413	0.00376	0.00423	0.00429	0.00449	0.00442	0.00444	0.00436	0.00439	0.00424	0.00462	0.00486	0.00461	0.00479	0.00443	0.00465	0.00496	0.00524	0.00517	0.00495	0.00497	0.00505	0.00475	0.00483	0.00507	0.00498	0.00498	0.0051	0.00517	0.00509	0.00531	0.00537	0.00532	0.00538	0.00534	0.00478	0.00496	0.0049	0.00516	0.00519	0.00498	0.00523	0.00525
1090.55	0.00336	0.0034	0.00322	0.00411	0.00399	0.00389	0.00406	0.00375	0.00418	0.00422	0.00447	0.00437	0.00435	0.00427	0.00435	0.00418	0.00454	0.00481	0.00455	0.00472	0.00436	0.00459	0.00492	0.00515	0.00513	0.00489	0.0049	0.00498	0.00468	0.00472	0.005	0.00488	0.00488	0.00503	0.00513	0.00495	0.00526	0.00534	0.00528	0.00527	0.00523	0.00476	0.0049	0.00482	0.00509	0.00515	0.00492	0.00518	0.0051
1091.03	0.00332	0.00346	0.00323	0.00407	0.004	0.00381	0.00402	0.00377	0.00414	0.00416	0.00447	0.00436	0.00426	0.00421	0.00435	0.00418	0.00451	0.00478	0.00452	0.0047	0.00435	0.00459	0.00494	0.00512	0.00511	0.00487	0.00487	0.00493	0.00462	0.00466	0.00496	0.00482	0.00482	0.00497	0.00513	0.00486	0.00524	0.00534	0.00527	0.0052	0.00514	0.00478	0.0049	0.00478	0.00507	0.00515	0.0049	0.00518	0.005
1091.51	0.00331	0.00354	0.00329	0.00405	0.00403	0.00376	0.00401	0.00382	0.0041	0.00413	0.00447	0.00435	0.00418	0.00417	0.00436	0.00423	0.00449	0.00475	0.00451	0.0047	0.00436	0.00462	0.00498	0.00514	0.00511	0.00488	0.00488	0.0049	0.00457	0.00464	0.00493	0.00478	0.00478	0.00492	0.00513	0.00482	0.00524	0.00535	0.00526	0.00516	0.00505	0.00483	0.00494	0.00477	0.00508	0.00519	0.00492	0.00524	0.00494
1091.99	0.00331	0.00361	0.00337	0.00404	0.00407	0.00373	0.004	0.00386	0.00405	0.0041	0.00445	0.00433	0.00409	0.00413	0.00437	0.00428	0.00449	0.00471	0.0045	0.0047	0.00439	0.00464	0.00502	0.00518	0.00509	0.0049	0.00489	0.00486	0.00451	0.00464	0.0049	0.00474	0.00474	0.00485	0.00513	0.00481	0.00522	0.00535	0.00524	0.00514	0.00494	0.00488	0.00498	0.00476	0.0051	0.00524	0.00493	0.00532	0.0049
1092.48	0.00329	0.00363	0.00345	0.00404	0.00409	0.00372	0.00399	0.00388	0.00397	0.00406	0.00439	0.0043	0.00398	0.00409	0.00435	0.00431	0.00447	0.00462	0.00448	0.00469	0.0044	0.00466	0.00503	0.00523	0.00504	0.00491	0.0049	0.0048	0.00444	0.00463	0.00486	0.00468	0.00468	0.00476	0.0051	0.00482	0.0052	0.00532	0.0052	0.00511	0.0048	0.0049	0.005	0.00474	0.00512	0.00527	0.00492	0.00539	0.00486
1092.96	0.00325	0.00359	0.00351	0.00404	0.00409	0.0037	0.00397	0.00386	0.00388	0.00402	0.00431	0.00426	0.00387	0.00403	0.0043	0.0043	0.00444	0.0045	0.00443	0.00467	0.00438	0.00465	0.00499	0.00527	0.00496	0.0049	0.00489	0.00472	0.00438	0.0046	0.00482	0.00462	0.00462	0.00465	0.00505	0.00483	0.00515	0.00526	0.00515	0.00507	0.00464	0.00488	0.005	0.00471	0.00512	0.00528	0.00489	0.00545	0.00482
1093.44	0.00322	0.0035	0.00354	0.00405	0.00408	0.00369	0.00395	0.00381	0.0038	0.00398	0.00422	0.00421	0.00378	0.00397	0.00422	0.00426	0.00439	0.00437	0.00436	0.00464	0.00433	0.00462	0.00492	0.00532	0.00488	0.00487	0.00487	0.00463	0.00434	0.00456	0.00478	0.00456	0.00456	0.00454	0.00499	0.00484	0.00511	0.0052	0.00508	0.00503	0.00447	0.00483	0.00497	0.00468	0.00511	0.00526	0.00483	0.00547	0.00477
1093.92	0.00319	0.00339	0.00354	0.00406	0.00406	0.00369	0.00392	0.00374	0.00374	0.00395	0.00415	0.0042	0.00372	0.00392	0.00413	0.00421	0.00434	0.00423	0.00429	0.00461	0.00427	0.00458	0.00484	0.00536	0.00481	0.00482	0.00484	0.00456	0.00433	0.00452	0.00477	0.00451	0.00451	0.00445	0.00492	0.00485	0.00507	0.00516	0.00501	0.00501	0.00431	0.00475	0.00493	0.00466	0.0051	0.00523	0.00478	0.00548	0.00472
1094.4	0.00319	0.00326	0.00353	0.00408	0.00403	0.00369	0.00389	0.00368	0.00371	0.00395	0.0041	0.00422	0.00371	0.00388	0.00404	0.00415	0.00428	0.00412	0.00423	0.0046	0.00419	0.00456	0.00477	0.00541	0.00476	0.00476	0.00481	0.0045	0.00434	0.00449	0.00477	0.0045	0.0045	0.0044	0.00485	0.00487	0.00505	0.00514	0.00496	0.00499	0.00418	0.00467	0.0049	0.00465	0.00508	0.00518	0.00475	0.00545	0.00467
1094.89	0.0032	0.00315	0.0035	0.0041	0.00399	0.00369	0.00384	0.00361	0.00372	0.00397	0.0041	0.00427	0.00373	0.00386	0.00397	0.00409	0.00423	0.00405	0.00418	0.0046	0.00412	0.00453	0.00474	0.00545	0.00474	0.00469	0.00478	0.00446	0.00436	0.00447	0.0048	0.00452	0.00452	0.00438	0.00479	0.00487	0.00505	0.00515	0.00493	0.00496	0.00408	0.0046	0.00486	0.00465	0.00504	0.00512	0.00474	0.0054	0.00462
1095.37	0.00322	0.00305	0.00347	0.00409	0.00393	0.00368	0.00377	0.00356	0.00374	0.004	0.00412	0.00434	0.00376	0.00384	0.0039	0.00402	0.00418	0.004	0.00414	0.00459	0.00404	0.00451	0.00472	0.00545	0.00474	0.0046	0.00474	0.00442	0.00436	0.00446	0.00482	0.00455	0.00455	0.00437	0.00472	0.00485	0.00503	0.00517	0.00491	0.00492	0.00402	0.00452	0.00479	0.00463	0.00499	0.00504	0.00474	0.00532	0.00458
1095.85	0.00322	0.00296	0.00342	0.00405	0.00384	0.00363	0.00368	0.0035	0.00377	0.00401	0.00414	0.0044	0.00377	0.00382	0.00384	0.00393	0.00411	0.00395	0.00408	0.00457	0.00395	0.00447	0.00472	0.00542	0.00473	0.0045	0.00468	0.00437	0.00432	0.00443	0.00483	0.00458	0.00458	0.00435	0.00464	0.00479	0.005	0.00517	0.00489	0.00484	0.00397	0.00445	0.00469	0.00459	0.00491	0.00493	0.00473	0.00518	0.00454
1096.33	0.00319	0.00287	0.00335	0.00397	0.00373	0.00355	0.00355	0.00344	0.00378	0.00399	0.00414	0.00442	0.00375	0.00378	0.00377	0.00382	0.00402	0.00391	0.00402	0.00451	0.00386	0.00443	0.00471	0.00533	0.00471	0.00439	0.0046	0.00429	0.00424	0.00438	0.00481	0.00459	0.00459	0.00431	0.00453	0.0047	0.00493	0.00514	0.00487	0.00472	0.00391	0.00436	0.00454	0.00452	0.0048	0.00479	0.00471	0.00501	0.00448
1096.82	0.00315	0.00281	0.00327	0.00386	0.00362	0.00344	0.00341	0.00338	0.00377	0.00394	0.00411	0.00441	0.00371	0.00373	0.00371	0.00369	0.00392	0.00385	0.00394	0.00442	0.00377	0.00438	0.00469	0.00521	0.00467	0.00428	0.00452	0.00419	0.00413	0.0043	0.00476	0.00458	0.00458	0.00424	0.00442	0.00458	0.00484	0.00506	0.00485	0.00456	0.00385	0.00426	0.00436	0.00442	0.00467	0.00464	0.00465	0.0048	0.00442
1097.3	0.00309	0.00276	0.00321	0.00375	0.00351	0.00331	0.00328	0.00333	0.00375	0.00387	0.00406	0.00437	0.00365	0.00367	0.00365	0.00356	0.00383	0.00378	0.00386	0.0043	0.0037	0.00434	0.00465	0.00507	0.00463	0.0042	0.00444	0.0041	0.00402	0.0042	0.00469	0.00453	0.00453	0.00417	0.00431	0.00445	0.00474	0.00496	0.00483	0.0044	0.00378	0.00417	0.00417	0.00431	0.00455	0.00448	0.00457	0.00459	0.00436
1097.78	0.00304	0.00275	0.00316	0.00365	0.00343	0.00319	0.00317	0.00328	0.00373	0.00377	0.004	0.00432	0.00361	0.00363	0.00363	0.00345	0.00376	0.0037	0.00379	0.00418	0.00365	0.00433	0.00459	0.00493	0.0046	0.00414	0.00439	0.00403	0.00393	0.00411	0.00462	0.00447	0.00447	0.00411	0.00423	0.00431	0.00466	0.00484	0.00482	0.00426	0.00372	0.0041	0.004	0.00421	0.00445	0.00434	0.00448	0.00441	0.0043
1098.26	0.00299	0.00276	0.00314	0.00357	0.00337	0.0031	0.0031	0.00324	0.00371	0.00366	0.00392	0.00427	0.00359	0.00359	0.00363	0.00337	0.00371	0.00363	0.00375	0.00408	0.00364	0.00435	0.00452	0.0048	0.00457	0.0041	0.00437	0.00399	0.00388	0.00403	0.00454	0.0044	0.0044	0.00406	0.00418	0.00418	0.0046	0.00473	0.00481	0.00418	0.00367	0.00405	0.00388	0.00413	0.00439	0.00424	0.0044	0.00428	0.00425
1098.74	0.00294	0.00278	0.00313	0.0035	0.00333	0.00304	0.00306	0.00319	0.00368	0.00355	0.00384	0.00422	0.00359	0.00358	0.00365	0.00333	0.0037	0.00357	0.00373	0.004	0.00364	0.00438	0.00443	0.0047	0.00455	0.00407	0.00436	0.00399	0.00387	0.00397	0.00448	0.00433	0.00433	0.00404	0.00415	0.00406	0.00456	0.00462	0.0048	0.00414	0.00365	0.00402	0.00382	0.00405	0.00436	0.00419	0.00434	0.00419	0.00419
1099.23	0.00287	0.00279	0.00314	0.00343	0.00329	0.00301	0.00303	0.00312	0.00364	0.00344	0.00376	0.00417	0.0036	0.00357	0.00369	0.00333	0.0037	0.00351	0.00372	0.00393	0.00365	0.00442	0.00433	0.00459	0.00453	0.00402	0.00435	0.00401	0.00389	0.00393	0.00442	0.00425	0.00425	0.00403	0.00413	0.00394	0.00454	0.00451	0.00477	0.00415	0.00363	0.004	0.00381	0.00397	0.00436	0.00416	0.00429	0.00415	0.00413
1099.71	0.00278	0.00279	0.00315	0.00337	0.00323	0.00301	0.003	0.00302	0.00359	0.00334	0.00366	0.00412	0.00359	0.00356	0.00371	0.00334	0.00372	0.00348	0.00372	0.00389	0.00365	0.00443	0.00421	0.0045	0.00449	0.00396	0.00432	0.00402	0.00391	0.00389	0.00436	0.00418	0.00418	0.00401	0.00411	0.00382	0.00451	0.00442	0.00472	0.00418	0.00362	0.00396	0.00384	0.00388	0.00435	0.00415	0.00425	0.00413	0.00405
1100.19	0.00267	0.00275	0.00314	0.0033	0.00317	0.00301	0.00298	0.00293	0.00354	0.00326	0.00358	0.00408	0.00356	0.00356	0.00373	0.00337	0.00375	0.00347	0.00371	0.00385	0.00363	0.00442	0.0041	0.00442	0.00444	0.00388	0.00427	0.00402	0.00392	0.00386	0.00431	0.00411	0.00411	0.00399	0.00408	0.00371	0.00447	0.00433	0.00465	0.00422	0.00362	0.00392	0.00389	0.00377	0.00435	0.00414	0.0042	0.00411	0.00397
1100.67	0.00256	0.0027	0.00314	0.00325	0.00311	0.00303	0.00297	0.00284	0.00351	0.00322	0.00351	0.00403	0.00352	0.00356	0.00374	0.00341	0.00378	0.0035	0.00372	0.00383	0.0036	0.00438	0.00401	0.00436	0.00438	0.00381	0.00421	0.004	0.00392	0.00383	0.00427	0.00406	0.00406	0.00396	0.00406	0.00364	0.00444	0.00426	0.00459	0.00427	0.00364	0.00388	0.00397	0.00367	0.00435	0.00414	0.00416	0.00409	0.00389
1101.15	0.00248	0.00265	0.00315	0.00323	0.00307	0.00307	0.00299	0.0028	0.00351	0.00324	0.00349	0.004	0.00348	0.00357	0.00376	0.00345	0.00383	0.00357	0.00375	0.00384	0.00357	0.00434	0.00397	0.00435	0.00435	0.00378	0.00418	0.00398	0.00391	0.00382	0.00426	0.00405	0.00405	0.00394	0.00404	0.00362	0.00443	0.00423	0.00455	0.00432	0.00368	0.00386	0.00406	0.00361	0.00436	0.00415	0.00414	0.00406	0.00383
1101.64	0.00244	0.00262	0.00317	0.00326	0.00308	0.00311	0.00303	0.00282	0.00354	0.00331	0.00352	0.00399	0.00346	0.00361	0.0038	0.00351	0.00388	0.00369	0.00381	0.00388	0.00357	0.0043	0.004	0.00439	0.00434	0.00381	0.00418	0.00396	0.00391	0.00383	0.00428	0.00406	0.00406	0.00394	0.00405	0.00368	0.00445	0.00424	0.00457	0.00438	0.00374	0.00387	0.00416	0.0036	0.00439	0.00417	0.00414	0.00402	0.00381
1102.12	0.00246	0.00262	0.00322	0.00331	0.00312	0.00316	0.0031	0.00289	0.0036	0.00342	0.00361	0.00401	0.00346	0.00367	0.00384	0.00357	0.00393	0.00383	0.0039	0.00394	0.00359	0.00428	0.0041	0.00447	0.00436	0.0039	0.00422	0.00394	0.0039	0.00386	0.00432	0.0041	0.0041	0.00393	0.00407	0.00379	0.00449	0.00429	0.00461	0.00444	0.00382	0.0039	0.00426	0.00366	0.00443	0.00421	0.00417	0.00399	0.00382
1102.6	0.00251	0.00266	0.00327	0.00337	0.00317	0.00318	0.00318	0.00299	0.00366	0.00354	0.00372	0.00404	0.00345	0.00372	0.00388	0.00361	0.00397	0.00396	0.00398	0.004	0.00364	0.00427	0.00422	0.00456	0.00439	0.00402	0.00428	0.00391	0.00389	0.0039	0.00435	0.00414	0.00414	0.00392	0.00411	0.00392	0.00454	0.00434	0.00468	0.00449	0.00389	0.00395	0.00433	0.00376	0.00446	0.00425	0.00421	0.00396	0.00385
1103.08	0.00259	0.0027	0.00331	0.00342	0.00321	0.00317	0.00322	0.00309	0.00368	0.00364	0.00382	0.00406	0.00341	0.00376	0.00388	0.00361	0.00398	0.00404	0.00404	0.00403	0.00368	0.00425	0.00434	0.0046	0.0044	0.00414	0.00434	0.00386	0.00385	0.00394	0.00433	0.00414	0.00414	0.00388	0.00412	0.00404	0.00457	0.00435	0.00472	0.00449	0.00393	0.00399	0.00435	0.00387	0.00445	0.00427	0.00425	0.00392	0.00385
1103.57	0.00265	0.00274	0.0033	0.00343	0.00321	0.0031	0.00322	0.00315	0.00363	0.0037	0.00388	0.00406	0.00333	0.00375	0.00384	0.00356	0.00396	0.00404	0.00403	0.004	0.0037	0.00421	0.0044	0.00458	0.00438	0.00421	0.00436	0.00376	0.00377	0.00396	0.00426	0.0041	0.0041	0.00379	0.00408	0.00412	0.00456	0.0043	0.00471	0.00445	0.00392	0.004	0.0043	0.00394	0.00439	0.00427	0.00426	0.00387	0.00382
1104.05	0.00269	0.00276	0.00326	0.00339	0.00317	0.00299	0.00318	0.00316	0.00352	0.00371	0.00388	0.00405	0.0032	0.00371	0.00376	0.00346	0.00391	0.00398	0.00396	0.00393	0.00368	0.00414	0.0044	0.00448	0.00434	0.00422	0.00433	0.00364	0.00366	0.00395	0.00413	0.00401	0.00401	0.00367	0.00401	0.00413	0.0045	0.00418	0.00464	0.00436	0.00386	0.00395	0.00421	0.00395	0.00426	0.00422	0.00423	0.00381	0.00374
1104.53	0.00272	0.00278	0.00318	0.00334	0.0031	0.00287	0.00313	0.00314	0.00336	0.00368	0.00382	0.00402	0.00305	0.00363	0.00366	0.00333	0.00387	0.00386	0.00383	0.00381	0.00362	0.00407	0.00433	0.00433	0.0043	0.00418	0.00426	0.00349	0.00354	0.00392	0.00396	0.0039	0.0039	0.00354	0.00391	0.00409	0.00441	0.004	0.00454	0.00425	0.00375	0.00388	0.00408	0.0039	0.0041	0.00417	0.00416	0.00375	0.00363
1105.01	0.00274	0.0028	0.00309	0.0033	0.00304	0.00277	0.00308	0.0031	0.00319	0.00363	0.00373	0.00402	0.00292	0.00354	0.00356	0.00322	0.00384	0.00375	0.00369	0.00368	0.00355	0.004	0.00421	0.00419	0.00427	0.00411	0.00417	0.00337	0.00344	0.00388	0.0038	0.0038	0.0038	0.00343	0.00381	0.00404	0.00432	0.0038	0.00443	0.00415	0.00364	0.00379	0.00395	0.00383	0.00395	0.00411	0.00407	0.00373	0.00353
1105.49	0.00277	0.00284	0.00301	0.00329	0.00301	0.00271	0.00308	0.00307	0.00307	0.0036	0.00365	0.00404	0.00285	0.00345	0.00351	0.00316	0.00385	0.00366	0.00358	0.00358	0.00348	0.00397	0.00409	0.00411	0.00429	0.00403	0.00408	0.00329	0.00338	0.00384	0.00367	0.00374	0.00374	0.00339	0.00376	0.004	0.00426	0.00362	0.00435	0.00409	0.00354	0.00372	0.00385	0.00376	0.00384	0.00409	0.00398	0.00375	0.00345
1105.98	0.00281	0.00289	0.00296	0.00333	0.00304	0.00272	0.00314	0.00306	0.00301	0.00359	0.0036	0.00409	0.00285	0.00339	0.0035	0.00315	0.0039	0.0036	0.00352	0.00351	0.00343	0.00397	0.00399	0.0041	0.00436	0.00397	0.00402	0.00327	0.00338	0.0038	0.0036	0.00374	0.00374	0.00342	0.00375	0.004	0.00425	0.00351	0.00432	0.00408	0.00349	0.00367	0.00381	0.00373	0.0038	0.0041	0.00391	0.00382	0.00342
1106.46	0.00283	0.00294	0.00292	0.00338	0.0031	0.00276	0.00322	0.00307	0.00301	0.00358	0.00358	0.00415	0.00291	0.00335	0.00353	0.00321	0.00395	0.00358	0.00352	0.00348	0.0034	0.00398	0.00391	0.00418	0.00444	0.00394	0.00397	0.00331	0.00341	0.00374	0.00358	0.00376	0.00376	0.00349	0.00377	0.00403	0.00428	0.00347	0.00434	0.0041	0.00347	0.00365	0.0038	0.00372	0.0038	0.00414	0.00385	0.0039	0.00342
1106.94	0.00283	0.00295	0.00289	0.00343	0.00318	0.00281	0.00331	0.00307	0.00306	0.00357	0.00358	0.00418	0.00301	0.00332	0.00358	0.0033	0.00398	0.00355	0.00358	0.00346	0.00337	0.00398	0.00385	0.00429	0.0045	0.00391	0.00394	0.00336	0.00344	0.00365	0.00359	0.00379	0.00379	0.00356	0.0038	0.00406	0.00432	0.00349	0.00436	0.00413	0.00347	0.00363	0.00381	0.00374	0.00384	0.00418	0.00379	0.00398	0.00344
1107.42	0.00276	0.00292	0.00284	0.00343	0.00324	0.00285	0.00335	0.00303	0.00311	0.00351	0.00356	0.00417	0.00309	0.00328	0.00361	0.00338	0.00396	0.00349	0.00364	0.00343	0.00334	0.00395	0.0038	0.00439	0.0045	0.00387	0.00389	0.00341	0.00346	0.00351	0.00357	0.00379	0.00379	0.0036	0.00381	0.00407	0.00434	0.00355	0.00437	0.00412	0.00346	0.00359	0.00381	0.00374	0.00387	0.00418	0.00372	0.00401	0.00345
1107.9	0.00262	0.00282	0.00276	0.00336	0.00325	0.00284	0.00334	0.00295	0.00314	0.00342	0.00351	0.00408	0.00311	0.00323	0.00361	0.00342	0.00388	0.00339	0.00368	0.00337	0.00329	0.00386	0.00375	0.00444	0.00444	0.00381	0.00382	0.00342	0.00344	0.00334	0.00353	0.00373	0.00373	0.00357	0.00376	0.00403	0.00432	0.00362	0.00434	0.00405	0.00344	0.00352	0.00377	0.00371	0.00386	0.00413	0.00363	0.00399	0.00343
1108.39	0.00244	0.00269	0.00265	0.00324	0.00322	0.00282	0.00327	0.00283	0.00314	0.00331	0.00343	0.00393	0.00309	0.00318	0.00357	0.00341	0.00377	0.00326	0.00368	0.00329	0.00323	0.00374	0.0037	0.00441	0.00431	0.00373	0.00374	0.0034	0.00338	0.00315	0.00344	0.00364	0.00364	0.00348	0.00366	0.00396	0.00426	0.00368	0.00427	0.00392	0.0034	0.00343	0.00371	0.00365	0.0038	0.00403	0.00353	0.0039	0.00338
1108.87	0.00224	0.00255	0.00254	0.00311	0.00315	0.00278	0.00317	0.00268	0.00311	0.0032	0.00334	0.00376	0.00303	0.00314	0.00351	0.00337	0.00364	0.00314	0.00364	0.0032	0.00318	0.00359	0.00365	0.00431	0.00416	0.00365	0.00366	0.00335	0.00331	0.00299	0.00333	0.00354	0.00354	0.00334	0.00355	0.00386	0.00417	0.00373	0.00416	0.00375	0.00336	0.00332	0.00362	0.00357	0.00371	0.00389	0.00343	0.00378	0.00331
1109.35	0.00208	0.00244	0.00244	0.00299	0.00308	0.00277	0.00306	0.00255	0.00307	0.00313	0.00324	0.00358	0.00296	0.00312	0.00345	0.00332	0.00353	0.00306	0.00356	0.00312	0.00316	0.00346	0.00363	0.00417	0.00402	0.00357	0.00362	0.00331	0.00325	0.00289	0.00322	0.00345	0.00345	0.0032	0.00346	0.00378	0.00407	0.00377	0.00405	0.00359	0.00333	0.00323	0.00352	0.00348	0.0036	0.00372	0.00337	0.00366	0.00326
1109.83	0.00199	0.00238	0.00237	0.00292	0.003	0.0028	0.00298	0.00245	0.00304	0.00311	0.00315	0.00344	0.00292	0.00311	0.0034	0.00327	0.00344	0.00304	0.00346	0.00307	0.00316	0.00337	0.00363	0.00402	0.00392	0.00352	0.0036	0.00329	0.00321	0.00288	0.00314	0.0034	0.0034	0.00308	0.00341	0.00371	0.00399	0.00381	0.00395	0.00345	0.00332	0.00316	0.00342	0.00341	0.00349	0.00357	0.00334	0.00357	0.00321
1110.32	0.00197	0.00235	0.00232	0.0029	0.00293	0.00285	0.00293	0.00239	0.00301	0.00312	0.00308	0.00335	0.00291	0.00311	0.00336	0.00324	0.00338	0.00306	0.00335	0.00304	0.00318	0.0033	0.00364	0.00389	0.00386	0.00349	0.00361	0.0033	0.00319	0.00292	0.00308	0.00338	0.00338	0.00298	0.00341	0.00367	0.00391	0.00384	0.00386	0.00335	0.00331	0.00311	0.00332	0.00336	0.00339	0.00343	0.00333	0.00351	0.00317
1110.8	0.002	0.00235	0.00229	0.00292	0.00286	0.0029	0.00289	0.00234	0.00297	0.00315	0.00302	0.00328	0.00292	0.00307	0.00331	0.00321	0.00331	0.00309	0.00323	0.00304	0.00318	0.00326	0.00365	0.00377	0.00382	0.00345	0.0036	0.00332	0.00318	0.00299	0.00305	0.00338	0.00338	0.00288	0.00343	0.00363	0.00384	0.00384	0.00378	0.00328	0.0033	0.00308	0.0032	0.00332	0.00329	0.0033	0.00333	0.00347	0.00312
1111.28	0.00206	0.00234	0.00226	0.00293	0.00277	0.00293	0.00284	0.00229	0.00291	0.00317	0.00295	0.00323	0.00293	0.003	0.00324	0.00318	0.00321	0.00309	0.00311	0.00303	0.00315	0.0032	0.00361	0.00367	0.00377	0.0034	0.00355	0.00334	0.00315	0.00304	0.00303	0.00337	0.00337	0.00278	0.00344	0.00357	0.00375	0.00379	0.00368	0.00324	0.00325	0.00304	0.00304	0.00325	0.00317	0.00317	0.0033	0.00343	0.00304
1111.76	0.00212	0.0023	0.0022	0.00292	0.00266	0.0029	0.00275	0.00223	0.00283	0.00314	0.00286	0.00316	0.00292	0.00286	0.00311	0.00312	0.00307	0.00303	0.00298	0.003	0.00306	0.00312	0.00353	0.00358	0.00371	0.00333	0.00345	0.00333	0.0031	0.00305	0.00301	0.00333	0.00333	0.00265	0.00342	0.00348	0.00363	0.0037	0.00357	0.0032	0.00318	0.00298	0.00286	0.00315	0.00302	0.00305	0.00324	0.00337	0.00292
1112.24	0.00214	0.00223	0.00212	0.00285	0.00254	0.00283	0.00264	0.00215	0.00273	0.00305	0.00276	0.00307	0.00288	0.00269	0.00295	0.00305	0.0029	0.0029	0.00287	0.00296	0.00293	0.00302	0.0034	0.00349	0.00362	0.00323	0.0033	0.00329	0.00302	0.003	0.00298	0.00326	0.00326	0.00251	0.00336	0.00336	0.00348	0.00355	0.00344	0.00316	0.00308	0.00291	0.00267	0.00302	0.00286	0.00292	0.00314	0.00328	0.00278
1112.72	0.00211	0.00213	0.00204	0.00274	0.00242	0.00272	0.0025	0.00207	0.00263	0.00293	0.00268	0.00296	0.00282	0.00249	0.00276	0.00296	0.00272	0.00272	0.00277	0.00292	0.0028	0.00289	0.00326	0.00341	0.00353	0.00313	0.00312	0.00323	0.00294	0.0029	0.00295	0.00318	0.00318	0.00237	0.00325	0.00321	0.00331	0.00339	0.00332	0.00313	0.00299	0.00283	0.00249	0.00286	0.00271	0.00281	0.00303	0.00318	0.00266
1113.21	0.00205	0.00205	0.00198	0.00261	0.00234	0.00261	0.00237	0.00201	0.00256	0.00279	0.00261	0.00286	0.00275	0.0023	0.00259	0.00287	0.00255	0.00253	0.00272	0.00287	0.00268	0.00277	0.00313	0.00336	0.00345	0.00305	0.00294	0.00315	0.00288	0.00279	0.00293	0.0031	0.0031	0.00227	0.00312	0.00307	0.00316	0.00324	0.00324	0.00312	0.00291	0.00277	0.00237	0.00272	0.00258	0.00274	0.00292	0.00307	0.00257
1113.69	0.00196	0.00198	0.00194	0.00247	0.0023	0.00251	0.00225	0.00197	0.00251	0.00266	0.00258	0.00275	0.00267	0.00213	0.00245	0.00279	0.00241	0.00237	0.0027	0.00284	0.00261	0.00267	0.00303	0.00332	0.0034	0.00299	0.00279	0.00308	0.00284	0.00268	0.00291	0.00304	0.00304	0.00222	0.00299	0.00294	0.00303	0.00311	0.00321	0.00312	0.00288	0.00274	0.00231	0.00259	0.00249	0.0027	0.00282	0.00297	0.00254
1114.17	0.00184	0.00195	0.00194	0.00235	0.00229	0.00243	0.00216	0.00195	0.00249	0.00253	0.00258	0.00267	0.00261	0.002	0.00234	0.00271	0.00231	0.00224	0.00271	0.00282	0.00258	0.0026	0.00296	0.0033	0.00338	0.00297	0.00267	0.00301	0.00283	0.00259	0.00289	0.003	0.003	0.00222	0.00288	0.00283	0.00294	0.00303	0.00323	0.00312	0.00288	0.00274	0.00231	0.00249	0.00243	0.0027	0.00274	0.00289	0.00256
1114.65	0.00172	0.00194	0.00195	0.00225	0.00232	0.00236	0.00208	0.00195	0.00248	0.00243	0.00258	0.0026	0.00255	0.00192	0.00227	0.00264	0.00225	0.00217	0.00273	0.0028	0.00259	0.00256	0.00292	0.0033	0.00337	0.00296	0.00259	0.00295	0.00282	0.00252	0.00285	0.00297	0.00297	0.00226	0.00279	0.00275	0.00288	0.00298	0.00329	0.00312	0.0029	0.00276	0.00234	0.00241	0.00241	0.00271	0.00266	0.00282	0.00261
1115.14	0.0016	0.00193	0.00196	0.00218	0.00235	0.00229	0.00201	0.00193	0.00247	0.00235	0.00257	0.00254	0.00248	0.00186	0.00222	0.00258	0.00221	0.00212	0.00274	0.00277	0.0026	0.00255	0.00289	0.00329	0.00336	0.00296	0.00254	0.00289	0.00279	0.00247	0.00279	0.00292	0.00292	0.0023	0.00272	0.00267	0.00285	0.00295	0.00336	0.0031	0.00293	0.0028	0.00239	0.00235	0.00239	0.00272	0.00258	0.00276	0.00264
1115.62	0.00149	0.00193	0.00196	0.00213	0.0024	0.00222	0.00194	0.0019	0.00244	0.00229	0.00255	0.00251	0.00241	0.00185	0.00219	0.00251	0.00219	0.00209	0.00274	0.00275	0.0026	0.00255	0.00286	0.00326	0.00334	0.00295	0.0025	0.00282	0.00274	0.00243	0.0027	0.00285	0.00285	0.00234	0.00266	0.00262	0.00285	0.00295	0.00344	0.00307	0.00295	0.00283	0.00244	0.00229	0.00238	0.00273	0.0025	0.0027	0.00263
1116.1	0.00142	0.00193	0.00195	0.00212	0.00245	0.00215	0.00189	0.00187	0.00241	0.00228	0.00253	0.00252	0.00234	0.00189	0.00217	0.00247	0.0022	0.00208	0.00273	0.00275	0.00258	0.00257	0.00283	0.00324	0.00331	0.00295	0.00249	0.00276	0.00266	0.00241	0.0026	0.00276	0.00276	0.00237	0.00263	0.0026	0.00289	0.00296	0.0035	0.00302	0.00297	0.00287	0.00249	0.00224	0.00237	0.00273	0.00242	0.00265	0.00258
1116.58	0.0014	0.00194	0.00193	0.00214	0.00252	0.00209	0.00186	0.00185	0.00239	0.0023	0.00252	0.00257	0.0023	0.00197	0.00216	0.00246	0.00224	0.00209	0.00273	0.00278	0.00255	0.00261	0.00281	0.00322	0.0033	0.00296	0.00251	0.00273	0.00257	0.00242	0.00254	0.00267	0.00267	0.00238	0.00262	0.00262	0.00297	0.00299	0.00354	0.003	0.00298	0.00292	0.00254	0.00222	0.00237	0.00273	0.00238	0.00261	0.0025
1117.06	0.00143	0.00197	0.00192	0.0022	0.0026	0.00208	0.00188	0.00185	0.00239	0.00238	0.00256	0.00267	0.0023	0.00211	0.00217	0.00249	0.00231	0.00212	0.00276	0.00285	0.00252	0.00268	0.00282	0.00322	0.0033	0.00299	0.00257	0.00271	0.00249	0.00246	0.00252	0.00261	0.00261	0.0024	0.00266	0.00269	0.00308	0.00304	0.00359	0.003	0.003	0.00299	0.0026	0.00225	0.00241	0.00275	0.00239	0.00258	0.00242
1117.55	0.0015	0.00202	0.00193	0.00227	0.00268	0.00211	0.00193	0.00188	0.00241	0.00248	0.00264	0.00281	0.00234	0.00227	0.0022	0.00256	0.00239	0.00217	0.00281	0.00295	0.00252	0.00276	0.00286	0.00325	0.00332	0.00303	0.00267	0.00273	0.00242	0.00254	0.00256	0.00258	0.00258	0.00241	0.00272	0.0028	0.00321	0.00309	0.00363	0.00302	0.00301	0.00306	0.00268	0.00232	0.00247	0.00279	0.00245	0.00258	0.00236
1118.03	0.00157	0.00208	0.00196	0.00235	0.00275	0.00217	0.00202	0.00194	0.00244	0.00258	0.00276	0.00296	0.00242	0.00243	0.00224	0.00263	0.00247	0.00225	0.00287	0.00305	0.00254	0.00283	0.00294	0.00328	0.00334	0.00307	0.00278	0.00275	0.00237	0.00263	0.00265	0.00258	0.00258	0.00242	0.00281	0.00294	0.00333	0.00314	0.00366	0.00307	0.003	0.00313	0.00275	0.00244	0.00254	0.00283	0.00256	0.00259	0.00232
1118.51	0.00162	0.00213	0.00199	0.00241	0.00279	0.00224	0.00211	0.002	0.00246	0.00265	0.00288	0.00308	0.00251	0.00256	0.00227	0.00269	0.00251	0.00232	0.00293	0.00311	0.00258	0.00289	0.00302	0.00331	0.00334	0.0031	0.00288	0.00275	0.00232	0.00271	0.00275	0.00259	0.00259	0.00241	0.00288	0.00307	0.0034	0.00316	0.00367	0.0031	0.00297	0.00317	0.0028	0.00257	0.00261	0.00287	0.00267	0.00258	0.0023
1118.99	0.00164	0.00216	0.00201	0.00245	0.00277	0.0023	0.00219	0.00204	0.00247	0.00267	0.00298	0.00314	0.00258	0.00263	0.00227	0.00272	0.0025	0.00236	0.00294	0.0031	0.00261	0.0029	0.00308	0.00332	0.00331	0.0031	0.00294	0.00273	0.00228	0.00276	0.00285	0.00259	0.00259	0.00237	0.00293	0.00317	0.00341	0.00313	0.00365	0.00309	0.0029	0.00316	0.00279	0.00269	0.00266	0.00287	0.00276	0.00256	0.0023
1119.47	0.0016	0.00215	0.00203	0.00244	0.0027	0.00232	0.00223	0.00205	0.00245	0.00263	0.00302	0.00314	0.00263	0.00263	0.00224	0.0027	0.00245	0.00237	0.00291	0.00301	0.00264	0.00288	0.00311	0.00329	0.00324	0.00306	0.00296	0.00268	0.00223	0.00275	0.00292	0.00259	0.00259	0.00231	0.00292	0.0032	0.00334	0.00305	0.0036	0.00304	0.00281	0.00309	0.00275	0.00277	0.00267	0.00284	0.00279	0.00252	0.00229
1119.96	0.00155	0.00212	0.00204	0.00242	0.0026	0.00231	0.00225	0.00203	0.00242	0.00255	0.00301	0.00309	0.00265	0.00258	0.00219	0.00264	0.00237	0.00235	0.00283	0.00286	0.00266	0.00284	0.0031	0.00323	0.00314	0.00299	0.00294	0.00262	0.00218	0.00271	0.00295	0.00256	0.00256	0.00225	0.00288	0.00319	0.00323	0.00295	0.00352	0.00295	0.0027	0.003	0.00267	0.00281	0.00267	0.00278	0.00277	0.00246	0.00228
1120.44	0.00149	0.00208	0.00206	0.00238	0.0025	0.00227	0.00227	0.00201	0.00241	0.00246	0.00297	0.003	0.00266	0.00251	0.00214	0.00258	0.00231	0.00231	0.00272	0.00268	0.00268	0.00281	0.00306	0.00316	0.00305	0.00293	0.00289	0.00257	0.00215	0.00263	0.00296	0.00254	0.00254	0.00223	0.00282	0.00316	0.0031	0.00285	0.00343	0.00285	0.00261	0.00289	0.00258	0.00282	0.00266	0.00269	0.00271	0.00241	0.00226
1120.92	0.00145	0.00205	0.00208	0.00234	0.00242	0.00222	0.00229	0.002	0.00242	0.0024	0.00291	0.00293	0.00266	0.00245	0.0021	0.00253	0.00229	0.00226	0.00262	0.00251	0.00272	0.00279	0.00301	0.00309	0.00298	0.00288	0.00285	0.00255	0.00214	0.00255	0.00294	0.00253	0.00253	0.00227	0.00277	0.00311	0.00299	0.00278	0.00336	0.00276	0.00256	0.0028	0.00252	0.00281	0.00267	0.0026	0.00264	0.00237	0.00225
1121.4	0.00144	0.00204	0.00211	0.0023	0.00237	0.00216	0.00233	0.00201	0.00246	0.00239	0.00286	0.00288	0.00267	0.00242	0.00209	0.00251	0.00232	0.00223	0.00253	0.0024	0.00276	0.00279	0.00296	0.00301	0.00295	0.00286	0.00283	0.00256	0.00215	0.00248	0.00293	0.00253	0.00253	0.00237	0.00275	0.00308	0.00291	0.00274	0.0033	0.0027	0.00254	0.00275	0.00247	0.00277	0.0027	0.00252	0.00257	0.00236	0.00223
1121.88	0.00145	0.00204	0.00213	0.00225	0.00235	0.00211	0.00237	0.00204	0.00252	0.00241	0.00283	0.00287	0.00267	0.0024	0.00209	0.00252	0.00239	0.00222	0.00246	0.00233	0.0028	0.00279	0.00292	0.00293	0.00295	0.00285	0.00281	0.00259	0.00216	0.00242	0.0029	0.00254	0.00254	0.00251	0.00274	0.00305	0.00285	0.00274	0.00325	0.00267	0.00254	0.00272	0.00243	0.00272	0.00274	0.00244	0.00253	0.00234	0.0022
1122.37	0.00147	0.00203	0.00213	0.00218	0.00233	0.00206	0.00239	0.00206	0.00256	0.00244	0.0028	0.00287	0.00266	0.00238	0.00208	0.00254	0.00247	0.00224	0.00241	0.00231	0.00281	0.00277	0.00288	0.00284	0.00296	0.00284	0.00279	0.00261	0.00217	0.00236	0.00286	0.00254	0.00254	0.00266	0.00276	0.00302	0.00281	0.00276	0.0032	0.00266	0.00253	0.0027	0.00239	0.00263	0.00276	0.00235	0.00249	0.00232	0.00216
1122.85	0.00147	0.00199	0.00208	0.00209	0.0023	0.00199	0.00237	0.00207	0.00256	0.00246	0.00276	0.00287	0.00263	0.00235	0.00205	0.00254	0.00253	0.00227	0.00237	0.00232	0.00278	0.00271	0.00283	0.00274	0.00296	0.00279	0.00276	0.00262	0.00216	0.00231	0.00279	0.0025	0.0025	0.00276	0.00276	0.00298	0.00276	0.00278	0.00313	0.00265	0.00249	0.00266	0.00231	0.00251	0.00275	0.00225	0.00246	0.00227	0.0021
1123.33	0.00145	0.00192	0.00201	0.00199	0.00225	0.00192	0.00231	0.00204	0.00252	0.00246	0.00271	0.00286	0.00256	0.0023	0.002	0.00253	0.00256	0.0023	0.00233	0.00234	0.00269	0.0026	0.00276	0.00263	0.00293	0.00272	0.0027	0.00259	0.00214	0.00226	0.0027	0.00243	0.00243	0.00279	0.00275	0.00292	0.00269	0.00279	0.00303	0.00264	0.00242	0.00261	0.0022	0.00236	0.0027	0.00213	0.00242	0.00219	0.00202
1123.81	0.00142	0.00182	0.00191	0.0019	0.00218	0.00184	0.00221	0.00199	0.00244	0.00243	0.00265	0.00283	0.00249	0.00224	0.00193	0.0025	0.00255	0.00235	0.0023	0.00236	0.00256	0.00247	0.00268	0.00255	0.00287	0.00261	0.00262	0.00254	0.00211	0.00222	0.0026	0.00234	0.00234	0.00275	0.00271	0.00286	0.00262	0.00279	0.00291	0.00262	0.00231	0.00253	0.00207	0.0022	0.00261	0.00203	0.00237	0.00212	0.00195
1124.3	0.00139	0.00173	0.00181	0.00184	0.00211	0.00179	0.00211	0.00193	0.00234	0.00238	0.00259	0.00279	0.00242	0.00218	0.00186	0.00247	0.00253	0.00241	0.00228	0.00238	0.00241	0.00235	0.0026	0.00251	0.00282	0.00251	0.00256	0.00249	0.00209	0.00221	0.00252	0.00225	0.00225	0.00266	0.00266	0.00281	0.00256	0.00279	0.0028	0.00261	0.00221	0.00246	0.00195	0.00206	0.00253	0.00195	0.00232	0.00205	0.00189
1124.78	0.00138	0.00168	0.00174	0.00183	0.00207	0.00177	0.00202	0.00187	0.00225	0.00233	0.00254	0.00276	0.00238	0.00216	0.00181	0.00244	0.00249	0.00247	0.00229	0.00241	0.00228	0.00227	0.00253	0.00254	0.00277	0.00243	0.00251	0.00246	0.00211	0.00224	0.00247	0.00219	0.00219	0.00254	0.00261	0.00278	0.00254	0.00281	0.00272	0.00262	0.00214	0.00239	0.00186	0.00196	0.00247	0.00193	0.00227	0.00202	0.00188
1125.26	0.00139	0.00167	0.00169	0.00186	0.00205	0.00178	0.00196	0.00183	0.00218	0.00228	0.00252	0.00274	0.00239	0.00216	0.00178	0.00244	0.00246	0.00253	0.00231	0.00247	0.00217	0.00223	0.00248	0.00263	0.00273	0.00239	0.00249	0.00246	0.00214	0.00231	0.00247	0.00216	0.00216	0.00241	0.00255	0.00277	0.00255	0.00283	0.00268	0.00264	0.0021	0.00233	0.00183	0.0019	0.00245	0.00195	0.00223	0.00202	0.00191
1125.74	0.00141	0.00172	0.00168	0.00192	0.00205	0.00182	0.00193	0.00181	0.00213	0.00223	0.00251	0.00274	0.00243	0.00218	0.00179	0.00244	0.00243	0.00257	0.00233	0.00253	0.0021	0.00224	0.00243	0.00275	0.0027	0.00237	0.00249	0.00248	0.00218	0.0024	0.0025	0.00216	0.00216	0.00231	0.00249	0.00275	0.0026	0.00287	0.00266	0.00267	0.00209	0.00228	0.00183	0.00189	0.00246	0.002	0.00222	0.00204	0.00197
1126.22	0.00143	0.00181	0.00166	0.00196	0.00205	0.00186	0.00192	0.00178	0.00209	0.00218	0.0025	0.00274	0.00247	0.00221	0.0018	0.00243	0.00239	0.00258	0.00233	0.00258	0.00206	0.00227	0.00238	0.00286	0.00267	0.00238	0.00249	0.0025	0.00219	0.00249	0.00256	0.00217	0.00217	0.00221	0.00242	0.00271	0.00265	0.00289	0.00267	0.00269	0.00208	0.00222	0.00186	0.0019	0.00248	0.00205	0.00221	0.00205	0.00203
1126.71	0.00143	0.0019	0.00164	0.00198	0.00204	0.00188	0.00192	0.00175	0.00206	0.00212	0.00247	0.00274	0.00251	0.00221	0.00183	0.0024	0.00235	0.00256	0.0023	0.00262	0.00202	0.0023	0.00234	0.00293	0.00261	0.00238	0.00247	0.0025	0.00216	0.00253	0.00261	0.00218	0.00218	0.00212	0.00233	0.00265	0.00269	0.00288	0.00267	0.00267	0.00206	0.00214	0.0019	0.00191	0.00249	0.00209	0.00222	0.00204	0.00208
1127.19	0.00142	0.002	0.00159	0.00198	0.00202	0.00188	0.0019	0.00172	0.00203	0.00205	0.00242	0.00273	0.00252	0.00221	0.00185	0.00234	0.00231	0.0025	0.00225	0.00263	0.00199	0.00233	0.0023	0.00294	0.00254	0.00238	0.00243	0.00248	0.0021	0.00254	0.00265	0.00216	0.00216	0.00204	0.00224	0.00255	0.00269	0.00285	0.00267	0.00262	0.00203	0.00204	0.00193	0.00192	0.00248	0.00209	0.00224	0.00202	0.0021
1127.67	0.00142	0.00208	0.00153	0.00196	0.00199	0.00185	0.00188	0.00169	0.00201	0.002	0.00235	0.00273	0.00251	0.0022	0.00189	0.00226	0.0023	0.00243	0.00219	0.00263	0.00196	0.00234	0.00227	0.00288	0.00246	0.00236	0.0024	0.00244	0.00202	0.00251	0.00268	0.00215	0.00215	0.00199	0.00216	0.00246	0.00267	0.00281	0.00265	0.00257	0.00201	0.00194	0.00197	0.00192	0.00245	0.00207	0.00228	0.00201	0.00209
1128.15	0.00143	0.00215	0.0015	0.00197	0.00196	0.00183	0.00187	0.00168	0.00201	0.00199	0.0023	0.00275	0.00251	0.00221	0.00196	0.00218	0.00233	0.00239	0.00214	0.00261	0.00196	0.00235	0.00229	0.00279	0.00241	0.00235	0.0024	0.00241	0.00197	0.00247	0.0027	0.00216	0.00216	0.00199	0.00212	0.00241	0.00265	0.00278	0.00265	0.00252	0.002	0.00188	0.00203	0.00194	0.00241	0.00205	0.00234	0.00202	0.00209
1128.63	0.00147	0.00221	0.0015	0.00201	0.00197	0.00183	0.00189	0.00171	0.00206	0.00202	0.00229	0.00281	0.00253	0.00227	0.00206	0.00213	0.00241	0.00239	0.00213	0.0026	0.00199	0.00236	0.00235	0.00271	0.00241	0.00236	0.00246	0.00241	0.00198	0.00244	0.00272	0.0022	0.0022	0.00203	0.00214	0.00242	0.00263	0.00278	0.00266	0.00251	0.00204	0.00186	0.00212	0.00197	0.00238	0.00206	0.00243	0.00209	0.0021
1129.12	0.00155	0.00227	0.00155	0.00211	0.00201	0.00186	0.00194	0.00177	0.00215	0.0021	0.00233	0.0029	0.00258	0.00236	0.00219	0.0021	0.00255	0.00243	0.00215	0.0026	0.00205	0.00239	0.00246	0.00264	0.00246	0.00238	0.00257	0.00244	0.00205	0.00245	0.00275	0.0023	0.0023	0.00213	0.00221	0.0025	0.00265	0.00282	0.00269	0.00254	0.00212	0.0019	0.00224	0.00203	0.00237	0.00211	0.00253	0.00221	0.00213
1129.6	0.00164	0.00233	0.00165	0.00223	0.00207	0.00191	0.002	0.00185	0.00226	0.0022	0.00241	0.00302	0.00266	0.00246	0.00234	0.0021	0.00269	0.0025	0.0022	0.00261	0.00212	0.00241	0.00259	0.00261	0.00254	0.00242	0.00272	0.0025	0.00217	0.00248	0.00276	0.00242	0.00242	0.00224	0.00232	0.00262	0.0027	0.00289	0.00273	0.00259	0.00223	0.00197	0.00237	0.00209	0.00239	0.00217	0.00263	0.00235	0.00215
1130.08	0.00171	0.00235	0.00176	0.00236	0.00213	0.00197	0.00206	0.00192	0.00237	0.00231	0.00251	0.00314	0.00275	0.00255	0.00247	0.00213	0.00282	0.00257	0.00224	0.00261	0.00217	0.00242	0.00271	0.0026	0.00263	0.00247	0.00287	0.00256	0.00229	0.00251	0.00275	0.00256	0.00256	0.00233	0.00245	0.00276	0.00276	0.00296	0.00277	0.00263	0.00235	0.00205	0.00247	0.00214	0.00239	0.00224	0.0027	0.00249	0.00216
1130.56	0.00174	0.00235	0.00187	0.00247	0.00217	0.00202	0.00209	0.00196	0.00244	0.00238	0.00261	0.00323	0.00281	0.0026	0.00256	0.00215	0.00289	0.00262	0.00226	0.00259	0.00219	0.00239	0.0028	0.0026	0.0027	0.0025	0.00299	0.00262	0.0024	0.00253	0.00271	0.00268	0.00268	0.00237	0.00255	0.00286	0.00281	0.00301	0.00278	0.00264	0.00243	0.00211	0.00252	0.00215	0.00238	0.00227	0.00271	0.00258	0.00213
1131.05	0.00174	0.00229	0.00194	0.00254	0.00217	0.00205	0.00208	0.00196	0.00247	0.0024	0.00266	0.00326	0.00283	0.00258	0.00261	0.00215	0.00289	0.00262	0.00223	0.00255	0.00215	0.00232	0.00285	0.00261	0.00274	0.00252	0.00304	0.00266	0.00247	0.00251	0.00263	0.00276	0.00276	0.00235	0.00263	0.00291	0.00285	0.00303	0.00275	0.00261	0.00246	0.00214	0.0025	0.00213	0.00235	0.00226	0.00267	0.0026	0.00206
1131.53	0.00171	0.00221	0.00197	0.00257	0.00215	0.00206	0.00203	0.00193	0.00246	0.00239	0.00268	0.00325	0.0028	0.00252	0.00261	0.00215	0.00284	0.00258	0.00216	0.0025	0.00208	0.00223	0.00286	0.00261	0.00276	0.00253	0.00303	0.00268	0.00249	0.00247	0.00254	0.00279	0.00279	0.00226	0.00267	0.00289	0.00287	0.00303	0.00269	0.00256	0.00245	0.00215	0.00243	0.00209	0.00229	0.00222	0.00259	0.00256	0.00197
1132.01	0.00168	0.00211	0.00197	0.00257	0.0021	0.00205	0.00197	0.0019	0.00243	0.00235	0.00266	0.00319	0.00274	0.00245	0.00259	0.00215	0.00276	0.00252	0.00209	0.00245	0.00199	0.00214	0.00285	0.00261	0.00278	0.00256	0.00298	0.0027	0.00249	0.00241	0.00247	0.0028	0.0028	0.00216	0.00269	0.00282	0.00288	0.003	0.00263	0.00251	0.00241	0.00217	0.00233	0.00207	0.00223	0.00217	0.00251	0.00248	0.00189
1132.49	0.00167	0.00201	0.00196	0.00255	0.00205	0.00206	0.00192	0.00189	0.00241	0.00232	0.00263	0.00312	0.00266	0.00239	0.00257	0.00216	0.0027	0.00244	0.00204	0.00242	0.00191	0.00207	0.00283	0.00263	0.00282	0.0026	0.00292	0.00274	0.00248	0.00235	0.00244	0.00281	0.00281	0.00208	0.00271	0.00274	0.00289	0.00299	0.00257	0.00247	0.00236	0.00221	0.00223	0.00208	0.00218	0.00214	0.00245	0.0024	0.00185
1132.97	0.00168	0.00195	0.00195	0.00254	0.002	0.00207	0.00189	0.00191	0.00239	0.0023	0.00261	0.00304	0.00259	0.00237	0.00255	0.00218	0.00266	0.00238	0.00204	0.00241	0.00188	0.00204	0.00282	0.00266	0.00289	0.00266	0.00288	0.0028	0.00249	0.00233	0.00245	0.00284	0.00284	0.00204	0.00274	0.00267	0.0029	0.00298	0.00254	0.00248	0.00233	0.00228	0.00216	0.00214	0.00218	0.00217	0.00243	0.00234	0.00186
1133.46	0.00172	0.00192	0.00195	0.00251	0.00196	0.00209	0.00189	0.00196	0.00239	0.0023	0.0026	0.00299	0.00253	0.00239	0.00255	0.0022	0.00264	0.00234	0.00208	0.00241	0.00188	0.00206	0.00281	0.0027	0.00297	0.00273	0.00285	0.00285	0.0025	0.00234	0.00251	0.00289	0.00289	0.00204	0.00278	0.00263	0.0029	0.00297	0.00252	0.00251	0.00231	0.00236	0.00211	0.00225	0.0022	0.00225	0.00244	0.00232	0.00192
1133.94	0.00176	0.00192	0.00197	0.00247	0.00192	0.0021	0.00191	0.00204	0.00238	0.0023	0.0026	0.00295	0.00248	0.00244	0.00255	0.00223	0.00263	0.00232	0.00216	0.00241	0.00191	0.00211	0.00279	0.00274	0.00305	0.00278	0.00284	0.00288	0.00251	0.00239	0.00259	0.00296	0.00296	0.00209	0.00281	0.00261	0.00289	0.00296	0.00251	0.00257	0.00231	0.00245	0.00209	0.00237	0.00224	0.00236	0.00246	0.00231	0.00201
1134.42	0.00179	0.00193	0.00199	0.00241	0.00188	0.0021	0.00194	0.00211	0.00235	0.00229	0.00261	0.00292	0.00245	0.00249	0.00254	0.00224	0.00261	0.00232	0.00225	0.0024	0.00196	0.00217	0.00276	0.00276	0.00308	0.00279	0.00283	0.00286	0.00251	0.00246	0.00266	0.00301	0.00301	0.00216	0.00284	0.00262	0.00284	0.00293	0.0025	0.00261	0.00231	0.00251	0.00207	0.00248	0.00229	0.00248	0.00249	0.00231	0.0021
1134.9	0.0018	0.00196	0.00201	0.00232	0.00186	0.00208	0.00196	0.00216	0.00232	0.00227	0.00262	0.00291	0.00243	0.00254	0.00252	0.00225	0.00258	0.00233	0.00235	0.00239	0.00201	0.00225	0.00272	0.00276	0.00308	0.00276	0.00282	0.00281	0.00248	0.00253	0.00272	0.00305	0.00305	0.00222	0.00284	0.00265	0.00278	0.00289	0.0025	0.00265	0.00231	0.00253	0.00205	0.00255	0.00232	0.00258	0.00251	0.00232	0.00218
1135.38	0.00181	0.00198	0.00203	0.00223	0.00187	0.00205	0.00197	0.00218	0.00228	0.00224	0.00262	0.00292	0.00242	0.00256	0.00249	0.00226	0.00253	0.00237	0.00244	0.00238	0.00205	0.00234	0.00267	0.00276	0.00303	0.0027	0.00281	0.00273	0.00245	0.00261	0.00276	0.00306	0.00306	0.00227	0.00283	0.00269	0.00271	0.00283	0.0025	0.00268	0.00234	0.00251	0.00204	0.00258	0.00234	0.00263	0.00253	0.00234	0.00223
1135.87	0.00182	0.00201	0.00206	0.00217	0.00191	0.00202	0.00198	0.00219	0.00226	0.00221	0.00262	0.00294	0.00243	0.00258	0.00247	0.0023	0.0025	0.00243	0.00253	0.0024	0.00209	0.00244	0.00263	0.00277	0.00297	0.00263	0.00282	0.00265	0.00243	0.00268	0.00279	0.00304	0.00304	0.00232	0.00283	0.00275	0.00267	0.00279	0.00254	0.00271	0.00238	0.00249	0.00206	0.00258	0.00235	0.00265	0.00256	0.00237	0.00226
1136.35	0.00185	0.00205	0.00209	0.00215	0.00199	0.002	0.00199	0.00218	0.00228	0.0022	0.00262	0.00298	0.00246	0.00261	0.00248	0.00237	0.00248	0.00251	0.0026	0.00246	0.00214	0.00255	0.00263	0.0028	0.00293	0.00258	0.00286	0.0026	0.00244	0.00274	0.00282	0.003	0.003	0.00237	0.00284	0.00283	0.00266	0.00277	0.00261	0.00276	0.00246	0.00247	0.00212	0.00257	0.00237	0.00264	0.00264	0.00242	0.0023
1136.83	0.00191	0.00208	0.00214	0.00218	0.00209	0.002	0.002	0.00218	0.00235	0.00219	0.00262	0.00303	0.00251	0.00264	0.00251	0.00246	0.00249	0.0026	0.00268	0.00255	0.00219	0.00267	0.00265	0.00286	0.00291	0.00256	0.00293	0.0026	0.00247	0.00279	0.00286	0.00295	0.00295	0.00244	0.00286	0.00292	0.0027	0.00277	0.00272	0.00283	0.00256	0.00247	0.00221	0.00257	0.0024	0.00261	0.00275	0.0025	0.00236
1137.31	0.00197	0.0021	0.00219	0.00225	0.00219	0.00199	0.00201	0.00217	0.00244	0.00218	0.00263	0.00309	0.00257	0.00267	0.00256	0.00256	0.00252	0.00267	0.00274	0.00266	0.00225	0.00277	0.0027	0.00293	0.00293	0.00257	0.00302	0.00264	0.00252	0.00282	0.0029	0.00289	0.00289	0.00251	0.00289	0.00299	0.00277	0.00279	0.00285	0.00291	0.00267	0.00249	0.00232	0.00259	0.00244	0.00258	0.00288	0.00259	0.00243
1137.8	0.00202	0.00211	0.00222	0.00234	0.00226	0.00197	0.00201	0.00216	0.00254	0.00217	0.00262	0.00312	0.00261	0.00269	0.00262	0.00264	0.00256	0.00272	0.00278	0.00276	0.0023	0.00285	0.00275	0.00299	0.00297	0.0026	0.00311	0.0027	0.00257	0.00283	0.00293	0.00282	0.00282	0.00258	0.00291	0.00303	0.00286	0.00281	0.00298	0.00298	0.00276	0.00251	0.00242	0.00261	0.00247	0.00254	0.003	0.00267	0.00251
1138.28	0.00204	0.00208	0.00223	0.00242	0.00228	0.00193	0.00198	0.00213	0.00263	0.00215	0.0026	0.00311	0.00263	0.00267	0.00268	0.00269	0.00258	0.00274	0.0028	0.00285	0.00233	0.0029	0.00279	0.00304	0.00301	0.00265	0.00318	0.00276	0.00259	0.00282	0.00293	0.00276	0.00276	0.00263	0.00291	0.00303	0.00294	0.0028	0.00309	0.00301	0.00281	0.00253	0.00249	0.00262	0.0025	0.00251	0.0031	0.0027	0.00259
1138.76	0.00203	0.00204	0.00222	0.00248	0.00227	0.00188	0.00196	0.00209	0.00269	0.00213	0.00256	0.00308	0.00264	0.00262	0.00273	0.00269	0.00258	0.00273	0.00279	0.0029	0.00235	0.00292	0.00282	0.00305	0.00304	0.00269	0.00321	0.00281	0.00258	0.0028	0.00291	0.0027	0.0027	0.00267	0.00288	0.003	0.00301	0.00279	0.00316	0.00302	0.00282	0.00253	0.00251	0.00264	0.00252	0.00247	0.00315	0.0027	0.00266
1139.24	0.002	0.00199	0.0022	0.00252	0.00223	0.00184	0.00194	0.00207	0.00273	0.00212	0.00252	0.00303	0.00265	0.00255	0.00276	0.00266	0.00256	0.00272	0.00278	0.00294	0.00236	0.00292	0.00284	0.00306	0.00307	0.00274	0.00323	0.00283	0.00255	0.00279	0.00289	0.00268	0.00268	0.00269	0.00284	0.00296	0.00307	0.00278	0.0032	0.00301	0.00281	0.00252	0.00251	0.00265	0.00254	0.00245	0.00315	0.00267	0.00273
1139.72	0.00197	0.00196	0.00219	0.00255	0.0022	0.00183	0.00194	0.00207	0.00275	0.00215	0.00249	0.00298	0.00268	0.00249	0.00279	0.00262	0.00256	0.00273	0.00277	0.00297	0.00239	0.00292	0.00287	0.00306	0.0031	0.00279	0.00323	0.00285	0.00252	0.00279	0.00287	0.0027	0.0027	0.00273	0.0028	0.00293	0.00313	0.0028	0.00322	0.003	0.0028	0.00252	0.0025	0.00267	0.00257	0.00245	0.00312	0.00263	0.00281
1140.21	0.00197	0.00196	0.00218	0.00257	0.00219	0.00187	0.00199	0.00213	0.00279	0.00222	0.00248	0.00294	0.00273	0.00246	0.00283	0.00259	0.00258	0.00278	0.00277	0.00301	0.00245	0.00294	0.00293	0.00308	0.00314	0.00283	0.00324	0.00287	0.00251	0.00282	0.00288	0.00278	0.00278	0.00278	0.00278	0.00294	0.0032	0.00285	0.00323	0.00303	0.00282	0.00254	0.00252	0.00271	0.00263	0.00248	0.00307	0.00261	0.0029
1140.69	0.00199	0.00199	0.0022	0.00258	0.00221	0.00196	0.00207	0.00222	0.00283	0.00234	0.00248	0.00291	0.00281	0.00247	0.00286	0.00259	0.00262	0.00285	0.00279	0.00306	0.00254	0.00297	0.003	0.00311	0.0032	0.00287	0.00327	0.0029	0.00254	0.00286	0.00291	0.00289	0.00289	0.00284	0.00278	0.00299	0.00327	0.00294	0.00324	0.0031	0.00287	0.00259	0.00257	0.00278	0.0027	0.00254	0.00303	0.00261	0.00299
1141.17	0.00202	0.00204	0.00222	0.00258	0.00223	0.00207	0.00215	0.00233	0.00288	0.00247	0.00249	0.00289	0.00287	0.00251	0.00287	0.00261	0.00267	0.00293	0.00282	0.0031	0.00263	0.00301	0.00308	0.00314	0.00326	0.00289	0.00329	0.00292	0.00258	0.0029	0.00296	0.003	0.003	0.00291	0.00281	0.00307	0.00332	0.00304	0.00324	0.00319	0.00294	0.00265	0.00264	0.00285	0.00277	0.00261	0.00298	0.00264	0.00307
1141.65	0.00204	0.00209	0.00223	0.00256	0.00223	0.00217	0.00222	0.00244	0.00292	0.00257	0.00249	0.00287	0.00291	0.00256	0.00286	0.00263	0.00271	0.00299	0.00282	0.00312	0.00272	0.00302	0.00314	0.00315	0.00329	0.00287	0.00329	0.00293	0.00264	0.00292	0.003	0.00309	0.00309	0.00295	0.00282	0.00315	0.00335	0.00312	0.00323	0.00328	0.003	0.00271	0.00272	0.00291	0.00282	0.00269	0.00291	0.00266	0.00312
1142.13	0.00203	0.00212	0.00223	0.0025	0.00219	0.00222	0.00225	0.0025	0.00291	0.00263	0.00246	0.00282	0.00288	0.00257	0.00281	0.00263	0.00271	0.00299	0.00281	0.00309	0.00276	0.00301	0.00316	0.00311	0.00327	0.00279	0.00325	0.00289	0.00268	0.00289	0.00301	0.00312	0.00312	0.00294	0.00281	0.00319	0.00332	0.00315	0.00319	0.00333	0.00304	0.00274	0.00278	0.00293	0.00282	0.00275	0.00283	0.00267	0.00313
1142.62	0.00198	0.00211	0.00219	0.00241	0.00211	0.00222	0.00224	0.00251	0.00286	0.00264	0.00242	0.00275	0.00279	0.00255	0.00271	0.0026	0.00267	0.00293	0.00275	0.00303	0.00275	0.00296	0.00312	0.00303	0.00321	0.00268	0.00315	0.00282	0.00269	0.00281	0.00299	0.00308	0.00308	0.00286	0.00277	0.0032	0.00326	0.00311	0.00313	0.00333	0.00304	0.00273	0.00278	0.0029	0.00277	0.00278	0.00272	0.00265	0.00308
1143.1	0.00187	0.00206	0.00213	0.0023	0.00198	0.00216	0.00218	0.00245	0.00277	0.00259	0.00235	0.00267	0.00264	0.00248	0.00258	0.00255	0.00258	0.00283	0.00268	0.00293	0.00269	0.00288	0.00304	0.00291	0.0031	0.00254	0.003	0.00272	0.00266	0.0027	0.00294	0.00299	0.00299	0.00273	0.00271	0.00316	0.00316	0.00301	0.00305	0.00327	0.00299	0.00269	0.00273	0.00283	0.00267	0.00278	0.0026	0.0026	0.00299
1143.58	0.00174	0.00199	0.00207	0.00218	0.00184	0.00206	0.00212	0.00236	0.00265	0.00251	0.0023	0.0026	0.00246	0.00239	0.00245	0.00249	0.00246	0.00272	0.00261	0.00284	0.0026	0.0028	0.00293	0.00279	0.00298	0.00242	0.00284	0.00262	0.00262	0.00258	0.00289	0.00288	0.00288	0.00258	0.00264	0.00311	0.00306	0.00289	0.00298	0.00318	0.00293	0.00265	0.00265	0.00273	0.00255	0.00275	0.00249	0.00255	0.00288
1144.06	0.0016	0.00192	0.00202	0.00207	0.00172	0.00195	0.00206	0.00225	0.00253	0.00244	0.00226	0.00255	0.00229	0.0023	0.00233	0.00244	0.00234	0.00262	0.00255	0.00277	0.00252	0.00272	0.00281	0.00268	0.00287	0.00232	0.0027	0.00253	0.00256	0.00249	0.00286	0.00279	0.00279	0.00244	0.00259	0.00307	0.00299	0.00278	0.00292	0.00308	0.00287	0.00262	0.00254	0.00263	0.00244	0.00271	0.00241	0.00251	0.00277
1144.55	0.00147	0.00186	0.002	0.00197	0.00163	0.00187	0.00203	0.00215	0.00242	0.00238	0.00226	0.00253	0.00216	0.00224	0.00223	0.00241	0.00225	0.00255	0.00252	0.00273	0.00244	0.00266	0.00271	0.00261	0.0028	0.00227	0.00261	0.00248	0.00251	0.00243	0.00284	0.00273	0.00273	0.00234	0.00257	0.00307	0.00297	0.0027	0.00289	0.003	0.00283	0.00262	0.00244	0.00254	0.00236	0.00266	0.00236	0.0025	0.00269
1145.03	0.00136	0.00183	0.002	0.0019	0.00158	0.00181	0.00203	0.00208	0.00234	0.00236	0.00228	0.00255	0.00209	0.00221	0.00218	0.00241	0.00219	0.00251	0.00251	0.00273	0.00239	0.00263	0.00263	0.00258	0.00277	0.00227	0.00257	0.00246	0.00247	0.00243	0.00284	0.00272	0.00272	0.00231	0.00258	0.00309	0.00298	0.00267	0.00288	0.00293	0.00282	0.00265	0.00236	0.00248	0.00231	0.0026	0.00236	0.00252	0.00263
1145.51	0.00128	0.00183	0.00203	0.00184	0.00157	0.00178	0.00203	0.00204	0.00229	0.00235	0.00232	0.00258	0.00206	0.00222	0.00215	0.00243	0.00217	0.0025	0.00252	0.00274	0.00236	0.0026	0.00258	0.00259	0.00277	0.00231	0.00258	0.00248	0.00244	0.00246	0.00285	0.00274	0.00274	0.00233	0.00261	0.00313	0.00302	0.00267	0.00289	0.00289	0.00282	0.00269	0.0023	0.00244	0.00229	0.00254	0.00237	0.00256	0.00259
1145.99	0.00124	0.00186	0.00206	0.00179	0.00159	0.00179	0.00204	0.00203	0.00226	0.00236	0.00237	0.0026	0.00208	0.00225	0.00215	0.00246	0.00218	0.0025	0.00254	0.00275	0.00235	0.00258	0.00255	0.00261	0.0028	0.00237	0.00262	0.00251	0.00243	0.00252	0.00284	0.00278	0.00278	0.0024	0.00266	0.00318	0.00307	0.00269	0.00291	0.00287	0.00284	0.00273	0.00226	0.00241	0.0023	0.00249	0.00239	0.0026	0.00257
1146.47	0.00123	0.00191	0.00209	0.00175	0.00163	0.00182	0.00203	0.00204	0.00226	0.00237	0.00242	0.00262	0.00214	0.0023	0.00217	0.00251	0.00223	0.00251	0.00257	0.00276	0.00234	0.00256	0.00254	0.00265	0.00283	0.00245	0.00268	0.00254	0.00244	0.0026	0.00283	0.00283	0.00283	0.00251	0.00271	0.00322	0.00312	0.00273	0.00294	0.00285	0.00286	0.00276	0.00224	0.00241	0.00232	0.00246	0.00241	0.00264	0.00257
1146.96	0.00128	0.00197	0.00213	0.00175	0.0017	0.00188	0.00203	0.00207	0.00228	0.00239	0.00247	0.00264	0.00223	0.00235	0.00222	0.00256	0.0023	0.00253	0.00261	0.00277	0.00234	0.00257	0.00255	0.00269	0.00288	0.00255	0.00275	0.00257	0.00246	0.00269	0.00281	0.00288	0.00288	0.00263	0.00276	0.00324	0.00317	0.00279	0.00298	0.00285	0.00288	0.00278	0.00225	0.00244	0.00236	0.00247	0.00243	0.00268	0.00259
1147.44	0.00138	0.00206	0.00217	0.00179	0.00181	0.00197	0.00205	0.00212	0.00234	0.00243	0.00254	0.00267	0.00236	0.00242	0.0023	0.00263	0.00242	0.00258	0.00267	0.00279	0.00238	0.00259	0.0026	0.00275	0.00294	0.00267	0.00282	0.00262	0.00252	0.00279	0.0028	0.00293	0.00293	0.00276	0.00283	0.00327	0.00323	0.00285	0.00305	0.00287	0.00292	0.0028	0.0023	0.00249	0.00242	0.00253	0.00247	0.00272	0.00263
1147.92	0.00154	0.00216	0.00221	0.00188	0.00195	0.00209	0.00208	0.00221	0.00243	0.0025	0.00264	0.00272	0.00251	0.0025	0.00242	0.00272	0.00255	0.00266	0.00276	0.00284	0.00244	0.00265	0.00267	0.00283	0.00303	0.00281	0.00291	0.00267	0.0026	0.00289	0.00283	0.00299	0.00299	0.0029	0.00291	0.00331	0.0033	0.00295	0.00315	0.00292	0.00297	0.00284	0.00238	0.00259	0.00251	0.00265	0.00253	0.00278	0.0027
1148.4	0.00173	0.00227	0.00226	0.00202	0.00213	0.00223	0.00214	0.0023	0.00255	0.0026	0.00277	0.0028	0.00268	0.00259	0.00256	0.00281	0.0027	0.00278	0.00286	0.00292	0.00254	0.00274	0.00276	0.00293	0.00315	0.00295	0.00301	0.00274	0.00271	0.00299	0.0029	0.00307	0.00307	0.00302	0.00301	0.00337	0.00338	0.00306	0.00326	0.003	0.00303	0.00291	0.00251	0.00272	0.00262	0.00281	0.00262	0.00285	0.00279
1148.88	0.00193	0.00238	0.0023	0.00218	0.00232	0.00237	0.00222	0.0024	0.00269	0.0027	0.0029	0.0029	0.00286	0.00268	0.00271	0.0029	0.00284	0.00291	0.00297	0.00301	0.00266	0.00283	0.00286	0.00303	0.00328	0.00308	0.00312	0.00281	0.00282	0.00308	0.00299	0.00316	0.00316	0.00311	0.00311	0.00345	0.00346	0.00318	0.00339	0.0031	0.0031	0.00299	0.00265	0.00286	0.00275	0.00298	0.00273	0.00293	0.00289
1149.37	0.00211	0.00247	0.00234	0.00234	0.0025	0.00249	0.00229	0.00248	0.00281	0.00279	0.00303	0.00301	0.00301	0.00275	0.00286	0.00296	0.00294	0.00303	0.00305	0.00309	0.00279	0.0029	0.00294	0.00314	0.0034	0.00318	0.00323	0.00287	0.00292	0.00313	0.0031	0.00323	0.00323	0.00316	0.0032	0.00354	0.00352	0.0033	0.00349	0.0032	0.00316	0.00308	0.00278	0.00301	0.00287	0.00314	0.00285	0.00301	0.00297
1149.85	0.00223	0.00254	0.00236	0.00246	0.00263	0.00257	0.00235	0.00253	0.00289	0.00285	0.00312	0.0031	0.00312	0.00279	0.00298	0.00299	0.00298	0.00312	0.00309	0.00316	0.0029	0.00295	0.00301	0.00322	0.00349	0.00323	0.00331	0.00291	0.00298	0.00315	0.00319	0.00329	0.00329	0.00316	0.00325	0.00361	0.00354	0.00338	0.00356	0.00329	0.0032	0.00314	0.00289	0.00312	0.00297	0.00326	0.00296	0.00307	0.00302
1150.33	0.00229	0.00256	0.00238	0.00253	0.00272	0.0026	0.00237	0.00254	0.00293	0.00287	0.00316	0.00317	0.00318	0.00279	0.00305	0.00298	0.00297	0.00315	0.00309	0.00318	0.00297	0.00295	0.00304	0.00328	0.00355	0.00323	0.00336	0.00292	0.003	0.00313	0.00324	0.00331	0.00331	0.00312	0.00326	0.00366	0.00353	0.00343	0.00359	0.00334	0.00321	0.00316	0.00296	0.0032	0.00303	0.00332	0.00303	0.00311	0.00305
1150.81	0.00228	0.00256	0.00239	0.00256	0.00274	0.00257	0.00238	0.00252	0.00294	0.00285	0.00315	0.00321	0.00319	0.00275	0.00309	0.00295	0.00291	0.00314	0.00305	0.00318	0.00301	0.00293	0.00306	0.00331	0.00356	0.00319	0.00337	0.00291	0.00298	0.00309	0.00327	0.00331	0.00331	0.00305	0.00324	0.00368	0.00347	0.00344	0.00358	0.00337	0.0032	0.00314	0.00298	0.00322	0.00307	0.00333	0.00307	0.00313	0.00305
1151.3	0.00223	0.00254	0.00242	0.00256	0.00272	0.00251	0.00236	0.00247	0.00292	0.0028	0.00311	0.00323	0.00318	0.0027	0.0031	0.00292	0.00283	0.00309	0.00299	0.00315	0.00301	0.00289	0.00307	0.00332	0.00353	0.00312	0.00334	0.00289	0.00296	0.00304	0.00326	0.00328	0.00328	0.00298	0.0032	0.00367	0.00339	0.00342	0.00354	0.00339	0.00318	0.00309	0.00298	0.00321	0.00308	0.00329	0.00308	0.00313	0.00304
1151.78	0.00216	0.00251	0.00245	0.00255	0.00266	0.00243	0.00236	0.00243	0.00289	0.00275	0.00306	0.00324	0.00315	0.00264	0.00308	0.00289	0.00274	0.00303	0.00294	0.00312	0.003	0.00284	0.00308	0.00333	0.00349	0.00307	0.00328	0.00287	0.00295	0.00299	0.00323	0.00324	0.00324	0.00293	0.00316	0.00365	0.00331	0.0034	0.00349	0.0034	0.00317	0.00303	0.00296	0.00317	0.00307	0.00324	0.00307	0.00313	0.00304
1152.26	0.0021	0.00248	0.00249	0.00253	0.00258	0.00234	0.00236	0.0024	0.00288	0.00272	0.00302	0.00325	0.00313	0.00259	0.00306	0.00288	0.00266	0.00298	0.00291	0.0031	0.00298	0.00281	0.0031	0.00333	0.00343	0.00303	0.00321	0.00287	0.00295	0.00296	0.00321	0.00321	0.00321	0.00291	0.00312	0.00362	0.00324	0.00337	0.00344	0.00341	0.00317	0.00297	0.00295	0.00313	0.00307	0.00319	0.00306	0.00313	0.00305
1152.74	0.00204	0.00244	0.00252	0.00251	0.0025	0.00226	0.00237	0.00239	0.00288	0.0027	0.00299	0.00326	0.0031	0.00257	0.00302	0.00288	0.0026	0.00294	0.0029	0.00308	0.00296	0.00278	0.00311	0.00334	0.00336	0.00302	0.00315	0.00288	0.00297	0.00294	0.00318	0.00319	0.00319	0.00291	0.00311	0.00358	0.00318	0.00336	0.00339	0.00342	0.00319	0.00293	0.00294	0.00308	0.00308	0.00315	0.00304	0.00314	0.00306
1153.22	0.002	0.0024	0.00253	0.00249	0.00241	0.00219	0.00238	0.0024	0.00289	0.00271	0.00299	0.00327	0.00308	0.00256	0.00296	0.00289	0.00256	0.00291	0.00292	0.00307	0.00295	0.00276	0.00312	0.00334	0.00331	0.00302	0.00309	0.00291	0.003	0.00293	0.00316	0.00317	0.00317	0.00291	0.00311	0.00354	0.00313	0.00336	0.00334	0.00343	0.00321	0.00292	0.00293	0.00304	0.00308	0.00312	0.00302	0.00313	0.00308
1153.7	0.00197	0.00236	0.0025	0.00245	0.00232	0.00212	0.00238	0.00242	0.0029	0.00271	0.00299	0.00327	0.00305	0.00255	0.00291	0.0029	0.00254	0.00289	0.00294	0.00304	0.00294	0.00274	0.00312	0.00334	0.00325	0.00303	0.00306	0.00294	0.00303	0.00292	0.00314	0.00315	0.00315	0.00291	0.00311	0.00349	0.00309	0.00337	0.00329	0.00342	0.00322	0.00292	0.00292	0.00299	0.00308	0.0031	0.003	0.00311	0.00308
1154.19	0.00195	0.00233	0.00243	0.00241	0.00225	0.00206	0.00237	0.00245	0.00289	0.00272	0.003	0.00327	0.00301	0.00254	0.00285	0.0029	0.00253	0.00286	0.00297	0.003	0.00292	0.00272	0.00311	0.00333	0.0032	0.00305	0.00306	0.00296	0.00304	0.0029	0.00311	0.00312	0.00312	0.00289	0.00312	0.00344	0.00306	0.00338	0.00323	0.00339	0.00322	0.00293	0.00291	0.00296	0.00308	0.0031	0.00297	0.00308	0.00308
1154.67	0.00195	0.00231	0.00235	0.00237	0.0022	0.00202	0.00234	0.00247	0.00288	0.00273	0.00302	0.00325	0.00298	0.00254	0.0028	0.00291	0.00253	0.00283	0.00299	0.00295	0.00291	0.00271	0.00311	0.00333	0.00317	0.00307	0.00308	0.00299	0.00305	0.0029	0.00308	0.00311	0.00311	0.00286	0.00313	0.00339	0.00305	0.0034	0.00319	0.00335	0.00321	0.00296	0.00291	0.00293	0.00307	0.00312	0.00295	0.00305	0.00308
1155.15	0.00198	0.0023	0.00227	0.00234	0.00219	0.00201	0.0023	0.00251	0.00287	0.00274	0.00303	0.00325	0.00296	0.00254	0.00277	0.00292	0.00256	0.00281	0.003	0.00292	0.0029	0.00271	0.00313	0.00334	0.00317	0.0031	0.00314	0.00303	0.00305	0.00291	0.00306	0.00311	0.00311	0.00284	0.00315	0.00337	0.00307	0.00342	0.00317	0.00331	0.00319	0.00301	0.00292	0.00292	0.00308	0.00316	0.00295	0.00304	0.0031
1155.63	0.00203	0.00233	0.00221	0.00234	0.00221	0.00203	0.00227	0.00254	0.00287	0.00276	0.00305	0.00325	0.00295	0.00256	0.00277	0.00295	0.0026	0.0028	0.00302	0.00289	0.0029	0.00274	0.00318	0.00335	0.00318	0.00314	0.00322	0.00308	0.00307	0.00295	0.00304	0.00312	0.00312	0.00284	0.00319	0.00337	0.00312	0.00344	0.00318	0.00328	0.0032	0.00306	0.00295	0.00294	0.00309	0.00323	0.00297	0.00306	0.00314
1156.12	0.00209	0.00238	0.00218	0.00236	0.00226	0.00207	0.00224	0.00257	0.00287	0.00278	0.00307	0.00326	0.00297	0.00259	0.0028	0.00299	0.00266	0.00281	0.00303	0.00289	0.00292	0.0028	0.00324	0.00338	0.00322	0.00321	0.00331	0.00314	0.00311	0.00301	0.00304	0.00316	0.00316	0.00287	0.00324	0.00339	0.0032	0.00347	0.00322	0.00327	0.00321	0.00311	0.003	0.00298	0.00311	0.0033	0.00302	0.00311	0.0032
1156.6	0.00214	0.00243	0.00218	0.00239	0.00232	0.00213	0.00222	0.00259	0.00288	0.00281	0.00308	0.00328	0.003	0.00263	0.00283	0.00303	0.00272	0.00283	0.00302	0.00289	0.00293	0.00286	0.0033	0.0034	0.00325	0.00327	0.00339	0.0032	0.00314	0.00306	0.00305	0.0032	0.0032	0.00294	0.0033	0.00341	0.00328	0.00349	0.00327	0.00327	0.00324	0.00314	0.00307	0.00304	0.00313	0.00337	0.00308	0.00319	0.00327
1157.08	0.00218	0.00247	0.00218	0.00241	0.00236	0.00218	0.00219	0.00259	0.00288	0.00282	0.00308	0.0033	0.00302	0.00267	0.00286	0.00305	0.00276	0.00285	0.003	0.00289	0.00294	0.00291	0.00334	0.0034	0.00325	0.00333	0.00344	0.00323	0.00315	0.0031	0.00305	0.00323	0.00323	0.00302	0.00337	0.00343	0.00335	0.00349	0.00332	0.00328	0.00327	0.00316	0.00313	0.0031	0.00314	0.00341	0.00313	0.00326	0.00333
1157.56	0.00217	0.00248	0.00218	0.00242	0.00237	0.00221	0.00214	0.00254	0.00286	0.00281	0.00306	0.0033	0.00304	0.00269	0.00286	0.00303	0.00278	0.00286	0.00296	0.00288	0.00293	0.00294	0.00334	0.00338	0.00322	0.00336	0.00343	0.00325	0.00314	0.00311	0.00305	0.00324	0.00324	0.00309	0.00341	0.00343	0.00339	0.00348	0.00335	0.00329	0.00329	0.00314	0.00318	0.00315	0.00314	0.0034	0.00317	0.00331	0.00335
1158.04	0.00213	0.00246	0.00217	0.00239	0.00236	0.00221	0.00209	0.00247	0.00282	0.00278	0.00302	0.00329	0.00303	0.00268	0.00283	0.00298	0.00277	0.00286	0.0029	0.00285	0.00291	0.00294	0.0033	0.00334	0.00316	0.00337	0.00338	0.00324	0.00309	0.00309	0.00305	0.00322	0.00322	0.00314	0.00344	0.0034	0.00339	0.00345	0.00335	0.00328	0.00329	0.0031	0.00321	0.00319	0.00312	0.00335	0.00317	0.00332	0.00333
1158.53	0.00207	0.00242	0.00215	0.00235	0.00231	0.0022	0.00203	0.00238	0.00275	0.00274	0.00297	0.00326	0.00301	0.00264	0.00279	0.00291	0.00275	0.00284	0.00284	0.0028	0.00288	0.00292	0.00323	0.00329	0.00308	0.00335	0.00331	0.00321	0.00302	0.00306	0.00304	0.00318	0.00318	0.00316	0.00345	0.00335	0.00337	0.00341	0.00334	0.00328	0.00327	0.00304	0.00322	0.00321	0.0031	0.00327	0.00315	0.00331	0.00328
1159.01	0.00201	0.00237	0.00213	0.0023	0.00226	0.00217	0.00198	0.0023	0.00268	0.00269	0.00293	0.00321	0.00299	0.00259	0.00273	0.00283	0.00272	0.00282	0.0028	0.00276	0.00286	0.0029	0.00315	0.00324	0.00301	0.00331	0.00323	0.00317	0.00293	0.00304	0.00304	0.00314	0.00314	0.00316	0.00344	0.0033	0.00333	0.00338	0.00331	0.00327	0.00324	0.003	0.00322	0.00322	0.00308	0.00317	0.00312	0.00328	0.00321
1159.49	0.00196	0.00232	0.00213	0.00225	0.00221	0.00215	0.00196	0.00222	0.00261	0.00264	0.00291	0.00317	0.00296	0.00255	0.00268	0.00277	0.00271	0.0028	0.00277	0.00272	0.00285	0.00289	0.0031	0.0032	0.00296	0.00326	0.00317	0.00316	0.00286	0.00304	0.00305	0.00311	0.00311	0.00315	0.00343	0.00327	0.0033	0.00336	0.00329	0.00328	0.00322	0.00298	0.00322	0.00322	0.00308	0.0031	0.0031	0.00325	0.00315
1159.97	0.00195	0.00227	0.00214	0.00222	0.00218	0.00212	0.00196	0.00217	0.00255	0.0026	0.0029	0.00312	0.00293	0.00251	0.00264	0.00271	0.00272	0.00279	0.00278	0.0027	0.00285	0.00288	0.00307	0.00319	0.00295	0.00321	0.00313	0.00315	0.00281	0.00307	0.00307	0.00309	0.00309	0.00313	0.00341	0.00326	0.00329	0.00336	0.00328	0.0033	0.00319	0.00299	0.00323	0.00321	0.00308	0.00305	0.00308	0.00322	0.0031
1160.45	0.00195	0.00223	0.00217	0.00218	0.00215	0.0021	0.00197	0.00213	0.0025	0.00257	0.00289	0.00307	0.00289	0.00249	0.0026	0.00267	0.00274	0.00278	0.00279	0.00268	0.00285	0.00288	0.00307	0.00318	0.00298	0.00316	0.00311	0.00315	0.00277	0.00312	0.00309	0.00308	0.00308	0.0031	0.00337	0.00326	0.00328	0.00336	0.00327	0.00332	0.00316	0.00302	0.00322	0.00319	0.00308	0.00302	0.00308	0.00319	0.00307
1160.94	0.00196	0.00217	0.0022	0.00215	0.00212	0.00207	0.00197	0.00209	0.00245	0.00253	0.00287	0.00301	0.00282	0.00248	0.00256	0.00264	0.00275	0.00278	0.0028	0.00265	0.00285	0.00287	0.00308	0.00316	0.00301	0.00309	0.0031	0.00315	0.00275	0.00317	0.00309	0.00306	0.00306	0.00306	0.00331	0.00327	0.00327	0.00337	0.00326	0.00333	0.00311	0.00305	0.0032	0.00315	0.00306	0.00301	0.00306	0.00316	0.00305
1161.42	0.00196	0.0021	0.00222	0.0021	0.00207	0.00202	0.00195	0.00204	0.0024	0.00248	0.00284	0.00294	0.00273	0.00248	0.00251	0.0026	0.00275	0.00277	0.00279	0.00262	0.00283	0.00283	0.00308	0.00313	0.00305	0.00301	0.00307	0.00312	0.00272	0.00321	0.00307	0.00304	0.00304	0.003	0.00324	0.00325	0.00325	0.00336	0.00324	0.00333	0.00304	0.00306	0.00316	0.00308	0.00301	0.00299	0.00303	0.00312	0.00304
1161.9	0.00195	0.00201	0.00223	0.00203	0.00202	0.00197	0.0019	0.00198	0.00234	0.00243	0.00279	0.00287	0.00263	0.00248	0.00246	0.00255	0.00274	0.00275	0.00275	0.00256	0.00279	0.00277	0.00305	0.00309	0.00308	0.00293	0.00303	0.00307	0.00268	0.00322	0.00303	0.003	0.003	0.00294	0.00315	0.00321	0.0032	0.00334	0.00319	0.00332	0.00296	0.00305	0.00309	0.003	0.00292	0.00296	0.00298	0.00306	0.00302
1162.38	0.00192	0.00192	0.00222	0.00196	0.00196	0.00192	0.00184	0.00191	0.00229	0.00238	0.00273	0.00281	0.00253	0.00249	0.00241	0.0025	0.00271	0.00273	0.0027	0.00251	0.00274	0.00269	0.003	0.00305	0.0031	0.00285	0.00298	0.003	0.00264	0.00321	0.00297	0.00294	0.00294	0.00287	0.00306	0.00316	0.00314	0.00332	0.00314	0.00329	0.00287	0.00302	0.00301	0.00291	0.00283	0.00293	0.00291	0.003	0.00301
1162.87	0.0019	0.00185	0.00223	0.00189	0.00191	0.00188	0.00179	0.00186	0.00226	0.00236	0.00268	0.00278	0.00246	0.00251	0.00238	0.00248	0.00269	0.00272	0.00265	0.00247	0.0027	0.00263	0.00295	0.00302	0.00312	0.0028	0.00292	0.00292	0.00261	0.00319	0.00293	0.0029	0.0029	0.00283	0.003	0.00311	0.00309	0.00332	0.00309	0.00326	0.00281	0.00298	0.00295	0.00285	0.00275	0.0029	0.00284	0.00295	0.00301
1163.35	0.0019	0.00181	0.00225	0.00185	0.00189	0.00189	0.00177	0.00183	0.00225	0.00237	0.00265	0.00277	0.00245	0.00254	0.00238	0.00249	0.00269	0.00272	0.00261	0.00247	0.00267	0.00259	0.0029	0.00303	0.00315	0.00279	0.00288	0.00286	0.0026	0.00318	0.00291	0.00287	0.00287	0.00282	0.00299	0.00309	0.00306	0.00333	0.00307	0.00325	0.00278	0.00296	0.0029	0.00282	0.0027	0.00288	0.0028	0.00292	0.00304
1163.83	0.00191	0.00182	0.00229	0.00185	0.0019	0.00193	0.00179	0.00184	0.00227	0.00242	0.00265	0.0028	0.00248	0.00259	0.00242	0.00253	0.00271	0.00274	0.00259	0.00252	0.00267	0.00259	0.00288	0.00307	0.00319	0.0028	0.00287	0.00283	0.00262	0.00317	0.00292	0.00287	0.00287	0.00286	0.00302	0.0031	0.00307	0.00338	0.00309	0.00326	0.0028	0.00297	0.00287	0.00282	0.0027	0.00289	0.0028	0.00293	0.00308
1164.31	0.00194	0.00185	0.00235	0.00187	0.00192	0.00199	0.00184	0.00187	0.00231	0.0025	0.00268	0.00284	0.00254	0.00265	0.00248	0.0026	0.00275	0.00277	0.0026	0.00259	0.00267	0.00261	0.00287	0.00312	0.00325	0.00284	0.00288	0.00282	0.00267	0.00318	0.00297	0.00289	0.00289	0.00294	0.00308	0.00315	0.0031	0.00344	0.00315	0.00328	0.00284	0.00299	0.00286	0.00286	0.00274	0.00292	0.00282	0.00296	0.00314
1164.79	0.00198	0.0019	0.00242	0.00191	0.00194	0.00207	0.00192	0.00192	0.00236	0.00259	0.00273	0.00288	0.00262	0.0027	0.00255	0.00268	0.00279	0.00279	0.00261	0.00268	0.00267	0.00265	0.00288	0.00318	0.00331	0.00288	0.0029	0.00283	0.00272	0.0032	0.00304	0.00293	0.00293	0.00303	0.00316	0.00322	0.00315	0.0035	0.00322	0.00331	0.00291	0.00302	0.00286	0.00291	0.0028	0.00295	0.00287	0.00301	0.0032
1165.28	0.002	0.00194	0.00246	0.00196	0.00195	0.00212	0.002	0.00197	0.00241	0.00266	0.00277	0.0029	0.00268	0.00273	0.0026	0.00274	0.00283	0.0028	0.00263	0.00276	0.00265	0.0027	0.00289	0.00321	0.00335	0.00292	0.00293	0.00283	0.00277	0.00321	0.00311	0.00297	0.00297	0.00311	0.00322	0.0033	0.00319	0.00354	0.0033	0.00333	0.00296	0.00305	0.00285	0.00296	0.00286	0.00298	0.00292	0.00305	0.00324
1165.76	0.002	0.00197	0.00248	0.00201	0.00195	0.00216	0.00208	0.002	0.00244	0.0027	0.0028	0.00289	0.0027	0.00274	0.00262	0.00278	0.00285	0.0028	0.00263	0.00282	0.00261	0.00273	0.00289	0.0032	0.00337	0.00293	0.00295	0.00283	0.0028	0.00321	0.00317	0.003	0.003	0.00317	0.00326	0.00337	0.00322	0.00356	0.00338	0.00334	0.00299	0.00306	0.00284	0.00298	0.0029	0.00299	0.00297	0.00308	0.00326
1166.24	0.002	0.00198	0.00247	0.00205	0.00194	0.00216	0.00214	0.00202	0.00245	0.00271	0.00281	0.00287	0.0027	0.00273	0.00262	0.00278	0.00286	0.00279	0.00263	0.00284	0.00256	0.00274	0.00289	0.00317	0.00336	0.00294	0.00296	0.00283	0.00281	0.0032	0.00323	0.00302	0.00302	0.00319	0.00327	0.00342	0.00323	0.00355	0.00345	0.00333	0.00301	0.00305	0.00282	0.00298	0.00291	0.00298	0.003	0.00309	0.00327
1166.72	0.00199	0.00199	0.00243	0.00209	0.00194	0.00215	0.00219	0.00204	0.00247	0.0027	0.00282	0.00285	0.00268	0.00271	0.00262	0.00277	0.00288	0.00279	0.00263	0.00285	0.00251	0.00275	0.00289	0.00313	0.00335	0.00295	0.00298	0.00283	0.00282	0.00319	0.00327	0.00306	0.00306	0.00319	0.00327	0.00346	0.00324	0.00352	0.00351	0.00332	0.00302	0.00304	0.00282	0.00297	0.00291	0.00298	0.00303	0.0031	0.00327
1167.2	0.002	0.00201	0.00239	0.00213	0.00197	0.00215	0.00224	0.00206	0.0025	0.00268	0.00283	0.00284	0.00268	0.00271	0.00261	0.00276	0.0029	0.00281	0.00265	0.00284	0.0025	0.00277	0.00291	0.0031	0.00334	0.00297	0.00301	0.00285	0.00284	0.00318	0.0033	0.00311	0.00311	0.00319	0.00327	0.00348	0.00325	0.0035	0.00358	0.00332	0.00303	0.00303	0.00284	0.00297	0.00291	0.00298	0.00307	0.00311	0.00329
1167.69	0.00204	0.00203	0.00234	0.00218	0.00203	0.00216	0.00229	0.00208	0.00254	0.00267	0.00285	0.00285	0.00269	0.00271	0.00262	0.00276	0.00293	0.00285	0.00269	0.00283	0.00252	0.00279	0.00294	0.00308	0.00334	0.00302	0.00305	0.00289	0.00288	0.00319	0.00333	0.00319	0.00319	0.0032	0.00328	0.00349	0.00328	0.00347	0.00364	0.00333	0.00307	0.00303	0.00289	0.00299	0.00291	0.003	0.00312	0.00313	0.00332
1168.17	0.00209	0.00207	0.0023	0.00223	0.0021	0.00218	0.00233	0.00211	0.0026	0.00266	0.00288	0.00289	0.00273	0.00273	0.00264	0.00276	0.00297	0.00291	0.00274	0.00281	0.00256	0.00282	0.00298	0.00308	0.00336	0.00308	0.0031	0.00295	0.00293	0.00319	0.00335	0.00327	0.00327	0.00322	0.00331	0.00349	0.00332	0.00344	0.00369	0.00335	0.00312	0.00305	0.00295	0.00302	0.00293	0.00302	0.00317	0.00316	0.00335
1168.65	0.00213	0.0021	0.00227	0.00225	0.00218	0.00221	0.00235	0.00213	0.00265	0.00265	0.00291	0.00293	0.00277	0.00275	0.00266	0.00277	0.003	0.00296	0.00279	0.00279	0.00262	0.00283	0.00301	0.00309	0.00338	0.00314	0.00313	0.00301	0.00298	0.00318	0.00335	0.00334	0.00334	0.00324	0.00334	0.00348	0.00337	0.00341	0.00373	0.00337	0.00316	0.00305	0.003	0.00305	0.00295	0.00305	0.00322	0.00318	0.00338
1169.13	0.00214	0.00212	0.00223	0.00223	0.00223	0.00223	0.00234	0.00213	0.0027	0.00263	0.00292	0.00296	0.00281	0.00275	0.00267	0.00277	0.00301	0.003	0.00282	0.00274	0.00267	0.00283	0.00302	0.00308	0.00338	0.00318	0.00314	0.00306	0.00301	0.00315	0.00333	0.00339	0.00339	0.00326	0.00336	0.00345	0.0034	0.00336	0.00373	0.00338	0.00318	0.00305	0.00303	0.00306	0.00296	0.00306	0.00325	0.00319	0.00337
1169.62	0.00212	0.0021	0.00218	0.00217	0.00225	0.00222	0.0023	0.00212	0.00272	0.0026	0.00292	0.00297	0.00282	0.00272	0.00266	0.00275	0.00298	0.003	0.00281	0.00268	0.0027	0.0028	0.003	0.00306	0.00336	0.0032	0.00313	0.00309	0.00301	0.00309	0.00328	0.00339	0.00339	0.00325	0.00336	0.0034	0.00341	0.00331	0.00369	0.00337	0.00318	0.00301	0.00302	0.00305	0.00297	0.00305	0.00326	0.00317	0.00333
1170.1	0.00205	0.00207	0.00213	0.00208	0.00224	0.0022	0.00223	0.00209	0.00272	0.00257	0.0029	0.00296	0.0028	0.00268	0.00262	0.00272	0.00293	0.00297	0.00278	0.00261	0.0027	0.00276	0.00295	0.00302	0.00332	0.00319	0.00309	0.00309	0.00298	0.00301	0.00322	0.00335	0.00335	0.00323	0.00335	0.00334	0.0034	0.00326	0.00363	0.00335	0.00313	0.00296	0.00299	0.00303	0.00297	0.00303	0.00323	0.00314	0.00326
1170.58	0.00195	0.00202	0.00209	0.00199	0.00221	0.00217	0.00216	0.00206	0.00271	0.00254	0.00287	0.00294	0.00276	0.00262	0.00258	0.00267	0.00286	0.00293	0.00274	0.00255	0.00268	0.00271	0.00289	0.00296	0.00327	0.00316	0.00304	0.00307	0.00292	0.00292	0.00316	0.00328	0.00328	0.00318	0.00333	0.00328	0.00339	0.00322	0.00356	0.00334	0.00307	0.00289	0.00295	0.00299	0.00297	0.003	0.0032	0.0031	0.00317
1171.06	0.00185	0.00197	0.00206	0.00192	0.00218	0.00214	0.00211	0.00205	0.0027	0.00253	0.00284	0.00291	0.00273	0.00258	0.00255	0.00264	0.00281	0.00289	0.00269	0.00252	0.00267	0.00267	0.00284	0.00292	0.00321	0.00314	0.00301	0.00305	0.00286	0.00286	0.00311	0.00321	0.00321	0.00314	0.00332	0.00323	0.00337	0.00323	0.0035	0.00334	0.00301	0.00284	0.00293	0.00296	0.00299	0.00299	0.00316	0.00308	0.0031
1171.54	0.00176	0.00194	0.00206	0.00189	0.00217	0.00211	0.00209	0.00206	0.00269	0.00253	0.00282	0.0029	0.00272	0.00255	0.00253	0.00262	0.00277	0.00288	0.00267	0.00253	0.00266	0.00265	0.00282	0.00291	0.00318	0.00313	0.003	0.00305	0.00281	0.00282	0.00308	0.00316	0.00316	0.00311	0.00332	0.00321	0.00337	0.00327	0.00346	0.00336	0.00296	0.00282	0.00293	0.00296	0.00304	0.00299	0.00314	0.00309	0.00306
1172.03	0.0017	0.00193	0.00207	0.00192	0.00218	0.00211	0.0021	0.0021	0.00271	0.00256	0.00282	0.00291	0.00273	0.00257	0.00253	0.00262	0.00277	0.0029	0.00267	0.00257	0.00266	0.00265	0.00284	0.00292	0.00316	0.00313	0.00302	0.00307	0.00279	0.00281	0.00308	0.00314	0.00314	0.0031	0.00333	0.00321	0.00338	0.00334	0.00345	0.0034	0.00295	0.00284	0.00296	0.00298	0.0031	0.00302	0.00313	0.00313	0.00307
1172.51	0.00167	0.00195	0.00209	0.00199	0.00221	0.00211	0.00213	0.00216	0.00272	0.0026	0.00284	0.00293	0.00277	0.0026	0.00255	0.00264	0.00278	0.00294	0.00269	0.00263	0.00268	0.00267	0.00287	0.00296	0.00317	0.00314	0.00304	0.00309	0.00279	0.00283	0.0031	0.00315	0.00315	0.0031	0.00335	0.00323	0.00341	0.00342	0.00346	0.00346	0.00297	0.00288	0.00302	0.00303	0.00316	0.00306	0.00313	0.00319	0.0031
1172.99	0.00168	0.00198	0.00211	0.00208	0.00224	0.00211	0.00216	0.00222	0.00274	0.00263	0.00285	0.00294	0.00281	0.00265	0.00258	0.00268	0.00281	0.00297	0.00273	0.00269	0.00269	0.0027	0.00292	0.00301	0.00318	0.00314	0.00307	0.00312	0.00281	0.00287	0.00313	0.00317	0.00317	0.00311	0.00337	0.00324	0.00344	0.00348	0.00348	0.00351	0.00301	0.00295	0.00308	0.00309	0.00321	0.00311	0.00313	0.00324	0.00316
1173.47	0.0017	0.00201	0.00212	0.00219	0.00226	0.00211	0.00217	0.00226	0.00274	0.00265	0.00287	0.00295	0.00284	0.0027	0.0026	0.00271	0.00284	0.00299	0.00277	0.00272	0.0027	0.00273	0.00296	0.00306	0.0032	0.00313	0.00308	0.00313	0.00282	0.0029	0.00316	0.0032	0.0032	0.00312	0.00337	0.00324	0.00345	0.00352	0.00349	0.00355	0.00307	0.00302	0.00313	0.00314	0.00324	0.00313	0.00312	0.00328	0.00322
1173.95	0.00174	0.00203	0.00211	0.00227	0.00227	0.0021	0.00216	0.00228	0.00272	0.00264	0.00286	0.00294	0.00286	0.00274	0.00262	0.00275	0.00286	0.00299	0.0028	0.00273	0.00269	0.00276	0.00297	0.0031	0.0032	0.0031	0.00308	0.00313	0.00283	0.00292	0.00318	0.00321	0.00321	0.00312	0.00335	0.00323	0.00346	0.00352	0.00349	0.00358	0.00313	0.00307	0.00317	0.00317	0.00323	0.00314	0.00308	0.00329	0.00326
1174.44	0.00179	0.00205	0.00209	0.00234	0.00226	0.00208	0.00213	0.00228	0.00268	0.0026	0.00285	0.00292	0.00285	0.00275	0.00263	0.00278	0.00286	0.00295	0.00283	0.00272	0.00268	0.00279	0.00297	0.00312	0.00319	0.00307	0.00307	0.0031	0.00282	0.00293	0.00319	0.00321	0.00321	0.0031	0.00333	0.00321	0.00345	0.0035	0.00348	0.00358	0.00318	0.0031	0.00319	0.00318	0.0032	0.00312	0.00303	0.00328	0.00328
1174.92	0.00183	0.00205	0.00207	0.00238	0.00223	0.00205	0.0021	0.00226	0.00263	0.00253	0.00282	0.00289	0.00282	0.00275	0.00262	0.0028	0.00285	0.00289	0.00284	0.0027	0.00265	0.00281	0.00294	0.00313	0.00317	0.00303	0.00306	0.00304	0.0028	0.00293	0.00318	0.00319	0.00319	0.00308	0.00331	0.00318	0.00343	0.00345	0.00346	0.00358	0.00323	0.00311	0.00319	0.00318	0.00316	0.00309	0.00297	0.00326	0.00328
1175.4	0.00186	0.00204	0.00204	0.00239	0.00219	0.00202	0.00206	0.00223	0.00258	0.00244	0.00279	0.00285	0.00278	0.00273	0.00261	0.00282	0.00282	0.00282	0.00284	0.00267	0.00263	0.00283	0.00289	0.00312	0.00313	0.00299	0.00306	0.00298	0.00277	0.00292	0.00317	0.00316	0.00316	0.00306	0.00329	0.00315	0.00341	0.0034	0.00343	0.00356	0.00325	0.0031	0.00319	0.00316	0.00311	0.00305	0.00292	0.00323	0.00327
1175.88	0.00189	0.00202	0.00202	0.00238	0.00215	0.00199	0.00202	0.00218	0.00252	0.00235	0.00275	0.0028	0.00273	0.00269	0.0026	0.00282	0.00279	0.00274	0.00283	0.00263	0.0026	0.00283	0.00284	0.00309	0.00309	0.00296	0.00306	0.0029	0.00274	0.00291	0.00315	0.00312	0.00312	0.00303	0.00327	0.00313	0.00339	0.00336	0.00339	0.00354	0.00326	0.00307	0.00318	0.00314	0.00307	0.00301	0.00287	0.00319	0.00324
1176.37	0.00189	0.00199	0.00199	0.00234	0.00209	0.00196	0.00198	0.00213	0.00246	0.00226	0.0027	0.00275	0.00266	0.00263	0.00258	0.0028	0.00275	0.00267	0.0028	0.0026	0.00258	0.00281	0.00278	0.00305	0.00304	0.00291	0.00307	0.00282	0.00271	0.00288	0.00311	0.00308	0.00308	0.003	0.00325	0.00311	0.00336	0.00332	0.00334	0.0035	0.00324	0.00303	0.00316	0.00311	0.00303	0.00297	0.00283	0.00314	0.00319
1176.85	0.00188	0.00196	0.00197	0.00228	0.00203	0.00193	0.00193	0.00206	0.00239	0.00217	0.00265	0.00269	0.00259	0.00257	0.00256	0.00276	0.0027	0.00259	0.00276	0.00257	0.00256	0.00278	0.00272	0.003	0.00298	0.00285	0.00306	0.00274	0.00268	0.00286	0.00308	0.00304	0.00304	0.00295	0.00322	0.0031	0.00332	0.00328	0.00329	0.00344	0.00319	0.00299	0.00312	0.00308	0.003	0.00294	0.0028	0.00309	0.00313
1177.33	0.00186	0.00192	0.00194	0.00221	0.00197	0.00189	0.00187	0.00198	0.00233	0.00211	0.00259	0.00263	0.00251	0.00249	0.00253	0.0027	0.00266	0.00253	0.00271	0.00253	0.00253	0.00272	0.00268	0.00294	0.00292	0.00279	0.00303	0.00266	0.00266	0.00284	0.00303	0.00299	0.00299	0.0029	0.00319	0.00309	0.00328	0.00324	0.00324	0.00336	0.00313	0.00294	0.00307	0.00306	0.00297	0.0029	0.00278	0.00303	0.00307
1177.81	0.00182	0.00189	0.00193	0.00212	0.00192	0.00186	0.00181	0.00191	0.00226	0.00208	0.00254	0.00258	0.00244	0.00241	0.00252	0.00263	0.00262	0.00247	0.00266	0.00249	0.0025	0.00266	0.00264	0.00289	0.00287	0.00271	0.00299	0.0026	0.00265	0.00282	0.003	0.00295	0.00295	0.00285	0.00315	0.00308	0.00323	0.0032	0.0032	0.00328	0.00306	0.00289	0.003	0.00303	0.00294	0.00288	0.00276	0.00298	0.003
1178.29	0.00179	0.00187	0.00193	0.00204	0.00188	0.00182	0.00175	0.00185	0.00221	0.00208	0.0025	0.00255	0.00238	0.00234	0.0025	0.00256	0.0026	0.00243	0.00263	0.00246	0.00248	0.00261	0.00263	0.00285	0.00284	0.00265	0.00293	0.00257	0.00265	0.00281	0.00298	0.00291	0.00291	0.0028	0.00311	0.00308	0.00319	0.00315	0.00317	0.00321	0.003	0.00286	0.00294	0.00301	0.00293	0.00286	0.00275	0.00295	0.00296
1178.78	0.00177	0.00186	0.00194	0.00197	0.00185	0.0018	0.00169	0.00182	0.00217	0.00211	0.00247	0.00254	0.00235	0.00228	0.0025	0.0025	0.00261	0.00241	0.00261	0.00245	0.00247	0.00257	0.00264	0.00283	0.00283	0.0026	0.00286	0.00256	0.00266	0.00282	0.00296	0.00288	0.00288	0.00277	0.00308	0.00308	0.00315	0.0031	0.00316	0.00316	0.00296	0.00283	0.00288	0.00298	0.00292	0.00286	0.00275	0.00293	0.00293
1179.26	0.00176	0.00186	0.00196	0.00192	0.00184	0.00177	0.00166	0.00181	0.00215	0.00217	0.00246	0.00254	0.00233	0.00224	0.00249	0.00247	0.00263	0.0024	0.0026	0.00246	0.00246	0.00256	0.00267	0.00281	0.00284	0.00257	0.0028	0.00257	0.00267	0.00283	0.00296	0.00287	0.00287	0.00274	0.00307	0.00308	0.00312	0.00304	0.00316	0.00314	0.00295	0.00282	0.00284	0.00295	0.00292	0.00287	0.00275	0.00294	0.00292
1179.74	0.00174	0.00186	0.00197	0.00186	0.00183	0.00175	0.00163	0.00181	0.00214	0.00222	0.00244	0.00255	0.00232	0.00222	0.00248	0.00245	0.00265	0.0024	0.00259	0.00246	0.00244	0.00257	0.0027	0.0028	0.00286	0.00256	0.00274	0.00259	0.00268	0.00284	0.00295	0.00285	0.00285	0.00272	0.00306	0.00308	0.00309	0.00299	0.00317	0.00313	0.00295	0.00281	0.0028	0.00291	0.00292	0.00288	0.00275	0.00295	0.00292
1180.22	0.00172	0.00184	0.00197	0.00181	0.00181	0.00171	0.00161	0.00181	0.00212	0.00224	0.00242	0.00254	0.00231	0.00219	0.00244	0.00242	0.00266	0.00239	0.00257	0.00247	0.00241	0.00256	0.00271	0.00278	0.00286	0.00255	0.00268	0.00259	0.00266	0.00282	0.00292	0.00283	0.00283	0.0027	0.00304	0.00306	0.00305	0.00293	0.00317	0.00312	0.00294	0.00278	0.00276	0.00285	0.0029	0.00287	0.00274	0.00296	0.0029
1180.7	0.00167	0.0018	0.00194	0.00175	0.00176	0.00165	0.00158	0.0018	0.00209	0.00223	0.00237	0.0025	0.00229	0.00216	0.00237	0.00238	0.00264	0.00236	0.00253	0.00245	0.00234	0.00254	0.0027	0.00273	0.00285	0.00254	0.00262	0.00258	0.00262	0.00277	0.00287	0.0028	0.0028	0.00266	0.00301	0.00302	0.00299	0.00286	0.00314	0.00311	0.00291	0.00274	0.00271	0.00277	0.00285	0.00284	0.00271	0.00295	0.00287
1181.19	0.00161	0.00173	0.00188	0.00168	0.00168	0.00158	0.00153	0.00176	0.00204	0.00216	0.0023	0.00244	0.00225	0.00212	0.00228	0.00232	0.0026	0.00232	0.00245	0.00241	0.00226	0.00249	0.00266	0.00266	0.0028	0.00251	0.00254	0.00255	0.00255	0.0027	0.00279	0.00275	0.00275	0.0026	0.00295	0.00294	0.0029	0.00279	0.00309	0.00307	0.00285	0.00267	0.00264	0.00268	0.00278	0.00279	0.00265	0.0029	0.00281
1181.67	0.00153	0.00165	0.00181	0.00161	0.00159	0.0015	0.00148	0.00171	0.00197	0.00207	0.00222	0.00237	0.0022	0.00207	0.00218	0.00225	0.00253	0.00225	0.00237	0.00234	0.00216	0.00242	0.0026	0.00258	0.00274	0.00248	0.00247	0.00249	0.00247	0.00261	0.00269	0.00269	0.00269	0.00254	0.00287	0.00284	0.00281	0.00272	0.00303	0.00302	0.00276	0.0026	0.00256	0.0026	0.00268	0.00273	0.00258	0.00282	0.00273
1182.15	0.00145	0.00156	0.00173	0.00154	0.00149	0.00143	0.00142	0.00165	0.0019	0.00196	0.00214	0.00229	0.00215	0.00202	0.00209	0.00217	0.00246	0.00219	0.00228	0.00226	0.00206	0.00235	0.00254	0.0025	0.00266	0.00244	0.0024	0.00243	0.00239	0.00253	0.00261	0.00263	0.00263	0.00247	0.00279	0.00274	0.00272	0.00267	0.00296	0.00297	0.00266	0.00254	0.00247	0.00253	0.00258	0.00267	0.00251	0.00273	0.00264
1182.63	0.00139	0.00149	0.00166	0.00148	0.00142	0.00139	0.00137	0.00161	0.00183	0.00185	0.00208	0.00225	0.00211	0.00198	0.00202	0.00211	0.00239	0.00214	0.00221	0.00219	0.002	0.00229	0.00248	0.00244	0.00259	0.00242	0.00234	0.00239	0.00233	0.00248	0.00254	0.00258	0.00258	0.00242	0.00271	0.00265	0.00265	0.00265	0.0029	0.00291	0.00258	0.0025	0.00241	0.00249	0.0025	0.00262	0.00246	0.00264	0.00258
1183.11	0.00135	0.00145	0.00162	0.00144	0.00137	0.00137	0.00134	0.00158	0.00176	0.00176	0.00205	0.00223	0.00209	0.00197	0.00199	0.00207	0.00233	0.00212	0.00216	0.00213	0.00196	0.00226	0.00243	0.00242	0.00255	0.0024	0.00232	0.00237	0.0023	0.00245	0.0025	0.00254	0.00254	0.0024	0.00266	0.00259	0.00263	0.00265	0.00287	0.00288	0.00252	0.00249	0.00237	0.00248	0.00244	0.0026	0.00243	0.00258	0.00255
1183.6	0.00132	0.00144	0.00161	0.00143	0.00135	0.00137	0.00134	0.00157	0.00172	0.00171	0.00204	0.00225	0.00209	0.00197	0.00198	0.00204	0.00229	0.00212	0.00214	0.00208	0.00196	0.00225	0.00241	0.00244	0.00252	0.00241	0.00231	0.00237	0.0023	0.00246	0.00249	0.00252	0.00252	0.0024	0.00263	0.00257	0.00263	0.00268	0.00285	0.00285	0.0025	0.0025	0.00236	0.00251	0.0024	0.00261	0.00244	0.00253	0.00255
1184.08	0.00132	0.00144	0.00161	0.00142	0.00135	0.00139	0.00136	0.00158	0.00168	0.00168	0.00206	0.0023	0.0021	0.00199	0.00199	0.00204	0.00225	0.00213	0.00214	0.00206	0.00198	0.00226	0.0024	0.00249	0.00252	0.00242	0.00232	0.00239	0.00232	0.00247	0.0025	0.00251	0.00251	0.00243	0.00262	0.00257	0.00265	0.00272	0.00286	0.00284	0.00251	0.00252	0.00237	0.00254	0.00239	0.00263	0.00248	0.00252	0.00258
1184.56	0.00131	0.00146	0.0016	0.00141	0.00133	0.0014	0.00137	0.00159	0.00164	0.00167	0.00208	0.00233	0.00211	0.00201	0.00199	0.00202	0.00221	0.00215	0.00213	0.00203	0.00199	0.00227	0.00237	0.00253	0.00251	0.00242	0.00232	0.00241	0.00233	0.00248	0.0025	0.00249	0.00249	0.00244	0.00261	0.00257	0.00267	0.00275	0.00285	0.00282	0.00252	0.00253	0.00238	0.00257	0.00237	0.00264	0.00251	0.0025	0.00261
1185.04	0.00131	0.00147	0.0016	0.00139	0.00132	0.00141	0.00138	0.00159	0.00161	0.00167	0.0021	0.00235	0.00211	0.00203	0.00199	0.002	0.00215	0.00216	0.00212	0.002	0.00199	0.00226	0.00235	0.00257	0.00251	0.00241	0.00232	0.00243	0.00233	0.00247	0.00249	0.00246	0.00246	0.00246	0.00259	0.00258	0.00267	0.00276	0.00285	0.0028	0.00253	0.00252	0.00238	0.00258	0.00236	0.00265	0.00254	0.0025	0.00265
1185.53	0.0013	0.00147	0.00158	0.00137	0.00129	0.00141	0.00138	0.00159	0.00158	0.00168	0.00212	0.00235	0.00211	0.00203	0.00199	0.00197	0.00209	0.00217	0.00209	0.00197	0.00198	0.00225	0.00232	0.00259	0.00251	0.00239	0.00232	0.00244	0.00233	0.00244	0.00247	0.00244	0.00244	0.00246	0.00257	0.00258	0.00267	0.00275	0.00283	0.00279	0.00253	0.00251	0.00237	0.00258	0.00236	0.00264	0.00256	0.0025	0.00267
1186.01	0.0013	0.00147	0.00155	0.00136	0.00126	0.00141	0.00137	0.00158	0.00157	0.00171	0.00214	0.00233	0.0021	0.00202	0.00198	0.00194	0.00202	0.00217	0.00206	0.00195	0.00197	0.00223	0.0023	0.0026	0.00251	0.00238	0.00231	0.00244	0.00232	0.0024	0.00245	0.00242	0.00242	0.00246	0.00255	0.00258	0.00266	0.00274	0.00281	0.00277	0.00253	0.00248	0.00236	0.00257	0.00237	0.00263	0.00257	0.00251	0.00269
1186.49	0.00129	0.00146	0.00153	0.00135	0.00124	0.0014	0.00135	0.00156	0.00156	0.00174	0.00215	0.00229	0.00208	0.00201	0.00198	0.0019	0.00196	0.00218	0.00203	0.00194	0.00195	0.00221	0.00228	0.0026	0.00251	0.00236	0.00231	0.00244	0.00231	0.00235	0.00242	0.00241	0.00241	0.00246	0.00252	0.00256	0.00264	0.00272	0.00278	0.00277	0.00252	0.00245	0.00236	0.00256	0.00239	0.00261	0.00258	0.00253	0.0027
1186.97	0.00129	0.00144	0.00149	0.00134	0.00122	0.0014	0.00133	0.00154	0.00157	0.00177	0.00215	0.00224	0.00206	0.00199	0.00198	0.00188	0.0019	0.00218	0.002	0.00194	0.00195	0.00219	0.00226	0.00258	0.00249	0.00235	0.0023	0.00243	0.0023	0.00231	0.0024	0.0024	0.0024	0.00244	0.00249	0.00254	0.00262	0.00269	0.00275	0.00277	0.0025	0.00241	0.00235	0.00253	0.00242	0.00258	0.00258	0.00254	0.0027
1187.45	0.00127	0.0014	0.00146	0.00133	0.00121	0.00139	0.0013	0.0015	0.00157	0.00178	0.00213	0.00217	0.00203	0.00195	0.00198	0.00185	0.00184	0.00217	0.00196	0.00194	0.00194	0.00217	0.00225	0.00254	0.00246	0.00233	0.00229	0.00241	0.00228	0.00227	0.00237	0.00239	0.00239	0.00242	0.00244	0.0025	0.00258	0.00266	0.0027	0.00276	0.00247	0.00237	0.00234	0.00251	0.00245	0.00256	0.00256	0.00254	0.00267
1187.94	0.00124	0.00135	0.00141	0.0013	0.00119	0.00136	0.00126	0.00144	0.00157	0.00178	0.00207	0.0021	0.00198	0.0019	0.00196	0.00182	0.00178	0.00214	0.00191	0.00192	0.00192	0.00214	0.00222	0.00248	0.00241	0.0023	0.00226	0.00237	0.00226	0.00223	0.00233	0.00236	0.00236	0.00237	0.00239	0.00244	0.00254	0.00261	0.00263	0.00275	0.00244	0.00231	0.00232	0.00247	0.00245	0.00252	0.00252	0.00253	0.00262
1188.42	0.00118	0.00128	0.00136	0.00127	0.00116	0.00131	0.00121	0.00137	0.00155	0.00174	0.00199	0.00202	0.00191	0.00184	0.00193	0.00178	0.00173	0.0021	0.00186	0.0019	0.00189	0.0021	0.00217	0.00242	0.00233	0.00226	0.00221	0.00232	0.00222	0.00219	0.00228	0.00233	0.00233	0.00231	0.00232	0.00237	0.00247	0.00255	0.00256	0.00272	0.0024	0.00224	0.00229	0.00242	0.00243	0.00249	0.00246	0.00249	0.00255
1188.9	0.00112	0.00122	0.00131	0.00122	0.00111	0.00124	0.00116	0.00129	0.00152	0.00168	0.00189	0.00193	0.00184	0.00178	0.00188	0.00174	0.00167	0.00204	0.0018	0.00185	0.00185	0.00204	0.00212	0.00234	0.00224	0.0022	0.00215	0.00226	0.00218	0.00214	0.00222	0.00228	0.00228	0.00225	0.00226	0.0023	0.0024	0.00249	0.00247	0.00268	0.00236	0.00217	0.00224	0.00237	0.00238	0.00245	0.00239	0.00243	0.00247
1189.38	0.00105	0.00115	0.00127	0.00117	0.00106	0.00117	0.00112	0.00122	0.0015	0.00162	0.00178	0.00185	0.00176	0.00172	0.00181	0.0017	0.00162	0.00197	0.00175	0.00181	0.00179	0.00198	0.00207	0.00226	0.00215	0.00215	0.00208	0.0022	0.00214	0.00211	0.00215	0.00223	0.00223	0.00218	0.0022	0.00224	0.00231	0.00243	0.00239	0.00263	0.00233	0.0021	0.00219	0.00232	0.00231	0.00241	0.00232	0.00237	0.00239
1189.86	0.0009847	0.0011	0.00123	0.00112	0.00101	0.00109	0.00108	0.00118	0.00149	0.00156	0.00169	0.00179	0.00169	0.00168	0.00175	0.00168	0.00159	0.0019	0.00172	0.00176	0.00173	0.00193	0.00202	0.0022	0.00207	0.0021	0.002	0.00215	0.0021	0.00207	0.00209	0.00218	0.00218	0.00211	0.00215	0.0022	0.00224	0.00238	0.00233	0.0026	0.0023	0.00204	0.00214	0.00228	0.00223	0.00239	0.00226	0.00232	0.00233
1190.35	0.000935154	0.00105	0.0012	0.00108	0.000973541	0.00102	0.00105	0.00115	0.00148	0.00151	0.00161	0.00175	0.00164	0.00165	0.00168	0.00166	0.00157	0.00184	0.0017	0.00172	0.00167	0.00188	0.00198	0.00214	0.00201	0.00207	0.00194	0.00211	0.00207	0.00203	0.00205	0.00214	0.00214	0.00206	0.00212	0.00218	0.00219	0.00235	0.0023	0.00257	0.00229	0.002	0.00211	0.00226	0.00217	0.00238	0.00222	0.00228	0.00229
1190.83	0.000897401	0.00101	0.00117	0.00106	0.00094319	0.000957668	0.00102	0.00114	0.00147	0.00147	0.00155	0.00173	0.0016	0.00163	0.00162	0.00165	0.00156	0.00179	0.00169	0.00169	0.00162	0.00185	0.00196	0.00209	0.00198	0.00204	0.00189	0.00207	0.00203	0.002	0.00202	0.0021	0.0021	0.00202	0.0021	0.00218	0.00215	0.00231	0.00228	0.00256	0.00227	0.00197	0.00209	0.00224	0.00211	0.00238	0.00219	0.00227	0.00227
1191.31	0.000863005	0.000967033	0.00114	0.00104	0.000917854	0.000903411	0.000988319	0.00113	0.00146	0.00143	0.00151	0.00172	0.00157	0.00161	0.00156	0.00164	0.00155	0.00174	0.00168	0.00165	0.00156	0.00182	0.00194	0.00205	0.00196	0.00201	0.00184	0.00204	0.00199	0.00194	0.00199	0.00207	0.00207	0.00198	0.00208	0.00218	0.00212	0.00228	0.00227	0.00254	0.00225	0.00196	0.00208	0.00221	0.00208	0.00236	0.00217	0.00226	0.00227
1191.79	0.000821606	0.000907329	0.00108	0.00102	0.000889897	0.000851119	0.00094153	0.00111	0.00142	0.00138	0.00146	0.0017	0.00154	0.00158	0.00149	0.00162	0.00153	0.00169	0.00166	0.00159	0.00151	0.00178	0.00191	0.00199	0.00193	0.00198	0.00179	0.002	0.00193	0.00188	0.00196	0.00203	0.00203	0.00194	0.00205	0.00218	0.0021	0.00224	0.00226	0.00251	0.0022	0.00194	0.00207	0.00217	0.00205	0.00233	0.00215	0.00225	0.00226
1192.28	0.000766138	0.000833225	0.00101	0.00098636	0.000853277	0.000798004	0.00087821	0.00107	0.00135	0.00133	0.00141	0.00168	0.00149	0.00153	0.00142	0.00157	0.0015	0.00164	0.00161	0.00153	0.00145	0.00173	0.00186	0.00193	0.0019	0.00193	0.00174	0.00194	0.00185	0.00179	0.00192	0.00198	0.00198	0.00189	0.002	0.00216	0.00206	0.00218	0.00223	0.00247	0.00214	0.00191	0.00205	0.00211	0.00201	0.00228	0.00213	0.00222	0.00225
1192.76	0.000697037	0.000751567	0.0009147	0.000946245	0.000807432	0.000745858	0.000802917	0.00101	0.00126	0.00126	0.00135	0.00165	0.00144	0.00146	0.00134	0.00151	0.00145	0.00158	0.00156	0.00144	0.0014	0.00168	0.0018	0.00185	0.00185	0.00186	0.00169	0.00188	0.00176	0.0017	0.00188	0.00193	0.00193	0.00182	0.00194	0.00213	0.00201	0.00212	0.0022	0.0024	0.00205	0.00187	0.00201	0.00204	0.00197	0.00221	0.0021	0.00218	0.00222
1193.24	0.000622106	0.0006752	0.000818287	0.000901286	0.000756911	0.000700687	0.000726143	0.000930705	0.00116	0.00119	0.00129	0.00161	0.00138	0.00137	0.00128	0.00144	0.00141	0.00152	0.00149	0.00136	0.00134	0.00162	0.00173	0.00179	0.00179	0.00178	0.00164	0.00182	0.00168	0.00162	0.00182	0.00188	0.00188	0.00176	0.00186	0.0021	0.00196	0.00207	0.00215	0.00233	0.00196	0.00183	0.00197	0.00196	0.00193	0.00213	0.00208	0.00213	0.00218
1193.72	0.000552431	0.000617328	0.000730789	0.000857892	0.000709117	0.000668497	0.000659271	0.000855634	0.00107	0.00114	0.00124	0.00156	0.00133	0.00128	0.00123	0.00137	0.00137	0.00147	0.00143	0.00129	0.00131	0.00158	0.00167	0.00173	0.00173	0.0017	0.0016	0.00178	0.00162	0.00155	0.00178	0.00184	0.00184	0.00171	0.00179	0.00207	0.0019	0.00203	0.00211	0.00226	0.00188	0.0018	0.00192	0.0019	0.00189	0.00206	0.00207	0.00208	0.00215
1194.2	0.00049693	0.000585376	0.000661926	0.00082061	0.000669094	0.000651672	0.000610028	0.000793987	0.001	0.0011	0.0012	0.0015	0.00128	0.0012	0.00122	0.00131	0.00134	0.00145	0.00138	0.00124	0.00128	0.00154	0.00162	0.0017	0.00168	0.00165	0.00158	0.00175	0.00158	0.00151	0.00174	0.00182	0.00182	0.00167	0.00173	0.00205	0.00186	0.002	0.00208	0.0022	0.00181	0.00177	0.00187	0.00186	0.00185	0.002	0.00206	0.00204	0.00211
1194.68	0.000458088	0.000577446	0.000613678	0.00078934	0.000636607	0.000645599	0.000577944	0.000750737	0.000952853	0.00108	0.00117	0.00145	0.00125	0.00112	0.00122	0.00126	0.00132	0.00144	0.00135	0.00121	0.00128	0.00152	0.00158	0.00168	0.00164	0.00161	0.00156	0.00173	0.00156	0.0015	0.00171	0.00181	0.00181	0.00165	0.00169	0.00203	0.00182	0.002	0.00207	0.00216	0.00176	0.00176	0.00182	0.00184	0.00182	0.00196	0.00205	0.00201	0.00209
1195.17	0.000431023	0.000584115	0.000580863	0.0007595	0.000606412	0.000640157	0.000556014	0.000722757	0.000921673	0.00108	0.00116	0.0014	0.00122	0.00106	0.00124	0.00123	0.00131	0.00144	0.00134	0.00119	0.00128	0.0015	0.00156	0.00167	0.00162	0.00158	0.00155	0.00171	0.00155	0.0015	0.0017	0.00181	0.00181	0.00164	0.00166	0.00201	0.0018	0.002	0.00205	0.00212	0.00173	0.00175	0.00177	0.00183	0.00179	0.00193	0.00204	0.00199	0.00206
1195.65	0.000407441	0.000591348	0.000554255	0.000725147	0.00057018	0.000623433	0.00053372	0.000701285	0.000895841	0.00107	0.00115	0.00135	0.00118	0.00101	0.00126	0.0012	0.00129	0.00144	0.00133	0.00118	0.00129	0.00148	0.00154	0.00166	0.00159	0.00156	0.00154	0.00168	0.00155	0.00149	0.00168	0.0018	0.0018	0.00163	0.00165	0.00198	0.00178	0.00199	0.00204	0.00209	0.00171	0.00174	0.00172	0.00183	0.00177	0.00189	0.00201	0.00197	0.00202
1196.13	0.000379285	0.0005873	0.000525592	0.000682036	0.000521644	0.000586935	0.000502105	0.000677423	0.000864399	0.00106	0.00114	0.00129	0.00114	0.000966468	0.00126	0.00117	0.00125	0.00144	0.00131	0.00116	0.00128	0.00144	0.00152	0.00164	0.00157	0.00154	0.00151	0.00163	0.00153	0.00148	0.00166	0.00178	0.00178	0.00161	0.00163	0.00193	0.00177	0.00196	0.00202	0.00205	0.0017	0.00172	0.00167	0.00181	0.00174	0.00185	0.00196	0.00194	0.00197
1196.61	0.000343471	0.000566199	0.000492021	0.000630767	0.00045958	0.000529208	0.000457623	0.000646197	0.000822204	0.00104	0.00112	0.00122	0.00108	0.000920444	0.00124	0.00113	0.00119	0.00142	0.00129	0.00113	0.00125	0.00139	0.00148	0.0016	0.00154	0.0015	0.00148	0.00156	0.0015	0.00146	0.00164	0.00174	0.00174	0.00158	0.00162	0.00186	0.00175	0.00191	0.00199	0.00199	0.00168	0.00169	0.00161	0.00179	0.0017	0.00181	0.0019	0.00191	0.00191
1197.1	0.000302288	0.000528976	0.000455235	0.000575721	0.000389135	0.000456429	0.0004026	0.000608237	0.000771183	0.00101	0.00109	0.00116	0.00101	0.000874592	0.00119	0.00109	0.00113	0.00139	0.00125	0.00109	0.0012	0.00133	0.00144	0.00154	0.0015	0.00146	0.00143	0.00147	0.00146	0.00142	0.00161	0.00169	0.00169	0.00154	0.0016	0.00179	0.00173	0.00184	0.00196	0.00193	0.00166	0.00165	0.00156	0.00175	0.00166	0.00177	0.00182	0.00186	0.00185
1197.58	0.000260777	0.000480743	0.000420476	0.000522872	0.000318038	0.00037839	0.000342708	0.000568355	0.000717779	0.000976596	0.00106	0.00111	0.000945182	0.000830636	0.00114	0.00105	0.00106	0.00135	0.00122	0.00105	0.00115	0.00127	0.00139	0.00148	0.00148	0.00142	0.00138	0.00139	0.00141	0.00138	0.00158	0.00163	0.00163	0.0015	0.00159	0.00172	0.00172	0.00177	0.00193	0.00186	0.00165	0.00161	0.00153	0.00172	0.00162	0.00173	0.00175	0.00181	0.00179
1198.06	0.000223049	0.000427009	0.000391324	0.0004759	0.000253715	0.000304907	0.000283554	0.000531232	0.000668696	0.000938375	0.00104	0.00107	0.000883921	0.000790303	0.00107	0.00102	0.00101	0.00131	0.00118	0.00101	0.00108	0.00121	0.00135	0.00142	0.00145	0.00138	0.00134	0.00131	0.00137	0.00134	0.00155	0.00158	0.00158	0.00146	0.00157	0.00166	0.0017	0.0017	0.0019	0.0018	0.00163	0.00157	0.0015	0.00169	0.00158	0.00171	0.00168	0.00177	0.00174
1198.54	0.000189203	0.00037	0.000367645	0.000434406	0.000199446	0.000241117	0.000227326	0.000498423	0.000626387	0.000896305	0.00102	0.00103	0.000831765	0.000753923	0.001	0.000982773	0.00097125	0.00126	0.00115	0.000979984	0.001	0.00115	0.0013	0.00137	0.00144	0.00133	0.0013	0.00124	0.00132	0.0013	0.00151	0.00154	0.00154	0.00143	0.00155	0.00162	0.00168	0.00163	0.00187	0.00175	0.00162	0.00153	0.00149	0.00167	0.00156	0.00169	0.00162	0.00173	0.0017
1199.02	0.000154896	0.000309019	0.000345261	0.000394308	0.000154266	0.00018748	0.000173458	0.000467574	0.000588528	0.00084667	0.000986194	0.00101	0.000787116	0.00071977	0.000929376	0.000946112	0.000939604	0.00121	0.00111	0.000951392	0.000920079	0.0011	0.00126	0.00131	0.00143	0.00129	0.00127	0.00119	0.00128	0.00127	0.00146	0.00149	0.00149	0.00139	0.00152	0.00157	0.00166	0.00157	0.00184	0.0017	0.00159	0.00148	0.00148	0.00164	0.00154	0.00166	0.00156	0.00168	0.00167
1199.51	0.000114228	0.000241084	0.000318303	0.000350832	0.000114725	0.000141008	0.000120227	0.000434107	0.000550506	0.00078622	0.000945547	0.00098543	0.00074526	0.000685753	0.000851252	0.000902846	0.000910516	0.00116	0.00106	0.000918618	0.000832063	0.00104	0.00121	0.00126	0.00141	0.00124	0.00123	0.00113	0.00124	0.00122	0.00141	0.00143	0.00143	0.00135	0.00147	0.00153	0.00162	0.00151	0.00179	0.00166	0.00156	0.00144	0.00146	0.0016	0.00152	0.00162	0.0015	0.00163	0.00163
1199.99	6.2893e-05	0.000165304	0.000282792	0.000301028	7.8104e-05	9.86512e-05	6.72673e-05	0.00039401	0.00050801	0.000713797	0.000890229	0.000960092	0.000702313	0.000650676	0.000766702	0.00085102	0.000878011	0.0011	0.001	0.000875953	0.000742539	0.000985629	0.00115	0.0012	0.00139	0.00118	0.00119	0.00108	0.00119	0.00117	0.00134	0.00137	0.00137	0.00129	0.00142	0.00149	0.00158	0.00145	0.00173	0.00161	0.00151	0.00138	0.00143	0.00155	0.00148	0.00157	0.00144	0.00157	0.00158
1200.47	1.65671e-06	8.42018e-05	0.000238962	0.000246123	4.43025e-05	5.99436e-05	1.76608e-05	0.000346787	0.000460907	0.000633421	0.000822868	0.000933826	0.000657745	0.000615603	0.000678883	0.000793191	0.000840031	0.00104	0.00093356	0.000821639	0.000659006	0.000926288	0.00109	0.00115	0.00135	0.00111	0.00113	0.00103	0.00114	0.00111	0.00127	0.0013	0.0013	0.00123	0.00135	0.00144	0.00152	0.00139	0.00166	0.00157	0.00145	0.00132	0.00139	0.00149	0.00144	0.00149	0.00137	0.0015	0.00153
1200.95	-6.43415e-05	3.61162e-06	0.000190861	0.000190728	1.59709e-05	2.63092e-05	-2.41209e-05	0.000295059	0.000413179	0.000551601	0.000750139	0.000909387	0.000614607	0.000582489	0.000594102	0.000735237	0.000798269	0.000984334	0.000856829	0.000758271	0.000590751	0.000868184	0.00104	0.0011	0.0013	0.00105	0.00108	0.000991541	0.00108	0.00106	0.0012	0.00122	0.00122	0.00115	0.00129	0.00139	0.00146	0.00134	0.00159	0.00153	0.00138	0.00126	0.00135	0.00143	0.0014	0.00141	0.00131	0.00143	0.00147
1201.43	-0.000127647	-6.96422e-05	0.000144024	0.000139484	-4.60561e-06	-1.98804e-07	-5.45021e-05	0.000242808	0.000370961	0.00047507	0.000680842	0.000889001	0.000576584	0.000552829	0.000519753	0.000683762	0.000756214	0.000932265	0.000782934	0.000690499	0.000544933	0.000815631	0.000988153	0.00107	0.00124	0.000998482	0.00103	0.000962051	0.00102	0.00101	0.00115	0.00115	0.00115	0.00108	0.00124	0.00135	0.00141	0.0013	0.00153	0.00149	0.00132	0.00122	0.00131	0.00137	0.00134	0.00133	0.00125	0.00136	0.00141
1201.92	-0.000182497	-0.000130462	0.000101535	9.4608e-05	-1.81239e-05	-2.0145e-05	-7.44789e-05	0.000192618	0.00033853	0.000407309	0.000620613	0.000871703	0.000545795	0.000525492	0.000460642	0.000642314	0.000715622	0.00088598	0.000718708	0.000622571	0.000522673	0.000770055	0.00094412	0.00105	0.00117	0.00095976	0.000985264	0.00094847	0.000968128	0.000978456	0.00111	0.00109	0.00109	0.00102	0.0012	0.00132	0.00137	0.00129	0.00148	0.00145	0.00127	0.00118	0.00129	0.00133	0.00129	0.00127	0.0012	0.00131	0.00137
1202.4	-0.000228101	-0.000178158	6.25947e-05	5.42107e-05	-2.97533e-05	-3.75392e-05	-9.01815e-05	0.000143859	0.000315915	0.000347052	0.000569848	0.000852082	0.000519587	0.000496167	0.000416462	0.000608734	0.000675333	0.000842056	0.000666738	0.000554852	0.000518028	0.000729661	0.000903212	0.00104	0.0011	0.000932963	0.000948536	0.000947507	0.000916626	0.000949466	0.00109	0.00103	0.00103	0.000964409	0.00116	0.00129	0.00133	0.00128	0.00144	0.00142	0.00122	0.00115	0.00126	0.0013	0.00124	0.00122	0.00117	0.00125	0.00133
1202.88	-0.000268303	-0.000215483	2.22004e-05	1.40491e-05	-4.74785e-05	-5.91071e-05	-0.000111283	9.29178e-05	0.000298674	0.000289821	0.000522971	0.000822436	0.000491888	0.000458983	0.000382369	0.000576749	0.000631032	0.000794452	0.00062486	0.000485586	0.000519488	0.000689935	0.000859685	0.00102	0.00102	0.000911579	0.000914003	0.000951425	0.000864532	0.000919681	0.00107	0.000975268	0.000975268	0.000915298	0.00113	0.00125	0.00129	0.00128	0.00141	0.00139	0.00117	0.00111	0.00124	0.00127	0.00118	0.00119	0.00114	0.00121	0.0013
1203.36	-0.000309891	-0.000247043	-2.56119e-05	-3.01841e-05	-7.89512e-05	-9.13741e-05	-0.000146693	3.60845e-05	0.000279211	0.000231702	0.000472649	0.000775863	0.000455003	0.000409299	0.000350998	0.000538596	0.000578574	0.000738157	0.000587765	0.000411919	0.000514313	0.000646562	0.000808295	0.000987157	0.000940235	0.000886212	0.00087499	0.000949632	0.000807432	0.0008808	0.00104	0.000922503	0.000922503	0.000866159	0.00108	0.0012	0.00124	0.00126	0.00138	0.00134	0.00111	0.00107	0.00121	0.00124	0.00113	0.00116	0.0011	0.00116	0.00127
1203.85	-0.000358329	-0.000275919	-8.4583e-05	-7.95807e-05	-0.000126984	-0.000136358	-0.00020068	-2.75998e-05	0.000250963	0.000171867	0.000412881	0.000710279	0.000404589	0.000346356	0.000316181	0.000489301	0.000516801	0.000671616	0.000550009	0.000333987	0.000494011	0.000598482	0.000747451	0.000933029	0.000859187	0.000850024	0.000827183	0.000934258	0.000743601	0.000827781	0.001	0.00086908	0.00086908	0.000813871	0.00102	0.00114	0.00117	0.00124	0.00134	0.00129	0.00105	0.00102	0.00116	0.0012	0.00108	0.00113	0.00106	0.00111	0.00123
1204.33	-0.000415931	-0.000303137	-0.000154212	-0.000130959	-0.000188161	-0.000191506	-0.000270886	-9.53493e-05	0.000209458	0.000113797	0.000342542	0.000629439	0.000340519	0.00027384	0.000275033	0.000428999	0.000448369	0.000597619	0.000507745	0.00025587	0.000455633	0.000548151	0.000680244	0.000861112	0.000785125	0.000800527	0.000769291	0.000901817	0.000674868	0.000761458	0.000949732	0.00081739	0.00081739	0.000758139	0.000939936	0.00107	0.00109	0.00119	0.0013	0.00123	0.00098367	0.000958963	0.0011	0.00115	0.00102	0.00109	0.001	0.00106	0.00119
1204.81	-0.000481469	-0.000328301	-0.000229856	-0.000179516	-0.000254064	-0.000250454	-0.000349788	-0.000161763	0.000153106	6.2661e-05	0.000264689	0.000540952	0.000267275	0.000198154	0.000227425	0.000362505	0.000378158	0.000522142	0.000458784	0.000184066	0.000402036	0.000500214	0.000612484	0.000779747	0.000724782	0.000739618	0.000703906	0.000852978	0.000606113	0.000686616	0.000890329	0.000771349	0.000771349	0.000701583	0.000851252	0.000989548	0.000998648	0.00114	0.00124	0.00117	0.000917721	0.000897036	0.00102	0.00108	0.000973176	0.00104	0.000946942	0.001	0.00115
1205.29	-0.000551067	-0.000351609	-0.000305984	-0.000221478	-0.000315553	-0.000305852	-0.000428576	-0.000221743	8.26442e-05	2.19353e-05	0.000185226	0.000453345	0.000191358	0.000125894	0.000175049	0.000296054	0.000310809	0.000450558	0.000401538	0.000124933	0.000338397	0.000457657	0.000549677	0.000698928	0.000681638	0.000672346	0.000635114	0.000790801	0.000542345	0.000609862	0.00082715	0.000733843	0.000733843	0.000647059	0.000759101	0.000916792	0.000911512	0.00108	0.00118	0.00111	0.000857527	0.000839168	0.000939936	0.00101	0.000929277	0.000992138	0.000890429	0.000943622	0.0011
1205.77	-0.000622474	-0.000376273	-0.000379285	-0.000258071	-0.000367268	-0.000354919	-0.000501426	-0.0002738	-2.02117e-06	-1.02052e-05	0.000108395	0.000371194	0.000117476	5.99768e-05	0.000118238	0.000234056	0.00024662	0.000384359	0.000333888	8.02581e-05	0.000268369	0.000418552	0.000493215	0.000625358	0.000652833	0.000602364	0.000565602	0.000717115	0.000484955	0.000534947	0.000761956	0.000702446	0.000702446	0.000594367	0.000668629	0.000850555	0.000832528	0.00102	0.00112	0.00105	0.00080378	0.000786817	0.000858921	0.000922669	0.000888437	0.000932	0.000836578	0.000887308	0.00105
1206.26	-0.000695655	-0.000409311	-0.000450555	-0.00029625	-0.000411429	-0.000400207	-0.00056844	-0.000322208	-0.000101412	-4.15812e-05	3.44939e-05	0.000292971	4.61913e-05	-1.39163e-06	5.5238e-05	0.000175812	0.000180552	0.000320093	0.000252422	4.55617e-05	0.00019159	0.000375836	0.00043948	0.000559331	0.000628676	0.000530104	0.000494376	0.000630833	0.000430724	0.000460907	0.000691793	0.000669592	0.000669592	0.000539094	0.0005803	0.000787382	0.000761292	0.000957602	0.00105	0.00099267	0.000751102	0.000735336	0.000776096	0.000833723	0.000843683	0.000860515	0.000782867	0.000827548	0.00098905
1206.74	-0.000772826	-0.000458002	-0.00052403	-0.000345815	-0.000455983	-0.000448734	-0.000633657	-0.000374187	-0.000216046	-8.27609e-05	-3.90964e-05	0.0002138	-2.54793e-05	-6.31489e-05	-1.62685e-05	0.000116979	0.000105213	0.000250798	0.000154631	1.18953e-05	0.000105644	0.000320027	0.000382204	0.000496167	0.000596988	0.000453079	0.000418353	0.000529772	0.000373051	0.000384094	0.000612019	0.000624927	0.000624927	0.000475037	0.000491424	0.000720003	0.000693718	0.000888835	0.000962151	0.000920677	0.000691926	0.000676461	0.000687412	0.000739585	0.000786817	0.000773706	0.000723687	0.000759533	0.000923001
1207.22	-0.000856498	-0.000528001	-0.000604375	-0.000415335	-0.000511222	-0.000508144	-0.000702437	-0.000437348	-0.000343696	-0.00014189	-0.000116053	0.000127784	-0.000101875	-0.000130462	-9.70056e-05	5.14271e-05	1.45792e-05	0.00017021	4.15521e-05	-3.05485e-05	8.54867e-06	0.000243869	0.000315816	0.000429431	0.000547421	0.000368076	0.000333954	0.000412615	0.000305272	0.000299801	0.000518659	0.000559862	0.000559862	0.000396763	0.000398321	0.000641584	0.000624031	0.00080783	0.000866258	0.000831134	0.000619717	0.000602065	0.00058886	0.00064029	0.000711606	0.000670322	0.000654426	0.000679481	0.00084272
1207.7	-0.000946337	-0.000618768	-0.000693439	-0.000506754	-0.000584323	-0.000582768	-0.000777225	-0.000514664	-0.000477795	-0.000220385	-0.000197666	3.28702e-05	-0.000185246	-0.000205846	-0.000184219	-2.4386e-05	-9.15728e-05	7.5519e-05	-8.0707e-05	-8.79951e-05	-9.71713e-05	0.000146345	0.000239791	0.00035511	0.000476397	0.000274204	0.00023989	0.000282825	0.000224806	0.000207303	0.000412317	0.000472019	0.000472019	0.000304078	0.00030053	0.000550772	0.000549279	0.00071373	0.000758238	0.000724516	0.000533156	0.000509237	0.000480577	0.000538563	0.000617627	0.000554587	0.000574327	0.00058876	0.000748513
1208.18	-0.00104	-0.000723376	-0.00078804	-0.000614963	-0.000675707	-0.000670744	-0.000855936	-0.000603382	-0.000607948	-0.000312077	-0.000280621	-6.71575e-05	-0.000274098	-0.000286979	-0.000271316	-0.000109859	-0.000206376	-2.99853e-05	-0.000201309	-0.00016067	-0.000203992	3.403e-05	0.000158807	0.000274171	0.000388969	0.000174884	0.000138887	0.000148731	0.000134247	0.000110251	0.000299337	0.000366849	0.000366849	0.00020306	0.000201933	0.000452814	0.000471289	0.000611389	0.000644172	0.000609066	0.000437822	0.000402235	0.000368176	0.000440243	0.000510863	0.000436993	0.000488007	0.000493945	0.000646164
1208.67	-0.00113	-0.000830406	-0.000881597	-0.000729231	-0.00077921	-0.000765351	-0.000933013	-0.000695622	-0.000722979	-0.000405438	-0.000358958	-0.000164645	-0.00036356	-0.000369221	-0.00035035	-0.00020058	-0.000318136	-0.000139041	-0.000308104	-0.00024307	-0.000300654	-8.15352e-05	8.1186e-05	0.000191391	0.000295424	7.62813e-05	3.62833e-05	2.20347e-05	4.0558e-05	1.57058e-05	0.000189436	0.000255737	0.000255737	0.000103589	0.000109091	0.000357597	0.000395171	0.000509901	0.000533222	0.00049766	0.000343239	0.000291247	0.000261075	0.000352656	0.000401969	0.000330373	0.000403429	0.000405352	0.000545132
1209.15	-0.0012	-0.000929078	-0.000967099	-0.000837682	-0.000884606	-0.000858317	-0.001	-0.000783112	-0.000814796	-0.000489842	-0.000426689	-0.000251944	-0.000448337	-0.000448337	-0.000416626	-0.000291416	-0.000415335	-0.000243831	-0.000393222	-0.000328069	-0.000378127	-0.00018922	1.34858e-05	0.000112206	0.000207104	-1.51089e-05	-6.27845e-05	-8.78957e-05	-4.87043e-05	-6.99403e-05	9.09625e-05	0.00015062	0.00015062	1.54407e-05	2.78666e-05	0.000274569	0.000326194	0.000416993	0.000433444	0.000402832	0.000258257	0.000187413	0.000168121	0.000280968	0.000301094	0.000245228	0.000327687	0.000330936	0.000454041
1209.63	-0.00126	-0.00101	-0.00104	-0.000933277	-0.000982406	-0.000944221	-0.00107	-0.000860103	-0.000882423	-0.000560167	-0.000481469	-0.000324957	-0.000524692	-0.000522739	-0.000471142	-0.000379385	-0.000491663	-0.000339094	-0.000455884	-0.000410039	-0.000433111	-0.000282674	-4.26083e-05	3.90005e-05	0.000130767	-9.55149e-05	-0.000155073	-0.000176602	-0.000129104	-0.000143645	7.02447e-06	5.99436e-05	5.99436e-05	-5.6258e-05	-3.93946e-05	0.000207966	0.00026585	0.000336308	0.000349075	0.000331268	0.00018685	9.83861e-05	9.30172e-05	0.000224839	0.00021453	0.000185027	0.000263098	0.00027374	0.00037713
1210.11	-0.00131	-0.00108	-0.0011	-0.00102	-0.00107	-0.00102	-0.00112	-0.000927789	-0.000933277	-0.000620422	-0.000527041	-0.000386833	-0.00059425	-0.000596202	-0.000522011	-0.000466111	-0.000549479	-0.0004252	-0.000504239	-0.000488287	-0.000471738	-0.000363759	-9.32954e-05	-3.0913e-05	6.47156e-05	-0.000167228	-0.000241977	-0.000248501	-0.000202269	-0.00020876	-6.65612e-05	-1.62685e-05	-1.62685e-05	-0.000114695	-9.72044e-05	0.000153703	0.00020959	0.000264026	0.000277321	0.000279775	0.0001249	2.3824e-05	3.17104e-05	0.000176872	0.000141008	0.000143163	0.000205281	0.000228619	0.000311572
1210.6	-0.00136	-0.00115	-0.00116	-0.00109	-0.00115	-0.0011	-0.00119	-0.000992257	-0.000978935	-0.000680669	-0.00057165	-0.000445226	-0.000660886	-0.000675244	-0.000580551	-0.000556395	-0.000597923	-0.000505762	-0.000551398	-0.000566057	-0.00050649	-0.000439433	-0.000149011	-0.000104194	1.75611e-06	-0.00023595	-0.000326546	-0.000313103	-0.000273932	-0.000271548	-0.000138743	-8.37548e-05	-8.37548e-05	-0.000168653	-0.000153284	0.000102396	0.000148665	0.000191656	0.000211215	0.000238465	6.37546e-05	-4.27739e-05	-2.56119e-05	0.000126292	7.39946e-05	0.000106638	0.000145748	0.000185524	0.000249604
1211.08	-0.00141	-0.00121	-0.00123	-0.00117	-0.00122	-0.00119	-0.00126	-0.00106	-0.00103	-0.00075179	-0.000623963	-0.000509501	-0.000729694	-0.000765351	-0.000656386	-0.000654732	-0.00064795	-0.000585084	-0.000609867	-0.000647652	-0.000551497	-0.00051804	-0.000219723	-0.000186968	-6.74557e-05	-0.000308567	-0.000411694	-0.000381272	-0.000350781	-0.000338233	-0.00021863	-0.000151032	-0.000151032	-0.000228498	-0.000215616	4.33746e-05	7.45248e-05	0.000111312	0.000143163	0.00019454	-5.99722e-06	-0.000110455	-8.99165e-05	6.28267e-05	5.20207e-06	6.1236e-05	7.60493e-05	0.000134015	0.000182607
1211.56	-0.00147	-0.00128	-0.0013	-0.00126	-0.00129	-0.00128	-0.00135	-0.00114	-0.0011	-0.000840526	-0.000690097	-0.000585779	-0.000803056	-0.0008687	-0.000752947	-0.000762242	-0.000708689	-0.000665286	-0.000686326	-0.000735317	-0.000616584	-0.000604209	-0.000310156	-0.000282078	-0.000149276	-0.000389316	-0.000497554	-0.00046022	-0.000436785	-0.000411131	-0.00031105	-0.00022469	-0.00022469	-0.000301879	-0.000288535	-3.00847e-05	-1.75938e-05	1.94501e-05	6.85929e-05	0.000138622	-8.96515e-05	-0.000187001	-0.000168023	-1.82233e-05	-7.11661e-05	-2.68385e-06	-7.81956e-06	6.74993e-05	0.000104981
1212.04	-0.00154	-0.00137	-0.00139	-0.00136	-0.00137	-0.00139	-0.00145	-0.00123	-0.00118	-0.000944882	-0.000769419	-0.000673689	-0.000879811	-0.000980786	-0.000864501	-0.000874024	-0.000782087	-0.000743951	-0.000778151	-0.000826834	-0.000702999	-0.000695655	-0.000416626	-0.000386039	-0.000243268	-0.000477232	-0.000580286	-0.000549578	-0.000530649	-0.000486897	-0.000413779	-0.000305918	-0.000305918	-0.000389349	-0.000369751	-0.000117312	-0.000125494	-8.01438e-05	-1.18618e-05	6.82615e-05	-0.000184683	-0.000273998	-0.00025913	-0.000113933	-0.000155868	-8.62393e-05	-0.000102869	-1.2889e-05	1.76939e-05
1212.52	-0.00162	-0.00145	-0.00148	-0.00146	-0.00145	-0.00149	-0.00156	-0.00132	-0.00126	-0.00106	-0.000856399	-0.000767931	-0.000955627	-0.00109	-0.000979199	-0.00098115	-0.000864335	-0.000816285	-0.000875578	-0.000916481	-0.000803949	-0.000785295	-0.00052906	-0.000491232	-0.000343199	-0.000567348	-0.000654533	-0.000643218	-0.000627073	-0.00055848	-0.000519165	-0.000391468	-0.000391468	-0.000485341	-0.000452673	-0.000211708	-0.000241281	-0.000178158	-9.32954e-05	-1.19944e-05	-0.000282939	-0.000367235	-0.000356111	-0.000215483	-0.000244659	-0.000182928	-0.000200978	-0.000100583	-7.32532e-05
1213.01	-0.0017	-0.00154	-0.00157	-0.00155	-0.00154	-0.0016	-0.00165	-0.00142	-0.00135	-0.00116	-0.000943295	-0.000861161	-0.00103	-0.0012	-0.00108	-0.00107	-0.000948552	-0.000878092	-0.000966901	-0.000998505	-0.000908479	-0.000865526	-0.000635774	-0.00058922	-0.000441022	-0.000653508	-0.000717058	-0.000733035	-0.000719175	-0.000620058	-0.00061804	-0.00047561	-0.00047561	-0.000581378	-0.000529722	-0.000304892	-0.000355151	-0.000265058	-0.000170441	-9.47199e-05	-0.000374816	-0.000460021	-0.000449032	-0.000312441	-0.000331943	-0.000282376	-0.000293038	-0.000186803	-0.000160372
1213.49	-0.00179	-0.00162	-0.00166	-0.00163	-0.00162	-0.0017	-0.00173	-0.00151	-0.00143	-0.00126	-0.00102	-0.000948552	-0.00109	-0.00128	-0.00117	-0.00115	-0.00103	-0.000929409	-0.00104	-0.00107	-0.00101	-0.00093298	-0.000729231	-0.000675707	-0.000531277	-0.000731844	-0.00076975	-0.00081344	-0.000803783	-0.000670347	-0.000705248	-0.000555104	-0.000555104	-0.000670281	-0.000596765	-0.000391832	-0.00046022	-0.00033628	-0.000241182	-0.000174482	-0.000454063	-0.000546202	-0.000531112	-0.000398618	-0.000413978	-0.00037667	-0.000373724	-0.000265753	-0.000238433
1213.97	-0.00187	-0.00169	-0.00173	-0.00171	-0.0017	-0.00178	-0.00179	-0.00159	-0.0015	-0.00134	-0.0011	-0.00103	-0.00116	-0.00136	-0.00124	-0.00121	-0.00111	-0.00097543	-0.0011	-0.00114	-0.0011	-0.000991431	-0.000809108	-0.000752054	-0.000613937	-0.000803287	-0.00082022	-0.000884705	-0.000881861	-0.000715272	-0.000781426	-0.000630216	-0.000630216	-0.000749937	-0.000655724	-0.000473161	-0.000554839	-0.000395242	-0.000308203	-0.000251083	-0.000521382	-0.000624227	-0.00060186	-0.000474816	-0.000491663	-0.000463066	-0.000444299	-0.000337074	-0.00030764
1214.45	-0.00196	-0.00176	-0.0018	-0.00178	-0.00178	-0.00185	-0.00184	-0.00168	-0.00158	-0.00141	-0.00118	-0.00111	-0.00123	-0.00142	-0.00129	-0.00125	-0.00118	-0.00103	-0.00115	-0.0012	-0.00118	-0.00105	-0.000882026	-0.000824453	-0.000694431	-0.000872735	-0.000879712	-0.000952023	-0.000958834	-0.000765384	-0.000852728	-0.000705381	-0.000705381	-0.000822965	-0.000712559	-0.000554475	-0.000642954	-0.000451746	-0.000377564	-0.000329261	-0.000583496	-0.000697078	-0.000667767	-0.000547857	-0.000569433	-0.000544415	-0.000511322	-0.000405636	-0.000372697
1214.93	-0.00206	-0.00184	-0.00187	-0.00185	-0.00186	-0.00191	-0.0019	-0.00177	-0.00167	-0.00149	-0.00126	-0.0012	-0.00131	-0.00149	-0.00135	-0.0013	-0.00126	-0.00109	-0.00121	-0.00127	-0.00126	-0.00112	-0.000957545	-0.000900014	-0.000779441	-0.000946403	-0.000958007	-0.00102	-0.00104	-0.000831398	-0.000926466	-0.000785328	-0.000785328	-0.000895088	-0.000775108	-0.000643318	-0.000729892	-0.000517312	-0.000455553	-0.000415898	-0.000649604	-0.000769982	-0.000738327	-0.000627139	-0.000652813	-0.000626808	-0.000583331	-0.000478159	-0.000440062
1215.42	-0.00216	-0.00192	-0.00195	-0.00194	-0.00196	-0.00198	-0.00197	-0.00187	-0.00176	-0.00157	-0.00136	-0.0013	-0.00141	-0.00155	-0.00142	-0.00136	-0.00134	-0.00117	-0.00127	-0.00135	-0.00134	-0.0012	-0.00104	-0.000981976	-0.000872503	-0.00103	-0.00106	-0.0011	-0.00113	-0.000918432	-0.00101	-0.000871676	-0.000871676	-0.000970405	-0.000847404	-0.000742925	-0.000819228	-0.000599577	-0.000544051	-0.000514565	-0.000725758	-0.00084757	-0.000820749	-0.000718513	-0.000744778	-0.000714081	-0.000665749	-0.000558711	-0.000513638
1215.9	-0.00227	-0.00201	-0.00203	-0.00203	-0.00206	-0.00204	-0.00205	-0.00197	-0.00186	-0.00165	-0.00147	-0.0014	-0.00152	-0.00163	-0.0015	-0.00144	-0.00143	-0.00126	-0.00134	-0.00145	-0.00144	-0.0013	-0.00114	-0.00107	-0.000971959	-0.00111	-0.00118	-0.00119	-0.00123	-0.00102	-0.00109	-0.000962041	-0.000962041	-0.00105	-0.000928152	-0.000851339	-0.000909835	-0.000698864	-0.000639844	-0.000623665	-0.000812845	-0.000930996	-0.000916745	-0.000821477	-0.000843733	-0.000805867	-0.000758405	-0.000647189	-0.000593522
1216.38	-0.00236	-0.00211	-0.00211	-0.00212	-0.00216	-0.00211	-0.00213	-0.00207	-0.00195	-0.00174	-0.00158	-0.0015	-0.00163	-0.00171	-0.00159	-0.00152	-0.00151	-0.00136	-0.00142	-0.00154	-0.00153	-0.0014	-0.00124	-0.00115	-0.00107	-0.0012	-0.0013	-0.00128	-0.00132	-0.00114	-0.00118	-0.00105	-0.00105	-0.00113	-0.00101	-0.000960652	-0.000996092	-0.000808116	-0.000735152	-0.000735218	-0.000905272	-0.00102	-0.00102	-0.000928714	-0.000943758	-0.000896543	-0.000855605	-0.000738658	-0.000675508
1216.86	-0.00245	-0.00219	-0.0022	-0.0022	-0.00225	-0.00217	-0.0022	-0.00216	-0.00203	-0.00182	-0.00169	-0.0016	-0.00173	-0.00178	-0.00169	-0.0016	-0.00158	-0.00146	-0.0015	-0.00162	-0.00163	-0.00149	-0.00133	-0.00122	-0.00116	-0.00129	-0.00142	-0.00137	-0.0014	-0.00125	-0.00125	-0.00113	-0.00113	-0.00121	-0.00109	-0.00106	-0.00107	-0.000917473	-0.000822701	-0.000839963	-0.000995365	-0.0011	-0.00112	-0.00103	-0.00104	-0.000979497	-0.000949511	-0.000827959	-0.000755428
1217.35	-0.00251	-0.00228	-0.00227	-0.00227	-0.00233	-0.00222	-0.00227	-0.00224	-0.00209	-0.00189	-0.00178	-0.00168	-0.00182	-0.00186	-0.00178	-0.00169	-0.00164	-0.00155	-0.00158	-0.0017	-0.00172	-0.00157	-0.00142	-0.00128	-0.00123	-0.00136	-0.00152	-0.00145	-0.00146	-0.00135	-0.00131	-0.00119	-0.00119	-0.00128	-0.00116	-0.00115	-0.00113	-0.00102	-0.000898196	-0.00093007	-0.00108	-0.00119	-0.00122	-0.00112	-0.00112	-0.00105	-0.00103	-0.000911786	-0.00083077
1217.83	-0.00256	-0.00235	-0.00234	-0.00232	-0.0024	-0.00228	-0.00232	-0.0023	-0.00213	-0.00194	-0.00186	-0.00174	-0.00189	-0.00193	-0.00187	-0.00176	-0.00168	-0.00163	-0.00166	-0.00176	-0.00179	-0.00162	-0.00148	-0.00131	-0.00128	-0.00142	-0.00161	-0.00151	-0.00151	-0.00143	-0.00137	-0.00125	-0.00125	-0.00135	-0.00121	-0.00122	-0.00118	-0.00111	-0.000962966	-0.001	-0.00115	-0.00127	-0.00129	-0.00119	-0.00119	-0.00111	-0.00111	-0.000990935	-0.000903089
1218.31	-0.0026	-0.00241	-0.0024	-0.00236	-0.00245	-0.00233	-0.00235	-0.00236	-0.00216	-0.00199	-0.00192	-0.00179	-0.00195	-0.002	-0.00195	-0.00182	-0.00172	-0.0017	-0.00173	-0.00182	-0.00185	-0.00167	-0.00153	-0.00134	-0.00132	-0.00147	-0.00167	-0.00157	-0.00156	-0.00149	-0.00142	-0.0013	-0.0013	-0.00141	-0.00127	-0.00129	-0.00123	-0.00119	-0.00102	-0.00106	-0.00121	-0.00135	-0.00136	-0.00124	-0.00126	-0.00115	-0.00117	-0.00107	-0.000975959
1218.79	-0.00264	-0.00247	-0.00245	-0.0024	-0.00251	-0.0024	-0.00239	-0.00241	-0.0022	-0.00204	-0.00198	-0.00183	-0.002	-0.00207	-0.00203	-0.00188	-0.00176	-0.00176	-0.00181	-0.00187	-0.00191	-0.00171	-0.00158	-0.00137	-0.00136	-0.00152	-0.00172	-0.00162	-0.0016	-0.00155	-0.00147	-0.00136	-0.00136	-0.00148	-0.00132	-0.00135	-0.00127	-0.00126	-0.00108	-0.00112	-0.00127	-0.00142	-0.00141	-0.00129	-0.00132	-0.0012	-0.00122	-0.00115	-0.00105
1219.27	-0.00269	-0.00253	-0.0025	-0.00244	-0.00256	-0.00246	-0.00243	-0.00247	-0.00224	-0.00208	-0.00202	-0.00186	-0.00205	-0.00214	-0.0021	-0.00194	-0.0018	-0.00182	-0.00188	-0.00193	-0.00195	-0.00175	-0.00161	-0.00141	-0.0014	-0.00158	-0.00176	-0.00167	-0.00165	-0.0016	-0.00153	-0.00143	-0.00143	-0.00155	-0.00137	-0.00141	-0.00132	-0.00133	-0.00114	-0.00117	-0.00133	-0.0015	-0.00146	-0.00133	-0.00137	-0.00124	-0.00128	-0.00124	-0.00113
1219.76	-0.00274	-0.00258	-0.00254	-0.00249	-0.00261	-0.00253	-0.00247	-0.00252	-0.00228	-0.00213	-0.00207	-0.00189	-0.00209	-0.0022	-0.00216	-0.00199	-0.00185	-0.00188	-0.00195	-0.00198	-0.00199	-0.00181	-0.00165	-0.00145	-0.00144	-0.00163	-0.00179	-0.00172	-0.0017	-0.00164	-0.00159	-0.00149	-0.00149	-0.00163	-0.00143	-0.00147	-0.00136	-0.0014	-0.0012	-0.00122	-0.00139	-0.00156	-0.0015	-0.00137	-0.00141	-0.00127	-0.00132	-0.00132	-0.00121
1220.24	-0.00279	-0.00262	-0.00257	-0.00254	-0.00265	-0.00259	-0.00252	-0.00256	-0.00234	-0.00217	-0.00211	-0.00192	-0.00212	-0.00226	-0.0022	-0.00204	-0.0019	-0.00192	-0.00201	-0.00204	-0.00201	-0.00186	-0.00167	-0.00148	-0.00149	-0.00167	-0.00182	-0.00176	-0.00176	-0.00168	-0.00165	-0.00156	-0.00156	-0.0017	-0.00149	-0.00152	-0.00141	-0.00146	-0.00125	-0.00127	-0.00145	-0.00161	-0.00154	-0.0014	-0.00145	-0.0013	-0.00136	-0.00139	-0.00127
1220.72	-0.00283	-0.00264	-0.0026	-0.00259	-0.00269	-0.00264	-0.00257	-0.00259	-0.00238	-0.0022	-0.00214	-0.00194	-0.00215	-0.00229	-0.00223	-0.00207	-0.00195	-0.00195	-0.00205	-0.00207	-0.00203	-0.00192	-0.0017	-0.00152	-0.00153	-0.00171	-0.00183	-0.00179	-0.00181	-0.00171	-0.0017	-0.00161	-0.00161	-0.00175	-0.00154	-0.00156	-0.00145	-0.0015	-0.00129	-0.00131	-0.0015	-0.00164	-0.00157	-0.00142	-0.00147	-0.00132	-0.00139	-0.00145	-0.00132
1221.2	-0.00286	-0.00265	-0.00261	-0.00263	-0.00272	-0.00267	-0.00261	-0.00261	-0.00242	-0.00222	-0.00216	-0.00196	-0.00216	-0.00232	-0.00224	-0.0021	-0.00198	-0.00196	-0.00208	-0.0021	-0.00203	-0.00196	-0.00171	-0.00154	-0.00157	-0.00173	-0.00183	-0.00181	-0.00186	-0.00173	-0.00172	-0.00165	-0.00165	-0.00179	-0.00158	-0.00159	-0.00148	-0.00152	-0.00131	-0.00134	-0.00154	-0.00164	-0.00159	-0.00144	-0.00148	-0.00133	-0.00142	-0.00148	-0.00134
1221.68	-0.00288	-0.00265	-0.00262	-0.00265	-0.00273	-0.00269	-0.00265	-0.00261	-0.00244	-0.00223	-0.00218	-0.00196	-0.00217	-0.00232	-0.00223	-0.00213	-0.002	-0.00198	-0.0021	-0.0021	-0.00203	-0.002	-0.00173	-0.00156	-0.0016	-0.00174	-0.00182	-0.00182	-0.00189	-0.00174	-0.00174	-0.00167	-0.00167	-0.00182	-0.00162	-0.0016	-0.0015	-0.00152	-0.00132	-0.00136	-0.00157	-0.00163	-0.0016	-0.00144	-0.00148	-0.00134	-0.00144	-0.0015	-0.00135
1222.17	-0.0029	-0.00264	-0.00263	-0.00267	-0.00274	-0.0027	-0.00268	-0.0026	-0.00246	-0.00224	-0.00218	-0.00198	-0.00219	-0.00233	-0.00222	-0.00215	-0.00203	-0.00199	-0.00211	-0.0021	-0.00202	-0.00203	-0.00175	-0.00157	-0.00162	-0.00176	-0.00181	-0.00184	-0.00192	-0.00176	-0.00174	-0.00168	-0.00168	-0.00183	-0.00165	-0.0016	-0.00152	-0.00152	-0.00133	-0.00137	-0.0016	-0.00163	-0.00161	-0.00145	-0.00149	-0.00135	-0.00146	-0.00151	-0.00136
1222.65	-0.00291	-0.00265	-0.00265	-0.00268	-0.00275	-0.00271	-0.00271	-0.0026	-0.00247	-0.00225	-0.00219	-0.00199	-0.00222	-0.00234	-0.00222	-0.00219	-0.00205	-0.00202	-0.00212	-0.0021	-0.00203	-0.00205	-0.00179	-0.00159	-0.00164	-0.00178	-0.00182	-0.00186	-0.00194	-0.00179	-0.00175	-0.0017	-0.0017	-0.00185	-0.00169	-0.00161	-0.00155	-0.00152	-0.00135	-0.00139	-0.00163	-0.00163	-0.00162	-0.00146	-0.0015	-0.00137	-0.00149	-0.00153	-0.00138
1223.13	-0.00293	-0.00267	-0.00267	-0.0027	-0.00275	-0.00274	-0.00274	-0.00261	-0.00248	-0.00228	-0.0022	-0.00202	-0.00227	-0.00236	-0.00222	-0.00224	-0.00209	-0.00205	-0.00214	-0.00211	-0.00206	-0.00207	-0.00183	-0.00161	-0.00167	-0.00181	-0.00183	-0.00189	-0.00196	-0.00184	-0.00176	-0.00173	-0.00173	-0.00187	-0.00174	-0.00163	-0.00158	-0.00154	-0.00138	-0.00142	-0.00167	-0.00164	-0.00165	-0.00148	-0.00152	-0.00141	-0.00153	-0.00155	-0.00141
1223.61	-0.00296	-0.0027	-0.0027	-0.00272	-0.00276	-0.00277	-0.00277	-0.00263	-0.0025	-0.00231	-0.00222	-0.00207	-0.00233	-0.00239	-0.00224	-0.00229	-0.00213	-0.00209	-0.00217	-0.00212	-0.0021	-0.00209	-0.00188	-0.00165	-0.00171	-0.00185	-0.00186	-0.00193	-0.00199	-0.00189	-0.00179	-0.00176	-0.00176	-0.0019	-0.00178	-0.00166	-0.00163	-0.00156	-0.00142	-0.00145	-0.00172	-0.00168	-0.00168	-0.0015	-0.00155	-0.00147	-0.00158	-0.00158	-0.00146
1224.09	-0.00298	-0.00274	-0.00274	-0.00275	-0.00277	-0.00281	-0.00279	-0.00266	-0.00251	-0.00235	-0.00224	-0.00211	-0.00239	-0.00243	-0.00227	-0.00234	-0.00217	-0.00213	-0.0022	-0.00215	-0.00214	-0.0021	-0.00193	-0.00169	-0.00175	-0.00189	-0.00189	-0.00195	-0.00201	-0.00194	-0.00183	-0.0018	-0.0018	-0.00193	-0.00183	-0.0017	-0.00167	-0.0016	-0.00147	-0.00149	-0.00176	-0.00172	-0.00172	-0.00154	-0.00157	-0.00153	-0.00162	-0.00161	-0.00152
1224.58	-0.003	-0.00278	-0.00276	-0.00277	-0.00278	-0.00285	-0.00281	-0.00268	-0.00252	-0.00238	-0.00225	-0.00215	-0.00245	-0.00247	-0.00229	-0.00238	-0.0022	-0.00214	-0.00222	-0.00218	-0.00219	-0.00211	-0.00196	-0.00172	-0.00179	-0.00193	-0.00193	-0.00197	-0.00203	-0.00197	-0.00187	-0.00183	-0.00183	-0.00196	-0.00186	-0.00172	-0.00171	-0.00163	-0.00151	-0.00153	-0.00179	-0.00177	-0.00175	-0.00158	-0.0016	-0.00159	-0.00165	-0.00164	-0.00156
1225.06	-0.003	-0.00282	-0.00278	-0.00279	-0.00278	-0.00288	-0.00282	-0.0027	-0.00252	-0.0024	-0.00226	-0.00217	-0.00249	-0.00251	-0.0023	-0.0024	-0.00222	-0.00215	-0.00224	-0.00221	-0.00222	-0.00211	-0.00197	-0.00174	-0.00182	-0.00195	-0.00195	-0.00197	-0.00203	-0.00199	-0.0019	-0.00186	-0.00186	-0.00199	-0.00188	-0.00174	-0.00174	-0.00166	-0.00154	-0.00156	-0.00181	-0.0018	-0.00177	-0.00161	-0.00161	-0.00163	-0.00167	-0.00165	-0.00159
1225.54	-0.003	-0.00284	-0.00279	-0.0028	-0.00278	-0.0029	-0.00282	-0.0027	-0.00252	-0.00241	-0.00227	-0.00218	-0.00251	-0.00253	-0.00231	-0.00241	-0.00222	-0.00213	-0.00225	-0.00224	-0.00224	-0.0021	-0.00197	-0.00176	-0.00184	-0.00197	-0.00196	-0.00196	-0.00203	-0.00199	-0.00192	-0.00188	-0.00188	-0.002	-0.00189	-0.00175	-0.00176	-0.00168	-0.00155	-0.00158	-0.00181	-0.00184	-0.00179	-0.00163	-0.00161	-0.00166	-0.00167	-0.00166	-0.00161
1226.02	-0.00298	-0.00287	-0.0028	-0.0028	-0.00278	-0.00291	-0.00282	-0.0027	-0.00251	-0.00242	-0.00227	-0.00217	-0.00251	-0.00254	-0.00231	-0.00239	-0.00222	-0.00212	-0.00225	-0.00226	-0.00225	-0.00209	-0.00195	-0.00177	-0.00186	-0.00198	-0.00197	-0.00195	-0.00202	-0.00198	-0.00192	-0.00189	-0.00189	-0.00202	-0.0019	-0.00175	-0.00176	-0.00169	-0.00155	-0.0016	-0.0018	-0.00186	-0.0018	-0.00166	-0.00161	-0.00167	-0.00167	-0.00165	-0.00161
1226.51	-0.00297	-0.00289	-0.00282	-0.00279	-0.00279	-0.00291	-0.00283	-0.0027	-0.0025	-0.00242	-0.00228	-0.00216	-0.0025	-0.00254	-0.00232	-0.00237	-0.00221	-0.0021	-0.00226	-0.0023	-0.00225	-0.00209	-0.00193	-0.00178	-0.00187	-0.00198	-0.00197	-0.00195	-0.00202	-0.00197	-0.00192	-0.00191	-0.00191	-0.00203	-0.0019	-0.00175	-0.00176	-0.00171	-0.00155	-0.00163	-0.00179	-0.00188	-0.0018	-0.00168	-0.00162	-0.00167	-0.00168	-0.00165	-0.00161
1226.99	-0.00297	-0.00291	-0.00284	-0.00279	-0.00281	-0.00292	-0.00284	-0.0027	-0.00251	-0.00243	-0.0023	-0.00215	-0.00249	-0.00254	-0.00233	-0.00236	-0.00221	-0.0021	-0.00228	-0.00233	-0.00225	-0.0021	-0.00192	-0.0018	-0.00189	-0.00198	-0.00198	-0.00197	-0.00202	-0.00196	-0.00192	-0.00193	-0.00193	-0.00204	-0.00191	-0.00176	-0.00176	-0.00173	-0.00154	-0.00165	-0.00179	-0.00191	-0.00181	-0.00171	-0.00163	-0.00167	-0.00168	-0.00166	-0.00161
1227.47	-0.00297	-0.00293	-0.00287	-0.00279	-0.00283	-0.00292	-0.00285	-0.00271	-0.00253	-0.00246	-0.00231	-0.00216	-0.00248	-0.00253	-0.00235	-0.00235	-0.00221	-0.00212	-0.0023	-0.00236	-0.00225	-0.00211	-0.00192	-0.00182	-0.00191	-0.00199	-0.00199	-0.002	-0.00202	-0.00196	-0.00192	-0.00196	-0.00196	-0.00205	-0.00192	-0.00178	-0.00176	-0.00175	-0.00154	-0.00168	-0.00179	-0.00193	-0.00181	-0.00173	-0.00165	-0.00168	-0.0017	-0.00167	-0.00162
1227.95	-0.00298	-0.00294	-0.00289	-0.00279	-0.00284	-0.00291	-0.00287	-0.00272	-0.00255	-0.00248	-0.00233	-0.00216	-0.00248	-0.00253	-0.00237	-0.00235	-0.00222	-0.00214	-0.00232	-0.00239	-0.00224	-0.00213	-0.00193	-0.00183	-0.00192	-0.002	-0.002	-0.00204	-0.00203	-0.00197	-0.00191	-0.00199	-0.00199	-0.00206	-0.00193	-0.0018	-0.00175	-0.00178	-0.00155	-0.0017	-0.00179	-0.00195	-0.00182	-0.00175	-0.00167	-0.00168	-0.00171	-0.00169	-0.00163
1228.43	-0.00298	-0.00295	-0.00291	-0.00279	-0.00285	-0.0029	-0.00288	-0.00272	-0.00257	-0.0025	-0.00234	-0.00218	-0.00247	-0.00252	-0.00239	-0.00235	-0.00223	-0.00216	-0.00234	-0.0024	-0.00223	-0.00215	-0.00194	-0.00184	-0.00193	-0.00201	-0.00201	-0.00207	-0.00204	-0.00197	-0.0019	-0.00201	-0.00201	-0.00205	-0.00193	-0.00181	-0.00173	-0.00179	-0.00155	-0.00171	-0.00179	-0.00196	-0.00182	-0.00176	-0.00169	-0.00168	-0.00171	-0.00172	-0.00165
1228.91	-0.00298	-0.00294	-0.00291	-0.00278	-0.00285	-0.00287	-0.00287	-0.00273	-0.00259	-0.00251	-0.00234	-0.00219	-0.00247	-0.00251	-0.0024	-0.00235	-0.00224	-0.00216	-0.00234	-0.0024	-0.00221	-0.00217	-0.00194	-0.00183	-0.00193	-0.00202	-0.00201	-0.00209	-0.00203	-0.00198	-0.00189	-0.00202	-0.00202	-0.00203	-0.00193	-0.00181	-0.00171	-0.0018	-0.00155	-0.00169	-0.00178	-0.00196	-0.00181	-0.00175	-0.00171	-0.00167	-0.0017	-0.00173	-0.00167
1229.4	-0.00297	-0.00292	-0.0029	-0.00278	-0.00283	-0.00284	-0.00286	-0.00273	-0.00259	-0.00252	-0.00233	-0.00221	-0.00247	-0.0025	-0.00241	-0.00236	-0.00225	-0.00216	-0.00233	-0.00238	-0.00219	-0.00217	-0.00194	-0.00182	-0.00191	-0.00202	-0.00201	-0.00209	-0.00202	-0.00198	-0.00187	-0.00201	-0.00201	-0.002	-0.00193	-0.00181	-0.00168	-0.0018	-0.00154	-0.00167	-0.00178	-0.00196	-0.00179	-0.00174	-0.00171	-0.00166	-0.00168	-0.00174	-0.00168
1229.88	-0.00296	-0.0029	-0.00288	-0.00278	-0.00281	-0.00281	-0.00285	-0.00273	-0.00258	-0.00251	-0.00232	-0.00222	-0.00247	-0.0025	-0.0024	-0.00236	-0.00225	-0.00214	-0.00231	-0.00235	-0.00217	-0.00217	-0.00194	-0.0018	-0.0019	-0.00202	-0.00201	-0.00209	-0.00201	-0.00197	-0.00185	-0.002	-0.002	-0.00197	-0.00192	-0.0018	-0.00164	-0.00179	-0.00154	-0.00164	-0.00177	-0.00194	-0.00177	-0.00171	-0.00172	-0.00166	-0.00165	-0.00174	-0.00167
1230.36	-0.00295	-0.00288	-0.00286	-0.00279	-0.00279	-0.00279	-0.00284	-0.00273	-0.00257	-0.00251	-0.00231	-0.00223	-0.00248	-0.0025	-0.0024	-0.00237	-0.00226	-0.00212	-0.00229	-0.00233	-0.00216	-0.00217	-0.00194	-0.00179	-0.00188	-0.00202	-0.00202	-0.00208	-0.002	-0.00196	-0.00185	-0.00199	-0.00199	-0.00194	-0.00192	-0.0018	-0.00162	-0.00178	-0.00153	-0.00162	-0.00176	-0.00194	-0.00175	-0.00169	-0.00173	-0.00166	-0.00162	-0.00174	-0.00167
1230.84	-0.00295	-0.00288	-0.00284	-0.00281	-0.00277	-0.00278	-0.00285	-0.00273	-0.00256	-0.00251	-0.00231	-0.00225	-0.00249	-0.00251	-0.00239	-0.00238	-0.00227	-0.00211	-0.00226	-0.00231	-0.00217	-0.00217	-0.00195	-0.0018	-0.00186	-0.00203	-0.00203	-0.00208	-0.002	-0.00195	-0.00185	-0.00198	-0.00198	-0.00193	-0.00193	-0.0018	-0.00162	-0.00178	-0.00153	-0.0016	-0.00177	-0.00193	-0.00174	-0.00167	-0.00174	-0.00167	-0.00161	-0.00175	-0.00166
1231.33	-0.00295	-0.00288	-0.00282	-0.00283	-0.00277	-0.00278	-0.00286	-0.00274	-0.00255	-0.00252	-0.00231	-0.00226	-0.0025	-0.00253	-0.00239	-0.0024	-0.00229	-0.0021	-0.00225	-0.00229	-0.00219	-0.00218	-0.00196	-0.00182	-0.00186	-0.00204	-0.00204	-0.00209	-0.00201	-0.00195	-0.00186	-0.00198	-0.00198	-0.00192	-0.00195	-0.00182	-0.00162	-0.00178	-0.00153	-0.00161	-0.00177	-0.00194	-0.00173	-0.00166	-0.00175	-0.00169	-0.00161	-0.00177	-0.00165
1231.81	-0.00295	-0.00289	-0.0028	-0.00285	-0.00278	-0.00278	-0.00289	-0.00275	-0.00255	-0.00252	-0.00233	-0.00227	-0.00251	-0.00255	-0.00239	-0.00241	-0.0023	-0.0021	-0.00224	-0.00229	-0.00222	-0.00218	-0.00197	-0.00184	-0.00185	-0.00204	-0.00206	-0.0021	-0.00202	-0.00194	-0.00188	-0.00198	-0.00198	-0.00192	-0.00196	-0.00183	-0.00164	-0.00177	-0.00153	-0.00162	-0.00178	-0.00194	-0.00174	-0.00167	-0.00175	-0.00171	-0.00162	-0.00178	-0.00163
1232.29	-0.00295	-0.0029	-0.00277	-0.00287	-0.00279	-0.00278	-0.00292	-0.00275	-0.00254	-0.00253	-0.00234	-0.00227	-0.0025	-0.00257	-0.00239	-0.00242	-0.00232	-0.00211	-0.00223	-0.00228	-0.00225	-0.00219	-0.00198	-0.00186	-0.00184	-0.00204	-0.00206	-0.00211	-0.00204	-0.00193	-0.0019	-0.00197	-0.00197	-0.00192	-0.00198	-0.00184	-0.00166	-0.00177	-0.00153	-0.00164	-0.00179	-0.00194	-0.00175	-0.00167	-0.00175	-0.00173	-0.00163	-0.00179	-0.00161
1232.77	-0.00296	-0.0029	-0.00273	-0.00286	-0.0028	-0.00278	-0.00294	-0.00275	-0.00253	-0.00253	-0.00235	-0.00227	-0.00247	-0.00257	-0.00238	-0.00242	-0.00233	-0.00211	-0.00223	-0.00227	-0.00227	-0.00218	-0.00197	-0.00188	-0.00184	-0.00204	-0.00205	-0.00212	-0.00204	-0.00193	-0.00192	-0.00197	-0.00197	-0.00192	-0.00198	-0.00185	-0.00168	-0.00176	-0.00153	-0.00165	-0.00179	-0.00193	-0.00176	-0.00168	-0.00174	-0.00175	-0.00165	-0.00178	-0.00159
1233.26	-0.00296	-0.0029	-0.00269	-0.00285	-0.00281	-0.00278	-0.00295	-0.00273	-0.00252	-0.00252	-0.00236	-0.00226	-0.00244	-0.00256	-0.00238	-0.00241	-0.00233	-0.00212	-0.00223	-0.00226	-0.00228	-0.00217	-0.00196	-0.00188	-0.00182	-0.00203	-0.00204	-0.00211	-0.00204	-0.00192	-0.00192	-0.00195	-0.00195	-0.00192	-0.00199	-0.00184	-0.00169	-0.00176	-0.00152	-0.00166	-0.00179	-0.00193	-0.00177	-0.00168	-0.00173	-0.00174	-0.00166	-0.00176	-0.00156
1233.74	-0.00296	-0.0029	-0.00266	-0.00281	-0.00282	-0.00277	-0.00296	-0.00272	-0.00251	-0.00251	-0.00236	-0.00224	-0.0024	-0.00254	-0.00237	-0.00239	-0.00232	-0.00214	-0.00223	-0.00226	-0.00227	-0.00216	-0.00194	-0.00186	-0.00182	-0.00203	-0.00201	-0.0021	-0.00204	-0.00192	-0.00192	-0.00193	-0.00193	-0.00192	-0.00199	-0.00183	-0.0017	-0.00175	-0.00152	-0.00166	-0.00179	-0.00192	-0.00178	-0.00168	-0.00171	-0.00174	-0.00167	-0.00173	-0.00155
1234.22	-0.00297	-0.00289	-0.00264	-0.00278	-0.00282	-0.00276	-0.00297	-0.0027	-0.0025	-0.0025	-0.00236	-0.00223	-0.00236	-0.00252	-0.00237	-0.00238	-0.00232	-0.00216	-0.00224	-0.00226	-0.00226	-0.00214	-0.00193	-0.00185	-0.00181	-0.00203	-0.00199	-0.00209	-0.00204	-0.00194	-0.00192	-0.0019	-0.0019	-0.00193	-0.00199	-0.00182	-0.0017	-0.00175	-0.00153	-0.00166	-0.0018	-0.00191	-0.00179	-0.00169	-0.0017	-0.00172	-0.00169	-0.00171	-0.00154
1234.7	-0.00298	-0.00289	-0.00263	-0.00274	-0.00282	-0.00276	-0.00298	-0.0027	-0.00251	-0.00249	-0.00236	-0.00222	-0.00233	-0.0025	-0.00237	-0.00237	-0.00232	-0.00219	-0.00226	-0.00226	-0.00224	-0.00213	-0.00191	-0.00183	-0.00181	-0.00203	-0.00197	-0.00208	-0.00204	-0.00196	-0.00191	-0.00188	-0.00188	-0.00193	-0.00199	-0.00181	-0.00171	-0.00175	-0.00155	-0.00165	-0.0018	-0.00192	-0.0018	-0.0017	-0.00169	-0.00171	-0.0017	-0.00169	-0.00155
1235.18	-0.00299	-0.00288	-0.00263	-0.00271	-0.00282	-0.00276	-0.00298	-0.00269	-0.00253	-0.00248	-0.00235	-0.00222	-0.00232	-0.00247	-0.00238	-0.00236	-0.00232	-0.00222	-0.00227	-0.00227	-0.00223	-0.00212	-0.00191	-0.00181	-0.00182	-0.00203	-0.00196	-0.00208	-0.00204	-0.00198	-0.00189	-0.00185	-0.00185	-0.00194	-0.00199	-0.0018	-0.00171	-0.00175	-0.00157	-0.00165	-0.00181	-0.00193	-0.0018	-0.00171	-0.0017	-0.00169	-0.00172	-0.00167	-0.00156
1235.66	-0.00299	-0.00286	-0.00264	-0.00268	-0.0028	-0.00276	-0.00297	-0.00269	-0.00254	-0.00247	-0.00233	-0.00222	-0.00231	-0.00245	-0.00239	-0.00236	-0.00232	-0.00224	-0.00228	-0.00228	-0.00221	-0.00211	-0.0019	-0.0018	-0.00182	-0.00203	-0.00195	-0.00207	-0.00204	-0.002	-0.00188	-0.00183	-0.00183	-0.00194	-0.00198	-0.00179	-0.00171	-0.00174	-0.00158	-0.00164	-0.0018	-0.00193	-0.00179	-0.00171	-0.00171	-0.00167	-0.00172	-0.00167	-0.00157
1236.15	-0.00296	-0.00284	-0.00265	-0.00266	-0.00278	-0.00275	-0.00296	-0.00268	-0.00255	-0.00245	-0.00231	-0.00221	-0.0023	-0.00241	-0.00238	-0.00236	-0.0023	-0.00224	-0.00228	-0.00227	-0.00219	-0.00208	-0.00189	-0.00178	-0.00181	-0.002	-0.00194	-0.00205	-0.00202	-0.002	-0.00185	-0.0018	-0.0018	-0.00193	-0.00196	-0.00177	-0.00169	-0.00172	-0.00157	-0.00162	-0.00178	-0.00192	-0.00176	-0.0017	-0.00171	-0.00164	-0.00172	-0.00166	-0.00157
1236.63	-0.00292	-0.00281	-0.00264	-0.00262	-0.00274	-0.00273	-0.00292	-0.00267	-0.00254	-0.00243	-0.00227	-0.00219	-0.00227	-0.00238	-0.00236	-0.00235	-0.00226	-0.00222	-0.00225	-0.00225	-0.00217	-0.00205	-0.00188	-0.00176	-0.00179	-0.00196	-0.00193	-0.00202	-0.002	-0.00199	-0.00181	-0.00176	-0.00176	-0.00191	-0.00191	-0.00174	-0.00166	-0.00168	-0.00154	-0.0016	-0.00175	-0.0019	-0.00172	-0.00168	-0.00169	-0.00159	-0.0017	-0.00164	-0.00156
1237.11	-0.00287	-0.00276	-0.00261	-0.00258	-0.00268	-0.00269	-0.00288	-0.00264	-0.00252	-0.00239	-0.00221	-0.00215	-0.00225	-0.00234	-0.00232	-0.00233	-0.00222	-0.00219	-0.00221	-0.00221	-0.00215	-0.00201	-0.00186	-0.00173	-0.00176	-0.00191	-0.0019	-0.00198	-0.00196	-0.00196	-0.00176	-0.00172	-0.00172	-0.00187	-0.00185	-0.00169	-0.00163	-0.00162	-0.00148	-0.00157	-0.0017	-0.00186	-0.00167	-0.00164	-0.00166	-0.00154	-0.00168	-0.00162	-0.00153
1237.59	-0.00281	-0.00271	-0.00258	-0.00255	-0.00262	-0.00265	-0.00282	-0.00262	-0.00248	-0.00235	-0.00216	-0.0021	-0.00221	-0.0023	-0.00227	-0.0023	-0.00216	-0.00214	-0.00216	-0.00216	-0.00212	-0.00197	-0.00183	-0.0017	-0.00172	-0.00184	-0.00187	-0.00193	-0.00192	-0.00192	-0.0017	-0.00168	-0.00168	-0.00182	-0.00179	-0.00165	-0.00158	-0.00156	-0.00142	-0.00154	-0.00164	-0.00181	-0.00161	-0.00159	-0.00162	-0.00149	-0.00164	-0.0016	-0.0015
1238.08	-0.00275	-0.00266	-0.00253	-0.00251	-0.00256	-0.00261	-0.00277	-0.00259	-0.00244	-0.00231	-0.0021	-0.00205	-0.00217	-0.00227	-0.00222	-0.00226	-0.00211	-0.0021	-0.00211	-0.00211	-0.00209	-0.00194	-0.0018	-0.00167	-0.00168	-0.00178	-0.00184	-0.00188	-0.00188	-0.00188	-0.00164	-0.00165	-0.00165	-0.00178	-0.00173	-0.00162	-0.00154	-0.00151	-0.00135	-0.00151	-0.0016	-0.00175	-0.00156	-0.00154	-0.00157	-0.00145	-0.0016	-0.00157	-0.00146
1238.56	-0.00272	-0.00263	-0.00249	-0.00248	-0.0025	-0.00257	-0.00272	-0.00258	-0.00241	-0.00227	-0.00206	-0.00199	-0.00214	-0.00226	-0.00218	-0.00222	-0.00206	-0.00206	-0.00206	-0.00207	-0.00207	-0.00191	-0.00178	-0.00164	-0.00164	-0.00173	-0.0018	-0.00185	-0.00185	-0.00184	-0.00158	-0.00162	-0.00162	-0.00174	-0.00168	-0.00159	-0.00151	-0.00147	-0.0013	-0.00149	-0.00156	-0.0017	-0.00151	-0.0015	-0.00151	-0.00142	-0.00156	-0.00155	-0.00143
1239.04	-0.0027	-0.0026	-0.00245	-0.00246	-0.00246	-0.00255	-0.00268	-0.00256	-0.00238	-0.00225	-0.00203	-0.00195	-0.00212	-0.00225	-0.00216	-0.00218	-0.00201	-0.00203	-0.00202	-0.00205	-0.00204	-0.00189	-0.00176	-0.00162	-0.0016	-0.00169	-0.00177	-0.00182	-0.00182	-0.0018	-0.00153	-0.0016	-0.0016	-0.0017	-0.00165	-0.00157	-0.00148	-0.00144	-0.00125	-0.00147	-0.00154	-0.00166	-0.00148	-0.00147	-0.00147	-0.00141	-0.00152	-0.00153	-0.00141
1239.52	-0.00269	-0.00258	-0.00242	-0.00245	-0.00243	-0.00254	-0.00266	-0.00256	-0.00236	-0.00223	-0.00201	-0.00191	-0.0021	-0.00224	-0.00215	-0.00215	-0.00198	-0.002	-0.00198	-0.00205	-0.00201	-0.00187	-0.00174	-0.0016	-0.00157	-0.00166	-0.00174	-0.0018	-0.0018	-0.00177	-0.00149	-0.00159	-0.00159	-0.00168	-0.00163	-0.00156	-0.00146	-0.00143	-0.00123	-0.00145	-0.00152	-0.00163	-0.00145	-0.00144	-0.00142	-0.0014	-0.00148	-0.00151	-0.00138
1240	-0.00269	-0.00257	-0.0024	-0.00244	-0.00242	-0.00254	-0.00263	-0.00255	-0.00234	-0.00221	-0.002	-0.00189	-0.00209	-0.00224	-0.00215	-0.00212	-0.00194	-0.00198	-0.00195	-0.00205	-0.00198	-0.00184	-0.00171	-0.00158	-0.00154	-0.00163	-0.00171	-0.0018	-0.00177	-0.00174	-0.00146	-0.00157	-0.00157	-0.00165	-0.00161	-0.00155	-0.00145	-0.00141	-0.00121	-0.00142	-0.00151	-0.0016	-0.00141	-0.00142	-0.00138	-0.00139	-0.00142	-0.00149	-0.00136
1240.49	-0.00268	-0.00256	-0.00238	-0.00243	-0.00241	-0.00252	-0.00261	-0.00253	-0.00232	-0.00218	-0.00198	-0.00187	-0.00207	-0.00223	-0.00216	-0.00209	-0.00191	-0.00194	-0.00192	-0.00205	-0.00195	-0.00181	-0.00167	-0.00155	-0.00151	-0.00161	-0.00168	-0.00179	-0.00174	-0.0017	-0.00143	-0.00156	-0.00156	-0.00162	-0.00158	-0.00153	-0.00143	-0.0014	-0.0012	-0.00138	-0.00149	-0.00158	-0.00138	-0.0014	-0.00134	-0.00137	-0.00136	-0.00146	-0.00133
1240.97	-0.00267	-0.00255	-0.00236	-0.00241	-0.00241	-0.0025	-0.00258	-0.0025	-0.00228	-0.00214	-0.00197	-0.00186	-0.00206	-0.00221	-0.00216	-0.00207	-0.00187	-0.0019	-0.00188	-0.00204	-0.00191	-0.00177	-0.00163	-0.00152	-0.00149	-0.00157	-0.00164	-0.00177	-0.00169	-0.00166	-0.00141	-0.00153	-0.00153	-0.00159	-0.00156	-0.0015	-0.0014	-0.00137	-0.00119	-0.00133	-0.00147	-0.00156	-0.00135	-0.00138	-0.0013	-0.00134	-0.00129	-0.00143	-0.0013
1241.45	-0.00264	-0.00254	-0.00234	-0.00239	-0.0024	-0.00247	-0.00255	-0.00247	-0.00224	-0.0021	-0.00195	-0.00186	-0.00204	-0.00218	-0.00214	-0.00206	-0.00182	-0.00186	-0.00185	-0.00202	-0.00187	-0.00173	-0.00157	-0.00148	-0.00147	-0.00154	-0.00161	-0.00175	-0.00164	-0.0016	-0.00139	-0.00151	-0.00151	-0.00155	-0.00153	-0.00146	-0.00137	-0.00134	-0.00119	-0.00128	-0.00144	-0.00153	-0.00132	-0.00135	-0.00127	-0.0013	-0.00122	-0.00139	-0.00126
1241.93	-0.0026	-0.00251	-0.00232	-0.00236	-0.0024	-0.00242	-0.00251	-0.00243	-0.0022	-0.00205	-0.00193	-0.00185	-0.00202	-0.00214	-0.00212	-0.00204	-0.00178	-0.00181	-0.0018	-0.00198	-0.00183	-0.00168	-0.00152	-0.00144	-0.00145	-0.00149	-0.00159	-0.00172	-0.00159	-0.00155	-0.00138	-0.00148	-0.00148	-0.00152	-0.00151	-0.00142	-0.00134	-0.0013	-0.00118	-0.00122	-0.0014	-0.0015	-0.00129	-0.00131	-0.00124	-0.00125	-0.00116	-0.00135	-0.00121
1242.41	-0.00255	-0.00247	-0.0023	-0.00233	-0.00238	-0.00236	-0.00246	-0.00238	-0.00214	-0.00199	-0.0019	-0.00183	-0.00199	-0.00209	-0.00208	-0.00202	-0.00173	-0.00176	-0.00176	-0.00192	-0.0018	-0.00164	-0.00146	-0.0014	-0.00142	-0.00145	-0.00156	-0.00168	-0.00153	-0.0015	-0.00138	-0.00144	-0.00144	-0.00148	-0.00148	-0.00137	-0.00129	-0.00126	-0.00116	-0.00117	-0.00136	-0.00146	-0.00126	-0.00127	-0.00121	-0.0012	-0.00111	-0.0013	-0.00116
1242.9	-0.00249	-0.0024	-0.00228	-0.00228	-0.00235	-0.00229	-0.00239	-0.00233	-0.00208	-0.00193	-0.00186	-0.0018	-0.00196	-0.00203	-0.00203	-0.00199	-0.00168	-0.0017	-0.00171	-0.00186	-0.00176	-0.00158	-0.00141	-0.00135	-0.00138	-0.0014	-0.00154	-0.00162	-0.00148	-0.00144	-0.00137	-0.00139	-0.00139	-0.00142	-0.00144	-0.00131	-0.00124	-0.0012	-0.00113	-0.00111	-0.00131	-0.00142	-0.00123	-0.00121	-0.00117	-0.00114	-0.00106	-0.00124	-0.00109
1243.38	-0.00242	-0.00232	-0.00223	-0.00222	-0.0023	-0.00222	-0.00232	-0.00226	-0.00201	-0.00187	-0.00181	-0.00175	-0.00191	-0.00195	-0.00195	-0.00194	-0.00162	-0.00163	-0.00164	-0.00178	-0.00171	-0.00153	-0.00135	-0.00129	-0.00131	-0.00134	-0.0015	-0.00154	-0.00142	-0.00138	-0.00135	-0.00133	-0.00133	-0.00135	-0.0014	-0.00125	-0.00118	-0.00113	-0.00108	-0.00104	-0.00125	-0.00136	-0.00118	-0.00115	-0.00111	-0.00107	-0.00102	-0.00116	-0.00102
1243.86	-0.00234	-0.00222	-0.00218	-0.00215	-0.00222	-0.00214	-0.00223	-0.00218	-0.00192	-0.0018	-0.00173	-0.00167	-0.00184	-0.00186	-0.00187	-0.00187	-0.00156	-0.00155	-0.00157	-0.00169	-0.00166	-0.00146	-0.00128	-0.00121	-0.00122	-0.00128	-0.00144	-0.00144	-0.00136	-0.00132	-0.00131	-0.00125	-0.00125	-0.00127	-0.00134	-0.00117	-0.00109	-0.00104	-0.00101	-0.000968719	-0.00119	-0.00128	-0.00111	-0.00107	-0.00104	-0.000984422	-0.000965413	-0.00106	-0.000920614
1244.34	-0.00226	-0.0021	-0.00211	-0.00206	-0.00213	-0.00206	-0.00212	-0.0021	-0.00182	-0.00172	-0.00164	-0.00158	-0.00177	-0.00175	-0.00176	-0.00178	-0.00149	-0.00147	-0.00149	-0.0016	-0.0016	-0.00138	-0.00121	-0.00112	-0.00111	-0.0012	-0.00136	-0.00133	-0.00129	-0.00125	-0.00125	-0.00116	-0.00116	-0.00117	-0.00127	-0.00108	-0.000994703	-0.000948056	-0.000916183	-0.000888673	-0.00111	-0.00119	-0.00102	-0.000987166	-0.000939724	-0.000892508	-0.000901866	-0.000949709	-0.000811787
1244.83	-0.00218	-0.00198	-0.00204	-0.00196	-0.00203	-0.00198	-0.00202	-0.002	-0.00172	-0.00165	-0.00155	-0.00149	-0.00168	-0.00164	-0.00166	-0.00167	-0.00142	-0.00137	-0.0014	-0.0015	-0.00153	-0.00129	-0.00113	-0.00101	-0.000992951	-0.00113	-0.00127	-0.00122	-0.00122	-0.00117	-0.00117	-0.00105	-0.00105	-0.00107	-0.00118	-0.00099034	-0.00089198	-0.000847603	-0.000811225	-0.000808447	-0.00102	-0.00109	-0.000922465	-0.000897667	-0.000832225	-0.000797235	-0.000829381	-0.000834904	-0.000697441
1245.31	-0.0021	-0.00187	-0.00197	-0.00187	-0.00192	-0.00191	-0.00192	-0.00191	-0.00162	-0.00157	-0.00145	-0.00139	-0.00158	-0.00154	-0.00155	-0.00156	-0.00135	-0.00128	-0.00132	-0.00141	-0.00146	-0.0012	-0.00105	-0.000904148	-0.000875413	-0.00105	-0.00117	-0.00111	-0.00114	-0.0011	-0.00108	-0.000950304	-0.000950304	-0.000970736	-0.0011	-0.000901701	-0.000793233	-0.000752518	-0.000705943	-0.000734887	-0.000932913	-0.001	-0.000822899	-0.0008101	-0.000722847	-0.000705381	-0.000752947	-0.000726155	-0.000587434
1245.79	-0.00204	-0.00178	-0.0019	-0.00179	-0.00182	-0.00185	-0.00183	-0.00182	-0.00154	-0.0015	-0.00136	-0.0013	-0.00149	-0.00146	-0.00145	-0.00145	-0.0013	-0.00121	-0.00124	-0.00133	-0.0014	-0.00112	-0.000963892	-0.000805172	-0.000772628	-0.000985811	-0.00107	-0.00102	-0.00105	-0.00103	-0.000988026	-0.000855208	-0.000855208	-0.000885168	-0.00101	-0.000822502	-0.000706075	-0.000670083	-0.000610794	-0.0006722	-0.000845188	-0.000916778	-0.000731182	-0.000727974	-0.000620985	-0.00062211	-0.000677129	-0.000631275	-0.000490637
1246.27	-0.00199	-0.00171	-0.00183	-0.00171	-0.00173	-0.00179	-0.00176	-0.00175	-0.00147	-0.00144	-0.00128	-0.00122	-0.00141	-0.00138	-0.00137	-0.00136	-0.00125	-0.00114	-0.00118	-0.00126	-0.00134	-0.00105	-0.000878356	-0.000718579	-0.000689039	-0.00092392	-0.000974868	-0.000937344	-0.000974637	-0.00096981	-0.000897006	-0.000769122	-0.000769122	-0.000814333	-0.000932913	-0.000754039	-0.000631837	-0.00060143	-0.000530549	-0.0006189	-0.00076039	-0.000838971	-0.000649968	-0.000651357	-0.000530847	-0.000547824	-0.000603382	-0.000552986	-0.000409476
1246.75	-0.00194	-0.00165	-0.00176	-0.00165	-0.00165	-0.00173	-0.0017	-0.00168	-0.00142	-0.00138	-0.00121	-0.00114	-0.00133	-0.00132	-0.00129	-0.00127	-0.0012	-0.00109	-0.00112	-0.00119	-0.00127	-0.000974769	-0.000791017	-0.000643086	-0.000620886	-0.000860566	-0.000885532	-0.000863839	-0.000895716	-0.000905801	-0.000808281	-0.000687881	-0.000687881	-0.000752749	-0.00085458	-0.000691321	-0.000565131	-0.000540213	-0.000462173	-0.000567116	-0.000675343	-0.000762077	-0.000574396	-0.000574859	-0.000449727	-0.000477431	-0.000528365	-0.000485904	-0.000340021
1247.24	-0.00189	-0.0016	-0.00169	-0.00158	-0.00157	-0.00167	-0.00164	-0.00161	-0.00136	-0.0013	-0.00115	-0.00106	-0.00125	-0.00126	-0.00122	-0.00119	-0.00115	-0.00104	-0.00105	-0.00111	-0.0012	-0.000900709	-0.000698665	-0.000572775	-0.000558149	-0.00078675	-0.000795416	-0.000787776	-0.000814234	-0.000833878	-0.000718712	-0.00060411	-0.00060411	-0.00069056	-0.00077061	-0.00062479	-0.000496064	-0.000475048	-0.000396235	-0.000506093	-0.00058386	-0.000676964	-0.000494344	-0.000491034	-0.000370115	-0.000402392	-0.000445325	-0.000419606	-0.000272906
1247.72	-0.00183	-0.00153	-0.00159	-0.0015	-0.00149	-0.0016	-0.00157	-0.00154	-0.0013	-0.00121	-0.00109	-0.000968157	-0.00116	-0.00119	-0.00115	-0.00111	-0.00107	-0.000975728	-0.000971463	-0.00103	-0.00111	-0.00081817	-0.00059832	-0.000499407	-0.000489644	-0.000694232	-0.000697375	-0.000699294	-0.000726155	-0.000747887	-0.000623764	-0.00051013	-0.00051013	-0.000617445	-0.000674152	-0.000544184	-0.00041368	-0.000394381	-0.000321579	-0.000425928	-0.000480079	-0.000575157	-0.000398883	-0.000393289	-0.000282939	-0.000315057	-0.000347702	-0.000342603	-0.0001975
1248.2	-0.00175	-0.00146	-0.00148	-0.00141	-0.0014	-0.00151	-0.00149	-0.00145	-0.00122	-0.0011	-0.00101	-0.000864831	-0.00106	-0.0011	-0.00106	-0.00102	-0.000965248	-0.000896179	-0.000870651	-0.000922068	-0.000998737	-0.000724468	-0.000490273	-0.000417553	-0.000407755	-0.00057936	-0.000586474	-0.000593588	-0.000629554	-0.000645534	-0.000520654	-0.000402789	-0.000402789	-0.000527604	-0.000562252	-0.000443571	-0.000311812	-0.000291581	-0.00023032	-0.000322871	-0.000361772	-0.000453799	-0.00028231	-0.000279164	-0.000182563	-0.000211609	-0.000233135	-0.000247673	-0.000107275
1248.68	-0.00164	-0.00137	-0.00136	-0.0013	-0.0013	-0.00142	-0.00139	-0.00134	-0.00113	-0.000968984	-0.000914927	-0.000750467	-0.000951461	-0.000998671	-0.000968355	-0.000916183	-0.000838938	-0.00079654	-0.000752981	-0.000796673	-0.000874421	-0.000620985	-0.000378193	-0.000325718	-0.000311514	-0.000445159	-0.000462967	-0.000472665	-0.000525387	-0.000529722	-0.000409575	-0.000284031	-0.000284031	-0.000421525	-0.000437613	-0.000323599	-0.000190545	-0.000167394	-0.000120724	-0.000200514	-0.000231313	-0.000316513	-0.000147488	-0.000151462	-6.83833e-05	-9.41236e-05	-0.000104558	-0.000134272	-1.09342e-06
1249.16	-0.00152	-0.00128	-0.00123	-0.00118	-0.00118	-0.00132	-0.00127	-0.00123	-0.00102	-0.000831431	-0.000806363	-0.000629819	-0.000836656	-0.000888574	-0.000860797	-0.000803023	-0.000700022	-0.00067961	-0.000626146	-0.000656022	-0.00074104	-0.000511917	-0.000268038	-0.00022681	-0.000204621	-0.000299296	-0.000331512	-0.000343994	-0.000416891	-0.000406232	-0.000293203	-0.000159743	-0.000159743	-0.000304892	-0.000306845	-0.000190479	-5.53966e-05	-2.91901e-05	2.84954e-06	-6.76213e-05	-9.44218e-05	-0.0001717	-3.77726e-06	-1.62022e-05	5.49397e-05	3.12797e-05	3.06832e-05	-8.18403e-06	0.000116913
1249.65	-0.0014	-0.00119	-0.0011	-0.00106	-0.00107	-0.00121	-0.00116	-0.00111	-0.000903817	-0.000696714	-0.000687815	-0.000508409	-0.000724732	-0.000775207	-0.000745803	-0.000684606	-0.000559969	-0.000551265	-0.000500301	-0.000508509	-0.000606459	-0.000402491	-0.000165572	-0.000125129	-9.29642e-05	-0.000150933	-0.000199388	-0.000216808	-0.000307938	-0.000281184	-0.000174681	-3.63465e-05	-3.63465e-05	-0.00018561	-0.000177628	-5.40383e-05	8.51628e-05	0.000112935	0.000133186	6.56104e-05	4.15852e-05	-2.87925e-05	0.000135573	0.000119398	0.000180983	0.000157349	0.000164508	0.000121586	0.000240123
1250.13	-0.00128	-0.0011	-0.000991761	-0.000928582	-0.000956354	-0.00111	-0.00105	-0.000985084	-0.000787247	-0.000572014	-0.00056437	-0.000388853	-0.000618636	-0.000662639	-0.000626312	-0.000563741	-0.00042712	-0.000416262	-0.000382	-0.000362037	-0.000474452	-0.000293799	-7.2425e-05	-2.31269e-05	2.0875e-05	-6.36169e-06	-7.17955e-05	-9.70056e-05	-0.000199785	-0.000157159	-5.48334e-05	8.33401e-05	8.33401e-05	-6.88471e-05	-5.36407e-05	7.85679e-05	0.000224939	0.000251361	0.000264722	0.000193446	0.000173127	0.000106837	0.000261042	0.000251129	0.000305305	0.000280869	0.000292274	0.000248046	0.000363633
1250.61	-0.00115	-0.00102	-0.000892442	-0.000803783	-0.000846015	-0.000998042	-0.000939228	-0.000866617	-0.000672862	-0.000459028	-0.000439367	-0.000270124	-0.000517312	-0.000550769	-0.000504338	-0.000440857	-0.0003036	-0.000276945	-0.000273336	-0.000222107	-0.000345716	-0.000183855	1.44136e-05	8.01918e-05	0.000138688	0.000131893	4.8776e-05	1.48443e-05	-9.0844e-05	-3.26689e-05	6.84603e-05	0.000200905	0.000200905	4.4667e-05	6.63394e-05	0.00020359	0.000361146	0.000383331	0.000395801	0.000315882	0.000300265	0.00023515	0.000368839	0.000378655	0.000427076	0.000403064	0.00041371	0.000368474	0.000486714
1251.09	-0.00103	-0.000941113	-0.000799352	-0.000680371	-0.000736607	-0.000879712	-0.000833878	-0.000748714	-0.000560167	-0.000353926	-0.00031403	-0.000148713	-0.000415368	-0.000436024	-0.000380212	-0.000313666	-0.000185809	-0.000132052	-0.000169978	-9.04465e-05	-0.000216411	-6.73563e-05	0.000101965	0.000189203	0.000266678	0.000266181	0.000163746	0.000123972	2.36252e-05	9.63976e-05	0.00019885	0.000321287	0.000321287	0.000158542	0.00018801	0.00032205	0.000495239	0.00051146	0.000528909	0.000438883	0.000426512	0.000361245	0.000463395	0.00050446	0.000549478	0.000529606	0.000532923	0.000485287	0.000611455
1251.58	-0.000909868	-0.000847768	-0.000704984	-0.000557123	-0.000626146	-0.00074921	-0.000726419	-0.000629157	-0.000447278	-0.000250454	-0.000188889	-2.20667e-05	-0.000307872	-0.00031456	-0.000254064	-0.000180742	-6.82176e-05	1.91519e-05	-6.61968e-05	3.33341e-05	-8.3026e-05	5.92477e-05	0.000197159	0.000308024	0.000410028	0.000398586	0.000274901	0.000236409	0.000148068	0.000232763	0.000338132	0.0004488	0.0004488	0.000276857	0.00031638	0.000436827	0.000629008	0.000639427	0.000667335	0.000569085	0.000554985	0.000490362	0.000553525	0.000631065	0.000675963	0.000666074	0.000654293	0.000602961	0.000740514
1252.06	-0.000783443	-0.000738096	-0.000603515	-0.000433839	-0.000513009	-0.000607419	-0.000613441	-0.000505828	-0.00033287	-0.000143745	-6.4706e-05	0.000109886	-0.000192698	-0.000184981	-0.000127614	-4.26083e-05	5.38793e-05	0.000175646	4.32421e-05	0.000150421	5.57019e-05	0.0001958	0.000305338	0.00043812	0.000570114	0.000529705	0.000383497	0.000356271	0.000284549	0.000375836	0.000484889	0.000583883	0.000583883	0.000402003	0.000453942	0.000550208	0.000762819	0.000769557	0.000812411	0.000710577	0.000686981	0.000625557	0.000648918	0.000758703	0.000807963	0.000814967	0.000780079	0.000725579	0.000874359
1252.54	-0.000655923	-0.00061354	-0.000494443	-0.000312739	-0.000399645	-0.000460849	-0.000495634	-0.000381139	-0.000219193	-3.37954e-05	5.55693e-05	0.000242178	-7.37832e-05	-5.02614e-05	-4.40681e-06	9.56685e-05	0.000179723	0.000331434	0.000158774	0.000260644	0.000196761	0.000336175	0.000426114	0.000575555	0.00074068	0.000655621	0.000486979	0.000481937	0.000430658	0.000519189	0.000631994	0.000721198	0.000721198	0.0005309	0.000596159	0.000661063	0.000892985	0.00089853	0.000960125	0.000861212	0.000818884	0.000763814	0.000754753	0.000883722	0.000942393	0.000972445	0.000907163	0.000852381	0.00101
1253.02	-0.00053323	-0.000481072	-0.000382066	-0.000198196	-0.000289992	-0.000319427	-0.000377564	-0.000259494	-0.000111283	7.53533e-05	0.000167459	0.000367081	4.09225e-05	8.24785e-05	0.000110549	0.000226331	0.000304476	0.000477127	0.000276592	0.000362671	0.000333622	0.000471223	0.000555051	0.0007129	0.000909885	0.000769922	0.000581195	0.000606445	0.000580233	0.000654061	0.000770188	0.00085092	0.00085092	0.00065738	0.000734606	0.000765972	0.00101	0.00102	0.0011	0.00101	0.000944319	0.000897999	0.000870807	0.001	0.00107	0.00113	0.00103	0.000979087	0.00114
1253.5	-0.00042232	-0.000350814	-0.000272972	-9.45874e-05	-0.000188359	-0.000193062	-0.000265521	-0.000146891	-1.44462e-05	0.000177834	0.000266745	0.000476696	0.000142566	0.000205082	0.000213204	0.000341216	0.00042084	0.000603259	0.00039003	0.000454638	0.000458917	0.000591481	0.000685488	0.000841193	0.00106	0.000866059	0.000661727	0.000720467	0.000725645	0.000772146	0.000890794	0.000963446	0.000963446	0.000774038	0.000859021	0.000860647	0.00112	0.00112	0.00123	0.00116	0.00106	0.00102	0.000992437	0.0011	0.00119	0.00128	0.00114	0.0011	0.00126
1253.98	-0.000327705	-0.000231313	-0.000172561	-4.07547e-06	-9.67406e-05	-8.74982e-05	-0.000164512	-4.67496e-05	6.82283e-05	0.00026943	0.000351893	0.000566597	0.000225602	0.000311538	0.000302155	0.000435732	0.000523303	0.000703641	0.000493779	0.00053634	0.000568521	0.000692291	0.000812245	0.000954646	0.00119	0.000942094	0.0007282	0.000817357	0.000860813	0.000870242	0.000989648	0.00105	0.00105	0.00087665	0.000963313	0.000944286	0.0012	0.00121	0.00134	0.00128	0.00115	0.00112	0.00111	0.00119	0.00129	0.00141	0.00124	0.00121	0.00136
1254.47	-0.000249361	-0.000126355	-8.32247e-05	7.39283e-05	-1.35185e-05	-2.58445e-06	-7.63672e-05	4.05911e-05	0.000138257	0.000350534	0.000424588	0.000637436	0.000290915	0.000400079	0.000379318	0.0005101	0.000610592	0.000778253	0.000585774	0.000609199	0.000661694	0.000774967	0.000932166	0.00105	0.0013	0.001	0.000784228	0.000895343	0.000982773	0.000951392	0.00107	0.00112	0.00112	0.000965804	0.00105	0.00102	0.00128	0.00128	0.00143	0.00139	0.00123	0.00121	0.00123	0.00127	0.00137	0.00152	0.00132	0.0013	0.00145
1254.95	-0.000182497	-3.38948e-05	-2.78325e-06	0.000143196	6.61737e-05	6.73667e-05	1.15969e-06	0.000118968	0.000201634	0.000425948	0.000489732	0.000694415	0.000345195	0.000473313	0.000449464	0.000570313	0.000685654	0.000833723	0.00066843	0.000677622	0.00074234	0.00084677	0.00105	0.00114	0.00138	0.00105	0.000837508	0.000959029	0.00109	0.00102	0.00114	0.00118	0.00118	0.00105	0.00112	0.00109	0.00134	0.00133	0.0015	0.00148	0.00131	0.00128	0.00134	0.00134	0.00144	0.00161	0.0014	0.00138	0.00153
1255.43	-0.000120194	5.04661e-05	7.21057e-05	0.000207634	0.000147008	0.000129805	7.15423e-05	0.000192916	0.000266579	0.000502271	0.000553525	0.000744198	0.000397956	0.000535909	0.000517398	0.000624429	0.000753027	0.000879671	0.000745891	0.00074536	0.000814967	0.000915962	0.00115	0.00122	0.00144	0.00111	0.00089594	0.00102	0.00119	0.0011	0.0012	0.00123	0.00123	0.00113	0.00118	0.00117	0.0014	0.00138	0.00157	0.00156	0.00138	0.00135	0.00144	0.00141	0.00151	0.00168	0.00148	0.00145	0.00162
1255.91	-5.70862e-05	0.000131231	0.000143262	0.0002688	0.000230674	0.000190629	0.000137462	0.000265485	0.000339193	0.000584082	0.000620115	0.000791863	0.00045686	0.000591448	0.000585973	0.000679547	0.000815896	0.000924794	0.000821971	0.000814768	0.000882593	0.000988419	0.00125	0.0013	0.00151	0.00117	0.000963811	0.00107	0.00128	0.00117	0.00127	0.00128	0.00128	0.00121	0.00124	0.00126	0.00146	0.00145	0.00163	0.00163	0.00145	0.00141	0.00153	0.00149	0.00157	0.00175	0.00156	0.00151	0.00172
1256.4	8.41613e-06	0.000209491	0.000210286	0.000325631	0.000314987	0.000251726	0.000198783	0.000336839	0.000421603	0.00067218	0.000691196	0.000838902	0.000524862	0.000641518	0.000654957	0.000739618	0.000873961	0.000974239	0.000897667	0.000885448	0.000945415	0.00106	0.00134	0.00138	0.00157	0.00124	0.00104	0.00114	0.00136	0.00125	0.00135	0.00134	0.00134	0.00129	0.00131	0.00136	0.00152	0.00152	0.0017	0.00169	0.00153	0.00148	0.00161	0.00158	0.00164	0.00181	0.00165	0.00158	0.00182
1256.88	7.30336e-05	0.000282029	0.000269231	0.000374278	0.000393612	0.000310444	0.000252953	0.000403694	0.000510564	0.000762022	0.000764777	0.000883489	0.000599212	0.000684724	0.000721662	0.000804079	0.000923632	0.00103	0.000970685	0.000954646	0.001	0.00114	0.00142	0.00146	0.00163	0.00132	0.00112	0.0012	0.00142	0.00134	0.00143	0.00141	0.00141	0.00137	0.00138	0.00146	0.00159	0.00159	0.00177	0.00174	0.00161	0.00155	0.00167	0.00167	0.00171	0.00186	0.00174	0.00165	0.00192
1257.36	0.000131529	0.000343603	0.000316313	0.000411355	0.00045958	0.000362936	0.00029675	0.000461736	0.000600406	0.000846571	0.000838172	0.000922636	0.000673508	0.000719737	0.000782967	0.000870076	0.000960989	0.00108	0.00104	0.00102	0.00105	0.00121	0.00147	0.00153	0.00169	0.00139	0.0012	0.00127	0.00147	0.00141	0.00151	0.00147	0.00147	0.00144	0.00144	0.00156	0.00165	0.00167	0.00184	0.00178	0.00168	0.0016	0.00172	0.00175	0.00178	0.00191	0.00182	0.00172	0.00201
1257.84	0.000178861	0.000390163	0.000350169	0.00043613	0.000508607	0.000406878	0.000329378	0.000508574	0.00068426	0.000919647	0.000908889	0.000955078	0.000741809	0.000746986	0.000837773	0.000934722	0.000985164	0.00113	0.0011	0.00108	0.00109	0.00127	0.00151	0.00159	0.00173	0.00146	0.00127	0.00133	0.00149	0.00147	0.00158	0.00153	0.00153	0.0015	0.0015	0.00165	0.00169	0.00173	0.00189	0.00181	0.00174	0.00165	0.00176	0.00181	0.00184	0.00194	0.00189	0.00179	0.00209
1258.33	0.000213303	0.000420874	0.000374046	0.000451951	0.000540487	0.000443427	0.000353518	0.000544701	0.000758371	0.000978058	0.000976298	0.000982541	0.000800626	0.000769822	0.00088754	0.000996655	0.001	0.00117	0.00114	0.00113	0.00112	0.00132	0.00153	0.00165	0.00176	0.00151	0.00133	0.00139	0.00151	0.00153	0.00164	0.00157	0.00157	0.00155	0.00156	0.00172	0.00174	0.00179	0.00193	0.00183	0.00179	0.00169	0.00179	0.00187	0.0019	0.00196	0.00194	0.00186	0.00216
1258.81	0.000237039	0.00044011	0.000395535	0.000465584	0.000560758	0.000477923	0.000375405	0.000574228	0.000822436	0.00102	0.00104	0.00101	0.000851617	0.000794319	0.000935951	0.00106	0.00102	0.00121	0.00119	0.00118	0.00116	0.00136	0.00154	0.0017	0.00178	0.00156	0.00139	0.00144	0.00151	0.00158	0.0017	0.00162	0.00162	0.00159	0.00161	0.00178	0.00178	0.00183	0.00196	0.00184	0.00183	0.00172	0.00182	0.00191	0.00196	0.00198	0.00199	0.00194	0.00221
1259.29	0.000254876	0.000454107	0.00042283	0.000484524	0.00057655	0.000516801	0.000401505	0.000601966	0.000878078	0.00106	0.00111	0.00104	0.000898596	0.000825922	0.00098636	0.00112	0.00104	0.00125	0.00123	0.00123	0.00121	0.00141	0.00157	0.00175	0.0018	0.0016	0.00145	0.0015	0.00152	0.00164	0.00175	0.00167	0.00167	0.00164	0.00167	0.00183	0.00182	0.00187	0.002	0.00187	0.00188	0.00175	0.00185	0.00196	0.00202	0.00201	0.00203	0.00202	0.00225
1259.77	0.000271022	0.000469398	0.000461736	0.000513483	0.000594168	0.000563611	0.000435633	0.000631298	0.000927019	0.00109	0.00117	0.00108	0.000945481	0.000866657	0.00104	0.00118	0.00108	0.00128	0.00127	0.00128	0.00128	0.00146	0.0016	0.00181	0.00183	0.00165	0.00152	0.00156	0.00155	0.0017	0.00181	0.00172	0.00172	0.00168	0.00174	0.00188	0.00187	0.00191	0.00204	0.00192	0.00192	0.00179	0.0019	0.00201	0.00209	0.00204	0.00207	0.0021	0.0023
1260.25	0.000287831	0.000489931	0.000512953	0.000553194	0.000616366	0.000617859	0.000476729	0.000662457	0.000970054	0.00112	0.00122	0.00113	0.000994197	0.000914567	0.00109	0.00123	0.00114	0.00132	0.00132	0.00133	0.00135	0.00152	0.00164	0.00187	0.00186	0.00171	0.00159	0.00162	0.00158	0.00177	0.00187	0.00179	0.00179	0.00173	0.0018	0.00192	0.00193	0.00195	0.00209	0.00198	0.00196	0.00184	0.00196	0.00206	0.00215	0.0021	0.00211	0.00218	0.00235
1260.73	0.000305106	0.000516237	0.000571275	0.000600539	0.000642546	0.000673939	0.000520085	0.000693618	0.00101	0.00115	0.00127	0.00118	0.00104	0.000964077	0.00114	0.00128	0.00121	0.00136	0.00137	0.00138	0.00142	0.00157	0.00169	0.00194	0.0019	0.00178	0.00167	0.00168	0.00162	0.00184	0.00193	0.00185	0.00185	0.00178	0.00186	0.00196	0.00198	0.00198	0.00215	0.00205	0.00199	0.0019	0.00202	0.00211	0.00221	0.00216	0.00216	0.00226	0.00241
1261.22	0.000321685	0.000546724	0.000628975	0.000651373	0.000670521	0.000724483	0.00055963	0.000722359	0.00103	0.00117	0.0013	0.00124	0.00109	0.00101	0.00118	0.00132	0.00128	0.0014	0.00141	0.00142	0.00149	0.00162	0.00173	0.002	0.00194	0.00184	0.00173	0.00173	0.00166	0.00189	0.00198	0.00191	0.00191	0.00182	0.00191	0.00199	0.00203	0.00202	0.00221	0.00213	0.00202	0.00195	0.00208	0.00217	0.00227	0.00222	0.00221	0.00232	0.00246
1261.7	0.000337436	0.000580764	0.000679846	0.000702944	0.00069936	0.000764312	0.000592775	0.000749077	0.00105	0.00119	0.00132	0.00128	0.00114	0.00105	0.00121	0.00135	0.00134	0.00145	0.00144	0.00145	0.00154	0.00165	0.00178	0.00206	0.00199	0.0019	0.00178	0.00178	0.00171	0.00194	0.00202	0.00196	0.00196	0.00185	0.00195	0.00202	0.00206	0.00205	0.00226	0.00219	0.00205	0.00201	0.00214	0.00221	0.00231	0.00229	0.00225	0.00236	0.00251
1262.18	0.00035521	0.000619651	0.000721397	0.000756047	0.000731221	0.00079266	0.000621741	0.000778054	0.00107	0.00121	0.00133	0.00133	0.00118	0.00109	0.00124	0.00137	0.00139	0.00149	0.00148	0.00148	0.00158	0.00168	0.00181	0.00211	0.00203	0.00196	0.00183	0.00182	0.00175	0.00197	0.00206	0.00201	0.00201	0.00187	0.00198	0.00205	0.00209	0.00208	0.00232	0.00226	0.00208	0.00206	0.0022	0.00226	0.00236	0.00235	0.00229	0.00239	0.00256
1262.66	0.000380148	0.000667567	0.000757043	0.000814668	0.000771117	0.000814901	0.000654194	0.000816627	0.0011	0.00124	0.00135	0.00138	0.00123	0.00113	0.00127	0.00139	0.00144	0.00154	0.00153	0.00152	0.00161	0.00171	0.00186	0.00217	0.00209	0.00202	0.00187	0.00187	0.0018	0.00199	0.00209	0.00205	0.00205	0.00189	0.002	0.0021	0.00212	0.00212	0.00238	0.00232	0.00212	0.00212	0.00226	0.00232	0.00241	0.00241	0.00234	0.00242	0.00261
1263.15	0.000417557	0.000728864	0.000793091	0.000882726	0.000824627	0.000839765	0.000699227	0.000871537	0.00114	0.00128	0.00138	0.00143	0.00129	0.00118	0.0013	0.00142	0.0015	0.00161	0.00158	0.00156	0.00166	0.00175	0.00191	0.00224	0.00215	0.00209	0.00193	0.00192	0.00186	0.00202	0.00214	0.0021	0.0021	0.00193	0.00204	0.00217	0.00216	0.00218	0.00245	0.00239	0.00218	0.00219	0.00233	0.00239	0.00247	0.00248	0.0024	0.00245	0.00267
1263.63	0.00047046	0.00080617	0.000836379	0.000962317	0.000894645	0.000875787	0.000763914	0.000946046	0.0012	0.00134	0.00143	0.0015	0.00135	0.00125	0.00136	0.00147	0.00157	0.00168	0.00166	0.00163	0.00172	0.00181	0.00198	0.00232	0.00223	0.00216	0.00199	0.002	0.00192	0.00207	0.0022	0.00216	0.00216	0.00199	0.0021	0.00227	0.00222	0.00227	0.00254	0.00247	0.00227	0.00228	0.0024	0.00248	0.00255	0.00256	0.00247	0.0025	0.00274
1264.11	0.000538099	0.0008976	0.000891458	0.00105	0.000979187	0.000928679	0.000849692	0.00104	0.00127	0.00142	0.00151	0.00158	0.00143	0.00134	0.00143	0.00154	0.00166	0.00177	0.00176	0.00171	0.0018	0.00188	0.00206	0.00242	0.00232	0.00224	0.00208	0.00209	0.002	0.00213	0.00227	0.00224	0.00224	0.00207	0.00218	0.00238	0.0023	0.00237	0.00263	0.00257	0.00238	0.00238	0.0025	0.00259	0.00265	0.00265	0.00256	0.00256	0.00283
1264.59	0.000616465	0.000998183	0.000959162	0.00114	0.00107	0.000999179	0.000951923	0.00114	0.00136	0.00151	0.0016	0.00167	0.00151	0.00144	0.00152	0.00163	0.00176	0.00187	0.00186	0.0018	0.00189	0.00197	0.00217	0.00252	0.00244	0.00232	0.00218	0.00218	0.00209	0.0022	0.00236	0.00232	0.00232	0.00216	0.00228	0.0025	0.0024	0.0025	0.00273	0.00268	0.0025	0.00248	0.0026	0.0027	0.00275	0.00274	0.00267	0.00263	0.00293
1265.07	0.00070092	0.0011	0.00104	0.00123	0.00117	0.00108	0.00106	0.00124	0.00145	0.00161	0.00169	0.00176	0.00159	0.00154	0.00161	0.00173	0.00187	0.00197	0.00198	0.00189	0.00198	0.00208	0.00229	0.00262	0.00256	0.0024	0.00229	0.00228	0.00219	0.00228	0.00246	0.00242	0.00242	0.00227	0.00239	0.00262	0.00252	0.00264	0.00283	0.00279	0.00264	0.00258	0.0027	0.00282	0.00286	0.00283	0.00278	0.00272	0.00304
1265.56	0.000788942	0.0012	0.00113	0.00132	0.00126	0.00118	0.00117	0.00134	0.00155	0.0017	0.00179	0.00186	0.00168	0.00163	0.00172	0.00184	0.00198	0.00206	0.00209	0.002	0.00208	0.00219	0.00241	0.00272	0.00269	0.00248	0.0024	0.00237	0.00228	0.00236	0.00256	0.00253	0.00253	0.00239	0.0025	0.00274	0.00264	0.00277	0.00293	0.0029	0.00277	0.00267	0.0028	0.00294	0.00297	0.00292	0.0029	0.00282	0.00314
1266.04	0.000881896	0.0013	0.00122	0.00141	0.00135	0.00128	0.00128	0.00144	0.00164	0.0018	0.0019	0.00196	0.00176	0.00172	0.00183	0.00195	0.00209	0.00216	0.00221	0.0021	0.00217	0.00229	0.00254	0.00281	0.00282	0.00256	0.00251	0.00246	0.00238	0.00244	0.00266	0.00263	0.00263	0.0025	0.00262	0.00284	0.00276	0.00289	0.00303	0.003	0.00289	0.00276	0.0029	0.00305	0.00308	0.00302	0.00302	0.00293	0.00325
1266.52	0.000983836	0.00139	0.00133	0.00149	0.00144	0.00139	0.00139	0.00153	0.00174	0.0019	0.002	0.00206	0.00186	0.00181	0.00195	0.00207	0.00219	0.00226	0.00232	0.00222	0.00226	0.0024	0.00268	0.0029	0.00295	0.00265	0.00262	0.00256	0.00249	0.00253	0.00277	0.00274	0.00274	0.00263	0.00275	0.00293	0.00288	0.00301	0.00313	0.00311	0.00301	0.00284	0.00301	0.00317	0.00319	0.00313	0.00314	0.00306	0.00336
1267	0.0011	0.00149	0.00146	0.00159	0.00154	0.00151	0.00151	0.00163	0.00185	0.00201	0.00211	0.00218	0.00197	0.00191	0.00207	0.00219	0.00228	0.00238	0.00243	0.00234	0.00237	0.00251	0.00282	0.003	0.00307	0.00275	0.00274	0.00266	0.00261	0.00264	0.0029	0.00286	0.00286	0.00276	0.00288	0.00303	0.00301	0.00313	0.00324	0.00322	0.00313	0.00293	0.00312	0.00329	0.00332	0.00326	0.00328	0.0032	0.00347
1267.48	0.00123	0.00159	0.00159	0.00171	0.00166	0.00164	0.00163	0.00174	0.00196	0.00213	0.00222	0.00232	0.00209	0.00203	0.00221	0.00232	0.00239	0.00251	0.00255	0.00248	0.00249	0.00263	0.00298	0.00311	0.0032	0.00288	0.00287	0.00279	0.00275	0.00277	0.00304	0.00299	0.00299	0.00291	0.00303	0.00315	0.00315	0.00325	0.00337	0.00333	0.00327	0.00303	0.00324	0.00342	0.00346	0.0034	0.00343	0.00336	0.00359
1267.97	0.00138	0.0017	0.00173	0.00184	0.00179	0.00177	0.00176	0.00186	0.0021	0.00225	0.00235	0.00247	0.00224	0.00216	0.00234	0.00245	0.00251	0.00266	0.00267	0.00263	0.00262	0.00276	0.00314	0.00323	0.00333	0.00303	0.00301	0.00293	0.0029	0.00291	0.00319	0.00313	0.00313	0.00307	0.00319	0.00327	0.0033	0.00338	0.00351	0.00346	0.00341	0.00315	0.00338	0.00356	0.00361	0.00357	0.00358	0.00354	0.00373
1268.45	0.00153	0.00182	0.00188	0.00197	0.00194	0.00191	0.00189	0.002	0.00223	0.00238	0.00249	0.00262	0.00239	0.00231	0.00248	0.00259	0.00263	0.00281	0.00279	0.00277	0.00277	0.0029	0.0033	0.00336	0.00345	0.00319	0.00316	0.00309	0.00307	0.00307	0.00335	0.00327	0.00327	0.00324	0.00336	0.00342	0.00345	0.00351	0.00366	0.00358	0.00356	0.00328	0.00353	0.0037	0.00378	0.00375	0.00374	0.00371	0.00386
1268.93	0.00168	0.00194	0.00201	0.00211	0.00208	0.00205	0.00203	0.00214	0.00237	0.00251	0.00263	0.00277	0.00254	0.00246	0.0026	0.00272	0.00277	0.00296	0.00291	0.00292	0.00292	0.00304	0.00345	0.00349	0.00357	0.00336	0.0033	0.00324	0.00323	0.00323	0.00351	0.00341	0.00341	0.0034	0.00353	0.00356	0.0036	0.00365	0.0038	0.00371	0.00371	0.00343	0.00367	0.00384	0.00394	0.00392	0.0039	0.00388	0.004
1269.41	0.00182	0.00205	0.00214	0.00224	0.00222	0.00218	0.00216	0.00228	0.0025	0.00263	0.00277	0.0029	0.00268	0.00261	0.00271	0.00285	0.0029	0.00309	0.00303	0.00305	0.00306	0.00317	0.00359	0.00362	0.00367	0.00351	0.00344	0.00339	0.00339	0.00338	0.00365	0.00355	0.00355	0.00355	0.00368	0.00371	0.00374	0.00378	0.00395	0.00382	0.00386	0.00357	0.00382	0.00397	0.0041	0.00409	0.00404	0.00403	0.00413
1269.89	0.00194	0.00215	0.00225	0.00235	0.00235	0.00231	0.00227	0.00241	0.00261	0.00274	0.0029	0.00303	0.0028	0.00273	0.00281	0.00296	0.00303	0.0032	0.00314	0.00316	0.00319	0.00331	0.00371	0.00374	0.00376	0.00364	0.00357	0.00352	0.00353	0.00351	0.00378	0.00367	0.00367	0.00368	0.00382	0.00384	0.00386	0.00389	0.00407	0.00392	0.00398	0.00371	0.00395	0.0041	0.00424	0.00423	0.00417	0.00416	0.00425
1270.38	0.00205	0.00225	0.00234	0.00244	0.00246	0.00243	0.00237	0.00253	0.00272	0.00284	0.00302	0.00313	0.00291	0.00284	0.00289	0.00306	0.00315	0.00329	0.00324	0.00327	0.00329	0.00344	0.0038	0.00384	0.00384	0.00376	0.00368	0.00363	0.00365	0.00362	0.00388	0.00379	0.00379	0.00379	0.00393	0.00395	0.00396	0.004	0.00419	0.00401	0.00408	0.00384	0.00407	0.00421	0.00436	0.00435	0.00428	0.00427	0.00437
1270.86	0.00215	0.00233	0.00243	0.00252	0.00256	0.00253	0.00246	0.00264	0.0028	0.00294	0.00313	0.00323	0.003	0.00293	0.00297	0.00315	0.00325	0.00337	0.00334	0.00337	0.00339	0.00356	0.00388	0.00393	0.00391	0.00385	0.00377	0.00373	0.00375	0.0037	0.00398	0.0039	0.0039	0.00388	0.00402	0.00406	0.00405	0.00409	0.0043	0.0041	0.00416	0.00396	0.00417	0.00431	0.00446	0.00445	0.00437	0.00437	0.00447
1271.34	0.00224	0.00241	0.00251	0.0026	0.00265	0.00263	0.00254	0.00274	0.00289	0.00304	0.00322	0.00332	0.00309	0.003	0.00305	0.00323	0.00334	0.00344	0.00343	0.00346	0.00347	0.00368	0.00396	0.00401	0.00398	0.00393	0.00385	0.00381	0.00383	0.00378	0.00406	0.004	0.004	0.00397	0.0041	0.00415	0.00412	0.00418	0.0044	0.00417	0.00423	0.00408	0.00427	0.0044	0.00455	0.00454	0.00446	0.00445	0.00458
1271.82	0.00233	0.00248	0.00259	0.00266	0.00273	0.00271	0.0026	0.00283	0.00297	0.00313	0.00331	0.0034	0.00316	0.00306	0.00313	0.0033	0.00342	0.00351	0.00352	0.00355	0.00355	0.00378	0.00402	0.00409	0.00404	0.00401	0.00392	0.00389	0.0039	0.00384	0.00414	0.00409	0.00409	0.00405	0.00417	0.00422	0.00419	0.00427	0.0045	0.00424	0.00428	0.00418	0.00436	0.00449	0.00463	0.00461	0.00454	0.00453	0.00468
1272.31	0.0024	0.00254	0.00266	0.00273	0.00281	0.00277	0.00266	0.00291	0.00304	0.00321	0.00338	0.00347	0.00323	0.00312	0.0032	0.00336	0.00348	0.00358	0.0036	0.00363	0.00362	0.00387	0.00408	0.00417	0.00411	0.00407	0.00399	0.00397	0.00396	0.00391	0.00421	0.00417	0.00417	0.00412	0.00423	0.00429	0.00426	0.00435	0.0046	0.00431	0.00432	0.00428	0.00444	0.00457	0.00469	0.00467	0.00461	0.0046	0.00477
1272.79	0.00246	0.00259	0.00273	0.0028	0.00288	0.00282	0.00271	0.00299	0.00311	0.00328	0.00344	0.00354	0.00329	0.00318	0.00328	0.00341	0.00355	0.00365	0.00368	0.00369	0.0037	0.00394	0.00413	0.00424	0.00417	0.00414	0.00404	0.00403	0.00402	0.00397	0.00428	0.00423	0.00423	0.00419	0.00429	0.00434	0.00433	0.00444	0.00469	0.00438	0.00435	0.00437	0.00452	0.00464	0.00474	0.00473	0.00467	0.00466	0.00486
1273.27	0.0025	0.00263	0.00279	0.00286	0.00294	0.00285	0.00275	0.00305	0.00318	0.00334	0.00349	0.0036	0.00334	0.00323	0.00336	0.00346	0.0036	0.00372	0.00373	0.00375	0.00377	0.004	0.00417	0.00431	0.00423	0.00419	0.00408	0.00409	0.00408	0.00403	0.00433	0.00427	0.00427	0.00425	0.00435	0.00438	0.0044	0.00452	0.00478	0.00445	0.0044	0.00445	0.00458	0.0047	0.00477	0.00478	0.00474	0.00471	0.00493
1273.75	0.00254	0.00268	0.00285	0.00293	0.003	0.00289	0.00279	0.00311	0.00324	0.00339	0.00353	0.00364	0.00339	0.00329	0.00343	0.00351	0.00366	0.00378	0.00378	0.0038	0.00385	0.00405	0.0042	0.00438	0.0043	0.00424	0.00412	0.00415	0.00413	0.0041	0.00437	0.00431	0.00431	0.00431	0.00441	0.00442	0.00447	0.00459	0.00486	0.00451	0.00444	0.00451	0.00464	0.00476	0.0048	0.00483	0.0048	0.00476	0.005
1274.23	0.00257	0.00272	0.0029	0.00299	0.00306	0.00292	0.00283	0.00317	0.00328	0.00344	0.00357	0.00368	0.00343	0.00335	0.00349	0.00356	0.00371	0.00383	0.00383	0.00384	0.00393	0.00409	0.00423	0.00445	0.00437	0.00429	0.00416	0.00419	0.00419	0.00417	0.00441	0.00435	0.00435	0.00437	0.00446	0.00445	0.00454	0.00466	0.00493	0.00458	0.0045	0.00457	0.0047	0.00481	0.00484	0.00488	0.00486	0.00481	0.00506
1274.72	0.0026	0.00278	0.00295	0.00305	0.00312	0.00297	0.00288	0.00322	0.00333	0.0035	0.00362	0.00372	0.00348	0.00341	0.00356	0.00362	0.00377	0.00388	0.00387	0.00389	0.00401	0.00414	0.00427	0.00453	0.00444	0.00433	0.0042	0.00423	0.00426	0.00424	0.00445	0.00439	0.00439	0.00444	0.00452	0.00449	0.00462	0.00473	0.005	0.00465	0.00456	0.00462	0.00476	0.00485	0.00488	0.00494	0.00494	0.00486	0.00511
1275.2	0.00264	0.00284	0.00301	0.00311	0.00317	0.00303	0.00294	0.00328	0.00337	0.00355	0.00367	0.00375	0.00354	0.00348	0.00362	0.00368	0.00383	0.00392	0.00392	0.00394	0.00409	0.0042	0.00431	0.0046	0.00452	0.00437	0.00425	0.00427	0.00432	0.00431	0.00449	0.00444	0.00444	0.0045	0.00457	0.00453	0.0047	0.0048	0.00506	0.00473	0.00464	0.00467	0.00483	0.0049	0.00494	0.005	0.00501	0.00491	0.00517
1275.68	0.00269	0.00291	0.00306	0.00317	0.00323	0.00309	0.00301	0.00333	0.0034	0.00362	0.00373	0.00379	0.0036	0.00354	0.00368	0.00374	0.00389	0.00395	0.00397	0.00399	0.00416	0.00425	0.00435	0.00467	0.0046	0.0044	0.00431	0.00431	0.00439	0.00439	0.00452	0.00449	0.00449	0.00457	0.00462	0.00458	0.00478	0.00485	0.00511	0.0048	0.00471	0.00472	0.00489	0.00495	0.005	0.00505	0.00508	0.00496	0.00523
1276.16	0.00273	0.00298	0.00311	0.00321	0.00327	0.00315	0.00307	0.00337	0.00343	0.00367	0.00379	0.00382	0.00365	0.0036	0.00372	0.0038	0.00395	0.00398	0.00402	0.00405	0.00422	0.00431	0.00439	0.00473	0.00467	0.00443	0.00436	0.00435	0.00444	0.00445	0.00456	0.00455	0.00455	0.00463	0.00465	0.00463	0.00485	0.0049	0.00515	0.00487	0.00477	0.00476	0.00495	0.005	0.00507	0.00511	0.00514	0.00501	0.00528
1276.64	0.00277	0.00303	0.00316	0.00323	0.0033	0.00321	0.00312	0.00339	0.00345	0.00372	0.00384	0.00385	0.0037	0.00365	0.00375	0.00385	0.00399	0.00399	0.00407	0.0041	0.00425	0.00434	0.00443	0.00477	0.00472	0.00445	0.0044	0.00439	0.00448	0.0045	0.00459	0.00459	0.00459	0.00469	0.00468	0.00468	0.00492	0.00494	0.00518	0.00493	0.00482	0.00479	0.005	0.00503	0.00513	0.00515	0.00519	0.00504	0.00533
1277.13	0.00279	0.00307	0.00319	0.00324	0.00331	0.00325	0.00317	0.0034	0.00347	0.00376	0.00388	0.00388	0.00374	0.00369	0.00377	0.0039	0.00403	0.00399	0.0041	0.00414	0.00427	0.00437	0.00446	0.00479	0.00475	0.00446	0.00443	0.00442	0.00451	0.00453	0.00462	0.00462	0.00462	0.00473	0.00469	0.00472	0.00497	0.00496	0.0052	0.00498	0.00486	0.00482	0.00503	0.00505	0.00517	0.00517	0.00521	0.00507	0.00536
1277.61	0.00281	0.0031	0.0032	0.00325	0.00332	0.00329	0.0032	0.00339	0.00349	0.00379	0.00391	0.0039	0.00376	0.00372	0.00379	0.00393	0.00407	0.00399	0.00411	0.00418	0.00427	0.00438	0.00449	0.00479	0.00477	0.00448	0.00445	0.00445	0.00453	0.00456	0.00464	0.00464	0.00464	0.00476	0.0047	0.00476	0.00501	0.00498	0.00522	0.00501	0.0049	0.00484	0.00504	0.00507	0.00521	0.00519	0.00523	0.00508	0.00539
1278.09	0.00281	0.00312	0.00321	0.00326	0.00331	0.00332	0.00323	0.00338	0.00352	0.0038	0.00394	0.00393	0.00378	0.00375	0.00381	0.00397	0.0041	0.00399	0.00412	0.00421	0.00427	0.00438	0.00451	0.00479	0.00478	0.0045	0.00447	0.00448	0.00454	0.00458	0.00468	0.00467	0.00467	0.00478	0.00471	0.0048	0.00505	0.005	0.00524	0.00504	0.00493	0.00487	0.00505	0.00509	0.00523	0.00521	0.00524	0.0051	0.0054
1278.57	0.00282	0.00314	0.00322	0.00328	0.00331	0.00335	0.00326	0.00337	0.00356	0.00382	0.00398	0.00396	0.00381	0.00378	0.00383	0.00401	0.00415	0.00401	0.00414	0.00424	0.00427	0.0044	0.00455	0.0048	0.0048	0.00454	0.0045	0.00451	0.00456	0.00461	0.00473	0.0047	0.0047	0.0048	0.00474	0.00484	0.0051	0.00503	0.00527	0.00508	0.00497	0.00491	0.00506	0.00511	0.00525	0.00524	0.00525	0.00512	0.00542
1279.06	0.00284	0.00316	0.00323	0.00332	0.00332	0.0034	0.0033	0.00336	0.00361	0.00384	0.00402	0.004	0.00384	0.00382	0.00387	0.00406	0.00419	0.00404	0.00415	0.00427	0.00428	0.00442	0.00459	0.00481	0.00483	0.0046	0.00454	0.00455	0.00459	0.00464	0.00479	0.00475	0.00475	0.00482	0.00478	0.00489	0.00515	0.00507	0.00532	0.00513	0.00502	0.00496	0.00508	0.00515	0.00528	0.00528	0.00528	0.00515	0.00545
1279.54	0.00287	0.00319	0.00324	0.00336	0.00333	0.00344	0.00335	0.00336	0.00367	0.00386	0.00407	0.00405	0.00388	0.00387	0.00391	0.0041	0.00424	0.00409	0.00418	0.00431	0.00431	0.00446	0.00464	0.00484	0.00487	0.00467	0.00459	0.00459	0.00463	0.00468	0.00486	0.00481	0.00481	0.00484	0.00483	0.00495	0.00521	0.00512	0.00538	0.00519	0.00508	0.00501	0.00511	0.0052	0.00532	0.00532	0.00531	0.00519	0.00548
1280.02	0.0029	0.00322	0.00326	0.00342	0.00334	0.00348	0.0034	0.00337	0.00372	0.00388	0.00412	0.0041	0.00392	0.00391	0.00395	0.00415	0.00429	0.00414	0.00422	0.00435	0.00434	0.0045	0.0047	0.00488	0.00491	0.00474	0.00466	0.00464	0.00467	0.00472	0.00493	0.00487	0.00487	0.00487	0.00489	0.00501	0.00527	0.00516	0.00544	0.00525	0.00514	0.00505	0.00514	0.00525	0.00536	0.00537	0.00534	0.00525	0.00551
1280.5	0.00294	0.00324	0.00328	0.00346	0.00336	0.00351	0.00344	0.00338	0.00377	0.0039	0.00416	0.00414	0.00395	0.00395	0.00398	0.00418	0.00432	0.0042	0.00426	0.00439	0.00437	0.00454	0.00475	0.00491	0.00495	0.0048	0.00472	0.00467	0.00471	0.00475	0.00498	0.00492	0.00492	0.0049	0.00494	0.00505	0.00531	0.0052	0.00548	0.00531	0.00519	0.00509	0.00517	0.00529	0.00541	0.00542	0.00537	0.0053	0.00555
1280.98	0.00297	0.00326	0.0033	0.0035	0.00336	0.00352	0.00347	0.00338	0.0038	0.0039	0.00419	0.00417	0.00397	0.00398	0.004	0.00421	0.00433	0.00425	0.0043	0.00442	0.00439	0.00457	0.00479	0.00494	0.00498	0.00486	0.00478	0.00469	0.00475	0.00478	0.00502	0.00496	0.00496	0.00492	0.00498	0.00508	0.00534	0.00523	0.00551	0.00535	0.00523	0.00511	0.00519	0.00533	0.00546	0.00545	0.00539	0.00536	0.00558
1281.47	0.00301	0.00328	0.00332	0.00352	0.00337	0.00352	0.00349	0.00339	0.00382	0.00389	0.0042	0.00419	0.00398	0.00401	0.00402	0.00422	0.00434	0.00429	0.00433	0.00445	0.00441	0.0046	0.00482	0.00496	0.00499	0.0049	0.00483	0.0047	0.00478	0.00481	0.00504	0.00498	0.00498	0.00494	0.00501	0.0051	0.00535	0.00524	0.00551	0.00539	0.00526	0.00512	0.00521	0.00536	0.0055	0.00547	0.00541	0.00541	0.0056
1281.95	0.00304	0.00329	0.00334	0.00354	0.00337	0.00351	0.0035	0.00341	0.00383	0.00388	0.00422	0.00421	0.00399	0.00403	0.00404	0.00424	0.00435	0.00433	0.00437	0.00448	0.00442	0.00463	0.00485	0.00499	0.005	0.00494	0.00486	0.00472	0.00481	0.00484	0.00505	0.00499	0.00499	0.00496	0.00504	0.00511	0.00534	0.00525	0.00549	0.00542	0.00529	0.00513	0.00522	0.00539	0.00553	0.00549	0.00543	0.00547	0.00563
1282.43	0.00308	0.00331	0.00337	0.00356	0.0034	0.0035	0.00352	0.00344	0.00385	0.00388	0.00423	0.00423	0.00401	0.00406	0.00408	0.00426	0.00436	0.00437	0.00441	0.00452	0.00443	0.00467	0.00488	0.00501	0.005	0.00498	0.0049	0.00474	0.00483	0.00488	0.00506	0.00501	0.00501	0.00499	0.00507	0.00513	0.00534	0.00526	0.00547	0.00545	0.00533	0.00515	0.00524	0.00541	0.00556	0.00552	0.00546	0.00553	0.00567
1282.91	0.00312	0.00333	0.00341	0.00359	0.00344	0.00351	0.00354	0.00349	0.00387	0.00388	0.00426	0.00426	0.00404	0.0041	0.00413	0.00431	0.00439	0.00441	0.00446	0.00457	0.00446	0.00471	0.00492	0.00504	0.00502	0.00502	0.00493	0.00478	0.00486	0.00493	0.00508	0.00503	0.00503	0.00502	0.00511	0.00516	0.00534	0.00528	0.00546	0.00549	0.00537	0.00519	0.00527	0.00544	0.00559	0.00555	0.0055	0.00559	0.00572
1283.39	0.00317	0.00337	0.00345	0.00363	0.00351	0.00354	0.00358	0.00354	0.0039	0.0039	0.00429	0.00429	0.00409	0.00414	0.00419	0.00436	0.00444	0.00445	0.00451	0.00462	0.00449	0.00477	0.00497	0.00508	0.00505	0.00506	0.00496	0.00483	0.00488	0.00498	0.00511	0.00506	0.00506	0.00507	0.00516	0.0052	0.00536	0.00531	0.00546	0.00553	0.00542	0.00525	0.00532	0.00548	0.00561	0.0056	0.00556	0.00566	0.00577
1283.88	0.00321	0.00341	0.0035	0.00367	0.00358	0.00358	0.00362	0.0036	0.00393	0.00393	0.00432	0.00432	0.00415	0.00419	0.00425	0.00442	0.00449	0.00448	0.00456	0.00466	0.00454	0.00483	0.00502	0.00513	0.00509	0.00511	0.00499	0.00489	0.00491	0.00502	0.00514	0.0051	0.0051	0.00512	0.0052	0.00524	0.00538	0.00535	0.00547	0.00557	0.00546	0.00531	0.00537	0.00551	0.00563	0.00564	0.00561	0.00571	0.00582
1284.36	0.00323	0.00344	0.00354	0.0037	0.00365	0.00362	0.00366	0.00364	0.00396	0.00395	0.00435	0.00435	0.0042	0.00422	0.0043	0.00446	0.00453	0.00451	0.0046	0.00469	0.00458	0.00487	0.00505	0.00517	0.00514	0.00516	0.00502	0.00495	0.00492	0.00505	0.00518	0.00513	0.00513	0.00517	0.00523	0.00529	0.0054	0.00539	0.00548	0.0056	0.00549	0.00537	0.00541	0.00553	0.00564	0.00568	0.00566	0.00575	0.00586
1284.84	0.00323	0.00347	0.00357	0.00372	0.0037	0.00365	0.00369	0.00366	0.00399	0.00397	0.00436	0.00437	0.00425	0.00423	0.00432	0.00449	0.00455	0.00451	0.00462	0.0047	0.00462	0.0049	0.00507	0.0052	0.00519	0.00519	0.00503	0.00499	0.00492	0.00506	0.0052	0.00515	0.00515	0.00521	0.00525	0.00532	0.00541	0.00542	0.00549	0.00561	0.0055	0.00543	0.00545	0.00553	0.00564	0.0057	0.00568	0.00577	0.00587
1285.32	0.00322	0.00349	0.0036	0.00373	0.00373	0.00366	0.0037	0.00367	0.004	0.00397	0.00434	0.00437	0.00428	0.00423	0.00433	0.00449	0.00455	0.0045	0.00462	0.00469	0.00465	0.00491	0.00507	0.00523	0.00523	0.00521	0.00503	0.00501	0.00491	0.00506	0.00521	0.00515	0.00515	0.00524	0.00526	0.00534	0.00541	0.00543	0.00549	0.00561	0.00549	0.00546	0.00548	0.00553	0.00562	0.0057	0.00568	0.00576	0.00587
1285.81	0.0032	0.00351	0.00362	0.00373	0.00373	0.00366	0.00371	0.00366	0.00401	0.00397	0.00432	0.00437	0.00429	0.0042	0.00433	0.00448	0.00453	0.00449	0.00461	0.00468	0.00468	0.0049	0.00506	0.00525	0.00525	0.00522	0.00502	0.00502	0.00491	0.00505	0.00521	0.00515	0.00515	0.00526	0.00525	0.00535	0.0054	0.00544	0.0055	0.0056	0.00548	0.00549	0.0055	0.00553	0.0056	0.00568	0.00567	0.00575	0.00585
1286.29	0.00318	0.00352	0.00364	0.00372	0.00373	0.00366	0.00371	0.00366	0.00402	0.00398	0.00429	0.00437	0.0043	0.00418	0.00432	0.00447	0.00451	0.00448	0.0046	0.00468	0.00471	0.00489	0.00504	0.00527	0.00526	0.00524	0.00501	0.00502	0.00491	0.00505	0.00522	0.00514	0.00514	0.00527	0.00525	0.00536	0.0054	0.00545	0.00552	0.0056	0.00547	0.00551	0.00552	0.00554	0.00558	0.00567	0.00566	0.00574	0.00584
1286.77	0.00318	0.00355	0.00366	0.00373	0.00372	0.00366	0.00372	0.00367	0.00404	0.00401	0.00427	0.00439	0.00432	0.00417	0.00434	0.00448	0.00449	0.00448	0.0046	0.0047	0.00475	0.00488	0.00504	0.00531	0.00527	0.00526	0.00502	0.00504	0.00493	0.00508	0.00523	0.00514	0.00514	0.00529	0.00526	0.00538	0.00541	0.00547	0.00555	0.0056	0.00547	0.00553	0.00555	0.00556	0.00558	0.00567	0.00565	0.00574	0.00585
1287.25	0.00321	0.00358	0.0037	0.00376	0.00372	0.00367	0.00374	0.0037	0.00406	0.00406	0.00427	0.00442	0.00435	0.00417	0.00438	0.0045	0.00449	0.00452	0.00462	0.00474	0.0048	0.00489	0.00505	0.00536	0.00528	0.00528	0.00504	0.00507	0.00498	0.00513	0.00526	0.00516	0.00516	0.00531	0.00529	0.00541	0.00545	0.00549	0.00559	0.00563	0.0055	0.00556	0.00559	0.00561	0.00559	0.00569	0.00566	0.00574	0.00587
1287.73	0.00326	0.00362	0.00375	0.0038	0.00373	0.00368	0.00377	0.00376	0.0041	0.00413	0.00428	0.00447	0.00439	0.00419	0.00444	0.00454	0.0045	0.00457	0.00464	0.00479	0.00485	0.00491	0.00508	0.00541	0.00529	0.00531	0.00508	0.00512	0.00505	0.0052	0.0053	0.00519	0.00519	0.00533	0.00533	0.00546	0.0055	0.00552	0.00565	0.00567	0.00554	0.00559	0.00563	0.00567	0.00562	0.00573	0.00569	0.00576	0.00591
1288.22	0.00331	0.00366	0.0038	0.00385	0.00376	0.0037	0.0038	0.00382	0.00413	0.0042	0.00431	0.00452	0.00444	0.00424	0.0045	0.00458	0.00453	0.00464	0.00468	0.00485	0.00491	0.00494	0.00512	0.00546	0.0053	0.00534	0.00511	0.00517	0.00512	0.00528	0.00535	0.00523	0.00523	0.00536	0.00537	0.0055	0.00555	0.00556	0.00571	0.00572	0.00559	0.00562	0.00568	0.00574	0.00565	0.00577	0.00572	0.00578	0.00596
1288.7	0.00336	0.00368	0.00384	0.00391	0.00378	0.00372	0.00382	0.00389	0.00415	0.00428	0.00433	0.00456	0.00448	0.00429	0.00456	0.00462	0.00456	0.00471	0.00472	0.0049	0.00496	0.00497	0.00516	0.00549	0.00531	0.00534	0.00515	0.00522	0.0052	0.00534	0.0054	0.00528	0.00528	0.00538	0.00541	0.00555	0.00561	0.00559	0.00575	0.00576	0.00563	0.00565	0.00572	0.0058	0.00568	0.00582	0.00576	0.0058	0.006
1289.18	0.00339	0.00369	0.00386	0.00395	0.0038	0.00372	0.00384	0.00394	0.00416	0.00433	0.00436	0.00459	0.0045	0.00434	0.0046	0.00464	0.0046	0.00477	0.00475	0.00493	0.00499	0.00499	0.00519	0.00551	0.00532	0.00533	0.00518	0.00525	0.00526	0.00539	0.00544	0.00531	0.00531	0.00539	0.00544	0.00559	0.00566	0.00561	0.00578	0.00579	0.00567	0.00566	0.00576	0.00584	0.0057	0.00586	0.00579	0.00582	0.00603
1289.66	0.00341	0.00369	0.00387	0.00399	0.00382	0.00372	0.00384	0.00398	0.00416	0.00438	0.00438	0.00461	0.00451	0.00439	0.00462	0.00465	0.00462	0.00482	0.00478	0.00494	0.005	0.00502	0.00521	0.00552	0.00532	0.00531	0.0052	0.00527	0.0053	0.00541	0.00546	0.00535	0.00535	0.00541	0.00546	0.00561	0.00569	0.00563	0.0058	0.0058	0.0057	0.00567	0.00578	0.00586	0.00572	0.00589	0.00581	0.00584	0.00605
1290.14	0.00342	0.00369	0.00387	0.00402	0.00385	0.00373	0.00384	0.00401	0.00416	0.0044	0.00441	0.00462	0.00449	0.00444	0.00463	0.00466	0.00465	0.00485	0.00481	0.00494	0.00501	0.00504	0.00523	0.00552	0.00534	0.00529	0.00521	0.00527	0.00533	0.00542	0.00547	0.00538	0.00538	0.00543	0.00548	0.00563	0.00571	0.00566	0.00581	0.00581	0.00572	0.00567	0.00579	0.00588	0.00575	0.00591	0.00583	0.00586	0.00607
1290.63	0.00343	0.00369	0.00387	0.00405	0.00387	0.00374	0.00385	0.00403	0.00417	0.00443	0.00445	0.00463	0.00447	0.00447	0.00463	0.00467	0.00468	0.00487	0.00484	0.00492	0.00501	0.00507	0.00525	0.00552	0.00536	0.00527	0.00522	0.00527	0.00535	0.0054	0.00547	0.00541	0.00541	0.00545	0.0055	0.00564	0.00573	0.00569	0.00581	0.00581	0.00574	0.00568	0.00581	0.00589	0.00579	0.00593	0.00584	0.0059	0.00608
1291.11	0.00344	0.00369	0.00385	0.00407	0.00391	0.00378	0.00386	0.00405	0.00419	0.00445	0.0045	0.00465	0.00445	0.0045	0.00463	0.00468	0.00471	0.00488	0.00487	0.00492	0.00502	0.0051	0.00527	0.00554	0.00539	0.00527	0.00524	0.00528	0.00536	0.00539	0.00547	0.00544	0.00544	0.00548	0.00552	0.00565	0.00576	0.00574	0.00583	0.00582	0.00575	0.0057	0.00583	0.00591	0.00584	0.00596	0.00586	0.00595	0.0061
1291.59	0.00346	0.00371	0.00385	0.00409	0.00395	0.00384	0.00388	0.00407	0.00422	0.00447	0.00455	0.00467	0.00443	0.00452	0.00465	0.00471	0.00474	0.00489	0.00491	0.00492	0.00503	0.00514	0.0053	0.00557	0.00544	0.0053	0.00526	0.0053	0.00536	0.00538	0.00547	0.00547	0.00547	0.00551	0.00555	0.00565	0.00578	0.00579	0.00584	0.00583	0.00577	0.00574	0.00585	0.00594	0.0059	0.00599	0.00589	0.00601	0.00612
1292.07	0.00349	0.00372	0.00384	0.0041	0.004	0.0039	0.0039	0.00408	0.00426	0.0045	0.0046	0.00469	0.00443	0.00454	0.00467	0.00475	0.00478	0.00489	0.00494	0.00493	0.00504	0.00518	0.00532	0.00561	0.00549	0.00533	0.00528	0.00532	0.00537	0.00538	0.00548	0.00551	0.00551	0.00554	0.00558	0.00566	0.00582	0.00585	0.00587	0.00585	0.00579	0.00577	0.00588	0.00597	0.00596	0.00602	0.00592	0.00606	0.00615
1292.56	0.00353	0.00374	0.00384	0.0041	0.00406	0.00398	0.00393	0.00409	0.0043	0.00452	0.00464	0.00472	0.00444	0.00454	0.00469	0.00479	0.00481	0.0049	0.00498	0.00496	0.00504	0.00521	0.00535	0.00565	0.00555	0.00537	0.0053	0.00536	0.00538	0.00538	0.00548	0.00553	0.00553	0.00558	0.0056	0.00567	0.00585	0.0059	0.0059	0.00587	0.0058	0.00582	0.00591	0.00601	0.00603	0.00605	0.00595	0.0061	0.00619
1293.04	0.00358	0.00376	0.00385	0.0041	0.0041	0.00405	0.00395	0.00408	0.00433	0.00454	0.00467	0.00475	0.00446	0.00454	0.00472	0.00482	0.00485	0.00491	0.00501	0.00499	0.00504	0.00523	0.00538	0.00568	0.00561	0.00541	0.00532	0.0054	0.0054	0.0054	0.0055	0.00555	0.00555	0.0056	0.00561	0.00569	0.00588	0.00594	0.00592	0.0059	0.00581	0.00586	0.00592	0.00604	0.00609	0.00607	0.00598	0.00612	0.00623
1293.52	0.00364	0.00378	0.00388	0.00411	0.00414	0.0041	0.00396	0.00407	0.00437	0.00456	0.00469	0.00477	0.0045	0.00455	0.00474	0.00485	0.00488	0.00493	0.00503	0.00502	0.00504	0.00524	0.0054	0.0057	0.00566	0.00545	0.00534	0.00543	0.00542	0.00543	0.00552	0.00556	0.00556	0.00563	0.00561	0.00571	0.00591	0.00597	0.00595	0.00593	0.00582	0.0059	0.00593	0.00606	0.00615	0.00608	0.00601	0.00613	0.00626
1294	0.0037	0.00382	0.00392	0.00411	0.00417	0.00414	0.00397	0.00407	0.0044	0.00457	0.00471	0.0048	0.00455	0.00456	0.00476	0.00488	0.00491	0.00495	0.00506	0.00505	0.00504	0.00525	0.00542	0.00573	0.0057	0.00549	0.00537	0.00546	0.00544	0.00547	0.00555	0.00556	0.00556	0.00567	0.00561	0.00575	0.00594	0.00598	0.00598	0.00597	0.00584	0.00594	0.00594	0.00609	0.00619	0.00609	0.00604	0.00613	0.0063
1294.48	0.00376	0.00387	0.00397	0.00413	0.0042	0.00417	0.00398	0.00407	0.00443	0.00459	0.00473	0.00482	0.00461	0.00459	0.00478	0.0049	0.00494	0.00497	0.00508	0.00507	0.00506	0.00527	0.00545	0.00575	0.00573	0.00552	0.0054	0.00549	0.00547	0.00552	0.00559	0.00557	0.00557	0.00571	0.00561	0.00579	0.00597	0.00599	0.00601	0.00602	0.00585	0.00598	0.00595	0.00611	0.00623	0.0061	0.00608	0.00613	0.00635
1294.96	0.00383	0.00394	0.00402	0.00416	0.00421	0.00419	0.004	0.00409	0.00447	0.0046	0.00475	0.00484	0.00467	0.00463	0.0048	0.00493	0.00497	0.005	0.0051	0.0051	0.00508	0.00529	0.00547	0.00577	0.00576	0.00555	0.00544	0.0055	0.0055	0.00558	0.00563	0.00558	0.00558	0.00575	0.00562	0.00583	0.006	0.00599	0.00605	0.00608	0.00587	0.00601	0.00596	0.00614	0.00626	0.00612	0.00612	0.00613	0.00639
1295.45	0.0039	0.00401	0.00408	0.00418	0.00422	0.00419	0.00401	0.00412	0.0045	0.00461	0.00477	0.00486	0.00472	0.00468	0.00481	0.00494	0.005	0.00502	0.00511	0.00512	0.00511	0.00531	0.0055	0.0058	0.00577	0.00558	0.00548	0.00551	0.00554	0.00563	0.00568	0.00559	0.00559	0.0058	0.00563	0.00586	0.00603	0.00598	0.00609	0.00614	0.00589	0.00603	0.00597	0.00617	0.00627	0.00615	0.00616	0.00613	0.00642
1295.93	0.00397	0.00407	0.00412	0.0042	0.00422	0.0042	0.00402	0.00414	0.00453	0.00462	0.00478	0.00486	0.00476	0.00472	0.00481	0.00495	0.00503	0.00504	0.00511	0.00513	0.00515	0.00533	0.00552	0.00582	0.00576	0.0056	0.00552	0.0055	0.00556	0.00567	0.00571	0.0056	0.0056	0.00583	0.00564	0.00589	0.00604	0.00597	0.00612	0.00618	0.0059	0.00603	0.00598	0.00619	0.00628	0.00619	0.00618	0.00612	0.00645
1296.41	0.00401	0.00412	0.00414	0.00421	0.00421	0.00419	0.00403	0.00415	0.00454	0.00461	0.00478	0.00485	0.00478	0.00475	0.0048	0.00495	0.00505	0.00504	0.0051	0.00514	0.00518	0.00534	0.00552	0.00582	0.00575	0.00561	0.00554	0.00549	0.00557	0.00568	0.00573	0.0056	0.0056	0.00584	0.00565	0.00589	0.00604	0.00595	0.00615	0.00619	0.00591	0.00601	0.00598	0.0062	0.00627	0.00622	0.00619	0.00611	0.00645
1296.89	0.00404	0.00414	0.00415	0.00421	0.00419	0.00419	0.00402	0.00415	0.00454	0.00459	0.00477	0.00484	0.00479	0.00477	0.00478	0.00494	0.00506	0.00503	0.00508	0.00514	0.0052	0.00535	0.00552	0.00582	0.00573	0.0056	0.00554	0.00548	0.00558	0.00567	0.00573	0.0056	0.0056	0.00584	0.00567	0.00588	0.00603	0.00593	0.00616	0.00618	0.00592	0.00597	0.00598	0.00621	0.00625	0.00625	0.00619	0.00609	0.00644
1297.38	0.00405	0.00414	0.00415	0.00421	0.00417	0.00419	0.00402	0.00413	0.00452	0.00455	0.00474	0.00481	0.00477	0.00477	0.00476	0.00492	0.00506	0.00502	0.00506	0.00514	0.00521	0.00535	0.00551	0.00581	0.00571	0.00558	0.00554	0.00547	0.00557	0.00564	0.00571	0.00559	0.00559	0.00582	0.00568	0.00587	0.00602	0.00591	0.00616	0.00615	0.00592	0.00593	0.00598	0.0062	0.00622	0.00626	0.00618	0.00607	0.00641
1297.86	0.00405	0.00412	0.00414	0.00421	0.00416	0.00419	0.00401	0.00412	0.0045	0.00452	0.0047	0.00479	0.00475	0.00475	0.00474	0.00491	0.00506	0.00502	0.00504	0.00514	0.00522	0.00534	0.0055	0.00579	0.0057	0.00556	0.00553	0.00547	0.00556	0.0056	0.00569	0.00559	0.00559	0.00579	0.00569	0.00586	0.00601	0.0059	0.00615	0.00611	0.00593	0.00589	0.00598	0.0062	0.00621	0.00627	0.00618	0.00605	0.00639
1298.34	0.00404	0.0041	0.00413	0.00421	0.00416	0.0042	0.00402	0.00411	0.00448	0.00449	0.00466	0.00478	0.00473	0.00474	0.00474	0.00491	0.00506	0.00503	0.00503	0.00515	0.00523	0.00534	0.00549	0.00577	0.00571	0.00555	0.00552	0.00549	0.00555	0.00557	0.00567	0.00561	0.00561	0.00577	0.00571	0.00586	0.00601	0.00591	0.00614	0.00607	0.00594	0.00587	0.00599	0.00619	0.0062	0.00628	0.00619	0.00604	0.00637
1298.82	0.00403	0.00409	0.00413	0.00423	0.00417	0.00421	0.00403	0.00411	0.00445	0.00447	0.00464	0.00478	0.0047	0.00472	0.00474	0.00491	0.00506	0.00504	0.00504	0.00517	0.00524	0.00534	0.00549	0.00576	0.00573	0.00554	0.00552	0.00553	0.00554	0.00555	0.00566	0.00563	0.00563	0.00576	0.00574	0.00587	0.00601	0.00593	0.00614	0.00604	0.00596	0.00586	0.00602	0.00619	0.0062	0.00628	0.00621	0.00605	0.00637
1299.3	0.00401	0.00408	0.00412	0.00424	0.00418	0.00422	0.00405	0.00412	0.00443	0.00446	0.00462	0.00479	0.00468	0.00471	0.00476	0.00493	0.00506	0.00507	0.00506	0.00518	0.00525	0.00534	0.00549	0.00576	0.00575	0.00554	0.00553	0.00557	0.00554	0.00555	0.00566	0.00567	0.00567	0.00575	0.00577	0.00588	0.00602	0.00596	0.00614	0.00601	0.00598	0.00588	0.00605	0.00618	0.00621	0.00628	0.00624	0.00608	0.00638
1299.79	0.00398	0.00407	0.00412	0.00426	0.00419	0.00422	0.00407	0.00414	0.00442	0.00445	0.00462	0.00481	0.00466	0.0047	0.00477	0.00494	0.00505	0.00509	0.00508	0.00518	0.00526	0.00533	0.00549	0.00575	0.00578	0.00555	0.00554	0.0056	0.00554	0.00556	0.00566	0.0057	0.0057	0.00574	0.0058	0.00589	0.00604	0.00599	0.00613	0.00599	0.006	0.00589	0.00608	0.00618	0.00622	0.00628	0.00628	0.00612	0.0064
1300.27	0.00394	0.00407	0.0041	0.00427	0.00419	0.00422	0.00408	0.00416	0.0044	0.00445	0.00462	0.00482	0.00464	0.00469	0.00479	0.00495	0.00503	0.00511	0.0051	0.00517	0.00526	0.00532	0.00549	0.00574	0.00579	0.00556	0.00555	0.00562	0.00554	0.00558	0.00566	0.00572	0.00572	0.00573	0.00582	0.00588	0.00604	0.00601	0.00612	0.00597	0.00601	0.0059	0.00609	0.00617	0.00622	0.00628	0.00631	0.00616	0.00642
1300.75	0.0039	0.00406	0.00408	0.00426	0.00419	0.0042	0.00409	0.00418	0.00439	0.00445	0.00463	0.00484	0.00461	0.00467	0.00479	0.00495	0.005	0.00512	0.00512	0.00515	0.00526	0.00531	0.00549	0.00572	0.0058	0.00557	0.00556	0.00562	0.00555	0.0056	0.00567	0.00573	0.00573	0.00571	0.00583	0.00587	0.00604	0.00602	0.00611	0.00595	0.00601	0.0059	0.0061	0.00615	0.00622	0.00628	0.00633	0.0062	0.00643
1301.23	0.00385	0.00405	0.00407	0.00426	0.00419	0.00418	0.00409	0.00419	0.00438	0.00446	0.00465	0.00485	0.00459	0.00465	0.00479	0.00494	0.00497	0.00512	0.00512	0.00513	0.00524	0.00531	0.0055	0.0057	0.00579	0.00558	0.00556	0.00561	0.00555	0.00562	0.00567	0.00573	0.00573	0.0057	0.00583	0.00585	0.00604	0.00603	0.0061	0.00594	0.00601	0.0059	0.00609	0.00613	0.00621	0.00628	0.00635	0.00624	0.00645
1301.71	0.00382	0.00404	0.00406	0.00426	0.00419	0.00417	0.0041	0.00419	0.00438	0.00447	0.00468	0.00488	0.00459	0.00463	0.0048	0.00494	0.00495	0.00513	0.00513	0.00512	0.00522	0.00532	0.00551	0.00568	0.00579	0.0056	0.00557	0.0056	0.00556	0.00564	0.00568	0.00573	0.00573	0.00569	0.00582	0.00583	0.00605	0.00605	0.0061	0.00595	0.006	0.00589	0.00609	0.00611	0.00621	0.00629	0.00636	0.00628	0.00646
1302.2	0.00381	0.00404	0.00406	0.00426	0.00421	0.00417	0.00411	0.0042	0.00439	0.0045	0.00472	0.0049	0.00461	0.00462	0.0048	0.00495	0.00496	0.00515	0.00514	0.00513	0.00521	0.00535	0.00554	0.00566	0.00579	0.00562	0.0056	0.00559	0.00558	0.00566	0.0057	0.00573	0.00573	0.00569	0.00583	0.00582	0.00606	0.00607	0.0061	0.00598	0.00601	0.0059	0.00609	0.0061	0.00621	0.00632	0.00639	0.00633	0.00649
1302.68	0.00381	0.00405	0.00409	0.00428	0.00424	0.00418	0.00412	0.00422	0.00442	0.00455	0.00477	0.00494	0.00465	0.00462	0.00482	0.00497	0.00498	0.00517	0.00516	0.00515	0.00521	0.00541	0.00557	0.00566	0.00579	0.00565	0.00563	0.0056	0.0056	0.00568	0.00573	0.00574	0.00574	0.00571	0.00584	0.00583	0.00609	0.0061	0.00612	0.00603	0.00603	0.00592	0.0061	0.00611	0.00623	0.00635	0.00643	0.00637	0.00652
1303.16	0.00385	0.00406	0.00412	0.00431	0.00428	0.0042	0.00415	0.00425	0.00445	0.0046	0.00483	0.00498	0.0047	0.00462	0.00483	0.005	0.00503	0.00519	0.00519	0.0052	0.00522	0.00547	0.00561	0.00568	0.00581	0.00568	0.00567	0.00563	0.00564	0.0057	0.00576	0.00577	0.00577	0.00574	0.00587	0.00585	0.00613	0.00613	0.00615	0.0061	0.00606	0.00594	0.00611	0.00614	0.00626	0.00638	0.00647	0.00641	0.00656
1303.64	0.00389	0.00408	0.00416	0.00434	0.00432	0.00421	0.00417	0.00429	0.00449	0.00466	0.00489	0.00502	0.00477	0.00463	0.00484	0.00504	0.00508	0.00521	0.00522	0.00524	0.00524	0.00554	0.00564	0.00571	0.00583	0.00571	0.00571	0.00567	0.00567	0.00572	0.00579	0.0058	0.0058	0.00579	0.00591	0.00588	0.00615	0.00616	0.00618	0.00616	0.00609	0.00598	0.00613	0.00617	0.0063	0.00641	0.00651	0.00645	0.0066
1304.13	0.00395	0.0041	0.0042	0.00435	0.00435	0.00422	0.00418	0.00432	0.00452	0.00472	0.00494	0.00505	0.00482	0.00466	0.00484	0.00507	0.00514	0.00523	0.00525	0.00528	0.00527	0.00559	0.00567	0.00574	0.00585	0.00572	0.00574	0.00572	0.00569	0.00573	0.00582	0.00583	0.00583	0.00583	0.00595	0.00591	0.00617	0.00618	0.00621	0.00622	0.00612	0.00601	0.00615	0.00621	0.00632	0.00643	0.00654	0.00647	0.00664
1304.61	0.004	0.00412	0.00421	0.00436	0.00437	0.00423	0.00419	0.00434	0.00454	0.00477	0.00497	0.00506	0.00487	0.00468	0.00483	0.00508	0.00519	0.00523	0.00527	0.0053	0.0053	0.00563	0.00567	0.00578	0.00588	0.00571	0.00577	0.00575	0.0057	0.00574	0.00583	0.00586	0.00586	0.00587	0.00598	0.00594	0.00616	0.00619	0.00624	0.00625	0.00614	0.00603	0.00616	0.00625	0.00634	0.00644	0.00656	0.00648	0.00667
1305.09	0.00405	0.00413	0.00422	0.00435	0.00437	0.00423	0.00419	0.00435	0.00456	0.00481	0.00499	0.00507	0.0049	0.00472	0.00481	0.00508	0.00523	0.00524	0.00528	0.00532	0.00532	0.00564	0.00567	0.00582	0.0059	0.00569	0.00578	0.00577	0.0057	0.00574	0.00585	0.00589	0.00589	0.00591	0.00601	0.00597	0.00614	0.00619	0.00627	0.00627	0.00615	0.00605	0.00616	0.00629	0.00635	0.00644	0.00656	0.00649	0.00669
1305.57	0.00409	0.00414	0.00421	0.00434	0.00437	0.00423	0.00419	0.00436	0.00458	0.00484	0.005	0.00507	0.00493	0.00476	0.00479	0.00507	0.00525	0.00526	0.0053	0.00533	0.00534	0.00564	0.00566	0.00585	0.00592	0.00566	0.00578	0.00579	0.0057	0.00576	0.00587	0.00591	0.00591	0.00595	0.00603	0.00601	0.00611	0.00619	0.0063	0.00628	0.00616	0.00608	0.00616	0.00633	0.00636	0.00645	0.00655	0.0065	0.00671
1306.05	0.00412	0.00415	0.0042	0.00433	0.00436	0.00424	0.00419	0.00436	0.00459	0.00487	0.005	0.00508	0.00494	0.00481	0.00478	0.00505	0.00527	0.00528	0.00531	0.00535	0.00536	0.00564	0.00566	0.00588	0.00594	0.00564	0.00579	0.00579	0.0057	0.00578	0.00589	0.00593	0.00593	0.00599	0.00605	0.00604	0.00608	0.00618	0.00633	0.0063	0.00616	0.0061	0.00617	0.00637	0.00636	0.00646	0.00653	0.00652	0.00671
1306.54	0.00415	0.00417	0.00419	0.00433	0.00435	0.00426	0.0042	0.00437	0.00461	0.00489	0.00499	0.00509	0.00495	0.00486	0.00479	0.00503	0.00527	0.00532	0.00533	0.00537	0.00538	0.00563	0.00567	0.0059	0.00596	0.00563	0.0058	0.0058	0.0057	0.00582	0.00592	0.00595	0.00595	0.00602	0.00606	0.00607	0.00607	0.00619	0.00637	0.00631	0.00616	0.00614	0.00619	0.00642	0.00637	0.00649	0.00651	0.00655	0.00672
1307.02	0.00416	0.00419	0.00419	0.00435	0.00435	0.00429	0.00422	0.00438	0.00463	0.0049	0.00499	0.0051	0.00496	0.00491	0.00481	0.00502	0.00527	0.00536	0.00535	0.00539	0.0054	0.00561	0.00569	0.00592	0.00598	0.00565	0.00582	0.00581	0.0057	0.00585	0.00596	0.00597	0.00597	0.00605	0.00606	0.0061	0.00607	0.0062	0.00639	0.00634	0.00616	0.00617	0.00622	0.00645	0.00639	0.00652	0.0065	0.00658	0.00673
1307.5	0.00417	0.00422	0.00418	0.00438	0.00434	0.00431	0.00425	0.00439	0.00464	0.0049	0.00498	0.00511	0.00496	0.00494	0.00485	0.00501	0.00527	0.00539	0.00537	0.00541	0.00542	0.00559	0.00572	0.00594	0.00599	0.00569	0.00584	0.00582	0.0057	0.00588	0.006	0.00598	0.00598	0.00607	0.00606	0.00611	0.00608	0.0062	0.00641	0.00637	0.00615	0.0062	0.00624	0.00647	0.00641	0.00654	0.00648	0.0066	0.00673
1307.98	0.00416	0.00423	0.00417	0.00441	0.00433	0.00433	0.00428	0.00439	0.00465	0.00489	0.00496	0.00512	0.00494	0.00496	0.00489	0.00501	0.00525	0.00541	0.00538	0.00543	0.00543	0.00556	0.00574	0.00595	0.00598	0.00575	0.00585	0.00584	0.0057	0.0059	0.00602	0.00599	0.00599	0.00607	0.00604	0.0061	0.00609	0.0062	0.00642	0.00639	0.00613	0.00622	0.00626	0.00648	0.00642	0.00656	0.00647	0.00662	0.00673
1308.46	0.00414	0.00424	0.00417	0.00443	0.00432	0.00433	0.00431	0.0044	0.00465	0.00487	0.00494	0.00513	0.00492	0.00495	0.00493	0.00501	0.00523	0.00541	0.0054	0.00544	0.00543	0.00552	0.00576	0.00595	0.00597	0.00581	0.00585	0.00586	0.00569	0.00592	0.00604	0.00598	0.00598	0.00606	0.00602	0.00608	0.00611	0.0062	0.00641	0.00639	0.00612	0.00622	0.00627	0.00647	0.00643	0.00656	0.00645	0.00662	0.00673
1308.95	0.00411	0.00425	0.00417	0.00444	0.00431	0.00432	0.00433	0.0044	0.00464	0.00485	0.00492	0.00514	0.00489	0.00494	0.00498	0.00502	0.0052	0.0054	0.0054	0.00544	0.00542	0.00548	0.00577	0.00596	0.00594	0.00586	0.00585	0.00588	0.00569	0.00592	0.00605	0.00596	0.00596	0.00603	0.00598	0.00605	0.00611	0.0062	0.00639	0.00639	0.00611	0.0062	0.00626	0.00646	0.00643	0.00655	0.00644	0.00661	0.00672
1309.43	0.00408	0.00426	0.00418	0.00444	0.0043	0.0043	0.00435	0.00441	0.00464	0.00483	0.00489	0.00515	0.00485	0.00492	0.00502	0.00504	0.00519	0.00538	0.00541	0.00543	0.00542	0.00545	0.00579	0.00597	0.00592	0.0059	0.00584	0.0059	0.00569	0.00593	0.00605	0.00595	0.00595	0.00601	0.00595	0.00603	0.00612	0.0062	0.00637	0.00638	0.00611	0.00618	0.00626	0.00644	0.00643	0.00653	0.00643	0.00659	0.00673
1309.91	0.00406	0.00427	0.00421	0.00443	0.0043	0.00429	0.00437	0.00441	0.00465	0.00482	0.00488	0.00515	0.00483	0.00491	0.00506	0.00506	0.00519	0.00537	0.00542	0.00542	0.00542	0.00544	0.00582	0.00599	0.0059	0.00592	0.00583	0.00591	0.00569	0.00594	0.00605	0.00593	0.00593	0.00599	0.00594	0.00602	0.00614	0.00621	0.00636	0.00637	0.00613	0.00616	0.00626	0.00644	0.00643	0.00651	0.00644	0.00659	0.00673
1310.39	0.00403	0.00428	0.00424	0.00442	0.0043	0.00428	0.00438	0.00442	0.00466	0.00482	0.00487	0.00515	0.00483	0.0049	0.0051	0.00509	0.00519	0.00536	0.00543	0.00541	0.00543	0.00544	0.00584	0.00601	0.0059	0.00593	0.00582	0.00593	0.00571	0.00596	0.00606	0.00591	0.00591	0.00597	0.00593	0.00603	0.00616	0.00622	0.00636	0.00636	0.00615	0.00616	0.00626	0.00643	0.00642	0.0065	0.00645	0.00658	0.00675
1310.88	0.00402	0.00429	0.00428	0.0044	0.0043	0.00427	0.00438	0.00443	0.00467	0.00482	0.00486	0.00515	0.00483	0.0049	0.00513	0.00511	0.00521	0.00537	0.00544	0.0054	0.00544	0.00546	0.00587	0.00603	0.00589	0.00592	0.00583	0.00595	0.00573	0.00598	0.00607	0.00589	0.00589	0.00596	0.00594	0.00604	0.00619	0.00625	0.00637	0.00636	0.00617	0.00616	0.00627	0.00644	0.00641	0.00648	0.00648	0.00659	0.00676
1311.36	0.004	0.0043	0.00431	0.00438	0.00429	0.00428	0.00437	0.00444	0.00469	0.00481	0.00486	0.00514	0.00484	0.0049	0.00514	0.00513	0.00523	0.00538	0.00544	0.0054	0.00546	0.00549	0.00589	0.00604	0.00589	0.0059	0.00583	0.00595	0.00576	0.00599	0.00607	0.00587	0.00587	0.00594	0.00596	0.00605	0.00621	0.00627	0.00638	0.00636	0.00618	0.00616	0.00628	0.00644	0.0064	0.00647	0.00651	0.00659	0.00678
1311.84	0.00398	0.00429	0.00433	0.00435	0.00428	0.00429	0.00435	0.00443	0.00469	0.00479	0.00485	0.00512	0.00485	0.0049	0.00514	0.00514	0.00524	0.00538	0.00543	0.00539	0.00547	0.00552	0.0059	0.00605	0.00589	0.00587	0.00584	0.00595	0.00579	0.00599	0.00607	0.00585	0.00585	0.00593	0.00598	0.00605	0.00624	0.00628	0.00639	0.00635	0.00619	0.00617	0.00629	0.00644	0.00638	0.00646	0.00654	0.00659	0.00679
1312.32	0.00396	0.00427	0.00432	0.00433	0.00425	0.00431	0.00433	0.00442	0.00468	0.00477	0.00484	0.00509	0.00487	0.0049	0.00512	0.00514	0.00524	0.00537	0.00541	0.00538	0.00548	0.00554	0.0059	0.00604	0.00588	0.00583	0.00585	0.00593	0.00581	0.00597	0.00605	0.00582	0.00582	0.00591	0.00599	0.00605	0.00625	0.00629	0.00639	0.00633	0.00619	0.00616	0.0063	0.00644	0.00635	0.00644	0.00655	0.00658	0.00679
1312.8	0.00393	0.00424	0.00431	0.00431	0.00422	0.00433	0.0043	0.00441	0.00467	0.00474	0.00484	0.00507	0.00488	0.00489	0.0051	0.00512	0.00524	0.00536	0.00538	0.00538	0.00549	0.00556	0.0059	0.00603	0.00587	0.00579	0.00585	0.00591	0.00582	0.00595	0.00603	0.0058	0.0058	0.00589	0.006	0.00605	0.00627	0.00629	0.00638	0.00631	0.00619	0.00615	0.0063	0.00643	0.00634	0.00642	0.00656	0.00657	0.00678
1313.29	0.00392	0.0042	0.00428	0.00429	0.00419	0.00434	0.00428	0.00441	0.00466	0.00473	0.00483	0.00505	0.00488	0.00487	0.00507	0.0051	0.00524	0.00534	0.00535	0.00537	0.0055	0.00557	0.00589	0.00601	0.00587	0.00576	0.00586	0.0059	0.00582	0.00592	0.00601	0.00581	0.00581	0.00588	0.00602	0.00605	0.00628	0.00629	0.00637	0.00629	0.00621	0.00614	0.00631	0.00643	0.00633	0.00641	0.00656	0.00656	0.00678
1313.77	0.00391	0.00416	0.00426	0.00428	0.00417	0.00436	0.00428	0.00441	0.00465	0.00472	0.00484	0.00505	0.0049	0.00486	0.00506	0.00509	0.00525	0.00533	0.00533	0.00538	0.00552	0.00558	0.00588	0.006	0.00588	0.00573	0.00586	0.00588	0.00582	0.0059	0.00599	0.00583	0.00583	0.00589	0.00603	0.00607	0.0063	0.00629	0.00636	0.00628	0.00623	0.00612	0.00631	0.00644	0.00634	0.00642	0.00656	0.00655	0.00678
1314.25	0.00392	0.00413	0.00425	0.00427	0.00417	0.00437	0.00428	0.00443	0.00466	0.00474	0.00486	0.00506	0.00491	0.00486	0.00506	0.00508	0.00527	0.00532	0.00531	0.00538	0.00554	0.0056	0.00587	0.00599	0.00589	0.00572	0.00587	0.00587	0.0058	0.00589	0.00598	0.00588	0.00588	0.00591	0.00605	0.00609	0.00633	0.0063	0.00636	0.00628	0.00627	0.00612	0.00633	0.00645	0.00636	0.00644	0.00656	0.00655	0.00679
1314.73	0.00393	0.00411	0.00424	0.00426	0.00418	0.00437	0.00429	0.00445	0.00468	0.00476	0.00489	0.00507	0.00492	0.00485	0.00506	0.00509	0.00529	0.00531	0.0053	0.00538	0.00556	0.00562	0.00587	0.00597	0.00591	0.00572	0.00589	0.00586	0.00578	0.0059	0.00596	0.00594	0.00594	0.00594	0.00607	0.00613	0.00637	0.00631	0.00636	0.00628	0.00632	0.00612	0.00635	0.00647	0.00639	0.00648	0.00656	0.00655	0.00679
1315.21	0.00395	0.0041	0.00423	0.00425	0.00421	0.00436	0.00431	0.00446	0.0047	0.0048	0.00492	0.00508	0.00494	0.00485	0.00506	0.0051	0.00531	0.00532	0.0053	0.00538	0.00558	0.00564	0.00587	0.00596	0.00593	0.00572	0.0059	0.00585	0.00575	0.00591	0.00595	0.006	0.006	0.00598	0.00609	0.00616	0.0064	0.00631	0.00636	0.00629	0.00635	0.00612	0.00638	0.00649	0.00641	0.00652	0.00656	0.00656	0.00679
1315.7	0.00396	0.00409	0.00423	0.00423	0.00423	0.00433	0.00431	0.00446	0.00472	0.00483	0.00494	0.00508	0.00494	0.00485	0.00505	0.00512	0.00533	0.00532	0.0053	0.00537	0.00559	0.00565	0.00586	0.00593	0.00593	0.00573	0.0059	0.00582	0.00572	0.00592	0.00593	0.00606	0.00606	0.00601	0.0061	0.00618	0.00642	0.00631	0.00636	0.00629	0.00637	0.00613	0.0064	0.0065	0.00643	0.00656	0.00656	0.00656	0.00679
1316.18	0.00398	0.0041	0.00423	0.0042	0.00426	0.0043	0.00432	0.00445	0.00473	0.00485	0.00496	0.00507	0.00494	0.00484	0.00504	0.00514	0.00533	0.00532	0.0053	0.00535	0.00558	0.00566	0.00584	0.0059	0.00593	0.00575	0.0059	0.0058	0.00569	0.00594	0.00591	0.0061	0.0061	0.00604	0.0061	0.00618	0.00643	0.0063	0.00636	0.00628	0.00638	0.00614	0.00642	0.00649	0.00645	0.00659	0.00657	0.00657	0.00677
1316.66	0.00399	0.0041	0.00422	0.00418	0.00429	0.00427	0.00432	0.00444	0.00473	0.00486	0.00498	0.00506	0.00493	0.00483	0.00502	0.00516	0.00533	0.00532	0.00531	0.00534	0.00557	0.00566	0.00583	0.00586	0.00591	0.00576	0.00589	0.00577	0.00568	0.00595	0.00589	0.00612	0.00612	0.00605	0.00609	0.00617	0.00643	0.00628	0.00635	0.00627	0.00637	0.00616	0.00643	0.00649	0.00645	0.00661	0.00657	0.00658	0.00676
1317.14	0.004	0.00411	0.00422	0.00417	0.00432	0.00424	0.00432	0.00442	0.00472	0.00487	0.00499	0.00505	0.00491	0.00483	0.00501	0.00518	0.00533	0.00532	0.00532	0.00533	0.00555	0.00566	0.00582	0.00584	0.0059	0.00578	0.00589	0.00575	0.00568	0.00595	0.00587	0.00613	0.00613	0.00606	0.00608	0.00615	0.00641	0.00628	0.00635	0.00626	0.00635	0.00617	0.00644	0.00648	0.00646	0.00662	0.00658	0.0066	0.00675
1317.62	0.00401	0.00412	0.00422	0.00417	0.00434	0.00423	0.00433	0.0044	0.00471	0.00486	0.00499	0.00504	0.0049	0.00483	0.005	0.00521	0.00533	0.00532	0.00533	0.00532	0.00553	0.00566	0.00582	0.00582	0.00589	0.00579	0.00588	0.00573	0.00571	0.00596	0.00587	0.00614	0.00614	0.00606	0.00606	0.00613	0.00638	0.00628	0.00635	0.00626	0.00634	0.00619	0.00645	0.00648	0.00647	0.00663	0.0066	0.00662	0.00676
1318.11	0.00402	0.00413	0.00422	0.00419	0.00436	0.00422	0.00434	0.00438	0.00469	0.00485	0.005	0.00503	0.0049	0.00484	0.005	0.00523	0.00532	0.00532	0.00535	0.00531	0.00551	0.00565	0.00583	0.00582	0.00588	0.0058	0.00587	0.00573	0.00574	0.00597	0.00589	0.00613	0.00613	0.00606	0.00604	0.00611	0.00635	0.00629	0.00636	0.00627	0.00633	0.00621	0.00646	0.00648	0.00648	0.00663	0.00662	0.00665	0.00677
1318.59	0.00403	0.00413	0.00421	0.00421	0.00436	0.00421	0.00435	0.00437	0.00466	0.00483	0.00501	0.00501	0.00489	0.00485	0.00501	0.00524	0.00532	0.00531	0.00535	0.0053	0.00549	0.00563	0.00584	0.00582	0.00588	0.0058	0.00587	0.00574	0.00578	0.00598	0.00591	0.00613	0.00613	0.00605	0.00602	0.0061	0.00632	0.00631	0.00638	0.00628	0.00632	0.00623	0.00645	0.00648	0.00648	0.00663	0.00663	0.00666	0.00678
1319.07	0.00402	0.00412	0.00419	0.00423	0.00434	0.0042	0.00434	0.00435	0.00462	0.00479	0.00501	0.005	0.00487	0.00486	0.00501	0.00523	0.00531	0.00529	0.00534	0.00527	0.00547	0.00559	0.00583	0.00581	0.00588	0.00578	0.00585	0.00575	0.0058	0.00597	0.00594	0.00611	0.00611	0.00602	0.00599	0.00609	0.00628	0.00632	0.00638	0.00628	0.00631	0.00623	0.00643	0.00646	0.00647	0.00662	0.00662	0.00667	0.00679
1319.55	0.004	0.00409	0.00416	0.00424	0.0043	0.00418	0.00432	0.00432	0.00458	0.00475	0.00499	0.00497	0.00485	0.00487	0.00501	0.00521	0.00529	0.00525	0.00531	0.00523	0.00544	0.00554	0.00581	0.0058	0.00588	0.00575	0.00583	0.00575	0.00581	0.00594	0.00596	0.00608	0.00608	0.00598	0.00596	0.00607	0.00623	0.00632	0.00638	0.00626	0.00629	0.00623	0.0064	0.00643	0.00645	0.0066	0.00659	0.00665	0.00677
1320.04	0.00396	0.00405	0.00413	0.00424	0.00425	0.00416	0.00428	0.00428	0.00452	0.0047	0.00496	0.00494	0.00482	0.00487	0.00499	0.00517	0.00526	0.00521	0.00526	0.00518	0.0054	0.00548	0.00578	0.00578	0.00587	0.00571	0.0058	0.00576	0.0058	0.0059	0.00596	0.00605	0.00605	0.00593	0.00592	0.00604	0.00618	0.00631	0.00637	0.00623	0.00625	0.00621	0.00635	0.00638	0.00641	0.00657	0.00654	0.0066	0.00674
1320.52	0.00391	0.004	0.00409	0.00423	0.00418	0.00414	0.00423	0.00424	0.00447	0.00465	0.00493	0.00491	0.00479	0.00486	0.00498	0.00513	0.00523	0.00515	0.00521	0.00513	0.00536	0.00541	0.00573	0.00576	0.00586	0.00567	0.00577	0.00576	0.00577	0.00584	0.00595	0.006	0.006	0.00588	0.00589	0.00601	0.00614	0.0063	0.00635	0.00618	0.00622	0.00618	0.0063	0.00632	0.00637	0.00653	0.00649	0.00655	0.00669
1321	0.00387	0.00397	0.00407	0.00423	0.00412	0.00413	0.0042	0.0042	0.00444	0.00463	0.0049	0.00489	0.00476	0.00486	0.00496	0.00509	0.0052	0.00511	0.00516	0.00509	0.00531	0.00537	0.00568	0.00575	0.00586	0.00564	0.00574	0.00577	0.00573	0.00579	0.00593	0.00597	0.00597	0.00584	0.00587	0.00598	0.00611	0.0063	0.00634	0.00614	0.00619	0.00616	0.00626	0.00627	0.00634	0.00649	0.00644	0.00649	0.00664
1321.48	0.00383	0.00395	0.00407	0.00423	0.00407	0.00413	0.00417	0.00418	0.00442	0.00463	0.00487	0.00489	0.00474	0.00486	0.00495	0.00507	0.00517	0.00508	0.00514	0.00509	0.00528	0.00534	0.00564	0.00575	0.00587	0.00563	0.00574	0.00579	0.0057	0.00574	0.00591	0.00594	0.00594	0.00582	0.00586	0.00597	0.00609	0.0063	0.00633	0.00611	0.00618	0.00615	0.00624	0.00625	0.00632	0.00646	0.00641	0.00644	0.0066
1321.96	0.00381	0.00396	0.00409	0.00425	0.00405	0.00415	0.00417	0.00417	0.00443	0.00465	0.00486	0.00491	0.00475	0.00487	0.00496	0.00508	0.00516	0.00508	0.00513	0.0051	0.00527	0.00535	0.00563	0.00577	0.00588	0.00564	0.00575	0.00582	0.00568	0.00572	0.0059	0.00593	0.00593	0.00582	0.00587	0.00598	0.0061	0.00632	0.00634	0.0061	0.00619	0.00617	0.00625	0.00625	0.00632	0.00645	0.0064	0.00641	0.00658
1322.45	0.0038	0.00398	0.00413	0.00427	0.00405	0.00418	0.00418	0.00418	0.00445	0.00469	0.00487	0.00495	0.00476	0.00488	0.00497	0.0051	0.00516	0.00508	0.00514	0.00514	0.00528	0.00538	0.00564	0.00579	0.0059	0.00566	0.00577	0.00586	0.00567	0.00572	0.0059	0.00593	0.00593	0.00584	0.0059	0.006	0.00612	0.00635	0.00636	0.00612	0.00621	0.0062	0.00628	0.00627	0.00635	0.00645	0.00642	0.0064	0.00659
1322.93	0.0038	0.00402	0.00418	0.0043	0.00408	0.00422	0.00421	0.00421	0.0045	0.00473	0.00489	0.005	0.00479	0.0049	0.00499	0.00513	0.00517	0.00509	0.00516	0.00518	0.0053	0.00543	0.00566	0.00581	0.00592	0.00569	0.0058	0.0059	0.00567	0.00574	0.00591	0.00594	0.00594	0.00587	0.00594	0.00603	0.00614	0.00637	0.00639	0.00615	0.00623	0.00624	0.00632	0.00632	0.00638	0.00647	0.00644	0.0064	0.00661
1323.41	0.00381	0.00405	0.00422	0.00431	0.00412	0.00425	0.00423	0.00424	0.00455	0.00476	0.00491	0.00505	0.00482	0.00491	0.00502	0.00517	0.00519	0.00511	0.00518	0.00522	0.00532	0.00547	0.00569	0.00582	0.00593	0.00573	0.00583	0.00592	0.00568	0.00578	0.00592	0.00595	0.00595	0.00589	0.00598	0.00606	0.00617	0.00639	0.00642	0.0062	0.00625	0.00627	0.00638	0.00637	0.00641	0.00649	0.00647	0.00641	0.00664
1323.89	0.00382	0.00408	0.00425	0.00432	0.00416	0.00428	0.00425	0.00426	0.0046	0.00479	0.00493	0.0051	0.00484	0.00492	0.00504	0.0052	0.00521	0.00513	0.00519	0.00525	0.00535	0.00552	0.00571	0.00583	0.00594	0.00576	0.00585	0.00593	0.00569	0.00582	0.00594	0.00597	0.00597	0.00591	0.00601	0.00608	0.00619	0.00639	0.00644	0.00624	0.00627	0.0063	0.00643	0.00642	0.00644	0.00651	0.0065	0.00644	0.00667
1324.38	0.00384	0.0041	0.00427	0.00433	0.00421	0.0043	0.00427	0.00428	0.00464	0.0048	0.00494	0.00514	0.00485	0.00493	0.00507	0.00522	0.00523	0.00514	0.00521	0.00528	0.00536	0.00556	0.00574	0.00583	0.00595	0.0058	0.00586	0.00593	0.00572	0.00587	0.00595	0.00598	0.00598	0.00591	0.00603	0.00611	0.0062	0.00638	0.00646	0.00627	0.00627	0.00631	0.00647	0.00646	0.00647	0.00654	0.00653	0.00646	0.0067
1324.86	0.00386	0.0041	0.00429	0.00432	0.00426	0.00432	0.00429	0.00429	0.00469	0.00481	0.00495	0.00518	0.00486	0.00494	0.00509	0.00524	0.00526	0.00517	0.00523	0.0053	0.00537	0.00559	0.00576	0.00583	0.00596	0.00583	0.00587	0.00592	0.00576	0.0059	0.00597	0.00599	0.00599	0.00592	0.00605	0.00613	0.00621	0.00636	0.00647	0.0063	0.00628	0.00631	0.0065	0.0065	0.00649	0.00656	0.00655	0.00649	0.00672
1325.34	0.00389	0.00411	0.00432	0.00432	0.0043	0.00434	0.00431	0.00431	0.00473	0.00483	0.00496	0.00521	0.00487	0.00496	0.00512	0.00525	0.00528	0.00521	0.00525	0.00532	0.00538	0.00562	0.00578	0.00584	0.00598	0.00587	0.00588	0.0059	0.0058	0.00594	0.00598	0.006	0.006	0.00593	0.00608	0.00615	0.00622	0.00634	0.00647	0.00633	0.00628	0.0063	0.00653	0.00653	0.00651	0.00658	0.00658	0.00653	0.00674
1325.82	0.00392	0.00411	0.00434	0.00433	0.00434	0.00435	0.00434	0.00432	0.00477	0.00484	0.00497	0.00524	0.00488	0.00498	0.00514	0.00525	0.00531	0.00526	0.00528	0.00534	0.00538	0.00565	0.0058	0.00586	0.00601	0.0059	0.0059	0.00589	0.00585	0.00596	0.006	0.00602	0.00602	0.00594	0.0061	0.00618	0.00624	0.00632	0.00648	0.00636	0.00629	0.00629	0.00655	0.00655	0.00654	0.0066	0.00662	0.00656	0.00676
1326.3	0.00396	0.00411	0.00436	0.00434	0.00437	0.00436	0.00437	0.00434	0.0048	0.00485	0.00498	0.00526	0.00488	0.005	0.00517	0.00525	0.00533	0.00531	0.00532	0.00536	0.00539	0.00567	0.00582	0.00589	0.00603	0.00594	0.00592	0.00587	0.00589	0.00598	0.00601	0.00604	0.00604	0.00596	0.00613	0.0062	0.00625	0.00631	0.00649	0.00638	0.00631	0.00628	0.00656	0.00657	0.00657	0.00662	0.00665	0.00659	0.00678
1326.79	0.00398	0.00412	0.00438	0.00435	0.00439	0.00437	0.00441	0.00436	0.00482	0.00486	0.00499	0.00526	0.00487	0.00502	0.00519	0.00524	0.00535	0.00536	0.00536	0.00537	0.00539	0.00568	0.00583	0.00592	0.00606	0.00597	0.00594	0.00585	0.00592	0.006	0.00603	0.00606	0.00606	0.00598	0.00616	0.00623	0.00627	0.0063	0.0065	0.0064	0.00632	0.00628	0.00656	0.00658	0.00659	0.00663	0.00668	0.00661	0.00679
1327.27	0.004	0.00413	0.00438	0.00436	0.0044	0.00438	0.00444	0.00437	0.00482	0.00487	0.005	0.00524	0.00486	0.00503	0.0052	0.00522	0.00536	0.0054	0.0054	0.00537	0.00539	0.00567	0.00583	0.00594	0.00607	0.00598	0.00595	0.00583	0.00594	0.006	0.00605	0.00608	0.00608	0.006	0.00618	0.00624	0.00628	0.00629	0.00651	0.00641	0.00634	0.00628	0.00656	0.00659	0.0066	0.00662	0.0067	0.00661	0.0068
1327.75	0.004	0.00413	0.00436	0.00436	0.0044	0.00437	0.00447	0.00439	0.00481	0.00486	0.00501	0.00522	0.00484	0.00503	0.0052	0.00519	0.00536	0.00543	0.00543	0.00536	0.0054	0.00566	0.00582	0.00595	0.00607	0.00598	0.00597	0.00581	0.00593	0.00601	0.00607	0.00608	0.00608	0.00603	0.0062	0.00625	0.00628	0.00628	0.00651	0.00642	0.00635	0.00628	0.00655	0.00658	0.0066	0.00661	0.0067	0.0066	0.00681
1328.23	0.00399	0.00414	0.00433	0.00436	0.0044	0.00437	0.00449	0.0044	0.0048	0.00484	0.00502	0.0052	0.00481	0.00502	0.00519	0.00515	0.00536	0.00543	0.00545	0.00535	0.0054	0.00564	0.00581	0.00596	0.00607	0.00596	0.00597	0.00579	0.00592	0.00602	0.00608	0.00609	0.00609	0.00605	0.00621	0.00625	0.00628	0.00627	0.00652	0.00642	0.00635	0.0063	0.00654	0.00656	0.00658	0.00659	0.00669	0.00659	0.00681
1328.71	0.00398	0.00415	0.00429	0.00436	0.0044	0.00436	0.0045	0.00441	0.00479	0.00483	0.00502	0.00518	0.00479	0.005	0.00518	0.00512	0.00537	0.00542	0.00546	0.00534	0.00541	0.00563	0.00579	0.00595	0.00606	0.00593	0.00596	0.00578	0.0059	0.00602	0.0061	0.00609	0.00609	0.00608	0.00622	0.00626	0.00627	0.00626	0.00652	0.00642	0.00634	0.00631	0.00652	0.00654	0.00657	0.00657	0.00667	0.00656	0.00682
1329.2	0.00396	0.00416	0.00425	0.00436	0.00439	0.00436	0.0045	0.00442	0.00478	0.00482	0.00501	0.00517	0.00478	0.00497	0.00517	0.00509	0.00537	0.0054	0.00545	0.00533	0.00542	0.00561	0.00577	0.00595	0.00605	0.00589	0.00595	0.00578	0.00589	0.00603	0.00611	0.0061	0.0061	0.00611	0.00622	0.00626	0.00627	0.00626	0.00653	0.00643	0.00634	0.00633	0.00652	0.00652	0.00656	0.00656	0.00664	0.00655	0.00682
1329.68	0.00395	0.00416	0.00422	0.00437	0.00438	0.00436	0.0045	0.00444	0.00477	0.00481	0.005	0.00518	0.00477	0.00494	0.00515	0.00508	0.00537	0.00537	0.00544	0.00534	0.00543	0.00561	0.00576	0.00596	0.00605	0.00585	0.00593	0.00579	0.00588	0.00604	0.00612	0.00612	0.00612	0.00614	0.00621	0.00627	0.00627	0.00627	0.00654	0.00644	0.00633	0.00635	0.00652	0.00651	0.00655	0.00655	0.00662	0.00654	0.00683
1330.16	0.00395	0.00416	0.0042	0.00437	0.00438	0.00436	0.00449	0.00444	0.00476	0.00482	0.00498	0.00519	0.00478	0.00492	0.00514	0.00507	0.00537	0.00535	0.00542	0.00534	0.00543	0.00561	0.00575	0.00597	0.00605	0.00581	0.00591	0.00581	0.00588	0.00605	0.00613	0.00613	0.00613	0.00617	0.0062	0.00627	0.00628	0.0063	0.00655	0.00646	0.00632	0.00636	0.00652	0.0065	0.00654	0.00655	0.00661	0.00653	0.00683
1330.64	0.00395	0.00415	0.00419	0.00438	0.00436	0.00435	0.00448	0.00445	0.00475	0.00482	0.00495	0.00519	0.0048	0.00489	0.00513	0.00508	0.00536	0.00533	0.00539	0.00536	0.00543	0.00561	0.00575	0.00599	0.00604	0.00578	0.00589	0.00582	0.00588	0.00605	0.00614	0.00613	0.00613	0.00618	0.00618	0.00627	0.00629	0.00632	0.00656	0.00648	0.0063	0.00637	0.00653	0.00649	0.00654	0.00655	0.00659	0.00652	0.00683
1331.12	0.00394	0.00414	0.00419	0.00438	0.00435	0.00434	0.00445	0.00444	0.00474	0.00483	0.00493	0.00519	0.00483	0.00487	0.00511	0.00509	0.00534	0.0053	0.00535	0.00537	0.00543	0.0056	0.00575	0.006	0.00603	0.00576	0.00586	0.00583	0.00588	0.00604	0.00614	0.00613	0.00613	0.00619	0.00615	0.00626	0.0063	0.00635	0.00655	0.0065	0.00629	0.00637	0.00654	0.00649	0.00654	0.00655	0.00659	0.00652	0.00682
1331.61	0.00393	0.00412	0.0042	0.00438	0.00433	0.00432	0.00442	0.00443	0.00473	0.00484	0.00491	0.00518	0.00486	0.00486	0.00508	0.00509	0.00532	0.00529	0.00532	0.00538	0.00542	0.0056	0.00576	0.006	0.00602	0.00575	0.00584	0.00584	0.00587	0.00603	0.00614	0.00612	0.00612	0.00619	0.00613	0.00625	0.00632	0.00638	0.00654	0.00651	0.00628	0.00636	0.00654	0.00648	0.00654	0.00655	0.00658	0.00652	0.0068
1332.09	0.00392	0.00411	0.00421	0.00438	0.00432	0.00431	0.00439	0.00442	0.00472	0.00485	0.0049	0.00516	0.00489	0.00485	0.00506	0.0051	0.00531	0.00528	0.00529	0.00539	0.00541	0.00559	0.00579	0.006	0.006	0.00576	0.00583	0.00584	0.00587	0.00602	0.00614	0.00609	0.00609	0.00619	0.00612	0.00623	0.00634	0.00641	0.00654	0.00652	0.00628	0.00636	0.00653	0.00648	0.00654	0.00656	0.00658	0.00652	0.00677
1332.57	0.0039	0.0041	0.00423	0.00438	0.00432	0.00431	0.00437	0.00441	0.00472	0.00486	0.00491	0.00514	0.00491	0.00486	0.00504	0.0051	0.0053	0.00528	0.00527	0.00542	0.00541	0.00559	0.00582	0.00599	0.00599	0.00578	0.00583	0.00585	0.00586	0.00602	0.00614	0.00607	0.00607	0.00618	0.00612	0.00623	0.00636	0.00644	0.00653	0.00652	0.00628	0.00635	0.00653	0.00648	0.00655	0.00656	0.00659	0.00654	0.00676
1333.05	0.00389	0.00411	0.00426	0.00439	0.00432	0.00432	0.00436	0.00441	0.00473	0.00487	0.00493	0.00512	0.00492	0.00487	0.00502	0.0051	0.00531	0.00531	0.00528	0.00545	0.00541	0.00559	0.00586	0.00599	0.006	0.00582	0.00584	0.00586	0.00587	0.00603	0.00615	0.00605	0.00605	0.00619	0.00613	0.00624	0.00639	0.00646	0.00654	0.00652	0.0063	0.00636	0.00654	0.0065	0.00657	0.00657	0.00661	0.00657	0.00677
1333.54	0.00388	0.00413	0.00429	0.00441	0.00434	0.00435	0.00437	0.00442	0.00475	0.00488	0.00497	0.00512	0.00493	0.00489	0.00502	0.0051	0.00533	0.00535	0.0053	0.00548	0.00542	0.00561	0.00591	0.00598	0.00601	0.00587	0.00587	0.00588	0.00588	0.00604	0.00617	0.00603	0.00603	0.0062	0.00615	0.00626	0.00642	0.00649	0.00657	0.00652	0.00633	0.00639	0.00656	0.00653	0.0066	0.00658	0.00663	0.00661	0.00679
1334.02	0.00388	0.00417	0.00433	0.00443	0.00436	0.00438	0.00439	0.00443	0.00477	0.0049	0.005	0.00514	0.00494	0.00492	0.00502	0.0051	0.00536	0.0054	0.00534	0.00552	0.00543	0.00564	0.00595	0.00599	0.00603	0.00592	0.0059	0.00591	0.0059	0.00607	0.0062	0.00604	0.00604	0.00622	0.00618	0.0063	0.00646	0.00651	0.0066	0.00653	0.00636	0.00642	0.00658	0.00657	0.00664	0.0066	0.00666	0.00666	0.00683
1334.5	0.00389	0.00421	0.00436	0.00445	0.00438	0.00441	0.00441	0.00444	0.0048	0.00491	0.00504	0.00517	0.00494	0.00496	0.00503	0.00512	0.00539	0.00545	0.00538	0.00556	0.00545	0.00568	0.00599	0.006	0.00606	0.00597	0.00593	0.00595	0.00593	0.00609	0.00623	0.00606	0.00606	0.00624	0.00621	0.00634	0.00649	0.00653	0.00664	0.00654	0.00639	0.00647	0.00662	0.00663	0.00668	0.00661	0.00668	0.0067	0.00688
1334.98	0.00391	0.00425	0.00439	0.00446	0.0044	0.00445	0.00444	0.00446	0.00482	0.00493	0.00506	0.00521	0.00494	0.005	0.00504	0.00514	0.00543	0.00551	0.00543	0.0056	0.00547	0.00573	0.00602	0.00602	0.00609	0.00601	0.00595	0.00599	0.00596	0.0061	0.00627	0.00609	0.00609	0.00625	0.00624	0.00639	0.00652	0.00656	0.00668	0.00656	0.00641	0.00651	0.00667	0.0067	0.00673	0.00662	0.00671	0.00674	0.00694
1335.46	0.00394	0.00429	0.00441	0.00447	0.00441	0.00448	0.00448	0.00449	0.00484	0.00494	0.00508	0.00524	0.00496	0.00503	0.00506	0.00517	0.00546	0.00555	0.00547	0.00564	0.0055	0.00579	0.00604	0.00605	0.00611	0.00605	0.00597	0.00603	0.006	0.00611	0.00632	0.00614	0.00614	0.00626	0.00627	0.00644	0.00654	0.00658	0.00672	0.00659	0.00643	0.00656	0.00673	0.00676	0.00678	0.00663	0.00673	0.00677	0.007
1335.94	0.00398	0.00433	0.00442	0.00449	0.00442	0.00451	0.00453	0.00451	0.00486	0.00496	0.0051	0.00528	0.00499	0.00507	0.00508	0.00522	0.00549	0.00559	0.00551	0.00569	0.00554	0.00586	0.00604	0.00609	0.00613	0.00607	0.00598	0.00607	0.00604	0.00612	0.00638	0.0062	0.0062	0.00628	0.0063	0.00648	0.00657	0.0066	0.00675	0.00662	0.00646	0.00661	0.00678	0.00682	0.00683	0.00666	0.00676	0.0068	0.00706
1336.43	0.00403	0.00437	0.00443	0.00451	0.00444	0.00454	0.00458	0.00455	0.00489	0.00499	0.00512	0.00531	0.00504	0.00511	0.00511	0.00527	0.00552	0.00562	0.00555	0.00574	0.00559	0.00593	0.00605	0.00614	0.00615	0.0061	0.006	0.00611	0.00609	0.00612	0.00645	0.00627	0.00627	0.00629	0.00634	0.00652	0.00659	0.00663	0.00678	0.00665	0.00649	0.00666	0.00684	0.00687	0.00689	0.0067	0.0068	0.00683	0.00712
1336.91	0.0041	0.00441	0.00445	0.00454	0.00446	0.00457	0.00464	0.0046	0.00493	0.00502	0.00514	0.00533	0.0051	0.00515	0.00515	0.00533	0.00555	0.00566	0.00559	0.00581	0.00565	0.00601	0.00606	0.00621	0.00618	0.00612	0.00602	0.00615	0.00614	0.00614	0.00652	0.00633	0.00633	0.00631	0.00638	0.00657	0.00663	0.00667	0.00681	0.00669	0.00653	0.00671	0.0069	0.00692	0.00695	0.00675	0.00685	0.00686	0.00718
1337.39	0.00416	0.00445	0.00448	0.00458	0.00448	0.0046	0.0047	0.00466	0.00498	0.00506	0.00516	0.00536	0.00516	0.00518	0.00519	0.00539	0.00559	0.00569	0.00563	0.00588	0.00572	0.00608	0.00607	0.00628	0.00622	0.00614	0.00606	0.0062	0.00619	0.00616	0.00659	0.00639	0.00639	0.00635	0.00643	0.00661	0.00666	0.00671	0.00684	0.00673	0.00659	0.00676	0.00694	0.00695	0.00701	0.00682	0.00691	0.0069	0.00722
1337.87	0.00421	0.00449	0.00452	0.00462	0.00451	0.00463	0.00475	0.00473	0.00503	0.00511	0.00519	0.00539	0.00522	0.0052	0.00523	0.00545	0.00563	0.00573	0.00567	0.00595	0.00579	0.00613	0.0061	0.00636	0.00627	0.00615	0.0061	0.00624	0.00624	0.0062	0.00665	0.00644	0.00644	0.00639	0.00649	0.00664	0.00671	0.00675	0.00688	0.00677	0.00666	0.0068	0.00698	0.00697	0.00707	0.00689	0.00697	0.00695	0.00726
1338.36	0.00425	0.00452	0.00456	0.00467	0.00455	0.00466	0.00479	0.00479	0.00508	0.00514	0.00521	0.00542	0.00527	0.00522	0.00528	0.00549	0.00567	0.00577	0.0057	0.006	0.00585	0.00617	0.00612	0.00642	0.00632	0.00614	0.00616	0.00628	0.00628	0.00623	0.00669	0.00647	0.00647	0.00644	0.00654	0.00667	0.00675	0.00678	0.00691	0.0068	0.00672	0.00684	0.007	0.00698	0.00712	0.00696	0.00704	0.007	0.00729
1338.84	0.00428	0.00455	0.0046	0.00471	0.00459	0.00467	0.0048	0.00484	0.00512	0.00517	0.00522	0.00545	0.00529	0.00523	0.00532	0.00552	0.0057	0.00581	0.00573	0.00603	0.00589	0.00618	0.00615	0.00647	0.00636	0.00613	0.00621	0.00631	0.00631	0.00627	0.00671	0.00649	0.00649	0.00649	0.00658	0.00668	0.00678	0.00681	0.00693	0.00682	0.00679	0.00687	0.00702	0.00699	0.00716	0.00703	0.0071	0.00704	0.00731
1339.32	0.00428	0.00458	0.00463	0.00474	0.00463	0.00468	0.0048	0.00488	0.00515	0.00519	0.00524	0.00549	0.0053	0.00524	0.00535	0.00554	0.00572	0.00583	0.00574	0.00602	0.00592	0.00616	0.00617	0.0065	0.00639	0.0061	0.00626	0.00632	0.00633	0.00631	0.0067	0.00649	0.00649	0.00652	0.00661	0.00667	0.0068	0.00682	0.00695	0.00684	0.00684	0.00688	0.00702	0.00699	0.00717	0.00707	0.00714	0.00708	0.00731
1339.8	0.00426	0.00459	0.00464	0.00476	0.00467	0.00467	0.00478	0.00489	0.00516	0.00518	0.00525	0.00552	0.00529	0.00525	0.00536	0.00554	0.00573	0.00585	0.00573	0.00599	0.00592	0.00613	0.00617	0.0065	0.00641	0.00606	0.0063	0.00633	0.00633	0.00633	0.00667	0.00648	0.00648	0.00654	0.00663	0.00664	0.00681	0.00681	0.00696	0.00684	0.00688	0.00686	0.00701	0.00698	0.00717	0.0071	0.00716	0.00709	0.00729
1340.28	0.00424	0.00458	0.00464	0.00477	0.00471	0.00466	0.00475	0.00488	0.00515	0.00516	0.00525	0.00555	0.00528	0.00526	0.00536	0.00552	0.00572	0.00585	0.00571	0.00593	0.00591	0.00609	0.00617	0.00648	0.0064	0.00602	0.00631	0.00631	0.00632	0.00634	0.00662	0.00647	0.00647	0.00653	0.00664	0.00661	0.00681	0.00679	0.00695	0.00684	0.0069	0.00683	0.00698	0.00696	0.00715	0.0071	0.00717	0.00709	0.00725
1340.77	0.00422	0.00457	0.00462	0.00476	0.00473	0.00464	0.00471	0.00484	0.00514	0.00514	0.00526	0.00556	0.00526	0.00527	0.00535	0.0055	0.0057	0.00583	0.00569	0.00587	0.00589	0.00605	0.00615	0.00644	0.00638	0.00599	0.0063	0.0063	0.0063	0.00635	0.00656	0.00646	0.00646	0.00651	0.00663	0.00657	0.00679	0.00675	0.00693	0.00683	0.00689	0.00678	0.00694	0.00693	0.00711	0.00709	0.00715	0.00707	0.0072
1341.25	0.0042	0.00455	0.00459	0.00474	0.00473	0.00463	0.00467	0.0048	0.00512	0.00511	0.00527	0.00555	0.00525	0.00528	0.00532	0.00547	0.00566	0.00581	0.00566	0.00581	0.00585	0.006	0.00613	0.0064	0.00634	0.00596	0.00628	0.00628	0.00627	0.00634	0.00649	0.00644	0.00644	0.00647	0.00661	0.00653	0.00676	0.0067	0.0069	0.00681	0.00686	0.00671	0.00689	0.0069	0.00706	0.00707	0.00711	0.00705	0.00714
1341.73	0.00418	0.00452	0.00454	0.00471	0.00472	0.00462	0.00464	0.00476	0.0051	0.00507	0.00527	0.00553	0.00524	0.00528	0.00528	0.00543	0.00562	0.00577	0.00564	0.00576	0.00582	0.00596	0.00611	0.00634	0.00631	0.00595	0.00624	0.00626	0.00625	0.00632	0.00643	0.00641	0.00641	0.00642	0.00659	0.00649	0.00672	0.00664	0.00686	0.00678	0.00681	0.00664	0.00684	0.00686	0.00699	0.00704	0.00706	0.00703	0.00708
1342.21	0.00416	0.00448	0.00449	0.00468	0.00469	0.0046	0.0046	0.00472	0.00507	0.00503	0.00527	0.0055	0.00523	0.00527	0.00523	0.00539	0.00556	0.00573	0.00561	0.00572	0.00579	0.00591	0.00609	0.00628	0.00627	0.00595	0.00621	0.00624	0.00622	0.00629	0.00637	0.00637	0.00637	0.00636	0.00656	0.00646	0.00668	0.00658	0.00681	0.00674	0.00673	0.00658	0.00679	0.00681	0.00693	0.00701	0.007	0.007	0.00702
1342.69	0.00414	0.00444	0.00443	0.00464	0.00464	0.00458	0.00457	0.00468	0.00503	0.005	0.00526	0.00545	0.00521	0.00525	0.00517	0.00535	0.0055	0.00567	0.00558	0.00569	0.00575	0.00587	0.00608	0.00623	0.00624	0.00597	0.00617	0.00622	0.00619	0.00625	0.00632	0.00632	0.00632	0.00629	0.00653	0.00642	0.00664	0.00653	0.00675	0.0067	0.00665	0.00651	0.00673	0.00677	0.00685	0.00697	0.00693	0.00697	0.00697
1343.18	0.00412	0.00439	0.00438	0.0046	0.00459	0.00456	0.00453	0.00465	0.00499	0.00496	0.00525	0.00539	0.00519	0.00521	0.00512	0.0053	0.00544	0.00561	0.00555	0.00565	0.00572	0.00583	0.00606	0.00617	0.00621	0.006	0.00614	0.00621	0.00618	0.00621	0.00628	0.00626	0.00626	0.00624	0.00649	0.00639	0.0066	0.00648	0.0067	0.00666	0.00655	0.00647	0.00668	0.00672	0.00678	0.00693	0.00685	0.00694	0.00692
1343.66	0.00412	0.00435	0.00434	0.00456	0.00455	0.00455	0.00451	0.00462	0.00494	0.00493	0.00524	0.00534	0.00518	0.00516	0.00509	0.00527	0.0054	0.00555	0.00552	0.00562	0.0057	0.00581	0.00606	0.00614	0.00621	0.00604	0.00612	0.0062	0.00617	0.00616	0.00626	0.00621	0.00621	0.00619	0.00646	0.00636	0.00657	0.00646	0.00665	0.00663	0.00647	0.00644	0.00664	0.00669	0.00673	0.0069	0.00678	0.00691	0.00689
1344.14	0.00414	0.00433	0.00433	0.00454	0.00452	0.00455	0.00449	0.00461	0.0049	0.00491	0.00524	0.0053	0.00517	0.00513	0.00507	0.00525	0.00537	0.00551	0.00552	0.0056	0.0057	0.00581	0.00606	0.00612	0.00622	0.00608	0.00613	0.0062	0.00617	0.00613	0.00626	0.00616	0.00616	0.00617	0.00644	0.00635	0.00656	0.00645	0.00662	0.00662	0.00641	0.00643	0.00661	0.00668	0.00668	0.00687	0.00673	0.00689	0.00689
1344.62	0.00417	0.00433	0.00435	0.00454	0.00452	0.00455	0.0045	0.0046	0.00488	0.0049	0.00526	0.00529	0.00517	0.0051	0.00508	0.00525	0.00537	0.00548	0.00553	0.00559	0.00571	0.00584	0.00607	0.00612	0.00625	0.00613	0.00614	0.00621	0.00619	0.00611	0.00627	0.00615	0.00615	0.00617	0.00643	0.00635	0.00656	0.00647	0.00661	0.00663	0.00637	0.00644	0.00659	0.00667	0.00666	0.00686	0.00671	0.00689	0.00691
1345.11	0.00422	0.00434	0.00439	0.00456	0.00452	0.00457	0.00451	0.0046	0.00486	0.00489	0.00528	0.00529	0.00519	0.00508	0.00511	0.00526	0.00539	0.00547	0.00556	0.0056	0.00573	0.00588	0.00609	0.00613	0.00629	0.00618	0.00616	0.00623	0.00621	0.00611	0.00628	0.00615	0.00615	0.00619	0.00642	0.00636	0.00657	0.00651	0.00662	0.00667	0.00637	0.00647	0.00659	0.00668	0.00666	0.00686	0.00671	0.00689	0.00695
1345.59	0.00426	0.00436	0.00444	0.00458	0.00453	0.00459	0.00454	0.00459	0.00485	0.00488	0.0053	0.0053	0.00521	0.00507	0.00515	0.00528	0.00542	0.00548	0.0056	0.00561	0.00576	0.00594	0.00611	0.00615	0.00634	0.00622	0.00619	0.00625	0.00623	0.00612	0.0063	0.00617	0.00617	0.00622	0.00643	0.00637	0.00659	0.00655	0.00664	0.00672	0.00639	0.00649	0.00658	0.00669	0.00667	0.00686	0.00673	0.0069	0.007
1346.07	0.00429	0.00437	0.00449	0.0046	0.00454	0.00459	0.00456	0.00458	0.00484	0.00487	0.00531	0.00531	0.00522	0.00506	0.00518	0.00529	0.00545	0.00548	0.00564	0.00562	0.00577	0.00598	0.00613	0.00617	0.00638	0.00624	0.00621	0.00626	0.00624	0.00613	0.00631	0.0062	0.0062	0.00625	0.00643	0.00638	0.0066	0.00658	0.00667	0.00677	0.00642	0.0065	0.00657	0.0067	0.00668	0.00687	0.00676	0.00691	0.00706
1346.55	0.00429	0.00438	0.00452	0.0046	0.00453	0.00458	0.00457	0.00455	0.00483	0.00486	0.0053	0.0053	0.00522	0.00504	0.00521	0.00529	0.00547	0.00548	0.00567	0.00563	0.00578	0.00601	0.00614	0.00617	0.00641	0.00625	0.00621	0.00625	0.00625	0.00615	0.00631	0.00622	0.00622	0.00628	0.00642	0.00638	0.0066	0.00659	0.00669	0.00682	0.00645	0.0065	0.00656	0.00669	0.00668	0.00687	0.00679	0.00691	0.0071
1347.03	0.00426	0.00437	0.00453	0.00459	0.00451	0.00455	0.00456	0.00451	0.00482	0.00484	0.00527	0.00529	0.00521	0.00503	0.00522	0.00528	0.00549	0.00547	0.00569	0.00563	0.00578	0.00603	0.00615	0.00617	0.00642	0.00625	0.00622	0.00623	0.00624	0.00616	0.0063	0.00623	0.00623	0.0063	0.0064	0.00637	0.00659	0.00658	0.0067	0.00685	0.00648	0.00648	0.00656	0.00669	0.00667	0.00687	0.00681	0.0069	0.00714
1347.52	0.00422	0.00435	0.00453	0.00458	0.00449	0.00452	0.00454	0.00448	0.00481	0.00484	0.00524	0.00527	0.0052	0.00502	0.00524	0.00528	0.0055	0.00545	0.0057	0.00562	0.00577	0.00603	0.00616	0.00617	0.00643	0.00625	0.00623	0.00621	0.00624	0.00618	0.00631	0.00624	0.00624	0.00631	0.00639	0.00635	0.00658	0.00657	0.00672	0.00688	0.00652	0.00646	0.00658	0.00668	0.00667	0.00687	0.00682	0.00688	0.00717
1348	0.00417	0.00435	0.00452	0.00456	0.00448	0.0045	0.00453	0.00446	0.00481	0.00486	0.00521	0.00526	0.0052	0.00502	0.00525	0.00529	0.00552	0.00542	0.0057	0.00562	0.00576	0.00603	0.00616	0.00618	0.00643	0.00626	0.00625	0.0062	0.00624	0.00622	0.00633	0.00625	0.00625	0.00633	0.00638	0.00635	0.00658	0.00657	0.00675	0.00691	0.00656	0.00645	0.00662	0.00668	0.00667	0.00689	0.00684	0.00688	0.0072
1348.48	0.00413	0.00435	0.00451	0.00455	0.00448	0.00449	0.00451	0.00445	0.00483	0.0049	0.0052	0.00526	0.00521	0.00503	0.00527	0.00532	0.00553	0.0054	0.00569	0.00563	0.00576	0.00604	0.00618	0.00621	0.00642	0.00627	0.0063	0.00621	0.00627	0.00626	0.00637	0.00628	0.00628	0.00636	0.00639	0.00637	0.0066	0.00658	0.00679	0.00695	0.00662	0.00647	0.00669	0.00669	0.00669	0.00691	0.00685	0.0069	0.00724
1348.96	0.00412	0.00437	0.0045	0.00456	0.0045	0.00452	0.00451	0.00447	0.00487	0.00497	0.00522	0.00528	0.00524	0.00506	0.00529	0.00537	0.00556	0.00538	0.00569	0.00565	0.00577	0.00605	0.00619	0.00626	0.00642	0.00629	0.00635	0.00624	0.00631	0.0063	0.00642	0.00633	0.00633	0.0064	0.00641	0.00641	0.00664	0.0066	0.00684	0.00699	0.00668	0.00651	0.00678	0.00671	0.00671	0.00694	0.00687	0.00693	0.00729
1349.44	0.00411	0.00439	0.00451	0.00457	0.00452	0.00456	0.00451	0.00449	0.00492	0.00504	0.00524	0.00531	0.00527	0.0051	0.00531	0.00542	0.00557	0.00537	0.00569	0.00566	0.00578	0.00607	0.0062	0.00631	0.0064	0.00631	0.00639	0.00629	0.00635	0.00634	0.00646	0.00639	0.00639	0.00643	0.00645	0.00646	0.00668	0.00664	0.00688	0.00703	0.00673	0.00655	0.00686	0.00674	0.00675	0.00698	0.00688	0.00698	0.00733
1349.93	0.00412	0.0044	0.00451	0.00459	0.00455	0.0046	0.00451	0.00452	0.00496	0.00509	0.00526	0.00535	0.0053	0.00513	0.00531	0.00545	0.00558	0.00537	0.00569	0.00567	0.00578	0.00607	0.0062	0.00636	0.00637	0.00632	0.00642	0.00633	0.00639	0.00635	0.00648	0.00644	0.00644	0.00644	0.00647	0.00651	0.00671	0.00666	0.00691	0.00706	0.00677	0.0066	0.00693	0.00675	0.00677	0.00701	0.00688	0.00702	0.00736
1350.41	0.00412	0.0044	0.0045	0.0046	0.00455	0.00463	0.0045	0.00454	0.00498	0.00511	0.00526	0.00538	0.00532	0.00515	0.0053	0.00546	0.00556	0.00537	0.00568	0.00567	0.00577	0.00606	0.00617	0.00639	0.00632	0.00631	0.00641	0.00635	0.00642	0.00633	0.00647	0.00647	0.00647	0.00643	0.00649	0.00654	0.00672	0.00668	0.00693	0.00706	0.00678	0.00663	0.00696	0.00675	0.00677	0.00702	0.00687	0.00704	0.00736
1350.89	0.00411	0.00438	0.00449	0.0046	0.00454	0.00463	0.00447	0.00454	0.00497	0.0051	0.00525	0.0054	0.00531	0.00515	0.00526	0.00544	0.00553	0.00537	0.00565	0.00565	0.00575	0.00601	0.00611	0.00638	0.00626	0.00629	0.00637	0.00636	0.00642	0.00628	0.00641	0.00646	0.00646	0.0064	0.00648	0.00655	0.00671	0.00667	0.00691	0.00703	0.00675	0.00663	0.00696	0.00674	0.00676	0.00702	0.00683	0.00703	0.00732
1351.37	0.0041	0.00434	0.00446	0.00458	0.00451	0.00461	0.00444	0.00453	0.00494	0.00507	0.00521	0.00541	0.00529	0.00513	0.00521	0.00539	0.00549	0.00538	0.00563	0.00563	0.00571	0.00595	0.00605	0.00635	0.00619	0.00626	0.0063	0.00634	0.00639	0.00622	0.00634	0.00642	0.00642	0.00634	0.00647	0.00654	0.00666	0.00665	0.00688	0.00697	0.00671	0.00661	0.00691	0.00671	0.00673	0.00699	0.00677	0.007	0.00725
1351.86	0.00408	0.0043	0.00444	0.00456	0.00448	0.00457	0.00441	0.00452	0.0049	0.00502	0.00517	0.00542	0.00526	0.0051	0.00516	0.00533	0.00545	0.0054	0.0056	0.0056	0.00567	0.00588	0.00599	0.00629	0.00613	0.00624	0.00622	0.00631	0.00635	0.00615	0.00626	0.00636	0.00636	0.00628	0.00644	0.00652	0.00661	0.00663	0.00684	0.00688	0.00665	0.00659	0.00685	0.00669	0.00671	0.00696	0.00671	0.00695	0.00717
1352.34	0.00406	0.00427	0.00441	0.00454	0.00445	0.00453	0.0044	0.0045	0.00486	0.00498	0.00512	0.00543	0.00523	0.00507	0.00512	0.00526	0.00542	0.00542	0.00558	0.00558	0.00562	0.00582	0.00594	0.00624	0.00609	0.00623	0.00614	0.00627	0.0063	0.0061	0.00619	0.00629	0.00629	0.00622	0.00641	0.0065	0.00655	0.00661	0.0068	0.0068	0.00661	0.00656	0.00678	0.00667	0.00669	0.00693	0.00666	0.0069	0.00708
1352.82	0.00406	0.00424	0.00439	0.00452	0.00443	0.00449	0.00439	0.00448	0.00483	0.00495	0.00508	0.00543	0.00521	0.00502	0.00509	0.00519	0.00541	0.00544	0.00556	0.00557	0.00558	0.00578	0.0059	0.0062	0.00607	0.00624	0.00608	0.00623	0.00625	0.00606	0.00614	0.00623	0.00623	0.00618	0.00639	0.00647	0.00651	0.0066	0.00677	0.00671	0.00657	0.00654	0.00672	0.00665	0.00669	0.00689	0.00662	0.00685	0.00699
1353.3	0.00405	0.00423	0.00436	0.00449	0.00442	0.00445	0.0044	0.00446	0.0048	0.00493	0.00504	0.00543	0.00518	0.00497	0.00507	0.00514	0.0054	0.00546	0.00554	0.00556	0.00552	0.00574	0.00587	0.00617	0.00605	0.00626	0.00604	0.00617	0.00619	0.00603	0.00611	0.00617	0.00617	0.00614	0.00635	0.00645	0.00646	0.00659	0.00675	0.00662	0.00654	0.00652	0.00666	0.00662	0.00669	0.00684	0.0066	0.00681	0.00692
1353.78	0.00403	0.00421	0.00432	0.00446	0.0044	0.00442	0.00439	0.00442	0.00476	0.0049	0.00501	0.00541	0.00515	0.00491	0.00504	0.00509	0.00537	0.00545	0.00551	0.00553	0.00546	0.0057	0.00585	0.00614	0.00603	0.00626	0.00601	0.0061	0.00613	0.00599	0.00608	0.00612	0.00612	0.0061	0.00631	0.00641	0.00642	0.00658	0.00672	0.00653	0.0065	0.00649	0.0066	0.00658	0.00668	0.00678	0.00656	0.00676	0.00685
1354.27	0.00399	0.00417	0.00426	0.0044	0.00436	0.00437	0.00436	0.00437	0.0047	0.00486	0.00496	0.00536	0.0051	0.00483	0.00499	0.00503	0.00533	0.00542	0.00545	0.00548	0.00537	0.00564	0.00581	0.0061	0.00599	0.00623	0.00597	0.00601	0.00605	0.00593	0.00603	0.00606	0.00606	0.00605	0.00624	0.00635	0.00637	0.00654	0.00668	0.00642	0.00644	0.00643	0.00654	0.00651	0.00665	0.0067	0.00652	0.00671	0.00679
1354.75	0.00391	0.00412	0.00416	0.00434	0.0043	0.00431	0.0043	0.00428	0.00462	0.0048	0.0049	0.00529	0.00503	0.00474	0.00493	0.00496	0.00526	0.00535	0.00537	0.0054	0.00526	0.00556	0.00576	0.00605	0.00592	0.00616	0.00591	0.0059	0.00596	0.00585	0.00597	0.006	0.006	0.00598	0.00614	0.00626	0.00631	0.00648	0.00661	0.00631	0.00635	0.00634	0.00646	0.00641	0.00658	0.00661	0.00646	0.00665	0.00671
1355.23	0.00381	0.00405	0.00404	0.00427	0.00422	0.00424	0.00422	0.00418	0.00451	0.00472	0.00482	0.00519	0.00494	0.00465	0.00485	0.00488	0.00517	0.00525	0.00528	0.00529	0.00515	0.00547	0.00568	0.00599	0.00583	0.00605	0.00584	0.00577	0.00586	0.00576	0.00588	0.00594	0.00594	0.00588	0.00602	0.00615	0.00623	0.0064	0.00652	0.00619	0.00624	0.00623	0.00637	0.00629	0.00649	0.00649	0.00638	0.00657	0.00664
1355.71	0.0037	0.00397	0.00391	0.0042	0.00414	0.00416	0.00413	0.00408	0.0044	0.00464	0.00472	0.00508	0.00484	0.00457	0.00477	0.00479	0.00506	0.00513	0.00517	0.00517	0.00504	0.00537	0.0056	0.0059	0.00573	0.00592	0.00577	0.00563	0.00576	0.00565	0.00578	0.00586	0.00586	0.00578	0.0059	0.00603	0.00615	0.0063	0.00641	0.00608	0.00613	0.00609	0.00627	0.00616	0.00637	0.00637	0.0063	0.00649	0.00656
1356.19	0.00359	0.0039	0.00379	0.00413	0.00405	0.00407	0.00404	0.00397	0.00429	0.00456	0.00463	0.00497	0.00475	0.00451	0.0047	0.0047	0.00496	0.00502	0.00508	0.00506	0.00495	0.00527	0.00551	0.00581	0.00564	0.00578	0.00569	0.0055	0.00566	0.00555	0.00568	0.00579	0.00579	0.00568	0.00578	0.00591	0.00606	0.00619	0.00629	0.00598	0.00603	0.00595	0.00615	0.00603	0.00626	0.00626	0.00621	0.00639	0.00648
1356.68	0.00349	0.00383	0.00369	0.00407	0.00397	0.00398	0.00396	0.00388	0.00419	0.00449	0.00453	0.00487	0.00467	0.00447	0.00464	0.00462	0.00487	0.00491	0.00499	0.00496	0.00488	0.00518	0.00543	0.00572	0.00558	0.00563	0.00561	0.00537	0.00556	0.00546	0.0056	0.00572	0.00572	0.00559	0.00568	0.00581	0.00599	0.00609	0.00617	0.0059	0.00594	0.00581	0.00603	0.00591	0.00615	0.00616	0.00612	0.0063	0.00641
1357.16	0.0034	0.00376	0.00362	0.00401	0.0039	0.00389	0.00389	0.00379	0.0041	0.00443	0.00444	0.00478	0.0046	0.00444	0.00458	0.00454	0.00478	0.00482	0.00491	0.00488	0.00482	0.00511	0.00536	0.00562	0.00552	0.00549	0.00554	0.00526	0.00545	0.00537	0.00552	0.00565	0.00565	0.00551	0.0056	0.00572	0.00591	0.00598	0.00604	0.00584	0.00587	0.00568	0.00591	0.00581	0.00605	0.00606	0.00604	0.00619	0.00635
1357.64	0.00333	0.00368	0.00355	0.00394	0.00383	0.0038	0.00383	0.0037	0.00402	0.00436	0.00434	0.00469	0.00453	0.00441	0.00452	0.00446	0.00469	0.00473	0.00483	0.00481	0.00478	0.00505	0.00528	0.00553	0.00548	0.00535	0.00547	0.00515	0.00534	0.00529	0.00544	0.00555	0.00555	0.00544	0.00552	0.00563	0.00583	0.00586	0.0059	0.00578	0.00581	0.00556	0.00578	0.00571	0.00595	0.00596	0.00593	0.00607	0.00628
1358.12	0.00325	0.00359	0.0035	0.00385	0.00374	0.0037	0.00376	0.0036	0.00393	0.00429	0.00424	0.0046	0.00444	0.00437	0.00445	0.00438	0.00459	0.00463	0.00475	0.00472	0.00472	0.00498	0.00519	0.00542	0.00544	0.00521	0.00538	0.00504	0.00522	0.00519	0.00537	0.00544	0.00544	0.00536	0.00543	0.00553	0.00574	0.00573	0.00575	0.00571	0.00573	0.00545	0.00563	0.00562	0.00584	0.00586	0.00582	0.00594	0.00621
1358.61	0.00318	0.00349	0.00345	0.00375	0.00365	0.0036	0.00367	0.00349	0.00384	0.0042	0.00413	0.0045	0.00434	0.00431	0.00437	0.0043	0.00449	0.00454	0.00466	0.00462	0.00466	0.0049	0.0051	0.00532	0.00538	0.00508	0.00527	0.00494	0.0051	0.00509	0.00529	0.00531	0.00531	0.00528	0.00534	0.00542	0.00565	0.00559	0.0056	0.00563	0.00564	0.00533	0.00549	0.00553	0.00573	0.00575	0.00568	0.00579	0.00613
1359.09	0.0031	0.00338	0.0034	0.00364	0.00355	0.00351	0.00358	0.00339	0.00375	0.00411	0.00405	0.00439	0.00423	0.00424	0.00428	0.00424	0.0044	0.00445	0.00458	0.00452	0.0046	0.00482	0.00502	0.00522	0.00533	0.00496	0.00516	0.00486	0.00498	0.00499	0.00521	0.00517	0.00517	0.0052	0.00524	0.00531	0.00556	0.00544	0.00545	0.00554	0.00554	0.00522	0.00536	0.00546	0.00561	0.00565	0.00555	0.00565	0.00604
1359.57	0.00303	0.00329	0.00336	0.00356	0.00346	0.00345	0.00349	0.00332	0.00368	0.00403	0.00399	0.0043	0.00413	0.00417	0.0042	0.0042	0.00432	0.00438	0.00452	0.00442	0.00456	0.00476	0.00494	0.00514	0.00528	0.00487	0.00506	0.00482	0.00488	0.00492	0.00514	0.00505	0.00505	0.00513	0.00515	0.00521	0.00549	0.00532	0.00533	0.00547	0.00543	0.00513	0.00526	0.00541	0.0055	0.00557	0.00545	0.00553	0.00597
1360.05	0.00299	0.00322	0.00334	0.0035	0.00339	0.00343	0.00343	0.00328	0.00363	0.00399	0.00396	0.00424	0.00404	0.00411	0.00415	0.0042	0.00429	0.00435	0.00449	0.00434	0.00454	0.00472	0.0049	0.00509	0.00524	0.00482	0.00497	0.00481	0.00483	0.00488	0.0051	0.00497	0.00497	0.00509	0.00509	0.00513	0.00546	0.00525	0.00526	0.00542	0.00534	0.00508	0.0052	0.00538	0.00541	0.00551	0.00539	0.00545	0.00591
1360.53	0.00297	0.00319	0.00335	0.00349	0.00335	0.00344	0.0034	0.00327	0.00362	0.00398	0.00398	0.0042	0.00397	0.00407	0.00413	0.00423	0.0043	0.00434	0.00451	0.0043	0.00457	0.00471	0.00489	0.00508	0.00522	0.00481	0.00493	0.00485	0.00481	0.00489	0.00509	0.00493	0.00493	0.00508	0.00507	0.00509	0.00546	0.00521	0.00524	0.00539	0.00528	0.00506	0.00519	0.00538	0.00536	0.00549	0.00538	0.00543	0.00588
1361.02	0.00298	0.0032	0.00337	0.00351	0.00335	0.00349	0.0034	0.0033	0.00364	0.004	0.00402	0.00418	0.00394	0.00405	0.00415	0.00429	0.00434	0.00437	0.00455	0.00429	0.00462	0.00474	0.00491	0.0051	0.00521	0.00482	0.00491	0.00492	0.00484	0.00494	0.0051	0.00494	0.00494	0.00508	0.00509	0.00507	0.0055	0.00522	0.00526	0.0054	0.00525	0.00507	0.00523	0.0054	0.00534	0.0055	0.00541	0.00545	0.00587
1361.5	0.00301	0.00323	0.0034	0.00353	0.00336	0.00354	0.00342	0.00334	0.00366	0.00403	0.00407	0.00418	0.00392	0.00405	0.00419	0.00435	0.0044	0.00441	0.0046	0.00431	0.00467	0.00477	0.00495	0.00514	0.0052	0.00485	0.00493	0.00499	0.00488	0.005	0.00512	0.00498	0.00498	0.00508	0.00512	0.00507	0.00554	0.00525	0.00531	0.00542	0.00525	0.00509	0.00527	0.00541	0.00535	0.00551	0.00546	0.00549	0.00586
1361.98	0.00303	0.00325	0.00342	0.00356	0.00337	0.00357	0.00343	0.00337	0.00368	0.00404	0.0041	0.00418	0.00391	0.00404	0.00423	0.00439	0.00445	0.00445	0.00464	0.00434	0.00471	0.00478	0.00498	0.00516	0.00518	0.00487	0.00495	0.00504	0.00491	0.00505	0.00515	0.00502	0.00502	0.00506	0.00515	0.00507	0.00557	0.00528	0.00537	0.00544	0.00525	0.00512	0.00531	0.00541	0.00537	0.00552	0.00551	0.00553	0.00585
1362.46	0.00304	0.00327	0.00343	0.00356	0.00337	0.00356	0.00343	0.00338	0.00367	0.00402	0.00409	0.00418	0.0039	0.00404	0.00425	0.0044	0.00447	0.00446	0.00465	0.00436	0.00472	0.00477	0.005	0.00517	0.00514	0.00488	0.00497	0.00505	0.00493	0.00506	0.00516	0.00505	0.00505	0.00502	0.00516	0.00506	0.00556	0.00528	0.00542	0.00545	0.00524	0.00513	0.00533	0.00539	0.00539	0.0055	0.00553	0.00554	0.00581
1362.94	0.00303	0.00327	0.00343	0.00354	0.00336	0.00352	0.00342	0.00337	0.00364	0.00397	0.00405	0.00416	0.00389	0.00403	0.00425	0.00437	0.00447	0.00445	0.00461	0.00436	0.00469	0.00473	0.00499	0.00515	0.00508	0.00487	0.00499	0.00504	0.00493	0.00505	0.00515	0.00505	0.00505	0.00496	0.00516	0.00503	0.00551	0.00526	0.00545	0.00544	0.00522	0.00513	0.00533	0.00535	0.0054	0.00548	0.00551	0.00552	0.00576
1363.43	0.00302	0.00327	0.00342	0.00352	0.00335	0.00346	0.00341	0.00337	0.00361	0.00392	0.00401	0.00416	0.00391	0.00404	0.00425	0.00433	0.00445	0.00443	0.00456	0.00438	0.00464	0.00467	0.00499	0.00513	0.00502	0.00488	0.005	0.00502	0.00493	0.00501	0.00515	0.00505	0.00505	0.00489	0.00515	0.00501	0.00546	0.00522	0.00548	0.00545	0.00521	0.00513	0.00531	0.00532	0.00541	0.00546	0.00548	0.00549	0.00572
1363.91	0.00301	0.00329	0.00343	0.00352	0.00336	0.00341	0.00343	0.00339	0.00361	0.00388	0.00399	0.00418	0.00397	0.00408	0.00427	0.00431	0.00445	0.00442	0.00453	0.00442	0.00462	0.00464	0.00501	0.00513	0.00501	0.00491	0.00503	0.00502	0.00494	0.00499	0.00516	0.00506	0.00506	0.00486	0.00516	0.00502	0.00542	0.00521	0.00552	0.00548	0.00522	0.00515	0.00533	0.00532	0.00544	0.00547	0.00547	0.00548	0.0057
1364.39	0.00304	0.00335	0.00348	0.00355	0.00342	0.0034	0.00348	0.00345	0.00365	0.00389	0.00401	0.00423	0.00407	0.00415	0.00432	0.00431	0.00447	0.00445	0.00452	0.0045	0.00464	0.00464	0.00506	0.00515	0.00504	0.00498	0.00508	0.00507	0.00498	0.005	0.0052	0.0051	0.0051	0.00489	0.0052	0.00508	0.00543	0.00522	0.00559	0.00555	0.00528	0.00521	0.00538	0.00537	0.0055	0.00552	0.00552	0.00552	0.00572
1364.87	0.00308	0.00343	0.00355	0.00361	0.0035	0.00343	0.00358	0.00356	0.00373	0.00394	0.00407	0.00432	0.00419	0.00425	0.00439	0.00435	0.00453	0.0045	0.00457	0.00461	0.0047	0.00469	0.00514	0.00521	0.00511	0.00508	0.00515	0.00515	0.00505	0.00505	0.00527	0.00518	0.00518	0.00496	0.00529	0.00518	0.00549	0.00528	0.00567	0.00565	0.00538	0.0053	0.00546	0.00546	0.00559	0.00562	0.00561	0.0056	0.00579
1365.35	0.00315	0.00352	0.00363	0.00369	0.00361	0.00349	0.0037	0.00369	0.00384	0.00401	0.00415	0.00442	0.00432	0.00435	0.00449	0.0044	0.0046	0.00458	0.00464	0.00475	0.00478	0.00477	0.00524	0.00529	0.0052	0.00519	0.00522	0.00525	0.00513	0.00512	0.00534	0.00527	0.00527	0.00507	0.00541	0.0053	0.00558	0.00536	0.00577	0.00577	0.0055	0.0054	0.00558	0.00557	0.00569	0.00573	0.00574	0.00573	0.00589
1365.84	0.00321	0.00362	0.0037	0.00375	0.00371	0.00356	0.00382	0.00382	0.00396	0.0041	0.00424	0.00451	0.00443	0.00443	0.00459	0.00445	0.00468	0.00466	0.00473	0.00489	0.00487	0.00485	0.00533	0.00537	0.0053	0.0053	0.00528	0.00536	0.0052	0.00521	0.00541	0.00537	0.00537	0.00519	0.00552	0.00543	0.00567	0.00546	0.00586	0.00588	0.00562	0.00549	0.00569	0.00568	0.00578	0.00585	0.00589	0.00586	0.006
1366.32	0.00326	0.0037	0.00374	0.0038	0.0038	0.00363	0.00392	0.00393	0.00406	0.00418	0.00431	0.00459	0.0045	0.00448	0.00468	0.00449	0.00474	0.00473	0.00482	0.005	0.00495	0.00494	0.00541	0.00544	0.00538	0.00538	0.00531	0.00544	0.00525	0.00528	0.00546	0.00545	0.00545	0.0053	0.00562	0.00554	0.00575	0.00554	0.00593	0.00596	0.00571	0.00556	0.00578	0.00578	0.00586	0.00595	0.00602	0.00599	0.0061
1366.8	0.0033	0.00375	0.00376	0.00383	0.00387	0.00369	0.004	0.004	0.00414	0.00425	0.00437	0.00464	0.00453	0.0045	0.00474	0.00451	0.00479	0.00479	0.00489	0.00509	0.005	0.00501	0.00548	0.00549	0.00543	0.00542	0.00533	0.00549	0.00528	0.00533	0.0055	0.00552	0.00552	0.00539	0.00569	0.00562	0.00582	0.00562	0.00597	0.00601	0.00577	0.00561	0.00585	0.00585	0.00592	0.00603	0.00613	0.0061	0.0062
1367.28	0.00333	0.00379	0.00376	0.00386	0.00393	0.00374	0.00406	0.00406	0.00421	0.00432	0.0044	0.00469	0.00453	0.00452	0.00478	0.00453	0.00483	0.00485	0.00496	0.00515	0.00503	0.00507	0.00553	0.00554	0.00547	0.00545	0.00534	0.00553	0.00529	0.00538	0.00554	0.00556	0.00556	0.00546	0.00574	0.0057	0.00586	0.00569	0.00601	0.00604	0.00581	0.00565	0.0059	0.00592	0.00598	0.00609	0.00622	0.00619	0.0063
1367.77	0.00338	0.00383	0.00376	0.00389	0.00398	0.00381	0.00411	0.00409	0.00427	0.00439	0.00444	0.00473	0.00453	0.00453	0.00482	0.00456	0.00487	0.00491	0.00503	0.0052	0.00507	0.00513	0.00558	0.00559	0.0055	0.00548	0.00537	0.00556	0.0053	0.00543	0.00558	0.00561	0.00561	0.00554	0.00578	0.00577	0.0059	0.00578	0.00604	0.00606	0.00583	0.00571	0.00595	0.00598	0.00604	0.00614	0.00631	0.00627	0.0064
1368.25	0.00344	0.00386	0.00376	0.00394	0.00403	0.00388	0.00415	0.00413	0.00434	0.00448	0.00448	0.00477	0.00454	0.00457	0.00486	0.00462	0.00493	0.00498	0.0051	0.00525	0.00511	0.00519	0.00565	0.00566	0.00555	0.00551	0.00543	0.00561	0.00532	0.00549	0.00565	0.00566	0.00566	0.00561	0.00581	0.00584	0.00595	0.00587	0.00608	0.0061	0.00586	0.00579	0.00599	0.00606	0.00612	0.0062	0.00639	0.00634	0.00651
1368.73	0.00351	0.00391	0.00378	0.00401	0.00409	0.00397	0.0042	0.00417	0.00441	0.00457	0.00454	0.00483	0.00459	0.00463	0.00491	0.0047	0.00501	0.00506	0.00517	0.00531	0.00516	0.00526	0.00572	0.00574	0.00562	0.00556	0.00551	0.00568	0.00536	0.00556	0.00573	0.00572	0.00572	0.00569	0.00584	0.00593	0.006	0.00598	0.00612	0.00616	0.0059	0.00589	0.00605	0.00616	0.00622	0.00627	0.00647	0.00641	0.00663
1369.21	0.0036	0.00396	0.00382	0.00409	0.00416	0.00407	0.00424	0.00422	0.00449	0.00468	0.00461	0.00488	0.00466	0.00471	0.00496	0.0048	0.00509	0.00515	0.00524	0.00537	0.00523	0.00532	0.0058	0.00582	0.0057	0.00562	0.00563	0.00577	0.00543	0.00564	0.00582	0.0058	0.0058	0.00578	0.00588	0.00602	0.00608	0.00609	0.00618	0.00624	0.00596	0.00599	0.00611	0.00625	0.00633	0.00635	0.00656	0.00648	0.00675
1369.69	0.00369	0.00402	0.00387	0.00417	0.00422	0.00417	0.00428	0.00428	0.00456	0.00477	0.00469	0.00492	0.00474	0.0048	0.00502	0.00492	0.00517	0.00524	0.0053	0.00543	0.0053	0.00539	0.00588	0.0059	0.00579	0.0057	0.00576	0.00586	0.00552	0.00572	0.00591	0.00588	0.00588	0.00586	0.00593	0.0061	0.00615	0.00619	0.00623	0.00632	0.00604	0.00609	0.00618	0.00634	0.00643	0.00643	0.00664	0.00655	0.00685
1370.18	0.00377	0.00407	0.00393	0.00425	0.00428	0.00425	0.00431	0.00433	0.00462	0.00485	0.00477	0.00496	0.00483	0.00489	0.00507	0.00502	0.00523	0.00531	0.00536	0.00548	0.00537	0.00545	0.00594	0.00597	0.00587	0.00577	0.00588	0.00594	0.00562	0.00579	0.00598	0.00597	0.00597	0.00593	0.00598	0.00618	0.00623	0.00628	0.00629	0.0064	0.00613	0.00617	0.00625	0.00642	0.00651	0.00652	0.00672	0.00662	0.00692
1370.66	0.00383	0.00411	0.00398	0.00431	0.00434	0.00431	0.00434	0.00438	0.00466	0.00492	0.00484	0.00498	0.00491	0.00497	0.00512	0.00512	0.00528	0.00537	0.0054	0.00553	0.00544	0.00551	0.00599	0.00601	0.00594	0.00585	0.00599	0.00602	0.00572	0.00584	0.00604	0.00605	0.00605	0.00599	0.00604	0.00626	0.00629	0.00636	0.00634	0.00647	0.00622	0.00623	0.00632	0.00647	0.00658	0.0066	0.00678	0.00668	0.00696
1371.14	0.00389	0.00415	0.00402	0.00435	0.00439	0.00436	0.00436	0.00443	0.0047	0.00497	0.00491	0.00499	0.00498	0.00504	0.00517	0.0052	0.00532	0.00542	0.00545	0.00557	0.00549	0.00558	0.00602	0.00604	0.006	0.00591	0.00608	0.00609	0.00582	0.00589	0.00608	0.00612	0.00612	0.00605	0.00611	0.00633	0.00636	0.00642	0.0064	0.00652	0.00631	0.00626	0.00638	0.00652	0.00663	0.00669	0.00683	0.00675	0.00699
1371.62	0.00393	0.00419	0.00407	0.00439	0.00444	0.0044	0.0044	0.00448	0.00474	0.00502	0.00498	0.005	0.00504	0.0051	0.00521	0.00527	0.00535	0.00547	0.0055	0.0056	0.00554	0.00566	0.00604	0.00607	0.00605	0.00598	0.00615	0.00615	0.00591	0.00592	0.00612	0.0062	0.0062	0.00611	0.0062	0.0064	0.00642	0.00649	0.00646	0.00656	0.0064	0.0063	0.00645	0.00657	0.00667	0.00678	0.00688	0.00682	0.007
1372.1	0.00398	0.00422	0.00412	0.00443	0.00448	0.00444	0.00445	0.00454	0.00478	0.00507	0.00505	0.00502	0.00511	0.00517	0.00526	0.00533	0.00539	0.00551	0.00556	0.00563	0.00559	0.00575	0.00607	0.00609	0.0061	0.00604	0.00621	0.0062	0.006	0.00596	0.00617	0.00627	0.00627	0.00617	0.0063	0.00647	0.00648	0.00655	0.00654	0.0066	0.00648	0.00634	0.00652	0.00662	0.0067	0.00687	0.00692	0.00689	0.00701
1372.59	0.00403	0.00427	0.00419	0.00448	0.00453	0.00449	0.00452	0.0046	0.00482	0.00512	0.00512	0.00506	0.00517	0.00523	0.0053	0.00538	0.00543	0.00556	0.00561	0.00566	0.00564	0.00585	0.0061	0.00611	0.00615	0.0061	0.00626	0.00625	0.00607	0.00599	0.00622	0.00634	0.00634	0.00623	0.00641	0.00655	0.00654	0.00662	0.00662	0.00663	0.00655	0.0064	0.00661	0.00667	0.00673	0.00696	0.00697	0.00697	0.00704
1373.07	0.00408	0.00431	0.00425	0.00452	0.00456	0.00453	0.0046	0.00467	0.00487	0.00517	0.00518	0.0051	0.00522	0.00528	0.00535	0.00542	0.00547	0.00561	0.00566	0.00569	0.00569	0.00594	0.00613	0.00613	0.00619	0.00615	0.0063	0.00629	0.00612	0.00603	0.00628	0.00639	0.00639	0.00629	0.00652	0.00662	0.0066	0.00667	0.0067	0.00667	0.00661	0.00648	0.00669	0.00673	0.00676	0.00703	0.00702	0.00704	0.00706
1373.55	0.00413	0.00435	0.00432	0.00455	0.00458	0.00457	0.00468	0.00472	0.00492	0.00521	0.00523	0.00514	0.00526	0.00532	0.00538	0.00545	0.00551	0.00565	0.00569	0.00571	0.00572	0.00601	0.00616	0.00616	0.00623	0.00619	0.00632	0.0063	0.00614	0.00606	0.00633	0.00644	0.00644	0.00632	0.00662	0.00667	0.00666	0.00672	0.00676	0.00669	0.00665	0.00655	0.00676	0.00678	0.00678	0.00707	0.00705	0.0071	0.00709
1374.03	0.00417	0.00437	0.00438	0.00458	0.00458	0.0046	0.00474	0.00476	0.00496	0.00523	0.00526	0.00518	0.00528	0.00533	0.00539	0.00545	0.00553	0.00567	0.0057	0.00571	0.00573	0.00604	0.00616	0.00617	0.00625	0.0062	0.00632	0.00628	0.00615	0.00607	0.00637	0.00645	0.00645	0.00633	0.00667	0.00668	0.0067	0.00673	0.00679	0.0067	0.00665	0.00661	0.00681	0.00681	0.00678	0.00706	0.00706	0.00713	0.00711
1374.52	0.00419	0.00438	0.00442	0.00459	0.00455	0.00461	0.00476	0.00477	0.00498	0.00521	0.00526	0.0052	0.00526	0.00532	0.00538	0.00543	0.00552	0.00567	0.00567	0.0057	0.00571	0.00603	0.00614	0.00618	0.00625	0.00619	0.0063	0.00623	0.00613	0.00607	0.00638	0.00644	0.00644	0.0063	0.00669	0.00665	0.00672	0.00672	0.00679	0.00669	0.00662	0.00663	0.00683	0.0068	0.00675	0.00702	0.00705	0.00713	0.00711
1375	0.00419	0.00438	0.00445	0.00458	0.00452	0.00461	0.00475	0.00476	0.005	0.00517	0.00525	0.00521	0.00521	0.00529	0.00535	0.00539	0.00549	0.00565	0.00563	0.00568	0.00566	0.00598	0.00611	0.00618	0.00624	0.00615	0.00626	0.00615	0.0061	0.00605	0.00637	0.0064	0.0064	0.00625	0.00666	0.00658	0.00672	0.00668	0.00676	0.00667	0.00657	0.00662	0.00682	0.00677	0.0067	0.00695	0.00701	0.0071	0.00708
1375.48	0.00419	0.00438	0.00445	0.00457	0.00449	0.0046	0.00472	0.00474	0.005	0.00511	0.00523	0.00521	0.00516	0.00526	0.00531	0.00534	0.00544	0.00563	0.00559	0.00566	0.00561	0.00593	0.00606	0.00618	0.00621	0.00611	0.00622	0.00607	0.00607	0.00603	0.00634	0.00635	0.00635	0.00621	0.00661	0.00651	0.00672	0.00665	0.00671	0.00664	0.00651	0.00659	0.00678	0.00672	0.00666	0.00688	0.00698	0.00705	0.00704
1375.96	0.00418	0.00437	0.00446	0.00456	0.00448	0.00459	0.00467	0.00472	0.00502	0.00506	0.00522	0.00521	0.00511	0.00523	0.00527	0.0053	0.00539	0.00562	0.00557	0.00565	0.00556	0.00588	0.00601	0.00619	0.0062	0.00608	0.00618	0.00601	0.00605	0.00603	0.00631	0.0063	0.0063	0.00618	0.00655	0.00644	0.00672	0.00662	0.00666	0.00662	0.00645	0.00654	0.00674	0.00667	0.00663	0.00682	0.00695	0.007	0.007
1376.44	0.00418	0.00437	0.00445	0.00455	0.00449	0.00459	0.00462	0.00471	0.00503	0.00502	0.00523	0.00521	0.00507	0.00521	0.00524	0.00527	0.00534	0.00561	0.00557	0.00566	0.00552	0.00585	0.00597	0.00621	0.00619	0.00606	0.00614	0.00597	0.00605	0.00603	0.00628	0.00627	0.00627	0.00617	0.00649	0.00638	0.00672	0.00661	0.00661	0.00662	0.0064	0.0065	0.00669	0.00663	0.00662	0.00678	0.00695	0.00694	0.00696
1376.92	0.00417	0.00437	0.00445	0.00454	0.0045	0.00459	0.00457	0.0047	0.00504	0.005	0.00524	0.00522	0.00505	0.00519	0.00522	0.00525	0.00531	0.0056	0.00559	0.00568	0.00549	0.00583	0.00595	0.00622	0.00618	0.00606	0.00611	0.00595	0.00605	0.00604	0.00625	0.00624	0.00624	0.00618	0.00645	0.00634	0.00672	0.00662	0.00657	0.00662	0.00637	0.00647	0.00665	0.0066	0.00662	0.00675	0.00695	0.00689	0.00692
1377.41	0.00417	0.00436	0.00444	0.00453	0.00452	0.00459	0.00452	0.00468	0.00503	0.00499	0.00526	0.00521	0.00504	0.00518	0.00521	0.00523	0.00528	0.00559	0.00561	0.00571	0.00547	0.00582	0.00593	0.00623	0.00617	0.00607	0.00607	0.00595	0.00606	0.00604	0.00622	0.00622	0.00622	0.00621	0.00642	0.00631	0.0067	0.00663	0.00653	0.00662	0.00635	0.00644	0.00661	0.00658	0.00664	0.00674	0.00695	0.00683	0.00687
1377.89	0.00417	0.00434	0.00442	0.00452	0.00454	0.00458	0.00448	0.00467	0.00501	0.00499	0.00528	0.00521	0.00504	0.00516	0.00521	0.00522	0.00527	0.00557	0.00563	0.00573	0.00546	0.00582	0.00591	0.00624	0.00616	0.00608	0.00604	0.00597	0.00606	0.00604	0.00619	0.0062	0.0062	0.00625	0.0064	0.00629	0.00667	0.00665	0.00651	0.00662	0.00634	0.00643	0.00657	0.00657	0.00665	0.00674	0.00695	0.00677	0.00683
1378.37	0.00417	0.00432	0.00442	0.00452	0.00455	0.00458	0.00445	0.00465	0.00497	0.00501	0.0053	0.0052	0.00506	0.00515	0.00522	0.00522	0.00527	0.00556	0.00565	0.00576	0.00547	0.00582	0.00592	0.00624	0.00615	0.0061	0.00602	0.00599	0.00607	0.00604	0.00617	0.0062	0.0062	0.00628	0.00639	0.00628	0.00664	0.00666	0.0065	0.00662	0.00635	0.00642	0.00655	0.00657	0.00668	0.00675	0.00693	0.00673	0.00681
1378.85	0.00418	0.0043	0.00443	0.00452	0.00457	0.00457	0.00445	0.00465	0.00494	0.00504	0.00532	0.0052	0.00509	0.00515	0.00526	0.00523	0.0053	0.00555	0.00567	0.00579	0.00549	0.00583	0.00594	0.00626	0.00615	0.00613	0.00602	0.00604	0.00609	0.00605	0.00617	0.00621	0.00621	0.00633	0.00641	0.0063	0.00663	0.00667	0.00653	0.00664	0.00638	0.00643	0.00655	0.0066	0.00671	0.00678	0.00692	0.00671	0.00681
1379.34	0.00421	0.0043	0.00446	0.00455	0.0046	0.00458	0.00448	0.00467	0.00492	0.00509	0.00534	0.00521	0.00513	0.00516	0.00531	0.00525	0.00536	0.00556	0.00568	0.00583	0.00553	0.00587	0.00598	0.00628	0.00617	0.00616	0.00605	0.00609	0.00613	0.00607	0.00618	0.00624	0.00624	0.00638	0.00645	0.00634	0.00664	0.00669	0.00658	0.00666	0.00643	0.00646	0.00657	0.00666	0.00675	0.00683	0.00691	0.00673	0.00685
1379.82	0.00425	0.0043	0.0045	0.00459	0.00463	0.00461	0.00455	0.0047	0.00492	0.00514	0.00537	0.00523	0.00519	0.00519	0.00536	0.00529	0.00544	0.00558	0.0057	0.00588	0.00559	0.00592	0.00604	0.00631	0.0062	0.00619	0.0061	0.00615	0.00617	0.00611	0.00621	0.00628	0.00628	0.00644	0.0065	0.0064	0.00667	0.00672	0.00667	0.00671	0.0065	0.0065	0.00662	0.00673	0.00679	0.00689	0.00692	0.00677	0.00691
1380.3	0.00429	0.00432	0.00455	0.00465	0.00468	0.00464	0.00463	0.00475	0.00494	0.00519	0.0054	0.00526	0.00524	0.00524	0.00541	0.00533	0.00552	0.00562	0.00571	0.00592	0.00565	0.00597	0.00612	0.00634	0.00625	0.00623	0.00618	0.00621	0.00621	0.00617	0.00626	0.00633	0.00633	0.00651	0.00656	0.00648	0.00672	0.00674	0.00676	0.00676	0.00658	0.00654	0.00668	0.0068	0.00684	0.00696	0.00694	0.00683	0.00698
1380.78	0.00433	0.00434	0.00459	0.00472	0.00472	0.00467	0.00471	0.00479	0.00497	0.00522	0.00542	0.00529	0.00529	0.00529	0.00544	0.00537	0.00561	0.00566	0.00572	0.00595	0.0057	0.00602	0.00619	0.00637	0.0063	0.00625	0.00625	0.00626	0.00624	0.00623	0.00631	0.00638	0.00638	0.00656	0.00661	0.00655	0.00677	0.00675	0.00685	0.00681	0.00666	0.00658	0.00673	0.00687	0.00689	0.00702	0.00696	0.00689	0.00705
1381.26	0.00436	0.00436	0.00461	0.00478	0.00476	0.0047	0.00478	0.00482	0.00499	0.00524	0.00544	0.00532	0.00533	0.00534	0.00545	0.0054	0.00568	0.0057	0.00571	0.00597	0.00573	0.00606	0.00626	0.00638	0.00634	0.00628	0.00632	0.00629	0.00626	0.00629	0.00637	0.00641	0.00641	0.00659	0.00663	0.0066	0.00681	0.00676	0.00693	0.00684	0.00673	0.00662	0.00676	0.00691	0.00692	0.00706	0.00698	0.00693	0.0071
1381.75	0.00437	0.00438	0.00462	0.00484	0.00479	0.00472	0.00482	0.00484	0.00502	0.00526	0.00545	0.00534	0.00536	0.00538	0.00544	0.00542	0.00573	0.00573	0.0057	0.00596	0.00576	0.00607	0.00631	0.00637	0.00638	0.00631	0.00637	0.00631	0.00626	0.00635	0.00641	0.00644	0.00644	0.00661	0.00664	0.00663	0.00683	0.00675	0.00697	0.00685	0.00678	0.00664	0.00678	0.00693	0.00694	0.00707	0.00699	0.00696	0.00714
1382.23	0.00438	0.0044	0.00461	0.00488	0.00481	0.00474	0.00485	0.00486	0.00503	0.00527	0.00545	0.00536	0.00537	0.00541	0.00543	0.00544	0.00576	0.00576	0.00569	0.00594	0.00577	0.00607	0.00636	0.00635	0.00641	0.00634	0.0064	0.00631	0.00626	0.0064	0.00646	0.00646	0.00646	0.00663	0.00664	0.00664	0.00683	0.00676	0.007	0.00685	0.00682	0.00666	0.0068	0.00694	0.00695	0.00707	0.007	0.00696	0.00715
1382.71	0.00438	0.00443	0.00459	0.00492	0.00483	0.00475	0.00485	0.00487	0.00506	0.00529	0.00546	0.00539	0.00538	0.00543	0.00543	0.00546	0.00578	0.00579	0.0057	0.00592	0.00578	0.00607	0.0064	0.00634	0.00644	0.00639	0.00642	0.00631	0.00625	0.00644	0.0065	0.00648	0.00648	0.00663	0.00663	0.00664	0.00683	0.00677	0.00701	0.00684	0.00686	0.00668	0.00681	0.00694	0.00697	0.00707	0.00702	0.00696	0.00717
1383.19	0.00439	0.00446	0.00458	0.00495	0.00485	0.00477	0.00485	0.0049	0.00508	0.00533	0.00547	0.00543	0.0054	0.00544	0.00545	0.0055	0.0058	0.00582	0.00572	0.00591	0.00581	0.00607	0.00645	0.00634	0.00647	0.00644	0.00642	0.00632	0.00626	0.00649	0.00654	0.00651	0.00651	0.00665	0.00664	0.00664	0.00682	0.00681	0.00701	0.00683	0.00689	0.00671	0.00684	0.00694	0.00699	0.00708	0.00705	0.00697	0.00719
1383.67	0.00439	0.0045	0.00458	0.00498	0.00486	0.00479	0.00486	0.00493	0.00512	0.00538	0.00549	0.00548	0.00542	0.00545	0.00548	0.00554	0.00581	0.00586	0.00576	0.0059	0.00585	0.00608	0.00648	0.00635	0.0065	0.0065	0.00641	0.00634	0.00627	0.00653	0.00658	0.00654	0.00654	0.00666	0.00666	0.00664	0.00682	0.00685	0.00702	0.00684	0.00691	0.00675	0.00687	0.00696	0.00702	0.00709	0.00709	0.00698	0.00723
1384.16	0.00439	0.00453	0.00458	0.005	0.00486	0.0048	0.00486	0.00497	0.00516	0.00543	0.0055	0.00552	0.00543	0.00545	0.00552	0.00558	0.00581	0.00589	0.00581	0.0059	0.00589	0.0061	0.0065	0.00638	0.00652	0.00654	0.00639	0.00635	0.00628	0.00656	0.00661	0.00656	0.00656	0.00667	0.00668	0.00663	0.00681	0.0069	0.00703	0.00684	0.00691	0.00678	0.0069	0.00697	0.00705	0.00711	0.00713	0.00699	0.00727
1384.64	0.00437	0.00454	0.00459	0.005	0.00484	0.0048	0.00485	0.005	0.00519	0.00547	0.00549	0.00553	0.00543	0.00543	0.00554	0.00559	0.00578	0.0059	0.00584	0.00589	0.00592	0.0061	0.0065	0.0064	0.00651	0.00655	0.00634	0.00635	0.00627	0.00656	0.00662	0.00656	0.00656	0.00666	0.00668	0.00661	0.00679	0.00691	0.00702	0.00684	0.00688	0.00678	0.00691	0.00697	0.00705	0.00711	0.00716	0.00699	0.00729
1385.12	0.00433	0.00451	0.00457	0.00497	0.00478	0.00476	0.00481	0.005	0.00519	0.00546	0.00545	0.0055	0.00539	0.00538	0.00552	0.00558	0.00572	0.00587	0.00584	0.00584	0.00593	0.00608	0.00645	0.0064	0.00646	0.00651	0.00626	0.00632	0.00625	0.00651	0.0066	0.00652	0.00652	0.00661	0.00666	0.00655	0.00674	0.00689	0.00699	0.00682	0.00681	0.00676	0.00688	0.00694	0.00703	0.00708	0.00716	0.00695	0.00729
1385.6	0.00426	0.00444	0.00454	0.00491	0.00469	0.00468	0.00476	0.00498	0.00516	0.00541	0.00536	0.00542	0.00532	0.0053	0.00547	0.00553	0.00562	0.0058	0.00581	0.00577	0.0059	0.00603	0.00636	0.00637	0.00637	0.00643	0.00615	0.00625	0.00619	0.00642	0.00654	0.00644	0.00644	0.00653	0.00659	0.00647	0.00666	0.00682	0.00693	0.00677	0.00669	0.00669	0.00682	0.00688	0.00696	0.00701	0.00712	0.00688	0.00724
1386.09	0.00417	0.00433	0.00448	0.00481	0.00458	0.00459	0.00468	0.00492	0.0051	0.00532	0.00525	0.00531	0.00521	0.0052	0.00538	0.00545	0.00549	0.00568	0.00575	0.00567	0.00583	0.00596	0.00624	0.00631	0.00625	0.00632	0.00602	0.00615	0.00611	0.00629	0.00644	0.00633	0.00633	0.00641	0.00647	0.00636	0.00655	0.00671	0.00684	0.00668	0.00655	0.0066	0.00673	0.00679	0.00687	0.00691	0.00703	0.00679	0.00716
1386.57	0.00407	0.00422	0.0044	0.00471	0.00447	0.00448	0.00459	0.00484	0.00502	0.00521	0.00511	0.00519	0.00508	0.0051	0.00527	0.00535	0.00536	0.00555	0.00566	0.00556	0.00574	0.00587	0.0061	0.00622	0.00611	0.00619	0.0059	0.00604	0.00602	0.00614	0.00634	0.0062	0.0062	0.00627	0.00633	0.00624	0.00641	0.00659	0.00674	0.00659	0.0064	0.00649	0.00662	0.00669	0.00676	0.00679	0.00692	0.00668	0.00705
1387.05	0.00399	0.00412	0.00432	0.0046	0.00438	0.00438	0.00451	0.00476	0.00493	0.00509	0.00498	0.00509	0.00497	0.00501	0.00517	0.00526	0.00524	0.00542	0.00558	0.00546	0.00564	0.0058	0.00597	0.00614	0.00599	0.00607	0.00579	0.00592	0.00595	0.00599	0.00623	0.00608	0.00608	0.00615	0.00619	0.00615	0.00629	0.00646	0.00664	0.00649	0.00627	0.00638	0.00653	0.00659	0.00666	0.00668	0.00681	0.00658	0.00695
1387.53	0.00395	0.00405	0.00426	0.00452	0.00433	0.00431	0.00446	0.00469	0.00486	0.005	0.00487	0.00501	0.00488	0.00494	0.00509	0.00519	0.00515	0.00533	0.00551	0.0054	0.00556	0.00576	0.00586	0.00606	0.0059	0.00598	0.00572	0.00584	0.00589	0.00587	0.00615	0.00598	0.00598	0.00605	0.00606	0.00609	0.0062	0.00637	0.00656	0.0064	0.00619	0.00631	0.00647	0.00652	0.0066	0.00659	0.00671	0.00651	0.00686
1388.01	0.00394	0.00403	0.00423	0.00446	0.00432	0.00428	0.00444	0.00466	0.00482	0.00494	0.00481	0.00498	0.00483	0.0049	0.00504	0.00516	0.00512	0.00527	0.00546	0.00539	0.0055	0.00575	0.00579	0.00601	0.00586	0.00593	0.0057	0.00579	0.00585	0.00579	0.00609	0.00593	0.00593	0.006	0.00597	0.00607	0.00615	0.00631	0.00651	0.00635	0.00616	0.00627	0.00646	0.00647	0.00657	0.00656	0.00665	0.00648	0.00681
1388.5	0.00396	0.00405	0.00422	0.00444	0.00435	0.00429	0.00446	0.00465	0.00481	0.00491	0.00479	0.00499	0.00483	0.00489	0.00502	0.00516	0.00512	0.00526	0.00544	0.00541	0.00548	0.00578	0.00576	0.00599	0.00586	0.00592	0.00572	0.00578	0.00585	0.00577	0.00608	0.00591	0.00591	0.006	0.00593	0.0061	0.00615	0.0063	0.00649	0.00633	0.00618	0.00628	0.00648	0.00647	0.00657	0.00657	0.00663	0.0065	0.00679
1388.98	0.004	0.0041	0.00424	0.00444	0.00439	0.00433	0.0045	0.00466	0.00482	0.00491	0.0048	0.00502	0.00484	0.0049	0.00504	0.00519	0.00516	0.00527	0.00544	0.00547	0.00549	0.00582	0.00576	0.00599	0.00591	0.00594	0.00578	0.00581	0.00585	0.00578	0.0061	0.00593	0.00593	0.00603	0.00595	0.00616	0.00619	0.00632	0.0065	0.00635	0.00624	0.0063	0.00653	0.00649	0.0066	0.00662	0.00665	0.00654	0.00681
[truncated: 1,890 more rows]
[truncated: 61 more columns]
