# Supplementary material for: Molecular tuning boosts asymmetric C-C coupling for CO conversion to acetate
Source: Nat Commun. 2024 Apr 29;15:3641. doi: 10.1038/s41467-024-47913-1 (PMC11059391; doi:10.1038/s41467-024-47913-1)
Supplement: Supplementary file 3 — Source Data [file 41467_2024_47913_MOESM3_ESM.zip › Figure 3.xlsx]

## Sheet: Figure 3a
energy	CuO_reference	Cu2O_reference	12 min	24 min	36 min	48 min	60 min	72 min	84 min	96 min	108 min	Cu_foil
8784	0.00252	0.00335	0.00703	0.00734	0.00333	0.00671	0.00313	0.00298	0.00321	0.003	0.00274	-0.000436636
8789	0.00274	0.00291	0.00658	0.00688	0.00297	0.00619	0.00267	0.00258	0.00238	0.00279	0.00243	-0.00119
8794	0.0026	0.00204	0.00615	0.00641	0.0029	0.00568	0.00245	0.00233	0.00246	0.00235	0.00222	-0.000631242
8799.01	0.00266	0.00165	0.00569	0.0059	0.00255	0.00505	0.0021	0.00221	0.00224	0.00208	0.00209	-0.00251
8804	0.00277	0.00162	0.00532	0.00543	0.00218	0.00489	0.00176	0.00168	0.00197	0.00178	0.00159	-0.00482
8809	0.00268	0.00151	0.00484	0.00499	0.00198	0.00445	0.00191	0.00145	0.00152	0.00136	0.00158	-0.00948
8814.01	0.00232	0.000764995	0.00441	0.00457	0.00162	0.00388	0.00132	0.00123	0.00129	0.0014	0.0012	-0.0124
8819	0.0021	0.000334032	0.00394	0.00407	0.00145	0.00343	0.00104	0.000893247	0.000857295	0.00107	0.00113	-0.01029
8824	0.00172	-7.41089e-05	0.00361	0.00366	0.00124	0.003	0.000961957	0.000659378	0.000718983	0.000743538	0.000632896	-0.00516
8829.01	0.00205	-0.00074631	0.00325	0.00333	0.00104	0.00294	0.000801806	0.000620535	0.000719515	0.000407604	0.00060086	-0.00311
8834	0.00142	-0.000884234	0.00286	0.00299	0.00114	0.00242	0.000556348	0.000526694	0.000497541	0.000736516	0.000335978	0.00113
8839	0.00131	-0.000899903	0.00257	0.00258	0.000618193	0.00234	0.00042262	0.000620677	0.000113605	0.000419792	0.000565092	0.00214
8844	0.00108	-0.00106	0.00217	0.00219	0.000520309	0.0018	0.000565314	0.000136059	0.000214676	0.00041106	0.000352183	-0.000543981
8849.01	0.000889871	-0.000962509	0.00186	0.00183	0.000496911	0.00153	0.00034473	0.000160563	0.000320854	0.000216554	0.000151787	-0.0027
8854.01	0.00075527	-0.000533639	0.00157	0.00148	0.00027752	0.00158	-3.15383e-05	0.000276673	0.00028864	0.000188831	0.000368853	-0.00325
8859.01	0.00127	0.000209788	0.00113	0.00116	0.000279685	0.00116	0.000125156	0.000183442	0.00026079	0.000223227	2.42215e-05	-0.00114
8864	0.00132	0.000486502	0.000921422	0.000838566	0.000177171	0.000915911	-7.51348e-05	0.000117046	9.12837e-05	6.75339e-05	0.000134218	-0.000502403
8868.99	0.000722678	0.000862899	0.000555791	0.000491884	-0.000196769	0.000281739	-0.000130757	-0.000100934	0.000158316	-0.000155923	-0.000119452	0.00152
8874	0.00049234	0.00161	0.000117818	0.000104745	-0.000249241	0.000152193	-0.00026221	-0.000212274	-0.000420717	-0.000290934	-0.000226811	0.000800868
8879	0.000542957	0.00173	-0.000225652	-0.00020699	-0.000452272	3.88567e-06	-0.000401521	-0.000294012	-0.000342178	-0.000269931	-0.000345102	0.00128
8884	0.000843767	0.00104	-0.000506564	-0.000489474	-0.000419307	-0.000335734	-0.00042224	-0.000589156	-0.000449552	-0.000286345	-0.000232565	0.00216
8889	0.000172245	0.000830783	-0.000744283	-0.000768711	-0.000416936	-0.000449251	-0.000475018	-0.000608218	-0.000451411	-0.000477484	-0.000394651	0.000981664
8894	-0.000246152	0.000330048	-0.00107	-0.000986936	-0.000588458	-0.000865316	-0.000802395	-0.000615911	-0.000471924	-0.000737017	-0.000371837	0.00304
8898.99	-0.00101	0.00052114	-0.00134	-0.00129	-0.00081009	-0.00114	-0.000669759	-0.000624151	-0.000553436	-0.000679048	-0.000657438	0.00447
8903.99	-0.00188	0.000294502	-0.00155	-0.00158	-0.000762937	-0.00157	-0.000733176	-0.000650226	-0.00081721	-0.000551255	-0.00098324	0.0033
8909	-0.00242	-8.42259e-05	-0.00179	-0.00173	-0.000919299	-0.00179	-0.000805215	-0.000763638	-0.000573576	-0.000769744	-0.00090765	-0.00222
8914	-0.00252	6.52046e-05	-0.00195	-0.00196	-0.000916288	-0.00187	-0.000695781	-0.000576893	-0.00084621	-0.000666979	-0.000859438	-0.00268
8919	-0.00269	-0.000783461	-0.00212	-0.00208	-0.00101	-0.00216	-0.000646383	-0.000746975	-0.000744685	-0.000938491	-0.000614591	-4.14455e-05
8924	-0.00246	-0.000975477	-0.00213	-0.00215	-0.000898902	-0.0022	-0.000447817	-0.000357965	-0.00059189	-0.000658157	-0.000528193	-0.000107297
8928.99	-0.00222	-0.000617995	-0.00218	-0.00206	-0.000638528	-0.00196	-0.000357298	-0.000247781	-0.000361474	-0.000198407	-6.41001e-05	0.00164
8934	-0.00169	-0.000521656	-0.00203	-0.00191	-0.00022588	-0.00177	0.000193315	0.000209917	0.000276617	0.000113092	0.000116299	-0.00241
8939	-0.00123	-0.00111	-0.0018	-0.00168	0.00021791	-0.0016	0.000735963	0.000627607	0.000722138	0.000683187	0.000517676	-0.00316
8943.99	-0.000940159	-0.00051933	-0.00149	-0.00139	0.00082105	-0.00126	0.00129	0.000993545	0.00116	0.00112	0.00116	-0.000264462
8949	-0.00057772	0.000160917	-0.000831224	-0.000756738	0.00135	-0.000649734	0.00192	0.00192	0.0018	0.0021	0.00198	-0.000359135
8954	0.000111663	0.000811121	0.000121475	0.000203063	0.00261	-1.65708e-05	0.00301	0.00291	0.00319	0.00307	0.00289	0.00292
8959.01	0.00106	0.0022	0.00158	0.00161	0.00395	0.00156	0.00458	0.00465	0.0049	0.00502	0.00488	0.00274
8959.5	0.00148	0.00247	0.00179	0.0018	0.0042	0.00163	0.00505	0.00502	0.0052	0.00519	0.0049	0.00211
8960	0.00164	0.00252	0.00209	0.00203	0.00443	0.00173	0.0051	0.00501	0.00515	0.00542	0.00492	0.00207
8960.5	0.00206	0.00238	0.00234	0.0022	0.00462	0.0022	0.00541	0.00562	0.0057	0.00567	0.00559	0.00242
8961	0.00266	0.00275	0.00259	0.00241	0.00473	0.00231	0.0056	0.00548	0.00594	0.00584	0.00557	0.00365
8961.5	0.00278	0.00294	0.0029	0.00269	0.0049	0.00279	0.00596	0.00593	0.00614	0.00611	0.00594	0.00383
8962	0.00324	0.00327	0.00311	0.00298	0.00512	0.00281	0.006	0.00619	0.00624	0.00643	0.00616	0.00471
8962.5	0.00343	0.00335	0.00341	0.00328	0.00562	0.00299	0.00637	0.00657	0.00684	0.00682	0.00645	0.00527
8963	0.00361	0.00358	0.00365	0.00354	0.0061	0.00321	0.00631	0.00678	0.00684	0.00716	0.00653	0.00502
8963.5	0.00393	0.00355	0.00387	0.00377	0.00625	0.00361	0.00719	0.0071	0.0072	0.00744	0.00703	0.00236
8964	0.00427	0.0038	0.00411	0.00405	0.00644	0.00394	0.00708	0.00742	0.00767	0.00785	0.0075	0.000957174
8964.5	0.00463	0.00332	0.00439	0.00448	0.00665	0.00409	0.0073	0.00767	0.00806	0.00825	0.00817	0.00143
8965	0.00474	0.00356	0.00479	0.00484	0.00726	0.00447	0.00761	0.00825	0.00843	0.00865	0.00824	0.000928469
8965.5	0.00505	0.00425	0.00508	0.00517	0.00745	0.00459	0.00812	0.00827	0.00877	0.00889	0.00852	0.00106
8966	0.00514	0.00484	0.00549	0.0055	0.00795	0.0047	0.00842	0.00869	0.00917	0.00952	0.00921	0.00177
8966.5	0.00544	0.00559	0.00591	0.006	0.00815	0.00523	0.00877	0.00928	0.0098	0.01002	0.00939	-0.00037252
8966.99	0.0056	0.00576	0.00632	0.00646	0.00858	0.00593	0.00943	0.00988	0.01034	0.0105	0.01032	-0.00174
8967.49	0.00508	0.00583	0.00676	0.00684	0.00925	0.00618	0.00991	0.01052	0.0108	0.01121	0.01095	-0.00509
8967.99	0.0058	0.00598	0.00727	0.0073	0.0096	0.00668	0.01034	0.01104	0.01121	0.01151	0.01131	-0.00544
8968.49	0.00531	0.00659	0.00785	0.00785	0.01	0.00717	0.01115	0.0117	0.0121	0.01226	0.01208	-0.00463
8968.99	0.00548	0.00688	0.0084	0.00847	0.01072	0.00798	0.01182	0.01208	0.01275	0.0131	0.01282	-0.00426
8969.49	0.00567	0.00746	0.00893	0.00911	0.01129	0.00843	0.01235	0.01289	0.0136	0.01391	0.0134	-0.003
8969.99	0.00621	0.00798	0.00959	0.00975	0.01182	0.00903	0.01319	0.0138	0.01394	0.01458	0.01433	-0.00427
8970.49	0.00629	0.00894	0.01037	0.01049	0.01271	0.00996	0.01386	0.01443	0.01558	0.01565	0.01536	-0.00425
8970.99	0.00654	0.00966	0.01112	0.01134	0.01334	0.01041	0.01457	0.01544	0.01613	0.01665	0.01655	-0.00364
8971.49	0.00688	0.01043	0.01206	0.0121	0.01407	0.01115	0.01551	0.01655	0.01716	0.01807	0.01766	-0.00365
8971.99	0.00783	0.01106	0.01293	0.01294	0.0151	0.01204	0.0166	0.01768	0.01834	0.01911	0.01929	-0.00258
8972.5	0.00899	0.01217	0.01397	0.01396	0.01587	0.01338	0.01786	0.01893	0.01954	0.02073	0.02075	-0.00186
8973	0.00926	0.01367	0.01508	0.01506	0.01727	0.01422	0.01941	0.02011	0.02099	0.02241	0.02274	-0.00078161
8973.5	0.01031	0.01519	0.01633	0.01631	0.01863	0.01547	0.02057	0.02184	0.02287	0.02419	0.02484	0.00159
8974	0.01097	0.01645	0.01787	0.01788	0.01967	0.01682	0.02212	0.02383	0.0247	0.02657	0.02697	0.00425
8974.5	0.01168	0.01777	0.01951	0.01953	0.02151	0.0184	0.0244	0.02604	0.0274	0.02912	0.03001	0.00759
8975	0.01231	0.01976	0.02146	0.02133	0.02326	0.02014	0.02678	0.02841	0.02998	0.03212	0.03339	0.01096
8975.5	0.01355	0.02333	0.02378	0.0235	0.02558	0.02235	0.02945	0.03125	0.03318	0.03611	0.03775	0.01547
8976	0.01491	0.02732	0.0265	0.0261	0.02806	0.02487	0.03287	0.03528	0.03738	0.04097	0.04347	0.01899
8976.5	0.01762	0.03211	0.03004	0.02954	0.03146	0.0284	0.03691	0.04014	0.04291	0.0473	0.05094	0.02694
8977	0.02116	0.03712	0.03485	0.03439	0.03573	0.03304	0.04279	0.04678	0.05029	0.05589	0.06088	0.03514
8977.5	0.02544	0.0446	0.04131	0.04096	0.04172	0.0391	0.0508	0.05608	0.06091	0.06854	0.07598	0.04938
8978	0.03072	0.05462	0.04929	0.04878	0.04919	0.04645	0.06173	0.06952	0.07595	0.08761	0.09965	0.07623
8978.5	0.03378	0.06857	0.05651	0.05556	0.05667	0.05389	0.07643	0.08923	0.09975	0.11906	0.14085	0.12383
8979	0.03459	0.09016	0.06364	0.06162	0.06571	0.06288	0.0983	0.11929	0.13759	0.17052	0.2092	0.20129
8979.5	0.03725	0.1254	0.07583	0.07264	0.08041	0.07855	0.13212	0.16479	0.19305	0.24432	0.30443	0.3076
8980.01	0.04245	0.18531	0.09806	0.09272	0.10664	0.10579	0.17694	0.22037	0.25608	0.32108	0.39447	0.40675
8980.51	0.05103	0.2845	0.13515	0.12551	0.15113	0.15034	0.23503	0.28361	0.32185	0.38884	0.45385	0.47001
8981.01	0.06223	0.42826	0.18577	0.17144	0.21584	0.21351	0.30755	0.35702	0.39248	0.45093	0.48604	0.50176
8981.51	0.0762	0.57412	0.23673	0.21881	0.28339	0.27865	0.37825	0.42779	0.45691	0.50182	0.49926	0.51065
8981.99	0.09278	0.63291	0.2658	0.24731	0.31888	0.31181	0.41377	0.45979	0.48443	0.52065	0.50107	0.50432
8982.49	0.11606	0.60661	0.27617	0.25997	0.32402	0.31557	0.413	0.45626	0.47782	0.51143	0.49286	0.4912
8983	0.15049	0.54736	0.28546	0.27208	0.3192	0.31024	0.39977	0.43872	0.45865	0.49326	0.4831	0.48191
8983.5	0.19966	0.49912	0.30748	0.29781	0.32391	0.31442	0.39423	0.4288	0.4477	0.48141	0.48001	0.47748
8984	0.26523	0.47643	0.34791	0.34258	0.34684	0.33619	0.40679	0.43691	0.45324	0.48525	0.48859	0.4869
8984.5	0.34018	0.47853	0.40175	0.39934	0.38862	0.37454	0.43629	0.46172	0.47602	0.5048	0.50762	0.50889
8985	0.4069	0.49796	0.456	0.45471	0.43557	0.41898	0.47288	0.49471	0.5065	0.53265	0.53314	0.53242
8985.5	0.44971	0.52659	0.49545	0.49628	0.47491	0.4569	0.50548	0.52584	0.53627	0.5601	0.55694	0.55578
8986	0.46749	0.5582	0.51992	0.52155	0.50289	0.48676	0.53327	0.55087	0.5609	0.58409	0.5793	0.57672
8986.51	0.46881	0.58864	0.5326	0.53351	0.52092	0.51113	0.55335	0.56942	0.58088	0.60514	0.59944	0.59784
8987.01	0.4657	0.61755	0.53973	0.54059	0.53424	0.53189	0.56964	0.58713	0.5996	0.62572	0.62163	0.62272
8987.49	0.46839	0.6461	0.5492	0.54872	0.54824	0.55301	0.58733	0.60514	0.6183	0.64095	0.64434	0.65
8987.99	0.48435	0.6785	0.56565	0.56537	0.56968	0.58046	0.61058	0.6294	0.64382	0.66654	0.66969	0.68332
8988.5	0.51793	0.71237	0.5942	0.59178	0.60015	0.6157	0.64116	0.65956	0.67413	0.69781	0.70051	0.71911
8989	0.56756	0.74553	0.63138	0.62879	0.63954	0.65795	0.67863	0.69595	0.70969	0.73296	0.73427	0.76228
8989.5	0.62472	0.77784	0.67579	0.67232	0.68264	0.7032	0.72037	0.73497	0.74798	0.77062	0.77217	0.81131
8990	0.68641	0.81311	0.72171	0.71977	0.72891	0.75148	0.76362	0.77668	0.79039	0.81078	0.81268	0.86353
8990.5	0.75121	0.85407	0.77052	0.77023	0.77993	0.80445	0.81185	0.82163	0.83404	0.85161	0.85409	0.91638
8991.01	0.82465	0.9021	0.82339	0.82602	0.83955	0.86281	0.86254	0.87222	0.8815	0.89508	0.89565	0.96873
8991.51	0.90452	0.95324	0.88088	0.88432	0.90373	0.92926	0.91853	0.92589	0.93092	0.93901	0.93489	1.01517
8991.99	0.97711	1.00745	0.93064	0.933	0.96161	0.98951	0.96982	0.97411	0.97498	0.97811	0.96617	1.05632
8992.5	1.0362	1.06106	0.97113	0.97178	1.01203	1.04336	1.01639	1.01677	1.01494	1.01291	0.99127	1.096
8993	1.07696	1.10221	1.00232	1.00014	1.05245	1.08776	1.05288	1.05028	1.04739	1.04097	1.01317	1.12377
8993.5	1.10858	1.12967	1.02167	1.02059	1.08331	1.12133	1.07674	1.07429	1.06947	1.05884	1.02831	1.13643
8994	1.13823	1.14785	1.04049	1.04012	1.10783	1.14766	1.09797	1.09069	1.08443	1.07031	1.03598	1.13603
8994.51	1.16761	1.16099	1.05852	1.05964	1.13055	1.1707	1.11261	1.10452	1.09484	1.07657	1.03584	1.12764
8995.01	1.19538	1.17337	1.0746	1.07755	1.14926	1.19304	1.12615	1.11457	1.10192	1.07852	1.0286	1.11365
8995.49	1.22664	1.18153	1.08975	1.0942	1.16719	1.21221	1.13713	1.12237	1.10732	1.07953	1.02172	1.09336
8996	1.26136	1.18628	1.10148	1.11285	1.18488	1.23388	1.14819	1.13187	1.11188	1.07801	1.01423	1.07327
8996.5	1.29983	1.18128	1.10328	1.12958	1.20502	1.25118	1.1599	1.13859	1.11553	1.07556	1.00911	1.05354
8997	1.33422	1.16632	1.10473	1.14509	1.21718	1.26444	1.16652	1.13992	1.11495	1.07053	1.00156	1.03464
8997.5	1.35343	1.14215	1.10524	1.15334	1.22238	1.26727	1.16443	1.13819	1.10858	1.06231	0.99423	1.01885
8998.01	1.35479	1.11536	1.10475	1.15439	1.21827	1.25934	1.15628	1.1286	1.09822	1.05251	0.98813	1.00502
8998.49	1.34464	1.08984	1.10447	1.14923	1.2052	1.2423	1.14534	1.11572	1.08825	1.04414	0.98492	1.00017
8999	1.32676	1.06592	1.10537	1.14212	1.18884	1.2218	1.13202	1.10155	1.07697	1.03632	0.98368	1.00063
8999.5	1.31319	1.04438	1.10482	1.12684	1.17183	1.20095	1.11667	1.08926	1.06702	1.03078	0.98841	1.00871
9000	1.29365	1.02405	1.09829	1.11564	1.15426	1.18011	1.10278	1.07779	1.05925	1.02818	0.99706	1.02306
9000.51	1.27455	1.00587	1.08525	1.1019	1.13535	1.16033	1.09055	1.06943	1.05301	1.02804	1.0069	1.04115
9001.01	1.24858	0.98888	1.06822	1.0838	1.1146	1.13769	1.07571	1.05951	1.04768	1.02941	1.01944	1.06612
9001.49	1.21679	0.9751	1.05286	1.06764	1.0931	1.11591	1.06354	1.04946	1.0422	1.029	1.02898	1.0829
9002	1.18253	0.96264	1.03626	1.04913	1.07403	1.09681	1.05077	1.04105	1.03824	1.03296	1.04218	1.10362
9002.5	1.14992	0.95617	1.01794	1.03247	1.05737	1.07651	1.03981	1.03389	1.03357	1.03422	1.05171	1.12205
9003	1.12178	0.95416	0.99974	1.01337	1.03806	1.05439	1.0271	1.02411	1.02661	1.03131	1.05326	1.12874
9003.51	1.09774	0.95497	0.98817	1.00067	1.02207	1.03649	1.01698	1.0169	1.02038	1.02709	1.0525	1.1239
9003.99	1.07976	0.95923	0.97974	0.99011	1.01041	1.02668	1.00948	1.01078	1.01412	1.02215	1.04657	1.11401
9004.5	1.06282	0.96423	0.97065	0.98121	1.00006	1.01645	1.00378	1.00354	1.00755	1.0156	1.03709	1.09522
9005	1.04709	0.96944	0.9625	0.97434	0.99174	1.00815	0.99801	0.9975	1.00084	1.00815	1.03059	1.07539
9005.5	1.03216	0.97578	0.95413	0.96774	0.98456	1.00002	0.99265	0.99128	0.99481	1.00062	1.01999	1.05614
9006.01	1.01798	0.98211	0.94806	0.96054	0.97956	0.99046	0.98501	0.98591	0.98942	0.99225	1.00828	1.0389
9006.49	1.00541	0.98757	0.94425	0.9523	0.97524	0.98349	0.97967	0.98105	0.98375	0.9866	0.99893	1.024
9007	0.99545	0.99328	0.93863	0.94501	0.97138	0.97905	0.97698	0.9783	0.97963	0.98084	0.9909	1.01119
9007.5	0.98844	0.99907	0.93602	0.94143	0.96813	0.97592	0.97551	0.97568	0.97711	0.97673	0.98337	1.00128
9008.01	0.98519	1.00642	0.93574	0.9417	0.96722	0.97435	0.97383	0.97538	0.97494	0.97363	0.97692	0.99019
9008.49	0.98432	1.01444	0.93824	0.94392	0.9695	0.97716	0.97476	0.975	0.97412	0.97016	0.9706	0.9796
9009	0.98628	1.02357	0.93952	0.94595	0.97262	0.98165	0.97641	0.976	0.97512	0.96661	0.96471	0.96775
9009.5	0.98986	1.03245	0.94172	0.94846	0.97746	0.98643	0.97877	0.97703	0.97424	0.9651	0.95855	0.95694
9010.01	0.99344	1.03876	0.94458	0.95119	0.98179	0.99044	0.97986	0.97845	0.97425	0.96282	0.9535	0.94803
9010.49	0.99795	1.04204	0.94855	0.95182	0.98496	0.99518	0.98185	0.97903	0.97409	0.962	0.94941	0.94124
9011	0.99935	1.04379	0.95067	0.95286	0.98686	1.00019	0.98289	0.9792	0.97451	0.96033	0.94324	0.93647
9011.5	1.001	1.04343	0.95309	0.95518	0.98963	1.00124	0.98489	0.98008	0.97502	0.96028	0.94114	0.9349
9012	1.00269	1.04147	0.95641	0.95537	0.98912	1.00428	0.98461	0.98069	0.97487	0.95878	0.94145	0.93441
9012.49	1.00201	1.03922	0.95498	0.95533	0.98875	1.00212	0.98542	0.98035	0.97446	0.95883	0.94293	0.93626
9013	1.0007	1.03686	0.95496	0.95726	0.98875	1.0025	0.98435	0.98032	0.97445	0.9604	0.94477	0.93735
9013.5	0.99846	1.035	0.95436	0.95699	0.98689	1.00171	0.98451	0.97906	0.97412	0.9611	0.94703	0.93951
9014.01	0.99626	1.03483	0.95442	0.95744	0.98823	1.00193	0.98486	0.97909	0.97552	0.96301	0.95002	0.94245
9014.49	0.99455	1.03638	0.94818	0.95128	0.98107	0.99531	0.98149	0.97604	0.97353	0.9624	0.95028	0.95026
9015	0.99431	1.03557	0.94505	0.94963	0.97747	0.99192	0.9806	0.97585	0.9728	0.96307	0.95321	0.96152
9015.5	0.99264	1.03236	0.94351	0.94789	0.97741	0.99007	0.98062	0.97561	0.97425	0.96537	0.95736	0.96688
9016.01	0.98786	1.02775	0.94103	0.94464	0.97575	0.98668	0.9793	0.9742	0.97459	0.96782	0.96096	0.96952
9016.49	0.98432	1.02088	0.93885	0.94539	0.97155	0.9834	0.97703	0.9733	0.97414	0.96993	0.96792	0.97271
9017	0.98085	1.01195	0.93466	0.94295	0.96669	0.97964	0.97319	0.97099	0.9738	0.97124	0.97295	0.98278
9017.5	0.97652	1.00167	0.93016	0.94021	0.96208	0.97616	0.96808	0.96906	0.97302	0.97288	0.97939	0.99252
9018.01	0.97103	0.9905	0.92564	0.93656	0.95599	0.97143	0.96459	0.96682	0.972	0.97415	0.98481	1.00252
9018.5	0.96535	0.98009	0.91906	0.92919	0.94866	0.96343	0.96062	0.96382	0.97009	0.97633	0.99185	1.01158
9019	0.95835	0.97041	0.91256	0.92511	0.94085	0.95587	0.95655	0.9607	0.96922	0.97805	0.99799	1.0216
9019.99	0.94009	0.95595	0.89968	0.91381	0.92705	0.94175	0.94755	0.95506	0.96662	0.98105	1.01073	1.03846
9021	0.91921	0.94652	0.88693	0.90151	0.9131	0.92976	0.94012	0.9486	0.96533	0.98583	1.02184	1.05452
9022	0.89988	0.93841	0.87456	0.89086	0.90016	0.91779	0.93169	0.94424	0.96446	0.98944	1.03377	1.07006
9023.01	0.88357	0.93096	0.86475	0.88102	0.88849	0.90719	0.92472	0.94163	0.96423	0.99313	1.04475	1.0861
9024	0.87153	0.92532	0.8576	0.87483	0.87769	0.89852	0.92064	0.93927	0.96405	0.9968	1.05384	1.10167
9025	0.86109	0.92003	0.85311	0.86755	0.86937	0.89278	0.91852	0.93703	0.96319	0.99891	1.06123	1.10756
9026.01	0.85501	0.91694	0.84798	0.86113	0.86595	0.88923	0.91584	0.93404	0.96147	0.99932	1.06253	1.10989
9027	0.85094	0.91498	0.84565	0.85952	0.8635	0.88658	0.91263	0.93094	0.95831	0.99563	1.05528	1.10254
9028	0.85076	0.91312	0.84607	0.86091	0.86398	0.88778	0.91086	0.92731	0.95454	0.99057	1.04752	1.08597
9029.01	0.85578	0.91237	0.84926	0.86359	0.86567	0.89028	0.90915	0.9253	0.95102	0.98334	1.03668	1.06809
9030	0.86428	0.91335	0.85624	0.86883	0.87238	0.89447	0.90895	0.92443	0.94671	0.9734	1.02497	1.0457
9031	0.8757	0.91535	0.86364	0.87718	0.88085	0.90075	0.91168	0.92482	0.94386	0.96778	1.01291	1.02541
9031.99	0.88926	0.91976	0.87273	0.8856	0.88961	0.90954	0.91591	0.92598	0.94169	0.96173	1.00203	1.00721
9033.01	0.90423	0.926	0.88358	0.89343	0.90116	0.92067	0.92216	0.92861	0.94187	0.95824	0.993	0.99144
9034	0.91867	0.93298	0.89633	0.90274	0.91467	0.93452	0.93056	0.9344	0.94507	0.95741	0.98729	0.9799
9035	0.93364	0.94286	0.90743	0.91125	0.92634	0.94582	0.93777	0.93871	0.94859	0.95668	0.98147	0.97335
9035.99	0.94947	0.95166	0.91802	0.92244	0.93703	0.95776	0.94344	0.94414	0.9512	0.95716	0.97888	0.97133
9037.01	0.9676	0.96057	0.92922	0.93313	0.94969	0.96918	0.95246	0.95211	0.95728	0.95885	0.97864	0.97191
9038	0.98241	0.96844	0.94013	0.94341	0.9596	0.98169	0.96208	0.95907	0.96288	0.96328	0.97913	0.9723
9039	0.99832	0.9753	0.95058	0.95182	0.97025	0.99225	0.97063	0.96728	0.96928	0.96928	0.98307	0.97538
9040	1.01417	0.98257	0.95928	0.96263	0.98427	1.0031	0.97917	0.97532	0.97722	0.97412	0.98605	0.97986
9040.99	1.03019	0.99048	0.96849	0.97346	0.99717	1.01344	0.98808	0.98286	0.9838	0.97945	0.99086	0.98321
9041.99	1.04233	0.9993	0.97872	0.97866	1.00854	1.02142	0.99638	0.98963	0.99004	0.984	0.99118	0.988
9043.01	1.05173	1.00872	0.98649	0.98711	1.01869	1.02933	1.00341	0.99591	0.99515	0.98817	0.99324	0.98813
9044	1.06039	1.01813	0.99382	0.99507	1.02746	1.036	1.00962	1.00177	1.0006	0.99155	0.99462	0.98594
9045	1.06878	1.02554	1.0009	1.00175	1.03383	1.04252	1.01489	1.00579	1.00412	0.99436	0.9949	0.9829
9046	1.07593	1.03068	1.00612	1.00718	1.03745	1.04652	1.01915	1.0088	1.00757	0.99661	0.99532	0.98167
9047	1.08278	1.03334	1.01045	1.01007	1.04206	1.0506	1.02187	1.01223	1.01096	0.99797	0.99689	0.98359
9048	1.08914	1.03283	1.01501	1.01326	1.0446	1.05304	1.02507	1.01744	1.01292	1.00048	1.00051	0.98815
9049	1.09438	1.0297	1.01587	1.01633	1.04688	1.05438	1.02806	1.01928	1.01416	1.00257	1.00381	0.99286
9049.99	1.09733	1.02495	1.01569	1.01599	1.04534	1.05427	1.02957	1.01996	1.01506	1.00508	1.00568	0.99687
9050.99	1.098	1.01941	1.01537	1.01676	1.04323	1.0529	1.0293	1.01916	1.0148	1.00667	1.00887	1.00072
9051.99	1.09701	1.01487	1.01384	1.01691	1.04253	1.05323	1.02887	1.01875	1.01477	1.00763	1.01151	1.00022
9052.99	1.09376	1.01192	1.01345	1.01447	1.04027	1.05097	1.02709	1.01655	1.01391	1.00646	1.01059	0.99986
9053.99	1.08858	1.00993	1.0114	1.01341	1.03651	1.04831	1.02508	1.01521	1.01212	1.00597	0.965	0.99776
9054.99	1.08366	1.00978	1.0098	1.01134	1.03363	1.04481	1.02335	1.01491	1.01114	1.0061	0.96384	0.9996
9055.99	1.07844	1.01	1.00807	1.00875	1.03196	1.04229	1.02347	1.01348	1.0112	1.00734	0.96559	1.00072
9056.99	1.07134	1.01014	1.00672	1.00429	1.02843	1.04048	1.02149	1.01252	1.0119	1.00924	0.96869	1.0072
9057.99	1.06666	1.01016	1.00351	1.00304	1.02705	1.0395	1.02063	1.01232	1.01232	1.01153	0.97362	1.01195
9058.99	1.05955	1.00921	1.00204	1.0023	1.02626	1.03793	1.02057	1.01329	1.0151	1.01524	0.97862	1.01979
9059.99	1.05512	1.00835	0.99886	0.99985	1.0234	1.03391	1.01963	1.01371	1.01493	1.01709	0.98347	1.02731
9061	1.04995	1.00773	0.99571	0.99716	1.01871	1.02914	1.01769	1.01306	1.01492	1.01852	0.98743	1.03433
9062	1.0452	1.00618	0.99371	0.99443	1.01494	1.0268	1.01667	1.01257	1.0151	1.02	0.99184	1.03791
9063	1.04073	1.00458	0.99061	0.9898	1.01191	1.02468	1.01567	1.0116	1.01526	1.02203	0.99579	1.0427
9064	1.03652	1.00423	0.98782	0.98771	1.00983	1.02342	1.01581	1.01272	1.01621	1.02349	0.99957	1.04722
9065	1.03237	1.00527	0.98702	0.98807	1.00902	1.02222	1.01518	1.0124	1.0173	1.02511	1.00616	1.05183
9066	1.02889	1.00701	0.98546	0.98823	1.00814	1.0206	1.01501	1.01354	1.01901	1.02753	1.01124	1.05521
9067.01	1.02651	1.00947	0.98233	0.98928	1.00699	1.02035	1.01615	1.01454	1.02082	1.03006	1.01669	1.06138
9067.99	1.02399	1.01144	0.98126	0.98784	1.00659	1.01876	1.0178	1.01503	1.02277	1.03376	1.02203	1.06807
9068.99	1.02075	1.01393	0.98127	0.98464	1.00421	1.0183	1.01914	1.01647	1.02511	1.03733	1.02939	1.0756
9070	1.01785	1.01666	0.98096	0.98327	1.00298	1.01769	1.01934	1.01804	1.02781	1.04106	1.03623	1.08205
9071	1.01561	1.01971	0.98071	0.98044	1.00356	1.0182	1.01957	1.01924	1.03061	1.04297	1.04097	1.08683
9072	1.01259	1.0225	0.97995	0.97976	1.00205	1.01699	1.02016	1.02122	1.03248	1.04474	1.04555	1.09029
9073.01	1.01101	1.02464	0.97981	0.97786	1.0024	1.01595	1.01956	1.02358	1.03193	1.0455	1.04948	1.09127
9073.99	1.0082	1.02641	0.98013	0.97736	1.00307	1.01537	1.01997	1.02252	1.03173	1.04537	1.0536	1.08932
9075	1.00658	1.02807	0.9779	0.97752	1.0017	1.01621	1.0184	1.02301	1.03078	1.04376	1.05361	1.08476
9076	1.00476	1.02917	0.97726	0.97832	1.00126	1.0155	1.0173	1.02166	1.02951	1.04054	1.05084	1.07777
9077.01	1.004	1.03071	0.97701	0.98014	1.00036	1.01501	1.01451	1.01892	1.02701	1.03651	1.04597	1.06889
9077.99	1.00249	1.03213	0.9775	0.97999	0.99942	1.01566	1.01229	1.01679	1.02394	1.03186	1.04105	1.05705
9079	1.00091	1.03347	0.97887	0.98049	1.00003	1.01434	1.01045	1.01505	1.02048	1.02693	1.03224	1.04649
9080	1.00039	1.03406	0.97871	0.9798	0.99891	1.01435	1.00953	1.01188	1.01662	1.0222	1.0292	1.0369
9081.01	1.0002	1.03532	0.97854	0.97784	0.99882	1.01411	1.00736	1.01002	1.0137	1.01796	1.02488	1.02777
9082	0.99968	1.03561	0.97762	0.97778	0.999	1.01454	1.00534	1.00909	1.01156	1.01388	1.02292	1.0187
9083	0.99952	1.03577	0.97555	0.97777	0.9984	1.01444	1.00329	1.00653	1.00911	1.00902	1.02124	1.01017
9084.01	0.99842	1.03524	0.97387	0.97846	0.99766	1.01237	1.00112	1.00525	1.00585	1.00525	1.01742	1.00108
9085	0.99745	1.03405	0.97348	0.97759	0.99756	1.01154	0.99935	1.00396	1.00368	1.0016	1.01362	0.99301
9086	0.99627	1.03179	0.97428	0.97597	0.99498	1.01113	0.99778	1.00219	1.00059	0.99913	1.01003	0.98603
9087.01	0.99506	1.02919	0.97296	0.97684	0.99442	1.01241	0.9971	1.00258	0.99876	0.99723	1.00799	0.98284
9088	0.99408	1.02655	0.96912	0.97414	0.98937	1.00748	0.99335	0.99854	0.99584	0.99381	1.00502	0.98029
9089	0.99449	1.02193	0.9676	0.97407	0.98806	1.00476	0.9911	0.996	0.99353	0.99096	1.00276	0.98115
9089.99	0.99448	1.01728	0.96503	0.97298	0.9874	1.0034	0.9881	0.99464	0.99088	0.98833	1.00811	0.97753
9091	0.99362	1.01241	0.96342	0.97262	0.98487	1.00199	0.98675	0.99202	0.98791	0.98518	1.00578	0.96949
9092.01	0.99336	1.0077	0.96411	0.96779	0.98393	0.99996	0.98411	0.98856	0.98414	0.98199	0.99869	0.96104
9093	0.99371	1.00266	0.96445	0.96622	0.98163	0.99863	0.98227	0.9855	0.97981	0.97505	0.99659	0.9509
9094.01	0.99292	0.99836	0.96439	0.96688	0.97997	0.99669	0.98098	0.98211	0.97727	0.97066	0.98457	0.94047
9095	0.99177	0.99434	0.96487	0.96847	0.98033	0.99428	0.97656	0.9786	0.97373	0.96553	0.96039	0.93262
9096	0.99164	0.98951	0.96528	0.96918	0.97935	0.99147	0.97422	0.97546	0.97036	0.96134	0.95528	0.9252
9096.99	0.99263	0.98509	0.96647	0.97087	0.98018	0.98951	0.97255	0.97362	0.96739	0.9581	0.95245	0.91979
9098	0.99234	0.98031	0.96466	0.97103	0.97889	0.98918	0.97067	0.9706	0.96484	0.95556	0.95077	0.91745
9098.99	0.992	0.9763	0.96537	0.96709	0.9781	0.99167	0.97006	0.96783	0.9632	0.95505	0.95085	0.91698
9100	0.99259	0.97404	0.96563	0.96576	0.97614	0.99142	0.96837	0.96705	0.96253	0.95524	0.95247	0.91754
9100.99	0.99187	0.97138	0.96469	0.96579	0.97582	0.99094	0.96778	0.96622	0.96304	0.95562	0.9564	0.92066
9102	0.9925	0.96943	0.96357	0.9672	0.97532	0.99047	0.96727	0.9667	0.96457	0.95741	0.96533	0.92693
9103	0.99174	0.96863	0.96376	0.96683	0.97505	0.98941	0.96807	0.96764	0.96521	0.96015	0.9703	0.93396
9104.01	0.99193	0.968	0.96439	0.96747	0.97513	0.98866	0.96845	0.96894	0.9675	0.9639	0.97552	0.9393
9105	0.99191	0.96732	0.96334	0.9676	0.97379	0.98826	0.97046	0.96977	0.96981	0.96819	0.98171	0.9468
9106.01	0.99217	0.96746	0.96414	0.96597	0.97463	0.98934	0.97123	0.97195	0.9733	0.9724	0.98716	0.95497
9107	0.9929	0.96781	0.96363	0.9638	0.97502	0.99083	0.97203	0.97288	0.97633	0.97596	0.99291	0.96069
9107.99	0.99293	0.96956	0.96263	0.96155	0.97627	0.99134	0.9734	0.97556	0.97924	0.97972	0.99901	0.96852
9109.01	0.99352	0.97144	0.96493	0.96386	0.97933	0.99193	0.97619	0.97784	0.98244	0.98292	1.0046	0.97539
9110	0.99371	0.97377	0.96587	0.96532	0.9801	0.99248	0.97834	0.98031	0.98518	0.98658	1.00603	0.97936
9110.99	0.99379	0.97702	0.9667	0.96641	0.9798	0.99252	0.98021	0.98225	0.98817	0.98889	1.00787	0.98204
9112	0.99367	0.97989	0.96864	0.96683	0.97999	0.99574	0.9805	0.98363	0.9906	0.99146	1.01115	0.98299
9113	0.99261	0.98257	0.96959	0.96952	0.98422	0.99937	0.98342	0.98634	0.99366	0.99369	1.01328	0.98448
9113.99	0.99275	0.98591	0.97117	0.96835	0.98327	0.99869	0.98526	0.98708	0.99566	0.9956	1.01366	0.98561
9115	0.99372	0.98926	0.97318	0.96845	0.98428	0.99928	0.98672	0.98863	0.99691	0.99629	1.01537	0.98691
9116	0.99308	0.99204	0.97578	0.96832	0.98442	0.99958	0.98733	0.98999	0.99789	0.99753	1.01638	0.98684
9116.99	0.99426	0.99381	0.97685	0.97085	0.9862	1.00041	0.98954	0.9902	0.99857	0.99869	0.98571	0.98579
9118.01	0.99543	0.99573	0.97921	0.97347	0.98766	1.00348	0.99105	0.99081	0.99961	1.00019	0.98547	0.98429
9119	0.99697	0.99708	0.98255	0.97617	0.99091	1.00578	0.99219	0.99186	1.00082	1.00167	0.98767	0.98543
9120	0.99906	0.99809	0.98379	0.97766	0.99211	1.00697	0.99263	0.99323	1.00244	1.00258	0.99125	0.98666
9120.99	1.0004	0.99957	0.98456	0.97714	0.99374	1.00947	0.99411	0.99483	1.00327	1.00482	0.99648	0.99138
9122.01	1.00308	1.0004	0.987	0.97595	0.99483	1.01066	0.99519	0.99761	1.00624	1.00836	1.00115	0.99727
9123	1.00546	1.00124	0.99142	0.98056	0.99728	1.01102	0.99873	1.00009	1.00931	1.01215	1.00817	1.00526
9124	1.00822	1.00119	0.99488	0.98595	0.99993	1.01288	1.00125	1.00395	1.01408	1.01797	1.01633	1.01482
9124.99	1.01172	1.00159	0.99593	0.98983	1.0028	1.01535	1.00422	1.00857	1.01898	1.02408	1.0254	1.02537
9126.01	1.01512	1.00222	0.99766	0.99159	1.00482	1.0183	1.00735	1.01317	1.02364	1.0301	1.03495	1.03983
9127	1.01868	1.00279	0.99839	0.99473	1.00731	1.02132	1.00983	1.01724	1.02846	1.0357	1.04362	1.05115
9128	1.02187	1.00394	0.99946	0.99739	1.00933	1.02378	1.01258	1.02126	1.03144	1.04085	1.05024	1.06186
9129	1.02488	1.00476	1.00117	1.00109	1.01101	1.02619	1.01482	1.02432	1.03535	1.04621	1.05539	1.06907
9130.99	1.02987	1.00558	1.00521	0.99905	1.01625	1.02828	1.02031	1.02885	1.04143	1.05459	1.06421	1.08064
9133.01	1.0341	1.00659	1.00817	1.00082	1.01973	1.02922	1.02407	1.03131	1.04297	1.05681	1.0688	1.08121
9135	1.03616	1.00856	1.01188	1.00016	1.02283	1.03152	1.02435	1.03256	1.04311	1.0561	1.06941	1.07661
9137	1.03754	1.01133	1.01493	1.00256	1.02582	1.03209	1.02549	1.03331	1.04226	1.05383	1.06957	1.06917
9139	1.03779	1.01382	1.01573	1.00668	1.02689	1.03444	1.02751	1.03305	1.04078	1.04923	1.06281	1.05914
9141	1.03674	1.01802	1.01528	1.00693	1.02452	1.03185	1.02486	1.02873	1.03624	1.04261	1.05293	1.04944
9143	1.03687	1.01782	1.01535	1.00791	1.02673	1.03435	1.0245	1.02589	1.03241	1.0368	1.0178	1.03166
9145	1.03702	1.01842	1.01631	1.00845	1.02551	1.03345	1.02105	1.02253	1.02699	1.02797	1.00269	1.01312
9147	1.03687	1.017	1.01667	1.00451	1.0261	1.03179	1.01651	1.01802	1.02043	1.01651	0.98985	0.99268
9149	1.03592	1.01473	1.01578	1.00038	1.02594	1.02926	1.01202	1.01255	1.01185	1.00497	0.97711	0.97181
9151	1.03437	1.01279	1.01424	1.00048	1.02187	1.02655	1.00814	1.00611	1.00378	0.99349	0.96399	0.94849
9153.01	1.03524	1.01126	1.01253	1.00095	1.01892	1.02378	1.00408	1.00122	0.99608	0.98266	0.95204	0.93042
9154.99	1.02972	1.00624	1.00882	1.00151	1.02124	1.02234	1.00174	0.9974	0.99076	0.97242	0.94271	0.9012
9157	1.03008	1.00589	1.00362	0.99861	1.014	1.0192	0.99444	0.99093	0.98234	0.96315	0.93354	0.89154
9159.01	1.0273	1.00427	1.0017	0.99841	1.01261	1.019	0.99142	0.98884	0.97847	0.95779	0.93567	0.88417
9160.99	1.02448	1.00321	0.99733	0.99722	1.01067	1.01693	0.99002	0.99028	0.97764	0.95767	0.93712	0.8873
9163	1.02017	1.00307	0.99521	0.99483	1.00686	1.01555	0.98963	0.99141	0.97802	0.96145	0.94382	0.89872
9164.99	1.01456	1.00353	0.99386	0.99111	1.00388	1.01516	0.99089	0.99367	0.97994	0.96917	0.95423	0.91488
9167	1.01029	1.00434	0.99205	0.99046	1.00255	1.01383	0.99297	0.99594	0.98512	0.9774	0.96735	0.93387
9168.99	1.0053	1.0045	0.98951	0.99149	1.00072	1.01453	0.99426	0.99902	0.99081	0.98408	0.97961	0.95106
9171	0.99951	1.00455	0.9875	0.99319	0.99958	1.01567	0.99572	1.00222	0.99671	0.9924	0.99229	0.96524
9173	0.99501	1.00815	0.98232	0.99082	0.9894	1.00652	0.99236	1.0009	0.99682	0.99513	0.99756	0.98011
9174.99	0.99362	1.00609	0.98212	0.98944	0.99368	1.00871	0.99666	1.00394	0.99914	1.00099	1.002	0.98323
9177.01	0.99291	1.00702	0.97931	0.98815	0.99258	1.00789	0.99767	1.00445	1.00058	1.00311	1.00216	0.9852
9179	0.99338	1.00702	0.97897	0.99101	0.99135	1.00827	0.99835	1.00491	1.00044	1.0042	1.00156	0.98469
9181	0.99583	1.00831	0.98242	0.99576	0.99209	1.0103	0.99943	1.00569	1.00165	1.00402	1.00225	0.98375
9183	0.99992	1.0081	0.98634	0.99946	0.99437	1.01249	0.99928	1.00638	1.00163	1.00354	0.97871	0.98234
9185	1.00392	1.0082	0.98757	1.00181	0.99576	1.013	0.99938	1.00799	1.00138	1.00285	0.96862	0.98178
9186.99	1.00626	1.00879	0.99045	1.00505	0.99616	1.01235	0.99946	1.00823	1.0015	1.00186	0.96802	0.97999
9188.99	1.00947	1.00767	0.99125	1.0079	0.99851	1.01403	1.00176	1.01015	1.00175	1.00375	0.97104	0.97993
9191	1.01033	1.00716	0.99437	1.00747	0.99848	1.01247	1.00217	1.00941	1.0014	1.00263	0.97238	0.97867
9193	1.01055	1.00596	0.99662	1.00687	0.99831	1.01155	1.00102	1.00885	1.00148	1.00211	0.97366	0.97616
9195	1.00986	1.00537	0.99827	1.00584	0.99942	1.01207	0.99978	1.00802	1.00091	1.00127	0.97558	0.97364
9197	1.00871	1.00469	0.99853	1.00527	0.99948	1.00982	0.99924	1.00871	1.00028	1.00153	0.97767	0.97333
9199.01	1.00713	1.00391	0.99996	1.00446	0.99856	1.00722	0.99865	1.00946	1.00045	1.00376	0.98148	0.97563
9200.99	1.00596	1.00284	1.00131	1.00369	0.99802	1.00824	0.99949	1.01028	1.00236	1.00705	0.98682	0.98269
9203	1.00453	1.00185	1.00318	1.00303	0.99708	1.008	1.00132	1.01211	1.00586	1.01238	0.995	0.99405
9205.01	1.00326	0.99998	1.00174	0.99925	0.99763	1.00805	1.00254	1.01444	1.00895	1.01763	1.00509	1.00615
9206.99	1.00179	0.99888	1.00014	0.9969	0.99888	1.00635	1.00416	1.01686	1.01111	1.02219	1.01454	1.01685
9209	0.99984	0.9976	1.00063	0.99555	0.99853	1.003	1.00544	1.01643	1.01233	1.0253	1.01984	1.02376
9210.99	0.99852	0.99653	1.00064	0.99498	0.99908	1.0027	1.00577	1.01616	1.01219	1.02668	1.02355	1.02407
9213	0.99892	0.99546	1.00149	0.9946	0.99962	1.00207	1.00613	1.0163	1.01302	1.02696	1.02489	1.02319
9215	0.99924	0.99406	1.00193	0.99597	0.9977	1.00335	1.00687	1.01545	1.01174	1.02593	1.02469	1.01938
9217.01	1.00125	0.99262	1.00114	0.99657	0.99817	1.0045	1.00641	1.01452	1.01157	1.02377	1.02498	1.01662
9219	1.00478	0.99175	1.0043	0.99575	1.00079	1.00493	1.00615	1.01448	1.01013	1.02167	1.02759	1.01192
9221	1.00768	0.99076	1.0053	0.99841	1.00053	1.00565	1.0052	1.01358	1.00837	1.01713	1.02801	1.00399
9222.99	1.01046	0.99065	1.00597	0.99904	1.00033	1.00827	1.00474	1.01224	1.00531	1.01244	1.02268	0.99396
9225.01	1.01326	0.99034	1.00601	1.00209	1.00024	1.00928	1.00435	1.01008	1.00162	1.00776	1.01793	0.98295
9227	1.01533	0.99013	1.0052	1.00387	1.00028	1.00982	1.00424	1.00736	0.99874	1.00168	1.01276	0.973
9229	1.01598	0.99021	1.00298	1.00536	1.00161	1.00919	1.00235	1.00421	0.9946	0.99786	1.00846	0.96149
9232	1.01439	0.98987	1.00201	1.00541	1.00078	1.00949	0.99922	1.00162	0.98961	0.9902	1.00544	0.94813
9235	1.01087	0.99046	1.00099	1.00245	1.00116	1.00785	0.99698	0.99893	0.98607	0.98418	1.00006	0.94002
9238	1.00796	0.99153	1.00001	1.00327	1.00247	1.00732	0.99474	0.99661	0.98371	0.98083	0.99591	0.93369
9241	1.00625	0.99284	0.99948	1.00414	1.00252	1.00683	0.99503	0.99676	0.98314	0.97935	0.99537	0.93387
9243.99	1.00523	0.994	0.9986	1.0038	1.00272	1.00774	0.99594	0.99754	0.98433	0.981	0.99744	0.93841
9247	1.0066	0.99465	0.99965	1.00506	1.00309	1.00915	0.99779	0.99859	0.98619	0.98231	1.00077	0.94217
9250.01	1.00712	0.99516	1.00078	1.0073	1.00375	1.00934	0.99873	0.99931	0.98805	0.98407	1.00096	0.94499
9253	1.00913	0.99546	1.00282	1.00691	1.00454	1.01115	0.99967	1.00203	0.9899	0.98511	1.00284	0.94705
9255.99	1.01005	0.99622	1.00624	1.00831	1.00433	1.01106	1.00077	1.00316	0.99139	0.98582	1.00673	0.94934
9259.01	1.0109	0.99609	1.00761	1.01042	1.00425	1.01407	1.00329	1.00392	0.99148	0.98605	1.00997	0.95281
9262.01	1.01124	0.99677	1.00785	1.0117	1.00508	1.01224	1.00433	1.00531	0.99382	0.98857	1.01356	0.95731
9265.01	1.01032	0.99713	1.00723	1.01409	1.00464	1.01233	1.00544	1.00644	0.99627	0.99212	1.01883	0.96219
9268.01	1.00803	0.99731	1.00609	1.01471	1.00266	1.01291	1.00604	1.00678	0.99872	0.99497	1.02645	0.96795
9270.99	1.00569	0.99802	1.00391	1.01477	1.00191	1.01334	1.00537	1.00749	1.00028	0.99734	1.02915	0.97463
9274	1.00337	0.9969	1.00273	1.00487	1.00219	1.01274	1.00694	1.00914	1.00119	1.00087	1.02261	0.97933
9277	1.00046	0.99671	1.00131	0.99438	0.99992	1.01098	1.00654	1.00954	1.00224	1.00272	1.02559	0.98289
9279.99	0.99931	0.99631	1.00012	0.99261	0.99931	1.01022	1.00817	1.00876	1.00285	1.00534	1.02777	0.98637
9283	0.99922	0.99554	0.99991	0.99462	0.99774	1.01033	1.0077	1.00906	1.00448	1.0066	1.03019	0.98886
9286	0.99974	0.99451	1.00141	0.99636	0.99933	1.00989	1.00774	1.00957	1.00515	1.00778	1.03296	0.99253
9288.99	0.99961	0.99275	1.0022	0.99731	1.00045	1.01033	1.00874	1.01161	1.00678	1.01034	1.01681	0.99501
9292.01	1.00079	0.99266	1.00095	0.99782	1.00127	1.00916	1.00783	1.01167	1.00592	1.01103	1.01462	0.99849
9295.01	1.00182	0.99322	1.00018	0.99834	1.00018	1.00873	1.00854	1.01205	1.00583	1.01222	1.01643	0.9994
9298.01	1.0014	0.99293	0.99903	0.99434	1.0004	1.00918	1.00834	1.01132	1.00642	1.01231	1.01832	0.99934
9300.99	1.00085	0.99256	0.99908	0.99403	1.0005	1.00624	1.00734	1.01024	1.00505	1.01103	1.01747	0.99738
9304	1.00109	0.99243	0.99681	0.99401	1.00264	1.00648	1.00569	1.00933	1.00645	1.00941	1.01735	0.99263
9307	1.00007	0.99195	0.99657	0.99569	1.00319	1.00575	1.00577	1.00754	1.00369	1.0063	1.01625	0.98741
9310.01	0.99888	0.99203	0.99831	0.99503	1.00446	1.00328	1.0046	1.007	1.00213	1.00393	1.01752	0.98288
9313	0.99862	0.99156	0.99861	0.99555	1.00179	1.00051	1.002	1.0039	0.99842	1.00062	1.01473	0.98095
9315.99	0.99627	0.9909	0.99857	0.99308	1.00047	0.9994	1.0008	1.00284	0.99692	0.99827	0.99415	0.97518
9319.01	0.99643	0.99034	0.99825	0.99098	0.99928	0.9996	0.99938	1.00105	0.99536	0.99572	0.98686	0.97218
9322	0.9956	0.98969	0.99749	0.98977	1.00082	0.99895	0.99858	1.00027	0.99508	0.99441	0.98712	0.97113
9325	0.99597	0.98951	0.99841	0.98997	1.00139	0.99979	0.99788	0.99975	0.99474	0.9937	0.98881	0.9719
9328	0.99709	0.98985	0.99857	0.99202	1.00241	1.00055	0.99773	0.99928	0.99405	0.99447	0.99221	0.97334
9331	0.99653	0.98961	0.99847	0.99296	1.00183	1.00125	0.99804	0.99871	0.99399	0.99388	0.99381	0.97239
9334	0.99704	0.98963	0.99744	0.99559	1.00014	0.99903	0.99757	0.99705	0.99278	0.99294	0.99382	0.97064
9336.99	0.99743	0.98939	0.99814	0.99668	0.9989	1.00041	0.99702	0.99563	0.9915	0.99032	0.99333	0.96744
9340	0.99764	0.98943	0.99887	0.99635	0.99902	0.99935	0.99594	0.99502	0.99168	0.98824	0.99218	0.96322
9343.01	0.99677	0.98877	0.99817	0.99694	1.00084	0.99913	0.99385	0.99573	0.99217	0.98681	0.99403	0.95986
9346	0.99563	0.98891	0.99716	0.99482	1.0012	0.99753	0.99355	0.99389	0.99202	0.98686	0.99339	0.95906
9348.99	0.99467	0.98892	0.99746	0.99551	0.99918	0.99653	0.99366	0.99361	0.99214	0.98825	0.97529	0.95881
9352.01	0.99387	0.98825	0.99832	0.9964	0.99792	0.99634	0.99327	0.99439	0.99249	0.98896	0.97696	0.96005
9355	0.99315	0.98801	0.99754	0.99864	0.999	0.99561	0.99389	0.99418	0.99256	0.98997	0.9779	0.9607
9358	0.9932	0.98797	0.9984	1.00005	0.99978	0.99669	0.99402	0.9943	0.99435	0.99081	0.98121	0.96187
9361	0.99403	0.98814	0.99957	1.00138	1.00053	0.99688	0.99388	0.99522	0.9957	0.99132	0.98501	0.96313
9364	0.99516	0.98728	1.00066	1.00366	1.00181	0.99686	0.99446	0.99739	0.99683	0.99199	0.98725	0.96511
9367.01	0.99603	0.98673	1.00111	1.0045	1.00082	0.99912	0.99713	0.99703	0.99819	0.99445	0.99314	0.96711
9369.99	0.99749	0.98673	1.0023	1.00471	1.00186	0.99886	0.99844	0.99753	0.99936	0.99748	0.99796	0.97014
9373	0.99894	0.98638	1.00288	1.00618	1.00095	0.99834	0.99956	0.99816	1.00119	0.99774	1.00337	0.97096
9375.99	0.99955	0.98705	1.00301	1.00481	1.00351	0.99844	0.99907	0.9989	1.00253	0.99833	1.00854	0.97227
9379	1.00028	0.98692	1.00436	1.00416	1.00504	0.99858	0.99915	0.99958	1.0036	0.99918	0.97987	0.97373
9383.01	1.00074	0.98759	1.00338	1.00292	1.00625	0.99934	0.99855	1.00018	1.00441	1.00137	0.97066	0.97687
9387	1.00094	0.98777	1.00225	1.00413	1.00728	0.99934	1.00002	1.0013	1.00485	1.00282	0.97103	0.97782
9391.01	1.00059	0.98699	1.00162	1.0036	1.00526	0.9993	0.99983	1.00191	1.00596	1.00484	0.97364	0.97989
9395	0.99971	0.9862	1.00287	1.0039	1.0042	0.99984	0.99992	1.0014	1.00629	1.00545	0.97559	0.98124
9399	0.99868	0.98648	1.00293	1.00412	1.00424	0.99777	1.00015	1.00046	1.00805	1.00587	0.97684	0.9834
9403.01	0.99737	0.98673	1.00267	1.00305	1.00464	0.99596	0.99893	1.00097	1.00812	1.00501	0.97757	0.98402
9406.99	0.9961	0.98748	1.00102	1.00143	1.00269	0.99391	0.99851	1.00029	1.00634	1.00455	0.98213	0.98282
9411	0.99541	0.98809	0.99987	1.0022	1.00252	0.99488	0.99831	1.00066	1.00637	1.00375	0.98169	0.98033
9414.99	0.9951	0.98891	0.99997	1.00124	1.00224	0.99514	0.99883	0.99904	1.00363	1.00247	0.94925	0.97651
9419	0.99522	0.98986	1.00048	1.00097	1.00217	0.99531	0.99821	0.9979	1.00138	0.99561	0.94701	0.97447
9423	0.99452	0.98998	1.00189	0.99999	1.0021	0.99638	0.99842	0.9975	1.00062	0.99482	0.9472	0.97297
9427	0.99353	0.99066	1.00216	1.00121	1.00258	0.99546	0.99891	0.99728	1.00081	0.99383	0.94868	0.9724
9431.01	0.99257	0.99142	1.00167	1.00167	1.00106	0.99402	0.99837	0.99737	1.0002	0.9942	0.95265	0.97451
9435	0.99047	0.99189	0.99926	1.00086	0.99856	0.99294	0.99838	0.99796	0.99992	0.99524	0.95585	0.97552
9439.01	0.98944	0.99203	0.99977	0.99927	0.99889	0.98997	0.99758	0.99697	0.99897	0.99453	0.95662	0.97613
9443	0.98912	0.99222	1.00111	0.99993	0.99797	0.99021	0.99741	0.99578	0.99918	0.99409	0.95778	0.97629
9447	0.9892	0.99239	0.9998	0.99998	0.99811	0.99248	0.99691	0.99492	0.9992	0.99283	0.95899	0.97682
9451	0.98888	0.99231	0.99963	1.00161	0.99887	0.9913	0.99681	0.99509	0.99879	0.99173	0.97783	0.97441
9455.01	0.98874	0.99235	0.99959	1.00124	0.99955	0.99106	0.99559	0.99381	0.99825	0.99198	0.97951	0.9721
9458.99	0.98941	0.99287	0.99856	1.00171	0.99931	0.98947	0.99603	0.99396	0.99703	0.99235	0.98399	0.97262
9463	0.99001	0.9929	0.99764	1.00303	1.00028	0.99002	0.99698	0.99406	0.99759	0.99309	0.98864	0.97521
9467	0.99082	0.99359	0.99842	1.00151	1.00111	0.98979	0.99726	0.99477	0.99815	0.99356	0.99229	0.97412
9470.99	0.99203	0.99379	0.99945	0.99783	1.00119	0.9911	0.99725	0.99424	0.99805	0.99382	0.99643	0.97519
9474.99	0.99313	0.99333	1.00184	0.99634	1.00203	0.99127	0.99748	0.99534	0.99824	0.99403	0.99872	0.97527
9479	0.99293	0.99253	1.00132	0.99721	1.00208	0.99225	0.99761	0.99597	0.99866	0.99448	1.00353	0.97527
9483	0.99306	0.99341	0.99909	0.99812	1.00248	0.99199	0.999	0.99596	0.99925	0.99475	1.01198	0.97727
9486.99	0.9928	0.99357	0.99874	0.99722	1.00211	0.99405	0.99976	0.99629	0.99968	0.99638	1.01934	0.98038
9491.01	0.99273	0.99377	0.9987	0.99688	1.00193	0.99358	1.00079	0.99598	1.00001	0.99721	1.02191	0.98253
9495	0.99238	0.99363	0.99861	0.99675	1.00301	0.99447	1.00076	0.99671	1.00051	0.99797	1.0229	0.9852
9499	0.99201	0.99374	0.99636	0.99763	1.00327	0.995	1.00105	0.99733	1.00101	1.00065	1.0348	0.98907
9503.01	0.99198	0.99377	0.99618	0.99868	1.00377	0.99321	1.00278	0.9983	1.00098	1.00267	1.0396	0.99191
9506.99	0.99186	0.99337	0.99861	0.99975	1.00399	0.99231	1.0031	0.99784	1.00155	1.00434	1.04039	0.9938
9511	0.99221	0.99342	1.00045	0.99894	1.00412	0.99381	1.00416	0.99757	1.00175	1.005	1.04523	0.99522
9514.99	0.99212	0.99372	1.00112	1.00032	1.00349	0.99523	1.00319	0.9977	1.0018	1.00472	1.04624	0.99632
9519.01	0.99259	0.99387	0.99822	1.00147	1.00357	0.99599	1.00283	0.99692	1.00177	1.00409	1.04778	0.99645
9523.01	0.99191	0.99448	0.99894	1.00141	1.00274	0.99572	1.00225	0.99649	1.00112	1.00384	1.04908	0.99652
9527.01	0.99241	0.99496	1.00124	1.00142	1.00225	0.99414	1.00109	0.99655	1.00015	1.00305	1.03337	0.99605
9530.99	0.99226	0.99575	1.00269	1.00318	1.00023	0.99269	1.00083	0.99666	0.99967	1.00143	1.03279	0.9965
9535	0.99247	0.99582	1.00311	0.9956	1.00035	0.99004	1.00153	0.99714	0.99934	1.00205	1.00417	0.99748
9538.99	0.99302	0.99633	1.00221	0.99413	0.99856	0.99026	1.00276	0.99693	0.99829	1.00236	0.99909	0.99877
9543.01	0.9931	0.99697	1.00311	0.9945	0.99805	0.99121	1.00296	0.99643	0.99849	1.00165	1.00076	0.9993
9547	0.99342	0.99737	1.00108	0.99426	0.99893	0.99194	1.00226	0.99798	0.99774	1.0019	1.0015	0.99977
9551.01	0.99402	0.99746	1.00116	0.99301	0.99968	0.99272	1.0025	0.99883	0.9989	1.00198	1.00358	0.99984
9555.01	0.99424	0.99707	0.99693	0.99108	0.99972	0.99014	1.00178	0.99937	0.99825	1.00245	1.00842	1.00124
9559	0.99452	0.99697	0.99673	0.99131	0.9998	0.98983	1.0013	0.99918	0.99829	1.00342	1.01095	1.00219
9563.01	0.99487	0.99689	0.99567	0.99239	0.9977	0.98841	1.00093	0.99923	0.99818	1.00356	1.01407	1.00315
9567	0.99529	0.99752	0.99522	0.99352	0.99787	0.98902	1.00133	0.99924	0.99818	1.00303	1.01699	1.00314
9570.99	0.99554	0.99765	0.99404	0.99266	0.9976	0.99141	1.00113	1.00094	0.9994	1.00135	1.0188	1.00475
9574.99	0.9959	0.99799	0.99423	0.99296	0.99886	0.99218	1.00155	1.00123	0.99897	1.00211	1.02106	1.00631
9579	0.99668	0.99842	0.99443	0.98994	0.99896	0.99239	1.00266	1.00187	1.00002	1.00189	1.0225	1.00707
9583.99	0.99709	0.99861	0.99311	0.98722	0.99907	0.99183	1.00355	1.0006	1.00021	1.00258	1.02924	1.00839
9589	0.997	0.99873	0.9934	0.98595	0.99928	0.99212	1.00482	1.0008	1.00089	1.00304	1.03167	1.00832
9594	0.99714	0.99915	0.99492	0.98674	0.99965	0.99267	1.00585	1.00021	1.00239	1.00265	1.02843	1.00887
9599	0.99714	0.99953	0.99532	0.98871	1.00021	0.99225	1.00452	0.9995	1.0031	1.00283	1.0245	1.01097
9603.99	0.99579	1.00026	0.99511	0.98893	1.00134	0.99263	1.00461	0.99963	1.00338	1.00365	1.02638	1.01337
9608.99	0.9955	1.00074	0.99363	0.99009	0.99991	0.9923	1.00576	1.00057	1.0033	1.00528	0.96888	1.0151
9614	0.99593	1.0015	0.99259	0.99057	1.00066	0.99175	1.0054	1.00116	1.00364	1.00634	0.96014	1.01664
9618.99	0.99622	1.00168	0.99158	0.99259	1.00225	0.992	1.00581	1.00081	1.00465	1.00591	0.95459	1.01771
9624.01	0.99612	1.00215	0.99204	0.99304	1.00132	0.9921	1.00589	1.00179	1.00637	1.00548	0.95819	1.01905
9629.01	0.99589	1.00287	0.99207	0.98771	1.00081	0.99159	1.00713	1.00229	1.0076	1.0064	0.96042	1.02128

## Sheet: Figure 3b
energy	CuO_reference	Cu2O_reference	12 min	24 min	36 min	48 min	60 min	72 min	84 min	96 min	108 min	Cu_foil
8784	-0.000831665	-0.00114	3.04243e-05	6.40512e-06	-5.60448e-06	-8.20657e-06	-4.56365e-05	-2.90232e-05	-0.000148919	3.16253e-05	-1.80144e-06	-0.00179
8789	-0.000952186	-0.00124	3.95119e-05	4.70141e-06	4.05122e-05	-5.50165e-06	-6.40192e-06	-4.80144e-06	-1.52046e-05	8.0024e-07	1.28038e-05	-0.00156
8794	-0.001	-0.00123	3.63709e-05	-1.16906e-05	4.20663e-05	-2.27818e-05	1.29896e-05	4.06675e-05	7.504e-05	-7.29416e-06	3.93685e-05	-0.00176
8799.01	-0.000919716	-0.00103	5.90882e-05	-1.41972e-05	-5.79884e-06	3.14937e-05	-6.79864e-06	-2.79944e-06	2.32953e-05	1.18976e-05	-1.89962e-06	-0.00227
8804	-0.000967984	-0.000972686	4.92246e-05	1.21061e-05	1.84092e-05	6.23312e-05	7.16358e-05	-2.18109e-05	-1.08054e-05	-9.50475e-06	1.52076e-05	-0.00275
8809	-0.00112	-0.00114	2.93824e-05	3.58785e-05	2.02878e-05	-2.4985e-06	3.19808e-05	2.70838e-05	-4.29742e-06	3.81771e-05	3.25805e-05	-0.00286
8814.01	-0.00117	-0.00121	3.41034e-05	7.60076e-06	2.48025e-05	-5.90059e-06	-3.67037e-05	1.11011e-05	-2.10021e-06	5.13051e-05	2.28023e-05	-0.00167
8819	-0.00117	-0.00113	7.05494e-05	1.09076e-05	4.76333e-05	1.7112e-05	4.56319e-05	8.20574e-06	1.1408e-05	1.0007e-07	6.90483e-06	-0.000253477
8824	-0.000991004	-0.00119	0.000117041	8.62569e-05	4.29785e-05	7.98601e-05	6.49675e-05	5.44728e-05	7.52624e-05	-5.997e-07	1.27936e-05	-0.000264468
8829.01	-0.00107	-0.00113	9.16275e-05	0.000114534	9.39282e-05	6.44193e-05	3.78113e-05	7.60228e-05	6.29189e-05	9.30279e-05	4.50135e-05	-0.000419826
8834	-0.00122	-0.000974575	0.000117117	8.03804e-05	4.24424e-05	6.13614e-05	4.19419e-05	9.64965e-05	6.20621e-06	9.57958e-05	8.16817e-05	-0.000602703
8839	-0.00109	-0.000979704	0.000117776	5.88882e-05	1.03979e-05	5.94881e-05	0.000103279	3.62927e-05	5.38892e-05	4.71906e-05	8.89822e-05	-0.00182
8844	-0.00111	-0.00095356	0.000112753	8.05952e-05	8.97833e-05	2.90622e-05	8.95835e-05	2.56666e-05	0.000126036	6.48157e-05	2.87626e-05	-0.00238
8849.01	-0.00108	-0.000817909	0.000151709	9.96402e-05	7.04577e-05	0.000122526	7.69538e-06	0.000118129	0.000106436	6.20628e-05	8.90466e-05	-0.002
8854.01	-0.0008512	-0.0006691	0.0001003	0.0001142	7.45e-05	9.91e-05	6.72e-05	0.0001	8.67e-05	9.5e-05	6.88e-05	-0.00125
8859.01	-0.000792234	-0.000703963	0.000134808	0.0001248	9.30745e-05	5.10408e-05	9.4976e-05	7.18575e-05	6.64532e-05	7.65612e-05	5.3743e-05	-0.00104
8864	-0.00116	-0.000788462	0.00016226	0.000114583	3.3153e-05	1.73277e-05	6.13982e-05	5.25841e-05	8.04287e-05	3.9363e-05	6.65064e-05	-0.00106
8868.99	-0.00125	-0.000681004	7.03211e-05	8.73262e-05	4.12124e-05	3.60108e-05	7.23217e-05	4.57137e-05	2.0106e-05	4.24127e-05	3.60108e-05	-0.0013
8874	-0.00103	-0.000739508	7.97362e-05	0.000102318	6.84452e-05	0.00011281	5.91527e-05	6.67466e-05	2.18825e-05	7.76379e-05	5.5056e-05	-0.00157
8879	-0.0008608	-0.00107	0.0001437	0.000146	8.2e-05	7.96e-05	7.66e-05	3.84e-05	9.13e-05	9.47e-05	8.59e-05	-0.00129
8884	-0.0011	-0.00115	0.000186812	0.000159496	0.000114669	8.5051e-05	9.02542e-05	4.80288e-05	7.94477e-05	6.41385e-05	7.97478e-05	-0.00158
8889	-0.00133	-0.0011	0.000170515	0.000186707	8.21589e-05	7.30635e-05	4.18791e-05	9.23538e-05	9.22539e-05	2.91854e-05	6.71664e-05	-0.00137
8894	-0.00136	-0.00101	0.000156931	0.000174535	4.65093e-05	4.70094e-05	7.11142e-05	9.40188e-05	8.05161e-05	6.5013e-05	4.981e-05	-0.000913383
8898.99	-0.00151	-0.000947353	0.000202282	0.000146232	8.12731e-05	4.46402e-05	0.000112802	9.11821e-05	4.46402e-05	0.000120809	8.00721e-07	-0.00148
8903.99	-0.00144	-0.00108	0.000214857	0.000214357	9.16817e-05	5.39892e-05	8.04839e-05	7.4985e-05	9.25815e-05	8.09838e-05	5.15897e-05	-0.00271
8909	-0.00118	-0.000991911	0.000233596	0.000237192	8.46899e-05	0.000109258	0.00010776	0.00010776	9.12813e-05	7.73994e-05	0.000104065	-0.00258
8914	-0.00106	-0.0011	0.000264142	0.000245053	9.47432e-05	9.87408e-05	0.000126924	9.90406e-05	7.03578e-05	6.97581e-05	0.000127823	-0.00115
8919	-0.000955896	-0.00118	0.000324532	0.000313231	0.000111811	0.000105411	0.000141014	0.000130213	0.000133013	9.53095e-05	0.000133213	-0.00107
8924	-0.000822322	-0.000901001	0.000372873	0.000404705	0.000168068	0.000188789	0.000147548	0.000173473	0.000152052	0.000200701	0.000164064	-0.00123
8928.99	-0.000724355	-0.000834633	0.000439712	0.0004976	0.000216057	0.000225155	0.000203059	0.000183963	0.000223455	0.000205059	0.000177165	-0.00193
8934	-0.000652487	-0.00105	0.000556321	0.00055702	0.000245057	0.000213202	0.000274216	0.000231176	0.000254943	0.000220791	0.000168264	-0.00237
8939	-0.00073065	-0.00093862	0.000621107	0.000612997	0.000275758	0.000237108	0.000275458	0.000217383	0.000225894	0.00023851	0.000233804	-0.00115
8943.99	-0.000761576	-0.000646965	0.000793179	0.000781378	0.000288629	0.000306531	0.000288729	0.000294929	0.000254325	0.00029763	0.000291329	-0.00104
8949	-0.000632105	-0.000633004	0.00106	0.00106	0.000392868	0.000352213	0.00037259	0.00039097	0.000394666	0.000374688	0.000328339	-0.000968035
8954	-0.000438768	-0.000469759	0.00138	0.00139	0.000523043	0.000506148	0.000521644	0.000518145	0.000552734	0.000514946	0.000493852	-0.000983605
8959.01	-0.000160487	-0.000242639	0.00164	0.00161	0.000569793	0.000628862	0.00068884	0.000689022	0.000633951	0.000649945	0.000599418	-0.00179
8959.5	0.000924774	-0.000195587	0.00251	0.0022	0.000869609	0.000416249	0.000925777	0.000654965	0.000464393	0.000669007	0.000144433	-0.0027
8960	0.00090481	-0.00116	0.00264	0.0021	0.000773547	0.00106	0.000671343	0.00102	0.000825651	0.000788577	0.00106	-0.00097996
8960.5	0.00237	-0.00041984	0.00243	0.00198	0.00059018	0.00107	0.000898798	0.000811623	0.00126	0.000707415	0.001	0.00124
8961	0.00139	0.000344689	0.00269	0.00243	0.000563126	0.00109	0.000967936	0.000572144	0.000753507	0.000718437	0.000584168	0.00096493
8961.5	0.000906814	0.000274549	0.00252	0.00279	0.000735471	0.000948898	0.000722445	0.0012	0.000533066	0.000932866	0.000920842	0.000355711
8962	0.00116	6.01202e-06	0.00251	0.0029	0.00124	0.000473948	0.000754509	0.00109	0.00112	0.00113	0.000802605	0.00101
8962.5	0.000227227	-0.00022022	0.00261	0.00276	0.00166	0.000796797	0.000605606	0.00101	0.000985986	0.00115	0.0005996	-0.000995996
8963	0.000660661	-0.00047047	0.00226	0.00242	0.00112	0.00115	0.0014	0.000922923	0.000617618	0.000990991	0.000897898	-0.00666
8963.5	0.00121	-0.000441884	0.0023	0.00252	0.000662325	0.0013	0.00131	0.00108	0.00132	0.00108	0.00146	-0.00869
8964	0.00133	-0.00148	0.00253	0.0034	0.000735736	0.000915916	0.000276276	0.000967968	0.00137	0.00126	0.00168	-0.00317
8964.5	0.000567568	-0.00149	0.00316	0.00371	0.0014	0.00101	0.000934935	0.00138	0.00121	0.00125	0.00112	-0.00158
8965	0.000378378	0.00121	0.00324	0.00326	0.00139	0.000940941	0.00139	0.00103	0.00115	0.00102	0.000587588	-0.00217
8965.5	0.000318318	0.00201	0.00329	0.00317	0.00122	0.000510511	0.00139	0.000768769	0.00119	0.00135	0.00146	-5.30531e-05
8966	0.000297297	0.00214	0.00379	0.00389	0.00122	0.00118	0.00114	0.00166	0.00161	0.00172	0.00131	-0.00406
8966.5	0.000537538	0.00119	0.00377	0.00444	0.00111	0.0021	0.00169	0.00193	0.00183	0.00151	0.00164	-0.00771
8966.99	-0.00214	-0.000368368	0.00387	0.00395	0.00186	0.00166	0.00189	0.002	0.00157	0.00181	0.00228	-0.00983
8967.49	-0.000336	-0.000426	0.00431	0.00392	0.00173	0.00134	0.00153	0.00189	0.00137	0.00154	0.00148	-0.00803
8967.99	-0.000222	0.000794	0.00484	0.00464	0.00131	0.00172	0.00206	0.00192	0.00201	0.0016	0.00167	-0.000725
8968.49	-0.00202	0.00112	0.00502	0.00528	0.0019	0.0022	0.00245	0.0017	0.00236	0.00238	0.00221	0.00054
8968.99	0.000195	0.00108	0.00484	0.00569	0.00216	0.00214	0.00201	0.00193	0.0023	0.00247	0.00194	0.00133
8969.49	0.00141	0.00159	0.00528	0.00578	0.00185	0.00182	0.00226	0.00274	0.00185	0.00224	0.00221	-0.00155
8969.99	0.00104	0.00247	0.00627	0.00615	0.00238	0.00258	0.00248	0.00247	0.00302	0.00259	0.00284	-0.00372
8970.49	0.00012	0.00293	0.00662	0.00705	0.00254	0.00234	0.00229	0.00263	0.00332	0.00306	0.0032	-0.00041
8970.99	0.000953	0.00249	0.0073	0.00715	0.00228	0.00204	0.00271	0.00337	0.00243	0.00359	0.00332	-0.000479
8971.49	0.00323	0.0023	0.0078	0.00713	0.00291	0.00272	0.00331	0.00354	0.00335	0.00365	0.00393	0.00033
8971.99	0.00595	0.00307	0.0082	0.00823	0.00296	0.00367	0.0038	0.00376	0.0036	0.00392	0.00442	0.00162
8972.5	0.00372	0.00506	0.0092	0.00927	0.00356	0.00361	0.00453	0.00383	0.004	0.00483	0.00493	0.00164
8973	0.00334	0.00601	0.01007	0.01024	0.00451	0.00346	0.00438	0.00459	0.005	0.00507	0.00583	0.00455
8973.5	0.00459	0.00548	0.01178	0.0122	0.00391	0.00425	0.00438	0.00582	0.00554	0.00608	0.00601	0.00732
8974	0.0035	0.00499	0.01336	0.01389	0.00468	0.00478	0.00614	0.00656	0.00676	0.00719	0.00733	0.00902
8974.5	0.0034	0.00667	0.01507	0.01486	0.00582	0.00539	0.00744	0.00716	0.00788	0.00807	0.00909	0.01027
8975	0.00512	0.01187	0.01784	0.01706	0.00657	0.00639	0.00807	0.0081	0.0086	0.01013	0.01094	0.01233
8975.5	0.00753	0.01647	0.02099	0.0204	0.00773	0.00763	0.00971	0.01067	0.01099	0.01282	0.01422	0.01258
8976	0.01233	0.01923	0.02595	0.02567	0.00944	0.00969	0.01185	0.01377	0.0144	0.01618	0.01856	0.01862
8976.5	0.01945	0.02157	0.03448	0.03511	0.01228	0.01304	0.01573	0.01778	0.01908	0.02154	0.02448	0.02684
8977	0.02455	0.02778	0.04641	0.04822	0.0164	0.01701	0.02199	0.02462	0.02656	0.03062	0.03517	0.03788
8977.5	0.03023	0.03931	0.05932	0.06068	0.02148	0.02129	0.02994	0.03507	0.03781	0.04566	0.0544	0.07064
8978	0.02625	0.05418	0.06242	0.06153	0.02383	0.02347	0.04048	0.05107	0.05719	0.07269	0.09097	0.12923
8978.5	0.01166	0.08076	0.05895	0.05417	0.02632	0.02604	0.05771	0.07663	0.09071	0.11923	0.15356	0.21812
8979	0.01034	0.12972	0.07923	0.07193	0.03779	0.03903	0.08785	0.11629	0.13724	0.18007	0.22926	0.32123
8979.5	0.02468	0.21783	0.14087	0.13063	0.06508	0.06778	0.12401	0.15555	0.17428	0.21643	0.25967	0.35923
8980.01	0.04401	0.36484	0.24245	0.22183	0.11235	0.11329	0.16224	0.18283	0.18944	0.20771	0.20946	0.28351
8980.51	0.06356	0.55762	0.35831	0.33004	0.17341	0.16994	0.20588	0.21024	0.20062	0.18661	0.12841	0.16514
8981.01	0.08109	0.66425	0.4145	0.39075	0.20983	0.20218	0.22554	0.22161	0.19845	0.16221	0.06368	0.06959
8981.51	0.10057	0.47784	0.33295	0.32398	0.16668	0.15792	0.17054	0.16104	0.13774	0.10204	0.02156	0.00284
8981.99	0.13166	0.07451	0.16447	0.17607	0.06591	0.05946	0.05593	0.04474	0.03141	0.01409	-0.00902	-0.03656
8982.49	0.1872	-0.19811	0.08053	0.10399	0.000706879	-0.00232	-0.02191	-0.03224	-0.03776	-0.0393	-0.02503	-0.04105
8983	0.27163	-0.24848	0.12803	0.15872	1.99402e-05	-0.00165	-0.02943	-0.04209	-0.04414	-0.04306	-0.01786	-0.02581
8983.5	0.37321	-0.16453	0.25497	0.29536	0.044	0.041	0.01117	-0.00267	-0.00787	-0.01147	0.0078	0.00703
8984	0.45724	-0.04891	0.38468	0.42518	0.10279	0.09481	0.06632	0.0507	0.04167	0.0336	0.03877	0.05338
8984.5	0.46097	0.04784	0.44104	0.46954	0.14088	0.13051	0.10415	0.08891	0.07831	0.06806	0.06247	0.07814
8985	0.35584	0.10865	0.38202	0.40555	0.13686	0.12971	0.10892	0.09852	0.08849	0.07933	0.06908	0.08046
8985.5	0.1964	0.13659	0.26075	0.27975	0.10681	0.10677	0.09508	0.0863	0.07989	0.0738	0.06467	0.07593
8986	0.06122	0.14075	0.15169	0.15603	0.07307	0.08545	0.0754	0.067	0.06553	0.06461	0.05955	0.072
8986.51	-0.00679	0.13456	0.08107	0.07997	0.04985	0.07115	0.05729	0.05577	0.05687	0.05973	0.05931	0.0789
8987.01	-0.00234	0.1329	0.06937	0.06523	0.04434	0.06737	0.05464	0.05604	0.05611	0.05242	0.06417	0.09156
8987.49	0.06099	0.14107	0.10808	0.10607	0.05747	0.07811	0.06582	0.0663	0.06628	0.05975	0.06869	0.10665
8987.99	0.16023	0.15028	0.18345	0.18022	0.08234	0.09866	0.08467	0.08356	0.0819	0.08149	0.07859	0.11927
8988.5	0.26984	0.15204	0.26784	0.2652	0.11073	0.12191	0.10701	0.10216	0.09663	0.09518	0.09032	0.13654
8989	0.34691	0.14862	0.33268	0.33699	0.13084	0.13779	0.12467	0.11585	0.10845	0.10443	0.10031	0.15989
8989.5	0.38618	0.15344	0.36825	0.38068	0.14175	0.14727	0.13375	0.12401	0.11849	0.11163	0.10976	0.17574
8990	0.41066	0.17311	0.3858	0.40921	0.15415	0.15925	0.14382	0.13299	0.12622	0.11606	0.11455	0.18226
8990.5	0.44889	0.20235	0.41409	0.44401	0.17526	0.1751	0.15551	0.1466	0.13363	0.1208	0.11601	0.18248
8991.01	0.49796	0.22569	0.44943	0.47679	0.19609	0.19628	0.1677	0.15997	0.14209	0.12522	0.11299	0.17125
8991.51	0.50437	0.24452	0.44507	0.45552	0.19706	0.2031	0.17189	0.15935	0.13974	0.12126	0.10053	0.15461
8991.99	0.43544	0.25055	0.3748	0.37258	0.17504	0.18313	0.15697	0.14228	0.12573	0.10804	0.08048	0.1427
8992.5	0.32315	0.2156	0.29179	0.28032	0.14394	0.1546	0.13059	0.1169	0.10622	0.09008	0.06576	0.11638
8993	0.23353	0.1555	0.20562	0.20361	0.11287	0.12261	0.09482	0.08822	0.07994	0.06576	0.0518	0.069
8993.5	0.19762	0.103	0.15549	0.16692	0.08782	0.09433	0.07095	0.06208	0.05438	0.04207	0.03199	0.01973
8994	0.19031	0.07018	0.15013	0.16306	0.07494	0.07778	0.05647	0.04646	0.03726	0.02544	0.01064	-0.01712
8994.51	0.184	0.05681	0.13887	0.15615	0.06567	0.07144	0.04434	0.03669	0.0257	0.01177	-0.01018	-0.04087
8995.01	0.19383	0.04632	0.12956	0.14694	0.05923	0.06663	0.03933	0.02798	0.01872	0.00434	-0.01995	-0.06284
8995.49	0.21683	0.02853	0.11153	0.15008	0.05759	0.06556	0.03537	0.02712	0.01494	-0.000723404	-0.02032	-0.07372
8996	0.23614	-0.0022	0.05521	0.14756	0.05998	0.06138	0.03586	0.02495	0.01211	-0.00567	-0.01748	-0.07139
8996.5	0.23512	-0.04733	0.0134	0.13448	0.05124	0.04817	0.02889	0.01245	0.00458	-0.01068	-0.01756	-0.06931
8997	0.1725	-0.09122	0.00817	0.09909	0.02764	0.02547	0.00723	-0.000492048	-0.01009	-0.01894	-0.02064	-0.06242
8997.5	0.06508	-0.11832	0.0002833	0.03879	0.00191	-0.0078	-0.01596	-0.01722	-0.0244	-0.02576	-0.01861	-0.05355
8998.01	-0.03092	-0.12371	-0.00298	-0.01746	-0.02749	-0.03976	-0.03043	-0.03498	-0.03025	-0.02647	-0.01312	-0.03504
8998.49	-0.09467	-0.11701	0.00277	-0.05215	-0.04722	-0.05986	-0.03867	-0.04213	-0.03162	-0.02359	-0.00621	-0.00955
8999	-0.10396	-0.1056	0.00159	-0.09331	-0.05253	-0.06463	-0.04482	-0.04036	-0.03097	-0.01908	0.00499	0.0132
8999.5	-0.10935	-0.09739	-0.02855	-0.11036	-0.05442	-0.06516	-0.04572	-0.03624	-0.02584	-0.0116	0.01876	0.03747
9000	-0.12727	-0.08973	-0.07923	-0.10391	-0.05742	-0.0635	-0.04083	-0.03024	-0.02039	-0.00389	0.02589	0.05496
9000.51	-0.14816	-0.08207	-0.1219	-0.13268	-0.06245	-0.06632	-0.04233	-0.02785	-0.01683	0.00177	0.03133	0.07352
9001.01	-0.19299	-0.07335	-0.13384	-0.14549	-0.06783	-0.07079	-0.04305	-0.03103	-0.01604	0.00142	0.03149	0.07263
9001.49	-0.22043	-0.06279	-0.13206	-0.14722	-0.06511	-0.06514	-0.03973	-0.02868	-0.01399	0.00521	0.03243	0.06507
9002	-0.21897	-0.04494	-0.14161	-0.14654	-0.05624	-0.06158	-0.03707	-0.02372	-0.01253	0.00749	0.03181	0.06669
9002.5	-0.1989	-0.021	-0.14791	-0.14888	-0.05657	-0.06625	-0.03695	-0.02579	-0.0169	-0.00234	0.01555	0.04213
9003	-0.17112	-0.00436	-0.12055	-0.13237	-0.0555	-0.06249	-0.03565	-0.02585	-0.0192	-0.01015	0.00122	0.0015
9003.51	-0.1409	0.01018	-0.08258	-0.09875	-0.04431	-0.04408	-0.02804	-0.02067	-0.01853	-0.01333	-0.00939	-0.02797
9003.99	-0.11738	0.01997	-0.07229	-0.08267	-0.03525	-0.03182	-0.02096	-0.02072	-0.01903	-0.01672	-0.02178	-0.05281
9004.5	-0.1078	0.02172	-0.0697	-0.06566	-0.02927	-0.02882	-0.01784	-0.0202	-0.01932	-0.01997	-0.02213	-0.06916
9005	-0.10128	0.02478	-0.06679	-0.05604	-0.02427	-0.02554	-0.01732	-0.01864	-0.01853	-0.02137	-0.02369	-0.06996
9005.5	-0.09622	0.02735	-0.05837	-0.05744	-0.01902	-0.02752	-0.02024	-0.0176	-0.01661	-0.02268	-0.03094	-0.06543
9006.01	-0.09023	0.02584	-0.04063	-0.06547	-0.0148	-0.02619	-0.0206	-0.01583	-0.01639	-0.02038	-0.02977	-0.05891
9006.49	-0.07632	0.02439	-0.0388	-0.06585	-0.01297	-0.01801	-0.01271	-0.01174	-0.01449	-0.01659	-0.02454	-0.05103
9007	-0.05681	0.02464	-0.03315	-0.04519	-0.01102	-0.01163	-0.00639	-0.00808	-0.0096	-0.01407	-0.02153	-0.04136
9007.5	-0.03503	0.02838	-0.01149	-0.01375	-0.00637	-0.00715	-0.00481	-0.00434	-0.00676	-0.01026	-0.01933	-0.03836
9008.01	-0.01542	0.03418	0.00941	0.01056	0.00239	0.00218	-0.00109	-0.000940344	-0.00438	-0.00953	-0.01801	-0.04031
9008.49	0.00182	0.0383	0.01583	0.01803	0.00887	0.01186	0.00424	0.00106	0.000348485	-0.01018	-0.0172	-0.04162
9009	0.01616	0.03951	0.01431	0.01893	0.01275	0.01471	0.00639	0.00321	0.000270565	-0.00721	-0.01665	-0.04125
9009.5	0.02139	0.03305	0.02074	0.02182	0.01464	0.01396	0.00551	0.00387	-0.00117	-0.00538	-0.01547	-0.03614
9010.01	0.02495	0.0207	0.02842	0.01425	0.01223	0.01417	0.00503	0.00323	-0.000142424	-0.00448	-0.01283	-0.02964
9010.49	0.01775	0.0101	0.02533	0.0071	0.00834	0.01575	0.00495	0.00127	0.000465657	-0.00359	-0.01443	-0.02227
9011	0.00809	0.00155	0.0186	0.01399	0.00755	0.0097	0.00487	0.0017	0.00145	-0.00243	-0.01139	-0.01278
9011.5	0.00906	-0.00692	0.02347	0.01046	0.00375	0.00661	0.00281	0.00239	0.00061447	-0.00219	-0.00237	-0.00531
9012	0.00155	-0.01141	0.00803	0.000674067	-0.00123	0.00161	0.000964682	0.000542886	-0.00074672	-0.00208	0.00266	0.000695257
9012.49	-0.00838	-0.01234	-0.00576	0.00803	-0.000414733	-0.00262	-0.000286579	-0.000453078	-0.000535822	0.00238	0.00483	0.00348
9013	-0.0133	-0.01124	-0.00232	0.00694	-0.00274	-0.000437624	-0.00129	-0.00185	-0.000406931	0.00326	0.00582	0.00393
9013.5	-0.01617	-0.00625	-0.00196	0.000807921	-0.000632673	-0.000693069	0.000909901	-0.00177	0.00165	0.00374	0.00742	0.00716
9014.01	-0.01469	0.00161	-0.0253	-0.02417	-0.00916	-0.01	-0.0047	-0.00459	-0.000785859	0.00192	0.00473	0.01739
9014.49	-0.00821	9.78809e-05	-0.03843	-0.03306	-0.01708	-0.01574	-0.00667	-0.00492	-0.00396	0.000118063	0.00464	0.03214
9015	-0.00795	-0.01079	-0.01866	-0.01406	-0.00558	-0.00797	-0.00124	-0.000556874	0.00113	0.00426	0.00995	0.02721
9015.5	-0.02267	-0.01944	-0.01606	-0.02067	-0.00252	-0.00798	-0.0019	-0.0024	0.0027	0.0068	0.01089	0.01222
9016.01	-0.02927	-0.0283	-0.01902	-0.01052	-0.0092	-0.01043	-0.0056	-0.00348	-8.17356e-05	0.00664	0.01508	0.00862
9016.49	-0.02493	-0.03834	-0.02606	-0.00713	-0.01435	-0.01102	-0.00962	-0.00488	-0.00108	0.00499	0.01711	0.02182
9017	-0.02701	-0.04538	-0.03488	-0.02148	-0.01472	-0.0111	-0.01386	-0.00635	-0.00154	0.00423	0.01605	0.03276
9017.5	-0.03355	-0.0505	-0.03624	-0.02649	-0.01664	-0.01262	-0.01331	-0.00624	-0.00254	0.00418	0.01659	0.03262
9018.01	-0.03864	-0.05178	-0.04561	-0.04661	-0.02135	-0.02009	-0.01176	-0.00804	-0.00426	0.00504	0.01778	0.03213
9018.5	-0.0436	-0.04829	-0.05371	-0.04837	-0.02409	-0.02456	-0.01266	-0.00939	-0.00404	0.00567	0.01877	0.03213
9019	-0.05694	-0.03875	-0.05265	-0.04304	-0.02275	-0.02265	-0.01366	-0.00889	-0.00333	0.00456	0.01782	0.02985
9019.99	-0.06568	-0.02907	-0.05207	-0.04938	-0.02183	-0.02037	-0.01283	-0.00919	-0.00277	0.00562	0.01683	0.02718
9021	-0.06742	-0.02178	-0.05103	-0.04802	-0.02115	-0.01867	-0.01238	-0.00821	-0.00151	0.00606	0.01625	0.02602
9022	-0.05994	-0.01951	-0.04503	-0.04286	-0.01935	-0.01758	-0.01201	-0.00525	-0.000717565	0.00527	0.01617	0.026
9023.01	-0.04804	-0.01666	-0.03435	-0.03348	-0.01764	-0.01497	-0.00858	-0.00371	-0.000208978	0.00531	0.01417	0.02601
9024	-0.03882	-0.01429	-0.02374	-0.02842	-0.01512	-0.01125	-0.00481	-0.00346	-0.000682779	0.00421	0.01177	0.01729
9025	-0.02872	-0.01123	-0.01938	-0.02862	-0.00912	-0.00711	-0.00366	-0.0039	-0.00181	0.00183	0.00621	0.00549
9026.01	-0.01832	-0.00742	-0.01496	-0.01673	-0.00446	-0.00467	-0.00451	-0.00456	-0.0035	-0.00233	-0.00404	-0.00613
9027	-0.00878	-0.00605	-0.0037	-0.000395571	-0.00139	-0.000949673	-0.00384	-0.00511	-0.00505	-0.00632	-0.01049	-0.02291
9028	0.00608	-0.00461	0.00759	0.00856	0.00191	0.00312	-0.00262	-0.00422	-0.00526	-0.00879	-0.01289	-0.03193
9029.01	0.02022	-0.00136	0.02094	0.01662	0.00684	0.00547	-0.00138	-0.0021	-0.00566	-0.01228	-0.01565	-0.03702
9030	0.03097	0.00183	0.0298	0.02875	0.01232	0.00852	0.00213	-0.000257416	-0.00522	-0.01123	-0.01665	-0.03949
9031	0.03929	0.0058	0.03414	0.03544	0.01396	0.01217	0.00564	0.00132	-0.00363	-0.00842	-0.01607	-0.03579
9031.99	0.04466	0.0106	0.04083	0.034	0.01626	0.01586	0.00836	0.00302	-0.00137	-0.00681	-0.01379	-0.03148
9033.01	0.04606	0.01353	0.04825	0.03585	0.02002	0.01983	0.01163	0.00657	0.00256	-0.00307	-0.01018	-0.02563
9034	0.04655	0.0179	0.04923	0.03766	0.02031	0.02017	0.0125	0.00794	0.00506	-0.0011	-0.00802	-0.01772
9035	0.04881	0.01999	0.04478	0.04158	0.01805	0.01864	0.01033	0.00765	0.00462	-0.000153189	-0.0058	-0.00931
9035.99	0.05345	0.01867	0.04456	0.04573	0.01865	0.01855	0.01165	0.01038	0.00645	0.00157	-0.00185	-0.003
9037.01	0.05179	0.01761	0.04521	0.04384	0.01803	0.019	0.01475	0.01155	0.00864	0.0044	0.00029637	-0.000880159
9038	0.04862	0.01541	0.04405	0.03944	0.0166	0.01849	0.01451	0.01184	0.00896	0.00756	0.00324	0.00134
9039	0.05032	0.01471	0.03953	0.04053	0.01987	0.01717	0.01366	0.01268	0.01069	0.00786	0.00499	0.00495
9040	0.0505	0.01593	0.037	0.04563	0.02167	0.017	0.01394	0.01216	0.01082	0.00737	0.00561	0.00518
9040.99	0.04441	0.01772	0.04011	0.03382	0.01955	0.01472	0.01374	0.01117	0.00956	0.00716	0.00373	0.00545
9041.99	0.03322	0.01926	0.03682	0.02856	0.01719	0.01267	0.01214	0.0101	0.00839	0.00627	0.00178	0.00257
9043.01	0.02753	0.01992	0.03091	0.03429	0.01512	0.01164	0.0105	0.0094	0.00781	0.00542	0.00252	-0.00353
9044	0.02615	0.01781	0.02978	0.03087	0.01225	0.01066	0.00921	0.00775	0.00671	0.00449	0.00128	-0.00635
9045	0.02369	0.01287	0.02547	0.02556	0.00816	0.00853	0.00766	0.00554	0.00523	0.00367	0.000612531	-0.00549
9046	0.02116	0.00738	0.01981	0.01759	0.00674	0.0066	0.00564	0.00508	0.00513	0.00263	0.00152	-0.00112
9047	0.01984	0.000853781	0.01846	0.01287	0.00588	0.00536	0.00479	0.00678	0.00404	0.00281	0.00377	0.00398
9048	0.01721	-0.00582	0.01137	0.01327	0.00402	0.00319	0.00501	0.00555	0.00245	0.00334	0.00499	0.00645
9049	0.01163	-0.0107	0.00166	0.00583	0.00077316	0.00118	0.00368	0.00206	0.00166	0.00335	0.00375	0.00595
9049.99	0.00414	-0.01348	-0.000779279	0.000992993	-0.00271	-0.000958959	0.0011	1.5015e-05	0.000561061	0.00297	0.00368	0.00519
9050.99	-0.00231	-0.01325	-0.00353	0.00203	-0.00205	-0.000616116	-0.000431431	-0.000818819	-0.000126126	0.00186	0.00422	0.00123
9051.99	-0.00872	-0.01025	-0.00366	-0.00471	-0.00217	-0.00132	-0.00163	-0.0019	-0.000569785	-0.00012006	0.00133	-0.00249
9052.99	-0.01559	-0.00731	-0.00474	-0.00724	-0.0046	-0.00368	-0.00288	-0.00262	-0.00186	-0.00117	-0.03253	-0.0039
9053.99	-0.01833	-0.00408	-0.00719	-0.00645	-0.00509	-0.00466	-0.00283	-0.00115	-0.00195	-0.000234117	-0.03271	-0.00195
9054.99	-0.01836	-0.00154	-0.00654	-0.00966	-0.00343	-0.00455	-0.00116	-0.00122	-0.0005915	0.00101	0.000531	0.0008795
9055.99	-0.02191	-0.00121	-0.00604	-0.01468	-0.00395	-0.00321	-0.00135	-0.00173	0.000646177	0.00228	0.00353	0.00495
9056.99	-0.02104	-0.00143	-0.00904	-0.01186	-0.00372	-0.002	-0.00212	-0.000778611	0.000908046	0.00304	0.00575	0.00815
9057.99	-0.02107	-0.00268	-0.00929	-0.00405	-0.00153	-0.00181	-0.000606697	0.000704148	0.00244	0.00434	0.00708	0.00935
9058.99	-0.02064	-0.00371	-0.00923	-0.00657	-0.00271	-0.0042	-0.00066983	0.00118	0.00201	0.00402	0.00703	0.01177
9059.99	-0.01747	-0.00332	-0.01265	-0.01066	-0.00581	-0.00673	-0.00215	-6.44356e-05	-4.54545e-05	0.00239	0.0063	0.01105
9061	-0.01798	-0.00411	-0.01023	-0.01124	-0.00653	-0.0054	-0.00221	-0.000767349	0.000219171	0.00212	0.00598	0.00759
9062	-0.01683	-0.00525	-0.01014	-0.01529	-0.00521	-0.00331	-0.00147	-0.00101	0.000330504	0.00255	0.00598	0.00562
9063	-0.01596	-0.00385	-0.01175	-0.01395	-0.00387	-0.00246	-0.000557663	0.000234648	0.000897654	0.00254	0.00554	0.00644
9064	-0.01543	-0.000816866	-0.00706	-0.0035	-0.00211	-0.00173	-0.000267465	0.000728543	0.00159	0.00224	0.00739	0.00629
9065	-0.01425	0.00157	-0.00453	0.00122	-0.00115	-0.00202	-0.000516708	0.000736658	0.00215	0.00293	0.00829	0.00529
9066	-0.01136	0.0032	-0.00928	0.00266	-0.00142	-0.00126	0.000886783	0.00176	0.00268	0.00358	0.0075	0.00665
9067.01	-0.00986	0.00352	-0.00839	-0.000697382	-0.00106	-0.00126	0.00234	0.00128	0.00288	0.00454	0.00775	0.00967
9067.99	-0.01126	0.00356	-0.0019	-0.00967	-0.00204	-0.00143	0.00249	0.00161	0.00327	0.00529	0.00909	0.01087
9068.99	-0.0118	0.00438	-0.000320538	-0.00942	-0.00267	-0.000633599	0.00133	0.00242	0.00379	0.00526	0.01006	0.01053
9070	-0.01017	0.00501	-0.000861914	-0.00866	-0.000328514	0.000134098	0.000459621	0.00224	0.00413	0.00407	0.00823	0.00812
9071	-0.01037	0.00509	-0.00176	-0.00721	-0.000555057	-0.000346786	0.000758844	0.00255	0.00352	0.00266	0.00664	0.0055
9072	-0.00928	0.00405	-0.00154	-0.00525	-0.000729084	-0.00157	0.000112052	0.00344	0.00106	0.00184	0.00607	0.00217
9073.01	-0.00899	0.0029	0.000656611	-0.00492	0.00101	-0.00107	-2.71493e-05	0.00112	-0.00046908	0.000483157	0.0058	-0.00259
9073.99	-0.00908	0.00235	-0.00365	-0.000573655	-0.000373555	0.000414781	-0.000799397	-0.000328808	-0.000764706	-0.00123	0.00303	-0.00749
9075	-0.0074	0.00155	-0.00556	0.00217	-0.00125	0.00030662	-0.00198	-0.000554505	-0.00154	-0.00344	-0.0018	-0.01184
9076	-0.00599	0.00141	-0.00151	0.00562	-0.000876119	-0.000735323	-0.00294	-0.00302	-0.00268	-0.00517	-0.00521	-0.01562
9077.01	-0.00551	0.00181	0.00078995	0.00366	-0.00128	0.000335678	-0.00386	-0.00366	-0.00404	-0.00625	-0.00679	-0.02006
9077.99	-0.00687	0.00158	0.00411	0.000889447	-7.28643e-05	-0.000330151	-0.0031	-0.00289	-0.00474	-0.0069	-0.00957	-0.02154
9079	-0.00521	0.000589756	0.00275	-0.000235704	-0.00021631	-0.000824963	-0.00205	-0.00365	-0.00527	-0.00689	-0.00815	-0.01935
9080	-0.00294	0.000491551	-0.000384692	-0.00536	-0.00076839	2.48509e-05	-0.0023	-0.00374	-0.00487	-0.0064	-0.00501	-0.0181
9081.01	-0.00295	0.000177209	-0.00195	-0.00411	0.000256526	0.000361446	-0.0032	-0.00205	-0.00366	-0.00599	-0.0043	-0.01781
9082	-0.00291	-0.0011	-0.00583	-5.02008e-06	-0.000153112	0.000471386	-0.00311	-0.00259	-0.00331	-0.00643	-0.00244	-0.01728
9083	-0.00384	-0.00204	-0.00731	0.00158	-0.000874814	-0.0015	-0.00319	-0.00283	-0.00409	-0.00614	-0.00372	-0.01714
9084.01	-0.00518	-0.00361	-0.00395	-0.000213139	-0.000477934	-0.00209	-0.003	-0.00187	-0.00393	-0.00533	-0.00524	-0.01687
9085	-0.00532	-0.00561	0.00113	-0.00507	-0.00195	-0.000777332	-0.00252	-0.00225	-0.0038	-0.00439	-0.00508	-0.01501
9086	-0.00566	-0.00718	-0.000739821	-0.00139	-0.00229	0.000889275	-0.00165	-0.0009429	-0.00351	-0.0031	-0.00381	-0.01061
9087.01	-0.00538	-0.00767	-0.01027	-0.00368	-0.00429	-0.00269	-0.00339	-0.00271	-0.00342	-0.00381	-0.00341	-0.0068
9088	-0.00273	-0.00999	-0.0107	-0.00566	-0.00488	-0.00585	-0.00462	-0.00496	-0.00377	-0.0045	-0.00355	-0.00322
9089	-0.00113	-0.01231	-0.00809	-0.00227	-0.00138	-0.00302	-0.00403	-0.0029	-0.00358	-0.00393	0.00229	-0.00416
9089.99	-0.0032	-0.01261	-0.00825	-0.00287	-0.00235	-0.00198	-0.00333	-0.00296	-0.00406	-0.00414	0.00224	-0.01201
9091	-0.0036	-0.01257	-0.00156	-0.01061	-0.00255	-0.00249	-0.003	-0.00453	-0.00483	-0.0045	-0.00644	-0.01612
9092.01	-0.00165	-0.01287	0.00242	-0.01327	-0.0024	-0.00245	-0.00342	-0.00492	-0.00588	-0.00728	-0.00634	-0.01811
9093	-0.00252	-0.01238	0.000883884	-0.00174	-0.00296	-0.00238	-0.00236	-0.00487	-0.00498	-0.00814	-0.0098	-0.01985
9094.01	-0.00496	-0.01121	0.00117	0.0049	-0.000843343	-0.00323	-0.00439	-0.00521	-0.0044	-0.00683	-0.02531	-0.01782
9095	-0.00387	-0.01182	0.00213	0.00501	-0.000309309	-0.00391	-0.00523	-0.00501	-0.005	-0.00669	-0.02046	-0.01517
9096	-0.000383192	-0.01228	0.0036	0.00524	6.6033e-05	-0.00356	-0.00305	-0.00373	-0.00459	-0.00533	-0.00546	-0.01303
9096.99	-0.000649	-0.01222	-0.000938	0.00407	-0.000181	-0.00161	-0.00268	-0.00363	-0.00398	-0.00414	-0.00304	-0.00855
9098	-0.00283	-0.01174	-0.00194	-0.00774	-0.00147	0.00191	-0.00184	-0.00435	-0.003	-0.00217	-0.001	-0.0042
9098.99	-0.00138	-0.00884	0.0023	-0.01086	-0.002	0.00198	-0.0017	-0.00263	-0.00161	-0.000203	0.00132	-0.00165
9100	-0.002	-0.00728	-0.00108	-0.00255	-0.00163	-0.0003715	-0.00168	-0.00113	-2.95e-05	0.000433	0.00402	0.00151
9100.99	-0.00194	-0.00692	-0.0039	0.00321	-0.000467266	-0.000542729	-0.000752624	-0.000152424	0.00159	0.00158	0.00914	0.00653
9102	-0.002	-0.00478	-0.00158	0.00239	-0.000425075	-0.0009995	0.000344655	0.00121	0.00168	0.00328	0.00986	0.00996
9103	-0.00272	-0.00326	0.00201	0.000768731	3.94605e-05	-0.00122	0.00105	0.00183	0.00224	0.0047	0.00726	0.00915
9104.01	-0.0015	-0.00312	-0.000542458	0.00182	-0.000810689	-0.000695305	0.002	0.00175	0.00347	0.00581	0.00812	0.00956
9105	-0.0014	-0.00224	-0.000202197	-0.00295	-0.000215177	0.000742386	0.00231	0.00243	0.00435	0.00613	0.00828	0.01203
9106.01	-0.000179142	-0.00106	0.000922655	-0.00777	0.00116	0.00223	0.00136	0.0025	0.00488	0.00561	0.00797	0.01047
9107	-0.000527218	0.000815524	-0.00278	-0.00913	0.0015	0.0018	0.00184	0.00292	0.0045	0.00534	0.00851	0.0103
9107.99	-0.00077994	0.00255	0.00298	0.000343313	0.00361	0.00107	0.00339	0.00393	0.00458	0.00502	0.00831	0.01118
9109.01	-0.000516966	0.00323	0.00694	0.0081	0.00323	0.0011	0.00401	0.00376	0.00445	0.00495	0.00504	0.00779
9110	-0.00135	0.00486	0.00397	0.00561	0.000568766	0.000675063	0.00332	0.00353	0.00434	0.00436	0.00243	0.00417
9110.99	-0.00185	0.0054	0.00598	0.00337	0.000101695	0.00277	0.00182	0.00267	0.00406	0.00353	0.00371	0.00145
9112	-0.00371	0.00476	0.00623	0.00671	0.00369	0.0056	0.00265	0.00325	0.00412	0.00347	0.0039	0.000415254
9113	-0.00331	0.00537	0.00554	0.00342	0.00281	0.00256	0.0039	0.00279	0.00384	0.00303	0.00189	0.000591847
9113.99	3.08919e-05	0.00605	0.00765	-0.00201	0.000238166	0.000136522	0.00271	0.00187	0.00247	0.00189	0.00159	0.000406577
9115	-0.00126	0.00542	0.00972	0.00014848	0.0011	0.000903338	0.00175	0.00234	0.00172	0.0014	0.00202	-0.000650224
9116	-0.000900402	0.00366	0.00788	0.00529	0.00172	0.00111	0.00236	0.00133	0.00132	0.00177	-0.02082	-0.00272
9116.99	0.00204	0.0026	0.00732	0.011	0.00275	0.00328	0.00305	0.000744024	0.00135	0.00193	-0.02149	-0.00396
9118.01	0.00262	0.00212	0.01193	0.01134	0.00391	0.00443	0.0022	0.00139	0.00174	0.00216	0.00149	-0.00204
9119	0.00419	0.00112	0.00976	0.00906	0.00375	0.00298	0.00137	0.00198	0.00218	0.00175	0.0042	0.000364322
9120	0.00384	0.00127	0.00449	0.00227	0.00245	0.00314	0.00164	0.00241	0.0019	0.0023	0.00633	0.00353
9120.99	0.00475	0.00104	0.00685	-0.00334	0.00234	0.0031	0.00213	0.00347	0.00287	0.00417	0.00703	0.00756
9122.01	0.00645	0.000299005	0.01429	0.00738	0.00299	0.00142	0.00375	0.00414	0.00452	0.00528	0.00829	0.01043
9123	0.00664	-0.000710196	0.01654	0.02131	0.00426	0.00196	0.00493	0.00502	0.00589	0.00698	0.01082	0.01378
9124	0.00849	-0.00121	0.0096	0.01977	0.00459	0.00364	0.00446	0.00667	0.00724	0.00865	0.01226	0.01604
9124.99	0.00944	-0.000434394	0.00599	0.012	0.00405	0.00447	0.0049	0.00718	0.00709	0.00871	0.01311	0.02015
9126.01	0.00953	-0.000250497	0.00536	0.01047	0.00375	0.00489	0.00453	0.00676	0.00703	0.00833	0.01283	0.02082
9127	0.00928	0.00037431	0.00404	0.01246	0.00379	0.00454	0.00427	0.00637	0.00585	0.00778	0.01089	0.01773
9128	0.00838	0.000664325	0.00605	0.01363	0.00314	0.00407	0.00407	0.00558	0.00518	0.00762	0.00841	0.0141
9129	0.00696	-0.000355065	0.00821	0.00257	0.00387	0.00258	0.0042	0.00402	0.005	0.00664	0.00668	0.00932
9130.99	0.00573	-0.000566584	0.00749	-3.54115e-05	0.00364	0.0014	0.00376	0.0028	0.00289	0.00383	0.00481	0.0036
9133.01	0.00334	9.02518e-05	0.00715	0.00142	0.0028	0.00148	0.00171	0.00154	0.000704313	0.000569933	0.00194	-0.0035
9135	0.00103	0.00111	0.00728	0.00209	0.00262	0.00134	0.000681943	0.000884798	-0.000177561	-0.00105	0.000390684	-0.00704
9137	-0.000458688	0.00142	0.00431	0.00712	0.0018	0.00136	0.00137	0.000300951	-0.000771657	-0.00245	-0.0022	-0.00943
9139	-0.00245	0.00224	0.000725976	0.00485	-0.000331331	0.000112112	-0.000130881	-0.00165	-0.00213	-0.00402	-0.00572	-0.01042
9141	-0.00254	0.000684421	-1.92548e-05	0.00156	0.000124531	0.000172543	-0.00107	-0.00265	-0.00299	-0.00445	-0.01568	-0.01382
9143	-0.00156	-0.00138	0.00142	0.00187	0.000581	0.0008405	-0.00138	-0.00228	-0.00332	-0.00525	-0.01751	-0.0177
9145	-0.00179	-0.00209	0.00171	-0.00328	-6.52174e-05	-0.000804098	-0.00303	-0.00292	-0.00432	-0.00727	-0.00968	-0.01887
9147	-0.00269	-0.00374	-0.000165834	-0.00818	0.000358142	-0.00145	-0.00344	-0.00373	-0.00548	-0.00825	-0.00885	-0.01989
9149	-0.00383	-0.00404	-0.00211	-0.00395	-0.00149	-0.00186	-0.00318	-0.00447	-0.00604	-0.00825	-0.00894	-0.02115
9151	-0.00235	-0.00362	-0.00294	0.000888695	-0.0026	-0.00195	-0.00301	-0.00424	-0.00571	-0.00799	-0.00866	-0.0199
9153.01	-0.0056	-0.0054	-0.00517	0.00138	-6.41765e-05	-0.00146	-0.00241	-0.00325	-0.00472	-0.00758	-0.00737	-0.02259
9154.99	-0.00601	-0.00472	-0.00874	-0.00216	-0.00177	-0.00161	-0.00369	-0.00386	-0.00498	-0.00701	-0.00639	-0.01887
9157	-0.00376	-0.00275	-0.00687	-0.00294	-0.00323	-0.00111	-0.00394	-0.00317	-0.00442	-0.00522	-0.00234	-0.00919
9159.01	-0.00638	-0.00316	-0.00605	-0.00116	-0.00114	-0.000690786	-0.00163	-0.000140711	-0.00165	-0.00195	0.00138	-0.0036
9160.99	-0.00763	-0.00231	-0.00626	-0.00345	-0.0021	-0.00116	-0.000585836	0.0011	-8.03303e-05	0.00134	0.00298	0.00468
9163	-0.00991	-0.00143	-0.00316	-0.0061	-0.00251	-0.000491996	0.000463232	0.00142	0.000932216	0.00417	0.00613	0.01041
9164.99	-0.00987	-0.00088325	-0.00284	-0.00427	-0.00152	-0.00047275	0.00144	0.00185	0.0027	0.00577	0.00838	0.01373
9167	-0.00935	-0.00106	-0.00405	0.000709895	-0.00107	-3.97301e-05	0.00145	0.00217	0.00409	0.00539	0.00902	0.01418
9168.99	-0.01059	-0.0015	-0.00425	0.00319	-0.000992755	0.000934299	0.0012	0.00253	0.00435	0.00542	0.00887	0.01206
9171	-0.0102	0.000482647	-0.00694	-0.000374782	-0.0043	-0.00295	-0.000629213	0.000836205	0.0023	0.004	0.00641	0.01104
9173	-0.00662	-0.000724103	-0.00512	-0.00362	-0.00217	-0.00255	0.000492852	0.000777276	0.000984951	0.00313	0.00354	0.00621
9174.99	-0.0035	-0.00227	-0.00267	-0.00246	0.00145	0.000744076	0.00221	0.00148	0.00147	0.00289	0.00173	0.000506111
9177.01	-0.00198	-0.00109	-0.0028	0.00198	-0.000734231	3.41561e-05	0.000782847	0.000484916	0.000564198	0.00118	-3.34081e-05	-0.00109
9179	0.000600952	-0.000868737	0.0036	0.00835	-7.26453e-06	0.00116	0.00081513	0.000590431	0.000481212	0.000353457	0.00015481	-0.00237
9181	0.00356	-0.000993238	0.00796	0.00922	0.00139	0.00187	0.000489356	0.000679189	0.000527924	-0.000212121	-0.00791	-0.00276
9183	0.00484	-0.00168	0.00569	0.00669	0.00165	0.00127	0.000102102	0.0009995	-1.12613e-05	-0.000395646	-0.01169	-0.0026
9185	0.0034	-0.00122	0.00462	0.00623	0.000898949	0.000154077	0.000187344	0.000824662	3.82691e-05	-0.00058004	-0.00363	-0.00276
9186.99	0.00275	-0.00192	0.00418	0.00675	0.00128	0.000613403	0.00106	0.000942986	0.000222056	0.000346837	0.000971743	-0.00254
9188.99	0.00154	-0.00256	0.00442	0.00289	0.00111	0.000253687	0.00119	0.000568608	4.92377e-05	0.000300425	0.00165	-0.00231
9191	-0.000912066	-0.00261	0.0059	-0.000716962	0.000107419	-0.000772171	-0.000170372	-0.000387459	-1.24906e-05	-0.000565076	0.00104	-0.00338
9193	-0.00217	-0.00265	0.00441	-0.00134	0.000561298	4.99376e-05	-0.000819226	-0.000424469	-9.33833e-05	-0.000460924	0.00124	-0.00394
9195	-0.00329	-0.00235	0.00238	-0.00131	0.00065352	-0.000473789	-0.000582876	6.01598e-05	-0.000351473	-0.000183225	0.00152	-0.00297
9197	-0.00402	-0.00246	0.00216	-0.00107	-0.000156188	-0.00171	-0.000327595	0.000666667	-8.08383e-05	0.000918912	0.00219	-0.000852794
9199.01	-0.00405	-0.00269	0.00329	-0.00128	-0.000395238	-0.000421303	0.00021604	0.000718045	0.00085213	0.00202	0.00334	0.0024
9200.99	-0.00392	-0.00281	0.00372	-0.00112	-0.0003999	0.000515159	0.00118	0.00114	0.00208	0.00313	0.00488	0.0064
9203	-0.00399	-0.00326	0.000867215	-0.00425	3.26358e-05	0.000131789	0.00132	0.00171	0.00251	0.00382	0.00651	0.00856
9205.01	-0.00403	-0.00333	-0.00267	-0.00605	0.000901627	-0.000445307	0.00124	0.00195	0.00202	0.00356	0.00699	0.00832
9206.99	-0.00459	-0.00299	-0.000685686	-0.00349	0.000547297	-0.00179	0.00127	0.00087988	0.00133	0.00279	0.0053	0.00603
9209	-0.00446	-0.00297	0.00096149	-0.00163	0.000266067	-0.00124	0.000754189	-0.000157289	0.000486872	0.00164	0.00328	0.00145
9210.99	-0.00254	-0.00285	0.00132	-0.00060185	0.000617096	-0.00015971	0.000390402	6.62334e-05	0.000341915	0.000624094	0.0019	-0.00198
9213	-0.0012	-0.00304	0.00176	0.00145	-0.00035982	0.000463768	0.000553473	-0.00016067	-7.94603e-05	-0.000244878	0.000518491	-0.00379
9215	0.00011988	-0.00325	8.61638e-05	0.00247	-0.000388611	0.00116	0.000229271	-0.000572927	-0.000446054	-0.00112	0.0001501	-0.00462
9217.01	0.00273	-0.00294	0.00287	0.000177234	0.00141	0.000827009	-0.000161757	-0.000259111	-0.000505741	-0.00151	0.00114	-0.00501
9219	0.00348	-0.00269	0.00472	0.00236	0.00113	0.000660145	-0.000359669	-0.000251568	-0.0011	-0.00237	0.00119	-0.0073
9221	0.00287	-0.00226	0.00217	0.00389	5.76586e-06	0.00153	-0.000442216	-0.00075257	-0.00169	-0.0033	-0.00161	-0.00965
9222.99	0.00277	-0.00186	0.00118	0.00427	6.93094e-05	0.00164	-0.000213164	-0.00123	-0.00239	-0.00334	-0.00341	-0.01096
9225.01	0.00218	-0.00192	-0.000325193	0.00547	0.000166708	0.000819337	-7.62522e-05	-0.00176	-0.00233	-0.00384	-0.00335	-0.01092
9227	0.000439159	-0.00169	-0.00263	0.00386	0.000732349	0.00017351	-0.000674011	-0.00215	-0.0025	-0.00354	-0.00321	-0.01118
9229	-0.0024	-0.00174	-0.00214	0.00173	0.000345546	0.000101502	-0.00147	-0.00166	-0.00261	-0.00328	-0.00194	-0.01049
9232	-0.00457	-0.00152	-0.000889797	-0.00159	6.80227e-05	-0.000146882	-0.00129	-0.00124	-0.00201	-0.00326	-0.00185	-0.00803
9235	-0.0053	-0.00097934	-0.00088887	-0.00105	0.000634788	-0.000365045	-0.00106	-0.00117	-0.00136	-0.00222	-0.00211	-0.00596
9238	-0.00431	-0.000706793	-0.000549284	0.00163	0.000547952	-6.12721e-05	-0.000391608	-0.000444555	-0.000632368	-0.00113	-0.000975191	-0.00353
9241	-0.00328	-0.000670284	-0.000486311	0.000824374	0.000254424	0.000317529	0.000436728	0.000352254	0.000239399	6.79466e-05	0.000478798	-0.000341402
9243.99	-0.0016	-0.00092042	0.000595596	0.0011	0.000339173	0.000815983	0.000844845	0.000583083	0.000837671	0.000736737	0.00139	0.000707374
9247	-0.000757893	-0.00117	0.00197	0.00291	0.000457793	0.000627783	0.000849784	0.000564972	0.000995846	0.000757727	0.000942506	0.000195746
9250.01	-0.000412862	-0.00131	0.00265	0.00177	0.000571143	0.000734755	0.000614295	0.000997501	0.000997168	0.000696101	0.000607298	-0.000294902
9253	-0.000188638	-0.00121	0.00422	0.00119	0.00034269	0.000659816	0.000657143	0.0011	0.000910276	0.000447786	0.00148	-0.000451462
9255.99	-0.000821767	-0.00138	0.00376	0.00294	0.000109835	0.00097304	0.00107	0.00059544	0.00047329	0.00025079	0.00179	-4.22699e-05
9259.01	-0.00114	-0.00141	0.0016	0.00286	0.000385933	0.000515796	0.00106	0.000663119	0.000682408	0.000681909	0.00171	0.000605088
9262.01	-0.00211	-0.00122	0.000249625	0.00306	0.000289645	-0.000250459	0.000684676	0.000761547	0.00126	0.00148	0.00219	0.00103
9265.01	-0.00354	-0.00141	-0.000694384	0.0026	-0.000456424	0.00038277	0.000568072	0.000490752	0.00129	0.00156	0.00314	0.00139
9268.01	-0.00432	-0.00127	-0.00176	0.000984459	-0.000536932	0.000471758	0.000102607	0.000381517	0.00108	0.00128	0.00254	0.00193
9270.99	-0.00433	-0.00177	-0.00178	-0.00638	6.22912e-05	0.000162325	0.000356546	0.000720274	0.000695057	0.00145	-0.000777722	0.00162
9274	-0.00463	-0.00212	-0.00125	-0.01371	-0.000339764	-0.000412273	0.000426742	0.000637951	0.000566772	0.00131	-0.000710627	0.000691169
9277	-0.004	-0.00185	-0.00126	-0.00805	-0.000576551	-0.000456304	0.00044463	1.26751e-05	0.00049483	0.0011	0.00133	0.000338559
9279.99	-0.00246	-0.00207	-0.000433094	0.000700217	-0.000391768	3.51608e-05	0.000424096	-1.0165e-05	0.000636894	0.000955007	0.0012	2.16631e-05
9283	-0.00155	-0.00231	0.00141	0.00316	0.000193371	0.000119587	4.33045e-06	0.000322119	0.000650067	0.000610759	0.00133	7.77815e-05
9286	-0.00158	-0.00269	0.0021	0.00242	0.000906631	0.000207784	0.000393018	0.000769501	0.000651077	0.000925672	-0.00302	8.00067e-05
9288.99	-0.00122	-0.00233	0.000218693	0.00157	0.000699817	1.34708e-05	0.000144354	0.000651588	0.00027557	0.000801597	-0.00416	1.61317e-05
9292.01	-0.000588265	-0.00144	-0.000830286	0.00127	0.000117686	-0.000214927	6.71543e-05	0.000223737	-0.000143451	0.000474235	3.125e-05	-0.000443318
9295.01	-0.00146	-0.00152	-0.000767128	-0.00188	-4.36739e-05	0.000213702	0.000252709	2.21704e-05	0.000210368	0.000332389	0.000987665	-0.00148
9298.01	-0.00232	-0.00187	-0.000211934	-0.00246	0.0002706	-0.000448437	-0.000198395	-0.000351162	-0.000106635	-0.000261073	0.000365536	-0.00232
9300.99	-0.00196	-0.00181	-0.000962419	0.00033556	0.000783364	-0.000505762	-0.000579422	-0.000399198	9.3703e-05	-0.000670453	-0.000107232	-0.0037
9304	-0.00221	-0.00185	-0.00115	0.00173	0.000900349	7.60273e-05	-0.0002908	-0.000579604	-0.000246548	-0.00111	-0.000164199	-0.00465
9307	-0.00299	-0.00177	0.00157	0.00129	0.000667664	-0.00063458	-0.00016675	-0.000485619	-0.000969909	-0.00129	0.000162095	-0.00458
9310.01	-0.00258	-0.00177	0.00195	0.000486748	-0.000185531	-0.00117	-0.000873146	-0.000822804	-0.00121	-0.00134	-0.000235373	-0.00362
9313	-0.00322	-0.00205	0.000743731	-0.000779004	-0.000874791	-0.000817954	-0.000883149	-0.000958709	-0.0012	-0.00134	-0.00537	-0.00399
9315.99	-0.00298	-0.00208	0.000319347	-0.00259	-0.000476024	-3.0636e-05	-0.00057043	-0.000619714	-0.00066317	-0.00115	-0.00639	-0.0043
9319.01	-0.00215	-0.00208	-0.000166889	-0.00171	0.000278869	9.00166e-05	-0.000464393	-0.000546423	-0.000362562	-0.000900166	-0.00152	-0.00291
9322	-0.00204	-0.00194	0.000684017	-0.000103437	0.000746246	0.000255589	-0.000274274	-0.000221388	-6.50651e-05	-0.000460627	0.000578245	-0.00181
9325	-0.000976826	-0.00156	0.00131	0.00219	0.000610037	0.000628543	-0.000102701	-0.000142214	-0.000166889	4.00133e-05	0.00131	-0.00108
9328	-0.00148	-0.00158	0.000620626	0.00271	0.000304232	0.000591803	0.00016078	-0.000154615	-9.74675e-05	6.79773e-05	0.00129	-0.00158
9331	-0.00182	-0.0017	-0.000183014	0.00312	-0.000414988	-0.000195004	7.74355e-05	-0.000459117	-0.000224147	-0.000341715	0.000499584	-0.00252
9334	-0.0013	-0.0017	0.000356713	0.00323	-0.000590848	-1.55311e-05	-0.000148965	-0.00067986	-0.000526887	-0.000829325	9.01804e-06	-0.00319
9336.99	-0.00146	-0.0017	0.00157	0.00117	-0.000109294	0.000291173	-0.000309695	-0.00040831	-0.000183714	-0.0011	-0.000264976	-0.00391
9340	-0.00215	-0.00186	0.000620575	0.000822503	0.000698521	-0.000129633	-0.000711983	0.000137942	0.000252285	-0.000815356	0.000282367	-0.00394
9343.01	-0.00288	-0.00182	-0.0005675	-0.000422667	0.000765833	-0.000272333	-0.000509667	-0.000177667	0.0001705	-0.000306167	0.000405333	-0.00295
9346	-0.00294	-0.00156	0.000109626	-0.000349599	-0.000254846	-0.000478443	6.7012e-05	-0.000433991	7.83757e-05	0.000371156	-0.00428	-0.00204
9348.99	-0.00275	-0.00187	0.00139	0.00176	-0.000681758	-0.000105193	4.42743e-05	0.000238848	0.000203728	0.000529794	-0.00372	-0.00144
9352.01	-0.00261	-0.00197	0.000667332	0.00285	0.000141051	-3.64271e-05	0.000180971	0.000259814	0.00019012	0.000437458	0.000731038	-0.00118
9355	-0.00215	-0.00173	0.000669224	0.00323	0.0006794	0.000297915	0.000317932	9.17431e-05	0.000542452	0.000469391	0.00112	-0.00119
9358	-0.00131	-0.00157	0.002	0.00259	0.000591265	0.000542257	0.000116019	0.000380897	0.00085931	0.000350558	0.00178	-0.00102
9361	-0.000717688	-0.00188	0.00215	0.0032	0.000724184	0.000252165	0.000233511	0.000903398	0.00069537	0.000305963	0.00153	-0.00078048
9364	-0.000696354	-0.00216	0.00167	0.00287	0.000265024	0.000793741	0.000975196	0.000575495	0.000695855	0.000773098	0.00202	-0.000561179
9367.01	-0.000517115	-0.00183	0.00174	0.00143	0.00020187	0.000735014	0.00117	0.000149441	0.00071097	0.00135	0.00263	-0.000249791
9369.99	-0.0001997	-0.00175	0.00184	0.00187	0.00021972	2.002e-06	0.000757257	0.000402569	0.000824992	0.000815983	0.00252	-0.000599433
9373	-0.000665388	-0.00149	0.00112	0.00077059	0.000623041	9.53651e-05	0.000285262	0.000464321	0.000863288	0.000229076	0.0026	-0.0011
9375.99	-0.00106	-0.00141	0.00164	-0.000698267	0.00127	0.00026941	1.39953e-05	0.00047884	0.000678107	0.000370377	-0.00538	-0.000915028
9379	-0.00124	-0.00144	0.000853235	-0.00041593	0.000809775	0.000409803	1.5674e-06	0.000393274	0.000482331	0.000647905	-0.00746	-0.000573953
9383.01	-0.00152	-0.00137	-0.000438884	0.000704116	0.000633679	0.000357688	0.000290629	0.000444014	0.000318028	0.000680596	-0.00143	-0.0008281
9387	-0.00185	-0.00179	-0.000253625	0.00109	-1.05e-05	0.0001975	0.000373	0.00044725	0.000373125	0.000649625	0.000645	-0.00107
9391.01	-0.00229	-0.00207	0.000968652	0.000612714	-0.000424878	0.000305483	9.89135e-05	0.00013126	0.000352317	0.000498938	0.000919695	-0.000976146
9395	-0.00257	-0.00176	0.00133	0.00102	-1.52614e-05	-9.51964e-05	0.000182887	-0.000167626	0.000470728	0.000210533	0.000683012	-0.000953715
9399	-0.00275	-0.00146	0.000558305	0.000306462	0.000274466	-0.00055918	-7.52406e-05	2.93713e-05	0.000423447	-5.34933e-05	0.000469441	-0.00112
9403.01	-0.00285	-0.00133	-0.000311921	-0.000655773	-0.000121963	-0.000555973	-0.000204483	7.97646e-05	-0.000227022	-0.00021137	0.00105	-0.00186
9406.99	-0.00259	-0.00123	-0.000760636	0.000320821	-0.00023486	-7.13213e-06	-2.75275e-06	5.41792e-05	-0.000235986	-0.000203078	0.000844344	-0.00254
9411	-0.0022	-0.00121	0.00013625	0.00067425	9.6625e-05	0.000449875	0.000181375	-0.0001285	-0.00041175	-0.000349	-0.00565	-0.00312
9414.99	-0.00187	-0.00111	0.00099388	0.000132509	0.000117272	0.00029137	9.91632e-05	-0.000419258	-0.000830274	-0.00144	-0.00596	-0.00302
9419	-0.00203	-0.00131	0.00166	0.000130538	0.000160115	0.000449769	3.84375e-05	-0.000182578	-0.000467615	-0.00135	-0.000237115	-0.00251
9423	-0.00248	-0.00139	0.00155	0.000922	0.000268625	0.0002355	0.00025775	-6.625e-06	-1.7625e-05	-0.000294	0.000414125	-0.00218
9427	-0.00258	-0.0012	0.000584489	0.00169	-2.03572e-05	-0.000257774	0.000110154	8.60497e-05	1.03659e-05	-8.49257e-05	0.00108	-0.00139
9431.01	-0.00304	-0.00126	-0.00078466	0.000628128	-0.000612988	-0.000290916	1.38889e-05	0.000242618	-7.7953e-05	0.000279154	0.00138	-0.00104
9435	-0.00307	-0.00144	-0.000267783	-0.000444181	-0.00024378	-0.000592199	-3.67546e-05	3.56295e-05	-0.000139642	8.40105e-05	0.000817852	-0.00137
9439.01	-0.00234	-0.00152	0.00165	0.000334999	6.98226e-05	-0.000331876	-7.08219e-05	-0.000305646	-4.90882e-05	-0.000182738	0.000459281	-0.00156
9443	-0.00189	-0.00151	0.000727443	0.00121	3.26617e-05	0.000701164	-1.22638e-05	-0.000281191	0.000129771	-0.000280691	0.000537355	-0.00158
9447	-0.00189	-0.00159	-4.02601e-05	0.00172	0.000366717	0.000423356	7.50188e-07	-2.02551e-05	1.5879e-05	-0.00039985	0.00364	-0.00214
9451	-0.00197	-0.00163	0.000614039	0.00151	0.000472895	-7.36947e-05	-0.000142393	-0.000101424	-8.81839e-05	-0.000128778	0.00372	-0.00277
9455.01	-0.00157	-0.00145	0.000179827	0.000906144	0.000274058	-0.000156051	-3.61657e-05	-0.000105494	-0.000238018	0.000137154	0.0012	-0.00212
9458.99	-0.00127	-0.00146	-0.000268442	0.0018	0.000331708	1.50038e-06	0.000394224	0.000160915	-3.38835e-05	0.000225681	0.00172	-0.00104
9463	-0.00121	-0.00141	0.000664585	0.000767021	0.00054441	0.000270331	0.000362149	0.000268207	0.000292817	0.000243473	0.00158	-0.0014
9467	-0.000961452	-0.00136	0.00166	-0.00185	0.000368961	0.000421026	0.000173091	0.000146809	0.00017209	0.00015607	0.00149	-0.00173
9470.99	-0.000844317	-0.00169	0.00249	-0.00183	0.000370264	0.000497812	0.000162811	0.000223084	0.000103039	0.000109291	0.00125	-0.00148
9474.99	-0.00142	-0.00198	0.00171	0.000566717	0.000363068	0.000433283	0.000189655	0.000446527	0.000198901	0.000144428	0.00137	-0.00171
9479	-0.00182	-0.0016	-0.000649856	0.00183	0.000276495	0.000348646	0.000419174	0.000230808	0.000273374	0.000154787	0.00244	-0.00129
9483	-0.00184	-0.00132	-0.000564907	0.000912331	0.000192846	0.000561906	0.000543647	0.000172836	0.000274637	0.000367184	0.0029	-0.000604802
9486.99	-0.00192	-0.00151	0.000566538	0.000262776	7.74709e-05	0.000521679	0.000472323	0.000116456	0.000227415	0.000468324	0.00186	-0.000572535
9491.01	-0.00196	-0.0016	0.000700874	0.000678152	0.000366542	0.000289139	0.000318102	0.000194257	0.000240325	0.000311361	0.000745568	-0.000669288
9495	-0.00208	-0.00163	-0.000425338	0.00132	0.000453727	0.000486743	0.000171711	0.000372311	0.000270135	0.000644197	0.00238	-0.000288019
9499	-0.00195	-0.00158	-0.000464701	0.00195	0.000337498	-4.02349e-05	0.000516431	0.000418843	0.000172685	0.000870049	0.00305	-0.000251906
9503.01	-0.00185	-0.00172	0.00193	0.00206	0.000330036	-0.000325654	0.000524227	0.000212345	0.000187054	0.000689245	0.0011	-0.000686616
9506.99	-0.00169	-0.00172	0.00297	0.00109	0.000257443	0.000324243	0.000393295	-2.86465e-05	0.000228046	0.000445209	0.00111	-0.00099975
9511	-0.00168	-0.00152	0.00207	0.00126	8.77281e-05	0.000784054	0.000136716	8.47288e-05	0.000133592	9.46013e-05	0.00115	-0.00117
9514.99	-0.00164	-0.00149	-0.000346404	0.00229	7.79221e-05	0.000637238	-0.000143981	-1.18631e-05	9.22827e-05	-0.000138736	0.000566808	-0.00146
9519.01	-0.00188	-0.0014	-0.000312664	0.00155	3.8927e-05	0.000302183	-6.43793e-05	-0.000118902	-3.88022e-05	-0.000133874	0.000618216	-0.00169
9523.01	-0.00186	-0.0013	0.00235	0.000957005	-7.51156e-05	-0.00015923	-0.000223597	4.11199e-05	-0.000212473	-0.00016223	-0.00241	-0.00182
9527.01	-0.00164	-0.00125	0.00273	0.00192	-0.000312837	-0.000391359	-0.000162054	0.00014402	-0.000179587	-0.000409017	-0.00274	-0.00173
9530.99	-0.00176	-0.00137	0.00177	-0.00206	-0.000191942	-0.000602603	0.000206957	0.000226351	-6.10611e-05	-0.000153904	-0.00501	-0.00141
9535	-0.00148	-0.00145	0.000573947	-0.00374	-0.000144768	-0.000274159	0.000500313	0.000164396	-0.000168271	0.000193399	-0.00579	-0.00123
9538.99	-0.00153	-0.00129	0.000822883	0.000434549	-0.000270172	0.000437172	0.000401199	-2.51062e-05	-6.94479e-05	-4.70897e-05	-0.000477267	-0.00133
9543.01	-0.00162	-0.00132	0.000251841	0.00109	0.000260452	0.000537252	2.10907e-05	0.000315862	-1.29789e-05	-5.81555e-05	0.000543492	-0.00151
9547	-0.00141	-0.00148	-0.000166042	0.000245561	0.000511253	0.000505126	2.77569e-05	0.000575644	0.00016104	8.51463e-05	0.000617529	-0.00161
9551.01	-0.00145	-0.00171	-0.00129	-0.000637477	0.00034416	-0.000146658	2.48595e-05	0.000380387	0.000180262	0.000124672	0.00133	-0.00141
9555.01	-0.00159	-0.00176	-0.00143	0.000147578	0.000211165	-0.000365628	-0.000117036	0.000179622	-2.47841e-05	0.000283139	0.00142	-0.00121
9559	-0.00153	-0.00167	0.000202851	0.00174	-0.000214857	-0.000136193	-4.90245e-05	8.51676e-05	7.50375e-05	0.000223737	0.00111	-0.00131
9563.01	-0.00147	-0.00146	8.07096e-05	0.00222	-0.000195277	4.69765e-05	0.000124188	0.000124813	6.69665e-05	-4.46027e-05	0.00118	-0.00152
9567	-0.00152	-0.0014	1.97797e-05	0.00121	0.000166625	0.000800951	0.00015974	0.000442539	0.000310716	-0.000372308	0.000952429	-0.00137
9570.99	-0.00154	-0.00148	0.000353346	0.000778862	0.000384115	0.00083202	0.000164228	0.000495435	0.000232896	-0.000140838	0.000834647	-0.00103
9574.99	-0.00132	-0.0014	0.00106	-0.000348663	0.00045876	0.00039915	0.000419645	0.000291052	0.000202574	0.000122844	0.000771557	-0.00122
9579	-0.00136	-0.00146	0.000358484	-0.00159	0.00022358	0.000145238	0.000470386	6.00067e-06	0.000289699	0.000100456	0.0014	-0.00132
9583.99	-0.00168	-0.00155	0.0004525	-0.0005811	0.0002368	0.0001643	0.0004607	-5.14e-05	0.0002139	0.0001898	0.00141	-0.00151
9589	-0.00177	-0.00149	0.00162	0.000902208	0.000279093	0.000338727	0.00048147	5.15433e-05	0.000407652	3.55609e-05	7.69154e-06	-0.00164
9594	-0.00175	-0.00143	0.00167	0.00227	0.000335634	0.000226523	7.20072e-05	-8.86089e-05	0.000413841	-4.40044e-06	-0.000884988	-0.00126
9599	-0.00223	-0.00136	0.000966957	0.00205	0.000455993	0.000200561	-7.60989e-05	2.33303e-05	0.000232602	0.000169721	-0.000167618	-0.000933914
9603.99	-0.00232	-0.00134	0.000203341	0.00171	0.000138628	0.000215443	0.000316063	0.000278456	0.000116223	0.000377676	-0.00769	-0.001
9608.99	-0.00174	-0.00133	-0.000124388	0.00183	7.87291e-05	6.74393e-05	0.00024418	0.000348187	0.000125387	0.000412129	-0.00917	-0.00115
9614	-0.00155	-0.0014	7.03211e-05	0.0022	0.000560668	0.000159548	0.000126738	0.000148144	0.000285386	0.000116635	-0.00188	-0.00127
9618.99	-0.00173	-0.00147	0.000686251	0.0022	0.000292166	0.000261591	0.000195544	0.000210032	0.000490008	-9.88209e-05	-0.000152778	-0.0013
9624.01	-0.0019	-0.00135	0.00112	-0.000876036	-4.2619e-05	0.000141232	0.000327777	0.000341351	0.00052101	9.58179e-05	0.000938018	-0.0011
9629.01	-0.00184	-0.00131	0.00094821	-0.0033	2.45951e-05	4.57908e-05	0.000512697	0.000266947	0.00044791	0.000291742	0.00074825	-0.00112

## Sheet: Figure 3c
energy	CuO_reference	Cu2O_reference	12 min	24 min	36 min	48 min	60 min	72 min	84 min	96 min	108 min	Cu_foil
8784	0.00252	0.00335	0.00207	0.00305	0.0034	0.00462	0.00274	0.00198	0.00298	0.0034	0.00348	-0.000436636
8789	0.00274	0.00291	0.00219	0.00274	0.00343	0.00398	0.00244	0.00207	0.00191	0.00257	0.00276	-0.00119
8794	0.0026	0.00204	0.00236	0.00187	0.00269	0.0042	0.00225	0.00171	0.00177	0.00284	0.00309	-0.000631242
8799.01	0.00266	0.00165	0.00175	0.00244	0.00278	0.00343	0.00145	0.00222	0.00135	0.00239	0.00245	-0.00251
8804	0.00277	0.00162	0.00154	0.0014	0.00201	0.00295	0.00188	0.00209	0.00177	0.00168	0.00175	-0.00482
8809	0.00268	0.00151	0.00118	0.00177	0.00151	0.00162	0.00134	0.000610475	0.00143	0.00152	0.00128	-0.00948
8814.01	0.00232	0.000764995	0.00115	0.00127	0.00133	0.00152	0.0011	0.000798447	0.00181	0.00132	0.00157	-0.0124
8819	0.0021	0.000334032	0.000686965	0.000882324	0.00121	0.000974115	0.000349576	0.000854001	0.000588709	0.00102	0.000984274	-0.01029
8824	0.00172	-7.41089e-05	0.000776591	0.000670485	0.000396067	0.000744436	0.00104	0.000934981	-0.000166815	0.000879147	0.0013	-0.00516
8829.01	0.00205	-0.00074631	0.000703497	0.000591498	0.000818772	0.000822006	0.000538717	0.000842709	0.000359439	0.000577711	0.000822911	-0.00311
8834	0.00142	-0.000884234	0.000748823	0.000671205	0.000989154	0.000300632	0.000389591	0.000512656	0.000437068	0.000928135	0.000739717	0.00113
8839	0.00131	-0.000899903	0.000763905	0.000548898	0.000550733	-5.85583e-05	0.000131485	0.000331343	0.000744219	5.12405e-06	0.000556911	0.00214
8844	0.00108	-0.00106	0.000255922	0.00020365	-6.79276e-05	-0.000431048	0.000504508	0.000539314	0.000363334	0.00055933	0.000420183	-0.000543981
8849.01	0.000889871	-0.000962509	0.000328183	1.5984e-05	-0.000202827	-0.000542069	0.000129062	0.000108847	-2.20151e-05	0.000301022	-0.000365068	-0.0027
8854.01	0.00075527	-0.000533639	-2.62875e-05	0.000335074	-6.82879e-05	-0.000906248	0.000158615	0.000315248	5.94351e-05	-4.5338e-05	-0.000152973	-0.00325
8859.01	0.00127	0.000209788	0.000621307	0.000244796	0.000181341	-0.000782705	0.000352707	-0.000246067	0.000229564	0.000116281	0.000339569	-0.00114
8864	0.00132	0.000486502	-1.26737e-05	-0.000284049	0.000132079	0.00158	0.000197737	0.000231177	-0.00021664	0.000468974	1.3747e-05	-0.000502403
8868.99	0.000722678	0.000862899	0.000226606	0.000210176	-0.000148495	0.000995023	6.25001e-05	-0.00068352	0.000577446	-0.0004435	-0.000502479	0.00152
8874	0.00049234	0.00161	-0.000208449	-0.000642865	-0.000367335	0.000368401	-5.50762e-05	-0.000749769	-0.000557243	-0.000554606	-0.000541956	0.000800868
8879	0.000542957	0.00173	-0.000122932	-0.000236825	3.7543e-05	0.000272932	-0.000122625	-0.000563785	-0.000207109	-2.5334e-05	-4.53779e-05	0.00128
8884	0.000843767	0.00104	-0.000251339	0.000141422	-0.000325128	0.000555034	-0.00024372	-1.35706e-06	3.40195e-05	-0.000466555	-7.80222e-05	0.00216
8889	0.000172245	0.000830783	-0.000423057	-0.000477512	-0.000106398	0.000249058	-0.000709103	9.95026e-05	-0.000555805	-0.000583725	-0.000358079	0.000981664
8894	-0.000246152	0.000330048	-0.000274009	-0.000621177	-0.000645182	-7.77511e-05	-8.07241e-05	-0.000165724	-0.000648852	-0.000289979	-0.000515984	0.00304
8898.99	-0.00101	0.00052114	-0.000930641	-0.000737469	-0.00083903	-0.00047206	-0.000591924	-0.00056144	-0.000765985	-0.000642268	-0.000455662	0.00447
8903.99	-0.00188	0.000294502	-0.000659815	-0.000791294	-0.00102	-0.00114	-0.000988801	-0.000528052	-0.000583108	-0.000343915	-0.000984744	0.0033
8909	-0.00242	-8.42259e-05	-0.00106	-0.00124	-0.000788067	-0.000959587	-0.000786727	-0.000910509	-0.000514534	-0.00101	-0.000523935	-0.00222
8914	-0.00252	6.52046e-05	-0.000649385	-0.000728785	-0.000376716	-0.000452595	-0.00109	-0.000838018	-0.000970305	-0.000887059	-4.6547e-05	-0.00268
8919	-0.00269	-0.000783461	-0.00135	-0.000461058	-0.000764002	-0.00062603	-0.00118	-0.000502399	-0.000619593	-0.000997826	-0.00108	-4.14455e-05
8924	-0.00246	-0.000975477	-0.000509272	-0.000421916	-0.000216758	-0.0009322	-0.000469862	-0.00043943	-0.000302342	-0.000813407	-0.000460909	-0.000107297
8928.99	-0.00222	-0.000617995	-0.000504763	0.000150736	-0.000698961	-0.000283285	-0.000572479	-0.000230503	-0.000292808	-5.97239e-05	-0.000624088	0.00164
8934	-0.00169	-0.000521656	-0.000701627	-6.95774e-05	-7.47535e-05	-0.000404965	0.000276562	-7.87923e-05	-0.000305654	0.00035121	0.000116918	-0.00241
8939	-0.00123	-0.00111	0.000158965	0.000411023	1.74068e-05	0.000230065	0.000915312	0.000566772	0.000815368	0.000982151	0.000763783	-0.00316
8943.99	-0.000940159	-0.00051933	0.00108	0.00128	0.00192	0.000617122	0.00125	0.00118	0.00107	0.000847261	0.00113	-0.000264462
8949	-0.00057772	0.000160917	0.00132	0.00191	0.00206	0.00209	0.00199	0.00177	0.00187	0.00203	0.00182	-0.000359135
8954	0.000111663	0.000811121	0.00218	0.00278	0.0026	0.00218	0.00325	0.00292	0.0039	0.00285	0.00243	0.00292
8959.01	0.00106	0.0022	0.00389	0.00405	0.00457	0.00397	0.00508	0.00489	0.00529	0.00488	0.00544	0.00274
8959.5	0.00148	0.00247	0.0043	0.00444	0.00594	0.00355	0.00517	0.00441	0.00553	0.00448	0.00476	0.00211
8960	0.00164	0.00252	0.00397	0.00436	0.00543	0.0044	0.00519	0.00538	0.00554	0.00498	0.00493	0.00207
8960.5	0.00206	0.00238	0.00479	0.00456	0.00591	0.00462	0.00575	0.00544	0.00536	0.00534	0.0056	0.00242
8961	0.00266	0.00275	0.00498	0.00523	0.00626	0.00461	0.00559	0.00562	0.00631	0.00473	0.00586	0.00365
8961.5	0.00278	0.00294	0.00493	0.00489	0.00625	0.00446	0.00597	0.00579	0.00664	0.00565	0.00567	0.00383
8962	0.00324	0.00327	0.00508	0.00518	0.00595	0.00544	0.00575	0.00651	0.00708	0.00594	0.00636	0.00471
8962.5	0.00343	0.00335	0.00614	0.00586	0.00626	0.00593	0.00644	0.00663	0.00723	0.00679	0.00612	0.00527
8963	0.00361	0.00358	0.00627	0.0056	0.00716	0.00533	0.00706	0.00667	0.00774	0.00666	0.00703	0.00502
8963.5	0.00393	0.00355	0.00652	0.00606	0.00767	0.00651	0.00697	0.00706	0.00784	0.00734	0.00686	0.00236
8964	0.00427	0.0038	0.00608	0.00643	0.0075	0.0063	0.00731	0.00756	0.00828	0.00684	0.00808	0.000957174
8964.5	0.00463	0.00332	0.00655	0.00677	0.00821	0.00674	0.00793	0.00732	0.00846	0.00776	0.00809	0.00143
8965	0.00474	0.00356	0.00745	0.00726	0.00862	0.00717	0.00801	0.00853	0.00876	0.00849	0.00864	0.000928469
8965.5	0.00505	0.00425	0.00834	0.00771	0.00878	0.0075	0.00837	0.00914	0.00905	0.00836	0.00875	0.00106
8966	0.00514	0.00484	0.00778	0.00746	0.00935	0.00842	0.00863	0.00904	0.00982	0.00925	0.00949	0.00177
8966.5	0.00544	0.00559	0.00865	0.00824	0.01033	0.00858	0.0098	0.01005	0.00937	0.00975	0.00957	-0.00037252
8966.99	0.0056	0.00576	0.00882	0.00852	0.01003	0.00897	0.01018	0.01007	0.00997	0.01069	0.01013	-0.00174
8967.49	0.00508	0.00583	0.0094	0.00924	0.01144	0.00989	0.01046	0.01029	0.01068	0.01007	0.01098	-0.00509
8967.99	0.0058	0.00598	0.01007	0.0103	0.01178	0.01029	0.01102	0.01189	0.0114	0.01136	0.01138	-0.00544
8968.49	0.00531	0.00659	0.01064	0.01046	0.01278	0.01088	0.01198	0.01229	0.01202	0.01242	0.01195	-0.00463
8968.99	0.00548	0.00688	0.01104	0.0114	0.01353	0.01185	0.0129	0.01258	0.01314	0.01312	0.01317	-0.00426
8969.49	0.00567	0.00746	0.01164	0.01141	0.0142	0.01244	0.01291	0.01369	0.01409	0.01385	0.0139	-0.003
8969.99	0.00621	0.00798	0.01245	0.01308	0.01505	0.0134	0.01453	0.01486	0.01502	0.01478	0.01483	-0.00427
8970.49	0.00629	0.00894	0.01291	0.01373	0.01658	0.01495	0.01556	0.01568	0.01523	0.0159	0.01574	-0.00425
8970.99	0.00654	0.00966	0.01421	0.01469	0.01731	0.01614	0.01599	0.01747	0.01778	0.01658	0.01692	-0.00364
8971.49	0.00688	0.01043	0.01438	0.01493	0.01851	0.01729	0.01774	0.01785	0.01761	0.01821	0.01773	-0.00365
8971.99	0.00783	0.01106	0.01599	0.01626	0.01992	0.01873	0.01865	0.01976	0.01924	0.02035	0.01969	-0.00258
8972.5	0.00899	0.01217	0.01747	0.01842	0.02109	0.02038	0.01978	0.02125	0.02123	0.0218	0.02155	-0.00186
8973	0.00926	0.01367	0.01931	0.01918	0.02321	0.02293	0.02221	0.02257	0.0231	0.02327	0.02292	-0.00078161
8973.5	0.01031	0.01519	0.01943	0.02116	0.0257	0.02454	0.02429	0.02523	0.02455	0.0252	0.02484	0.00159
8974	0.01097	0.01645	0.02188	0.02221	0.028	0.0263	0.02618	0.02712	0.02749	0.02765	0.02757	0.00425
8974.5	0.01168	0.01777	0.02411	0.02454	0.0305	0.03002	0.02968	0.03014	0.03015	0.03086	0.03088	0.00759
8975	0.01231	0.01976	0.02578	0.02697	0.03514	0.03279	0.03327	0.0333	0.03406	0.035	0.03422	0.01096
8975.5	0.01355	0.02333	0.02851	0.03041	0.0399	0.03878	0.03683	0.0373	0.03882	0.03874	0.03831	0.01547
8976	0.01491	0.02732	0.03214	0.03422	0.04557	0.04451	0.04198	0.04293	0.04395	0.04467	0.045	0.01899
8976.5	0.01762	0.03211	0.03584	0.03874	0.05315	0.05198	0.04962	0.05025	0.05234	0.05265	0.05291	0.02694
8977	0.02116	0.03712	0.0424	0.04521	0.06404	0.0626	0.05875	0.06096	0.0621	0.06328	0.06361	0.03514
8977.5	0.02544	0.0446	0.04962	0.05435	0.08046	0.07924	0.07277	0.07544	0.07853	0.07833	0.07903	0.04938
8978	0.03072	0.05462	0.06052	0.06755	0.10549	0.10298	0.09501	0.10013	0.10271	0.10316	0.10423	0.07623
8978.5	0.03378	0.06857	0.07552	0.08701	0.14784	0.1459	0.13306	0.14145	0.1461	0.14596	0.14634	0.12383
8979	0.03459	0.09016	0.09758	0.11912	0.21996	0.21621	0.19632	0.21154	0.21727	0.21697	0.21871	0.20129
8979.5	0.03725	0.1254	0.13102	0.16672	0.32286	0.31809	0.28664	0.31162	0.31908	0.32015	0.32011	0.3076
8980.01	0.04245	0.18531	0.17675	0.22495	0.423	0.41806	0.37646	0.40601	0.41658	0.41953	0.41972	0.40675
8980.51	0.05103	0.2845	0.24026	0.29481	0.48916	0.48503	0.4422	0.4697	0.48097	0.48482	0.48508	0.47001
8981.01	0.06223	0.42826	0.32314	0.37727	0.52604	0.52583	0.48627	0.50465	0.51393	0.51851	0.51922	0.50176
8981.51	0.0762	0.57412	0.40681	0.45609	0.54139	0.54446	0.51473	0.52177	0.52787	0.53056	0.53229	0.51065
8981.99	0.09278	0.63291	0.45097	0.4977	0.54144	0.54837	0.52486	0.52268	0.52857	0.53025	0.53268	0.50432
8982.49	0.11606	0.60661	0.45607	0.49813	0.53334	0.54149	0.51799	0.51438	0.51871	0.52181	0.52276	0.4912
8983	0.15049	0.54736	0.44247	0.48158	0.52262	0.53231	0.50745	0.5036	0.50818	0.51136	0.51304	0.48191
8983.5	0.19966	0.49912	0.43618	0.46985	0.51938	0.52984	0.50204	0.49906	0.50378	0.50692	0.50797	0.47748
8984	0.26523	0.47643	0.44709	0.47482	0.52545	0.53566	0.50784	0.50668	0.51132	0.51516	0.51358	0.4869
8984.5	0.34018	0.47853	0.47591	0.4974	0.54494	0.55507	0.5275	0.52404	0.52994	0.53343	0.53155	0.50889
8985	0.4069	0.49796	0.51433	0.52982	0.56942	0.58035	0.55318	0.54823	0.5541	0.55632	0.55573	0.53242
8985.5	0.44971	0.52659	0.55486	0.56373	0.58893	0.60438	0.58017	0.57411	0.57708	0.58068	0.57832	0.55578
8986	0.46749	0.5582	0.5926	0.60277	0.6112	0.62744	0.60542	0.59488	0.59978	0.6006	0.59806	0.57672
8986.51	0.46881	0.58864	0.62163	0.63274	0.6294	0.6469	0.62818	0.61691	0.61812	0.6197	0.61717	0.59784
8987.01	0.4657	0.61755	0.64193	0.6574	0.64965	0.66645	0.64965	0.63724	0.63486	0.64011	0.63814	0.62272
8987.49	0.46839	0.6461	0.65381	0.67515	0.67193	0.68892	0.67093	0.6589	0.65583	0.66169	0.66081	0.65
8987.99	0.48435	0.6785	0.66643	0.6873	0.69662	0.71413	0.69288	0.68409	0.68232	0.68781	0.68657	0.68332
8988.5	0.51793	0.71237	0.68218	0.70437	0.72674	0.74	0.71936	0.71413	0.71158	0.71915	0.71714	0.71911
8989	0.56756	0.74553	0.70508	0.72421	0.75976	0.77079	0.75012	0.74547	0.74518	0.7529	0.75148	0.76228
8989.5	0.62472	0.77784	0.735	0.75176	0.7956	0.80649	0.7852	0.7798	0.78116	0.78905	0.78883	0.81131
8990	0.68641	0.81311	0.76939	0.78391	0.83329	0.84407	0.82315	0.81896	0.81991	0.8292	0.82813	0.86353
8990.5	0.75121	0.85407	0.80846	0.8226	0.871	0.88112	0.8616	0.86107	0.85829	0.871	0.86639	0.91638
8991.01	0.82465	0.9021	0.85287	0.86439	0.90958	0.91912	0.89867	0.89728	0.89535	0.90897	0.90421	0.96873
8991.51	0.90452	0.95324	0.90406	0.90924	0.94448	0.95353	0.93696	0.93341	0.93291	0.94442	0.94101	1.01517
8991.99	0.97711	1.00745	0.94846	0.94934	0.97392	0.98232	0.96447	0.96177	0.96073	0.9754	0.97036	1.05632
8992.5	1.0362	1.06106	0.98892	0.98766	0.99656	1.00555	0.99302	0.99093	0.9869	1.00012	0.9954	1.096
8993	1.07696	1.10221	1.02432	1.02024	1.01663	1.02473	1.01444	1.01432	1.00896	1.02194	1.01809	1.12377
8993.5	1.10858	1.12967	1.05278	1.04492	1.03028	1.03871	1.0325	1.02983	1.02186	1.03569	1.03159	1.13643
8994	1.13823	1.14785	1.07488	1.06013	1.0363	1.04534	1.03977	1.03625	1.02838	1.0417	1.03619	1.13603
8994.51	1.16761	1.16099	1.09426	1.07127	1.03413	1.04317	1.04331	1.03655	1.02711	1.04041	1.03485	1.12764
8995.01	1.19538	1.17337	1.10736	1.0808	1.02761	1.03814	1.03637	1.03073	1.02095	1.0339	1.02875	1.11365
8995.49	1.22664	1.18153	1.11584	1.0849	1.01875	1.02929	0.9992	1.02574	1.01223	1.0248	1.01913	1.09336
8996	1.26136	1.18628	1.1217	1.08277	1.00851	1.01912	0.98984	1.01706	1.00138	1.01392	1.00771	1.07327
8996.5	1.29983	1.18128	1.12821	1.07934	0.99779	1.00987	0.98122	1.00273	0.99242	1.00159	0.99787	1.05354
8997	1.33422	1.16632	1.12954	1.07194	0.98824	1.00012	0.97279	0.99262	0.9822	0.99058	0.98586	1.03464
8997.5	1.35343	1.14215	1.12714	1.06364	0.98056	0.99084	0.964	0.98273	0.97136	0.98086	0.97754	1.01885
8998.01	1.35479	1.11536	1.11852	1.05557	0.97453	0.98501	0.95961	0.97713	0.96487	0.97253	0.97139	1.00502
8998.49	1.34464	1.08984	1.11042	1.04646	0.97178	0.9821	0.95679	0.97349	0.96301	0.96815	0.96665	1.00017
8999	1.32676	1.06592	1.09936	1.03771	0.97122	0.98114	0.9566	0.97216	0.96239	0.96753	0.96607	1.00063
8999.5	1.31319	1.04438	1.08939	1.03102	0.97455	0.98501	0.9614	0.97687	0.96533	0.97003	0.96887	1.00871
9000	1.29365	1.02405	1.08015	1.02648	0.98147	0.99276	0.96829	0.98259	0.974	0.97782	0.97623	1.02306
9000.51	1.27455	1.00587	1.07237	1.02596	0.99026	1.00416	0.9779	0.99417	0.9851	0.98822	0.98738	1.04115
9001.01	1.24858	0.98888	1.06446	1.02453	1.00374	1.01619	0.98836	1.00667	0.99848	1.00174	1.00028	1.06612
9001.49	1.21679	0.9751	1.05739	1.02338	1.02086	1.03333	0.99921	1.01997	1.012	1.01471	1.01461	1.0829
9002	1.18253	0.96264	1.05213	1.02503	1.03834	1.04856	1.01425	1.03467	1.02963	1.03292	1.03135	1.10362
9002.5	1.14992	0.95617	1.04653	1.02761	1.04622	1.05874	1.02435	1.0457	1.04174	1.04392	1.04212	1.12205
9003	1.12178	0.95416	1.03493	1.02269	1.05237	1.06368	1.02755	1.04856	1.04639	1.04796	1.04652	1.12874
9003.51	1.09774	0.95497	1.02834	1.02064	1.05148	1.0624	1.02662	1.04906	1.04646	1.04905	1.04648	1.1239
9003.99	1.07976	0.95923	1.02295	1.01927	1.04699	1.05815	1.0234	1.04379	1.04116	1.04311	1.04183	1.11401
9004.5	1.06282	0.96423	1.01815	1.01764	1.03826	1.04987	1.01535	1.03427	1.03205	1.03448	1.03321	1.09522
9005	1.04709	0.96944	1.017	1.01393	1.02835	1.03878	1.00819	1.02271	1.0187	1.02272	1.02062	1.07539
9005.5	1.03216	0.97578	1.01443	1.00999	1.01739	1.02635	0.999	1.01192	1.00636	1.01023	1.01095	1.05614
9006.01	1.01798	0.98211	1.01067	1.00281	1.00185	1.01509	0.99058	1.00241	0.99497	0.9988	0.99821	1.0389
9006.49	1.00541	0.98757	1.00628	1.0005	0.99101	1.00613	0.98196	0.99287	0.98432	0.98739	0.9874	1.024
9007	0.99545	0.99328	1.00194	0.99694	0.98226	0.99878	0.97538	0.98311	0.97556	0.97897	0.97874	1.01119
9007.5	0.98844	0.99907	0.99794	0.99356	0.97344	0.99109	0.9695	0.97683	0.96683	0.97075	0.9699	1.00128
9008.01	0.98519	1.00642	0.99531	0.99229	0.9672	0.98455	0.96223	0.96815	0.96063	0.96304	0.96241	0.99019
9008.49	0.98432	1.01444	0.99286	0.99048	0.96253	0.97842	0.95721	0.96058	0.95144	0.95511	0.95445	0.9796
9009	0.98628	1.02357	0.99175	0.9852	0.95384	0.97034	0.95051	0.95223	0.94442	0.94847	0.94727	0.96775
9009.5	0.98986	1.03245	0.9894	0.98221	0.94632	0.95813	0.94225	0.94452	0.93612	0.94099	0.93983	0.95694
9010.01	0.99344	1.03876	0.98778	0.98087	0.94134	0.9521	0.93544	0.93828	0.93041	0.93373	0.93414	0.94803
9010.49	0.99795	1.04204	0.98714	0.97823	0.93611	0.94652	0.93029	0.93347	0.92455	0.92823	0.92889	0.94124
9011	0.99935	1.04379	0.98621	0.97631	0.93182	0.94187	0.92662	0.93035	0.92247	0.92551	0.92515	0.93647
9011.5	1.001	1.04343	0.98684	0.97289	0.93079	0.94026	0.92454	0.92867	0.91967	0.92332	0.9244	0.9349
9012	1.00269	1.04147	0.98452	0.97208	0.92894	0.93962	0.92324	0.9234	0.91931	0.92321	0.9235	0.93441
9012.49	1.00201	1.03922	0.98301	0.96435	0.9299	0.93967	0.92663	0.92319	0.92076	0.92444	0.92381	0.93626
9013	1.0007	1.03686	0.97986	0.96009	0.93141	0.94013	0.92457	0.92383	0.92505	0.92595	0.92553	0.93735
9013.5	0.99846	1.035	0.97911	0.95735	0.93434	0.94257	0.92753	0.92648	0.92798	0.93003	0.9273	0.93951
9014.01	0.99626	1.03483	0.97839	0.95375	0.93842	0.94615	0.93111	0.93078	0.93216	0.93425	0.93039	0.94245
9014.49	0.99455	1.03638	0.97385	0.95118	0.93845	0.9456	0.9293	0.93012	0.9318	0.93466	0.93177	0.95026
9015	0.99431	1.03557	0.97038	0.94686	0.94068	0.94445	0.9287	0.93079	0.93282	0.93578	0.93253	0.96152
9015.5	0.99264	1.03236	0.9692	0.9476	0.9442	0.94797	0.93223	0.93831	0.9388	0.94139	0.93823	0.96688
9016.01	0.98786	1.02775	0.96679	0.94894	0.94953	0.95443	0.93782	0.94297	0.9443	0.94626	0.94426	0.96952
9016.49	0.98432	1.02088	0.96446	0.94849	0.95674	0.95966	0.94252	0.94835	0.9497	0.95135	0.94988	0.97271
9017	0.98085	1.01195	0.96283	0.95037	0.96258	0.96349	0.94907	0.95425	0.95726	0.95804	0.956	0.98278
9017.5	0.97652	1.00167	0.96212	0.94907	0.97056	0.97035	0.95362	0.96019	0.96359	0.96416	0.96162	0.99252
9018.01	0.97103	0.9905	0.95936	0.948	0.978	0.97685	0.95852	0.9669	0.97329	0.97079	0.96998	1.00252
9018.5	0.96535	0.98009	0.95613	0.94936	0.98255	0.98249	0.96411	0.97222	0.98155	0.97936	0.97797	1.01158
9019	0.95835	0.97041	0.95216	0.94952	0.99021	0.98881	0.97169	0.97967	0.99007	0.98539	0.98303	1.0216
9019.99	0.94009	0.95595	0.94659	0.9498	1.00299	1.00056	0.98185	0.9925	1.00445	0.99888	0.99671	1.03846
9021	0.91921	0.94652	0.94111	0.95003	1.0157	1.01258	0.99331	1.00533	1.01783	1.01196	1.01011	1.05452
9022	0.89988	0.93841	0.9369	0.95277	1.02635	1.02321	1.0065	1.01719	1.02883	1.02521	1.02265	1.07006
9023.01	0.88357	0.93096	0.93315	0.95544	1.03744	1.03378	1.01571	1.02946	1.0418	1.03578	1.03286	1.0861
9024	0.87153	0.92532	0.92913	0.95825	1.04539	1.04171	1.02344	1.03956	1.04993	1.0447	1.0418	1.10167
9025	0.86109	0.92003	0.92713	0.96218	1.05416	1.04958	1.02931	1.04756	1.05495	1.05343	1.05013	1.10756
9026.01	0.85501	0.91694	0.92497	0.96392	1.05655	1.05086	1.03165	1.04841	1.05973	1.05765	1.05105	1.10989
9027	0.85094	0.91498	0.9218	0.96036	1.05138	1.04864	1.02969	1.04527	1.05655	1.05442	1.04932	1.10254
9028	0.85076	0.91312	0.92247	0.95807	1.04368	1.04267	1.02256	1.03896	1.04814	1.04652	1.04062	1.08597
9029.01	0.85578	0.91237	0.91935	0.95651	1.03352	1.03207	1.01429	1.02916	1.03542	1.03478	1.03016	1.06809
9030	0.86428	0.91335	0.92071	0.95419	1.02206	1.01976	1.00418	1.01596	1.02343	1.02273	1.01799	1.0457
9031	0.8757	0.91535	0.92274	0.95374	1.00405	1.00798	0.99389	1.00457	1.01059	1.00909	1.00638	1.02541
9031.99	0.88926	0.91976	0.92644	0.95212	0.99213	0.99708	0.98164	0.9932	0.99863	0.99658	0.99366	1.00721
9033.01	0.90423	0.926	0.93109	0.95255	0.98158	0.98815	0.97406	0.98359	0.9882	0.98569	0.9836	0.99144
9034	0.91867	0.93298	0.93774	0.95445	0.97572	0.98231	0.97343	0.97926	0.98144	0.97842	0.97506	0.9799
9035	0.93364	0.94286	0.94457	0.95615	0.97001	0.97258	0.96966	0.97126	0.97491	0.97109	0.96994	0.97335
9035.99	0.94947	0.95166	0.94803	0.9575	0.96684	0.96966	0.96605	0.96842	0.97305	0.96751	0.96452	0.97133
9037.01	0.9676	0.96057	0.95712	0.9653	0.96452	0.96709	0.96718	0.96754	0.97098	0.96629	0.96178	0.97191
9038	0.98241	0.96844	0.96231	0.97023	0.96697	0.96904	0.96846	0.96897	0.97329	0.96655	0.96236	0.9723
9039	0.99832	0.9753	0.97176	0.97692	0.96918	0.97307	0.97075	0.97006	0.96834	0.96878	0.96398	0.97538
9040	1.01417	0.98257	0.97991	0.98391	0.97276	0.97594	0.97674	0.97036	0.96899	0.97098	0.96799	0.97986
9040.99	1.03019	0.99048	0.98748	0.99212	0.97804	0.9785	0.98141	0.97588	0.97193	0.97378	0.97241	0.98321
9041.99	1.04233	0.9993	0.99455	0.99713	0.98162	0.98392	0.98399	0.9788	0.97711	0.97653	0.97595	0.988
9043.01	1.05173	1.00872	1.00048	1.00293	0.98229	0.9854	0.98613	0.97814	0.97923	0.97837	0.97878	0.98813
9044	1.06039	1.01813	1.00434	1.00815	0.98394	0.98488	0.98892	0.97901	0.98104	0.97715	0.9802	0.98594
9045	1.06878	1.02554	1.00921	1.01116	0.98345	0.98493	0.98805	0.97906	0.98053	0.97632	0.98053	0.9829
9046	1.07593	1.03068	1.01265	1.01501	0.98288	0.98481	0.98824	0.97916	0.97974	0.97643	0.9797	0.98167
9047	1.08278	1.03334	1.01725	1.01914	0.9823	0.98769	0.99099	0.97991	0.98043	0.97751	0.98141	0.98359
9048	1.08914	1.03283	1.01949	1.02124	0.98569	0.98889	0.99367	0.98488	0.9847	0.98111	0.98405	0.98815
9049	1.09438	1.0297	1.02193	1.02348	0.99037	0.99344	1.00015	0.9896	0.98949	0.98457	0.98826	0.99286
9049.99	1.09733	1.02495	1.02473	1.02495	0.99367	0.99697	1.00457	0.99316	0.99523	0.98769	0.99255	0.99687
9050.99	1.098	1.01941	1.02399	1.02596	0.99706	0.99965	1.00955	0.99631	0.99715	0.9913	0.99741	1.00072
9051.99	1.09701	1.01487	1.0247	1.025	1.00134	1.00272	1.01155	1.00046	1.00009	0.99152	0.99991	1.00022
9052.99	1.09376	1.01192	1.02679	1.02571	1.00323	1.00445	1.01323	1.00059	1.00356	0.99463	1.00163	0.99986
9053.99	1.08858	1.00993	1.02535	1.0284	1.00402	1.00366	1.01473	1.00014	1.00421	0.99483	1.00317	0.99776
9054.99	1.08366	1.00978	1.02701	1.02662	1.00489	1.00523	1.01697	1.00223	1.0068	0.99612	1.00524	0.9996
9055.99	1.07844	1.01	1.02808	1.0279	1.00681	1.00764	1.02049	1.00459	1.00899	0.99656	1.00616	1.00072
9056.99	1.07134	1.01014	1.02737	1.02798	1.00915	1.01081	1.02419	1.00709	1.01178	1.00031	1.01018	1.0072
9057.99	1.06666	1.01016	1.02819	1.02991	1.0156	1.01371	1.02799	1.01188	1.01506	1.00594	1.01566	1.01195
9058.99	1.05955	1.00921	1.03037	1.03192	1.02133	1.01975	1.03507	1.0193	1.02193	1.01177	1.02139	1.01979
9059.99	1.05512	1.00835	1.02944	1.03187	1.02519	1.02339	1.0398	1.02397	1.028	1.016	1.02664	1.02731
9061	1.04995	1.00773	1.02581	1.03212	1.02869	1.02734	1.04184	1.02493	1.03019	1.01956	1.0301	1.03433
9062	1.0452	1.00618	1.02573	1.03353	1.0322	1.03095	1.0461	1.02914	1.0323	1.02301	1.03254	1.03791
9063	1.04073	1.00458	1.0232	1.03148	1.03498	1.03292	1.04697	1.03197	1.03249	1.02726	1.03639	1.0427
9064	1.03652	1.00423	1.02227	1.03195	1.03765	1.03664	1.04956	1.03542	1.03443	1.03161	1.03785	1.04722
9065	1.03237	1.00527	1.02157	1.03316	1.04041	1.03866	1.05251	1.03694	1.03936	1.0344	1.04061	1.05183
9066	1.02889	1.00701	1.02039	1.03227	1.04419	1.03508	1.05567	1.03966	1.04414	1.03845	1.04503	1.05521
9067.01	1.02651	1.00947	1.01925	1.01859	1.04718	1.03807	1.05667	1.04397	1.04684	1.04132	1.05005	1.06138
9067.99	1.02399	1.01144	1.01987	1.0218	1.04997	1.04224	1.06231	1.04797	1.05246	1.04397	1.05332	1.06807
9068.99	1.02075	1.01393	1.01744	1.02269	1.05337	1.04621	1.06504	1.05328	1.05537	1.04932	1.05639	1.0756
9070	1.01785	1.01666	1.01853	1.02476	1.05871	1.04908	1.06961	1.05741	1.05798	1.05495	1.06205	1.08205
9071	1.01561	1.01971	1.01837	1.02506	1.05738	1.05318	1.0734	1.06171	1.06231	1.05906	1.06479	1.08683
9072	1.01259	1.0225	1.01651	1.02638	1.05837	1.05382	1.0763	1.06395	1.06525	1.06013	1.06721	1.09029
9073.01	1.01101	1.02464	1.01439	1.02658	1.05728	1.05274	1.07797	1.06577	1.06761	1.06326	1.06834	1.09127
9073.99	1.0082	1.02641	1.01056	1.02649	1.05561	1.05189	1.07552	1.06258	1.06605	1.0623	1.06614	1.08932
9075	1.00658	1.02807	1.01062	1.02317	1.05442	1.04987	1.07409	1.05941	1.06438	1.05867	1.06244	1.08476
9076	1.00476	1.02917	1.00841	1.02045	1.04902	1.0442	1.0673	1.05714	1.05887	1.05461	1.05607	1.07777
9077.01	1.004	1.03071	1.00719	1.01761	1.04326	1.03879	1.06138	1.05356	1.05325	1.04822	1.05179	1.06889
9077.99	1.00249	1.03213	1.00591	1.01363	1.03707	1.03065	1.05325	1.04613	1.04665	1.04279	1.045	1.05705
9079	1.00091	1.03347	1.00225	1.00862	1.03095	1.02249	1.04788	1.03768	1.04095	1.03395	1.03659	1.04649
9080	1.00039	1.03406	0.99927	1.0054	1.0247	1.01646	1.04214	1.02817	1.03391	1.02792	1.02835	1.0369
9081.01	1.0002	1.03532	0.99532	1.00198	1.01887	1.01206	1.036	1.0219	1.02715	1.02098	1.02184	1.02777
9082	0.99968	1.03561	0.9936	0.99913	1.01434	1.00738	1.02922	1.01493	1.02121	1.01542	1.01547	1.0187
9083	0.99952	1.03577	0.99255	0.9986	1.00882	1.00088	1.02394	1.00879	1.01546	1.01048	1.00895	1.01017
9084.01	0.99842	1.03524	0.99003	0.99714	1.00307	0.99639	1.01735	1.00187	1.01017	1.00459	1.00245	1.00108
9085	0.99745	1.03405	0.9909	0.99498	0.99821	0.9921	1.01444	0.99741	1.00502	1.00234	0.99907	0.99301
9086	0.99627	1.03179	0.99015	0.99276	0.99456	0.9889	1.0092	0.99175	1.00073	0.99706	0.9959	0.98603
9087.01	0.99506	1.02919	0.99187	0.9914	0.99266	0.982	1.00991	0.99068	0.99709	0.99385	0.99219	0.98284
9088	0.99408	1.02655	0.98823	0.9882	0.98959	0.97818	1.00673	0.98568	0.99433	0.99055	0.9877	0.98029
9089	0.99449	1.02193	0.98808	0.98852	0.98658	0.97523	1.00448	0.98201	0.98219	0.98714	0.9856	0.98115
9089.99	0.99448	1.01728	0.98443	0.9879	0.98271	0.97205	1.00365	0.98246	0.98055	0.98558	0.98306	0.97753
9091	0.99362	1.01241	0.98293	0.98693	0.98117	0.96999	0.99968	0.97824	0.97687	0.98338	0.98091	0.96949
9092.01	0.99336	1.0077	0.9808	0.98749	0.97776	0.96534	0.99625	0.97611	0.9717	0.97864	0.97798	0.96104
9093	0.99371	1.00266	0.97881	0.98544	0.97176	0.96012	0.9929	0.9726	0.96693	0.97321	0.97165	0.9509
9094.01	0.99292	0.99836	0.97802	0.9832	0.96709	0.9548	0.98744	0.96888	0.96138	0.96759	0.96741	0.94047
9095	0.99177	0.99434	0.97673	0.9781	0.96304	0.95131	0.98033	0.9649	0.95618	0.96109	0.96179	0.93262
9096	0.99164	0.98951	0.97465	0.97578	0.95891	0.94559	0.94286	0.96029	0.95095	0.95587	0.95661	0.9252
9096.99	0.99263	0.98509	0.97381	0.97537	0.9556	0.94165	0.93945	0.95717	0.94778	0.95339	0.95302	0.91979
9098	0.99234	0.98031	0.97264	0.97343	0.95335	0.94056	0.93698	0.9553	0.9456	0.95039	0.95042	0.91745
9098.99	0.992	0.9763	0.97336	0.97317	0.9539	0.93977	0.93518	0.95322	0.94375	0.94957	0.95074	0.91698
9100	0.99259	0.97404	0.97363	0.97203	0.9541	0.94294	0.93653	0.9533	0.94347	0.95043	0.95131	0.91754
9100.99	0.99187	0.97138	0.97384	0.97308	0.95691	0.94943	0.93876	0.95472	0.94684	0.95202	0.95341	0.92066
9102	0.9925	0.96943	0.97467	0.97466	0.96154	0.95096	0.94111	0.95843	0.95123	0.95518	0.95694	0.92693
9103	0.99174	0.96863	0.97382	0.97726	0.96565	0.95588	0.94616	0.96044	0.95756	0.95943	0.96148	0.93396
9104.01	0.99193	0.968	0.97409	0.97989	0.96472	0.96122	0.95077	0.9682	0.96382	0.9635	0.96671	0.9393
9105	0.99191	0.96732	0.97545	0.98104	0.96989	0.96632	0.95861	0.97369	0.96898	0.96967	0.97305	0.9468
9106.01	0.99217	0.96746	0.97745	0.98302	0.97594	0.97325	0.96618	0.97751	0.97675	0.97495	0.97888	0.95497
9107	0.9929	0.96781	0.97907	0.98549	0.98231	0.98027	0.97295	0.98543	0.98376	0.98105	0.98417	0.96069
9107.99	0.99293	0.96956	0.98043	0.98804	0.98746	0.98599	0.97786	0.99163	0.98797	0.98578	0.98882	0.96852
9109.01	0.99352	0.97144	0.98173	0.98907	0.99245	0.99134	0.9847	0.99658	0.9915	0.98931	0.99302	0.97539
9110	0.99371	0.97377	0.9831	0.99319	0.99161	0.99586	0.98948	1.00045	0.99624	0.99336	0.9967	0.97936
9110.99	0.99379	0.97702	0.984	0.99844	0.99691	0.99898	0.99121	1.00389	0.99908	0.99732	1.00062	0.98204
9112	0.99367	0.97989	0.98557	1.00039	0.99969	1.00316	0.99545	1.00781	1.00268	1.00007	1.00376	0.98299
9113	0.99261	0.98257	0.98899	1.00627	1.00372	1.0043	1.00132	1.01219	1.00592	1.00206	1.00558	0.98448
9113.99	0.99275	0.98591	0.99278	1.0089	1.00541	1.00497	1.00406	1.01319	1.01003	1.00408	1.00838	0.98561
9115	0.99372	0.98926	0.99268	1.01215	1.00506	1.00325	1.0055	1.01171	1.01369	1.00572	1.00822	0.98691
9116	0.99308	0.99204	0.99354	1.01528	1.00601	1.00275	1.00644	1.01399	1.01743	1.00604	1.0085	0.98684
9116.99	0.99426	0.99381	0.99412	1.01764	1.00669	1.0026	1.00778	1.01373	1.01795	1.00586	1.00869	0.98579
9118.01	0.99543	0.99573	0.99532	1.01858	1.00585	1.00427	1.00877	1.01398	1.01879	1.00653	1.00886	0.98429
9119	0.99697	0.99708	0.99727	1.0101	1.00853	1.00615	1.01267	1.01368	1.01987	1.00749	1.00956	0.98543
9120	0.99906	0.99809	0.99827	1.01106	1.0113	1.00784	1.01593	1.01396	1.02249	1.00953	1.01135	0.98666
9120.99	1.0004	0.99957	0.99989	1.01195	1.01303	1.00936	1.02038	1.01621	1.02286	1.01338	1.01354	0.99138
9122.01	1.00308	1.0004	1.00267	1.01224	1.01767	1.0132	1.02696	1.02198	1.02589	1.01835	1.01833	0.99727
9123	1.00546	1.00124	1.00521	1.01203	1.02237	1.019	1.03257	1.02768	1.02909	1.02263	1.02364	1.00526
9124	1.00822	1.00119	1.00802	1.01435	1.029	1.02562	1.03902	1.03396	1.03496	1.02993	1.02845	1.01482
9124.99	1.01172	1.00159	1.01242	1.01456	1.03513	1.03068	1.04729	1.04154	1.04107	1.03493	1.03468	1.02537
9126.01	1.01512	1.00222	1.01625	1.02008	1.04423	1.03822	1.05545	1.04979	1.04682	1.04434	1.0459	1.03983
9127	1.01868	1.00279	1.02041	1.02489	1.05255	1.0444	1.06178	1.05346	1.05631	1.054	1.05369	1.05115
9128	1.02187	1.00394	1.02336	1.02902	1.05889	1.05043	1.06688	1.05878	1.06469	1.06004	1.0613	1.06186
9129	1.02488	1.00476	1.02866	1.03192	1.06499	1.05725	1.07262	1.06463	1.07337	1.06733	1.06746	1.06907
9130.99	1.02987	1.00558	1.03347	1.03733	1.06732	1.06331	1.08104	1.07286	1.07693	1.07499	1.07532	1.08064
9133.01	1.0341	1.00659	1.03601	1.03891	1.06831	1.06071	1.08603	1.07729	1.0804	1.07781	1.07693	1.08121
9135	1.03616	1.00856	1.03831	1.03891	1.06782	1.05907	1.08633	1.07619	1.0808	1.07682	1.07653	1.07661
9137	1.03754	1.01133	1.03847	1.03797	1.06339	1.05217	1.08335	1.07154	1.07787	1.07171	1.07297	1.06917
9139	1.03779	1.01382	1.03449	1.03659	1.05616	1.04886	1.07921	1.06291	1.07228	1.0672	1.06828	1.05914
9141	1.03674	1.01802	1.03357	1.03128	1.05003	1.04092	1.06905	1.05382	1.06167	1.06021	1.06	1.04944
9143	1.03687	1.01782	1.02855	1.02765	1.03768	1.03072	1.05798	1.04232	1.05233	1.04984	1.04771	1.03166
9145	1.03702	1.01842	1.0285	1.02038	1.02443	1.01943	1.04525	1.03017	1.03763	1.03783	1.03288	1.01312
9147	1.03687	1.017	1.02542	1.01199	1.01198	1.00473	1.03007	1.01556	1.02627	1.02424	1.01901	0.99268
9149	1.03592	1.01473	1.01931	1.00349	0.99643	0.99123	1.01633	0.99984	1.01061	1.00838	1.00404	0.97181
9151	1.03437	1.01279	1.01174	0.99698	0.98331	0.97665	1.0003	0.98493	0.995	0.992	0.98953	0.94849
9153.01	1.03524	1.01126	1.00741	0.9899	0.96708	0.96225	0.98439	0.97035	0.97991	0.97654	0.97357	0.93042
9154.99	1.02972	1.00624	1.00278	0.98455	0.95982	0.95499	0.97519	0.95609	0.96954	0.96432	0.96423	0.9012
9157	1.03008	1.00589	0.99669	0.97702	0.94599	0.94202	0.96391	0.94461	0.95091	0.95213	0.95176	0.89154
9159.01	1.0273	1.00427	0.99365	0.97519	0.94066	0.93662	0.96016	0.94136	0.9426	0.94797	0.947	0.88417
9160.99	1.02448	1.00321	0.9916	0.97566	0.94205	0.93469	0.96109	0.94264	0.94183	0.94751	0.94784	0.8873
9163	1.02017	1.00307	0.98897	0.97853	0.94721	0.94144	0.96181	0.94774	0.94747	0.95353	0.95358	0.89872
9164.99	1.01456	1.00353	0.99078	0.98361	0.95726	0.95138	0.94218	0.95723	0.95697	0.96398	0.96338	0.91488
9167	1.01029	1.00434	0.99272	0.98827	0.96877	0.96285	0.95466	0.97003	0.97036	0.97652	0.9774	0.93387
9168.99	1.0053	1.0045	0.99683	0.99664	0.98288	0.97504	0.96663	0.98372	0.98158	0.99089	0.98981	0.95106
9171	0.99951	1.00455	0.99681	1.00357	0.99489	0.98373	0.97669	0.99499	0.99285	1.00067	0.9993	0.96524
9173	0.99501	1.00815	0.9923	1.00369	1.00073	0.9923	0.97995	0.99667	0.99735	1.00833	1.00467	0.98011
9174.99	0.99362	1.00609	0.99675	1.01107	1.00445	0.99516	0.98765	1.00612	1.00496	1.01456	1.01114	0.98323
9177.01	0.99291	1.00702	0.99806	1.01052	1.00733	0.99896	0.98937	1.00876	1.00743	1.01734	1.01385	0.9852
9179	0.99338	1.00702	0.99982	1.01116	1.00791	0.99985	0.99106	1.01	1.00806	1.01682	1.01447	0.98469
9181	0.99583	1.00831	1.00057	1.01095	1.00572	1.0016	0.99017	1.01087	1.00684	1.01583	1.01361	0.98375
9183	0.99992	1.0081	1.00004	1.01045	1.00603	0.99488	0.99033	1.00995	1.00596	1.01409	1.01239	0.98234
9185	1.00392	1.0082	0.99917	1.00891	1.00743	0.99572	0.9913	1.00845	1.00532	1.01385	1.01089	0.98178
9186.99	1.00626	1.00879	0.99702	1.01077	1.00741	0.99481	0.98862	1.00701	1.00322	1.01217	1.01016	0.97999
9188.99	1.00947	1.00767	1.00166	1.01222	1.0088	0.9981	0.99055	1.01006	1.00506	1.01505	1.01075	0.97993
9191	1.01033	1.00716	1.00192	1.01259	1.0075	0.99833	0.99037	1.00993	1.00326	1.01214	1.01002	0.97867
9193	1.01055	1.00596	1.00216	1.01174	1.00798	0.99832	0.99036	1.00992	1.00285	1.01085	1.009	0.97616
9195	1.00986	1.00537	1.002	1.01049	1.00757	0.9974	0.99047	1.00844	1.00342	1.01232	1.00851	0.97364
9197	1.00871	1.00469	1.00227	1.00942	1.00719	0.99758	0.99166	1.01076	1.00357	1.01244	1.00906	0.97333
9199.01	1.00713	1.00391	1.00236	1.01166	1.01101	1.00106	0.99416	1.01306	1.00645	1.01422	1.01107	0.97563
9200.99	1.00596	1.00284	1.00392	1.01492	1.01517	1.00584	0.99969	1.01816	1.01	1.01777	1.01494	0.98269
9203	1.00453	1.00185	1.00638	1.0185	1.0229	1.01253	1.00715	1.02534	1.01908	1.02343	1.02255	0.99405
9205.01	1.00326	0.99998	1.01096	1.02348	1.02951	1.01969	1.01516	1.03277	1.02719	1.03224	1.03113	1.00615
9206.99	1.00179	0.99888	1.01107	1.02504	1.03607	1.02499	1.0218	1.0371	1.0326	1.04076	1.03687	1.01685
9209	0.99984	0.9976	1.01046	1.02688	1.04029	1.03002	1.0284	1.04159	1.03664	1.04351	1.04177	1.02376
9210.99	0.99852	0.99653	1.01301	1.01502	1.04038	1.03129	1.03497	1.04345	1.04057	1.04437	1.04349	1.02407
9213	0.99892	0.99546	1.01301	1.01192	1.04148	1.0311	1.03494	1.04006	1.04157	1.04412	1.04335	1.02319
9215	0.99924	0.99406	1.01326	1.00962	1.03962	1.03092	1.03466	1.03792	1.03985	1.04183	1.0424	1.01938
9217.01	1.00125	0.99262	1.01444	1.01061	1.03706	1.02951	1.0344	1.03567	1.03688	1.04031	1.0404	1.01662
9219	1.00478	0.99175	1.01545	1.00938	1.03416	1.02786	1.03389	1.03219	1.03354	1.03847	1.03694	1.01192
9221	1.00768	0.99076	1.01521	1.00962	1.02986	1.02264	1.03068	1.02698	1.02952	1.03429	1.03068	1.00399
9222.99	1.01046	0.99065	1.01536	1.0094	1.02445	1.01734	1.0297	1.021	1.023	1.02637	1.02654	0.99396
9225.01	1.01326	0.99034	1.01374	1.00709	1.01757	1.01152	1.02247	1.01579	1.01673	1.02004	1.01794	0.98295
9227	1.01533	0.99013	1.01295	1.0014	1.00926	1.00412	1.01567	1.01023	1.00609	1.01233	1.0102	0.973
9229	1.01598	0.99021	1.01471	0.99895	1.0031	0.99807	1.0099	1.00295	0.99948	1.00588	1.00391	0.96149
9232	1.01439	0.98987	1.01112	0.99411	0.99296	0.99005	1.00357	0.99326	0.98863	0.9966	0.99336	0.94813
9235	1.01087	0.99046	1.00641	0.9883	0.98482	0.98263	0.99739	0.98544	0.98087	0.98814	0.98588	0.94002
9238	1.00796	0.99153	1.00838	0.98746	0.98024	0.97895	0.99431	0.9814	0.9784	0.98183	0.97994	0.93369
9241	1.00625	0.99284	1.01027	0.98796	0.97737	0.97845	0.99481	0.97991	0.97609	0.9814	0.97914	0.93387
9243.99	1.00523	0.994	1.01247	0.99008	0.97217	0.97952	0.99506	0.98193	0.97845	0.98275	0.98076	0.93841
9247	1.0066	0.99465	1.01215	0.99099	0.97489	0.98265	0.99569	0.98368	0.9801	0.98517	0.98279	0.94217
9250.01	1.00712	0.99516	1.01012	0.99359	0.97764	0.98405	1.00041	0.98559	0.98083	0.98581	0.98544	0.94499
9253	1.00913	0.99546	1.00651	0.99414	0.98004	0.98536	1.00109	0.98679	0.98348	0.98693	0.98577	0.94705
9255.99	1.01005	0.99622	1.0027	0.99798	0.98185	0.98686	1.00337	0.98897	0.98593	0.98951	0.98835	0.94934
9259.01	1.0109	0.99609	1.00532	0.99907	0.98463	0.99014	1.0062	0.99022	0.99011	0.99189	0.98958	0.95281
9262.01	1.01124	0.99677	1.00507	0.99982	0.98851	0.9928	1.00607	0.99323	0.99126	0.99394	0.99361	0.95731
9265.01	1.01032	0.99713	1.0074	1.0024	0.99128	0.9948	1.00949	0.99686	0.99467	0.99785	0.99676	0.96219
9268.01	1.00803	0.99731	1.00514	1.00446	0.99387	1.00021	1.01219	0.99932	1.00016	1.00082	1.00142	0.96795
9270.99	1.00569	0.99802	1.00443	1.00772	0.9961	1.00254	1.01411	1.00018	1.00376	1.0048	1.00656	0.97463
9274	1.00337	0.9969	1.00391	1.00951	0.99948	1.00671	1.01667	1.00359	1.00975	1.00767	1.00905	0.97933
9277	1.00046	0.99671	1.00523	1.01075	1.00173	1.00811	1.01952	1.00574	1.01259	1.00807	1.01076	0.98289
9279.99	0.99931	0.99631	1.00319	1.00954	1.00344	1.01142	1.0211	1.00866	1.01397	1.0105	1.01413	0.98637
9283	0.99922	0.99554	1.00367	1.01144	1.00479	1.01392	1.02329	1.01146	1.01801	1.01134	1.01613	0.98886
9286	0.99974	0.99451	1.00371	1.01291	1.00738	1.017	1.02659	1.01262	1.01963	1.01276	1.02	0.99253
9288.99	0.99961	0.99275	1.00422	1.01376	1.00999	1.0193	1.03008	1.01493	1.02352	1.01596	1.02181	0.99501
9292.01	1.00079	0.99266	1.00326	1.01643	1.00949	1.01936	1.03221	1.01634	1.02751	1.01616	1.02258	0.99849
9295.01	1.00182	0.99322	1.00407	1.01692	1.01195	1.02222	1.03252	1.01542	1.02801	1.01878	1.02418	0.9994
9298.01	1.0014	0.99293	1.00389	1.01514	1.01219	1.02357	1.03395	1.0155	1.02897	1.01855	1.02449	0.99934
9300.99	1.00085	0.99256	1.00423	1.01359	1.01337	1.02369	1.03212	1.01529	1.02723	1.01851	1.02261	0.99738
9304	1.00109	0.99243	1.00463	1.01116	1.01205	1.02026	1.02841	1.01253	1.01833	1.0153	1.0195	0.99263
9307	1.00007	0.99195	1.00307	1.00787	1.00959	1.01601	1.02601	1.00886	1.01379	1.01347	1.01492	0.98741
9310.01	0.99888	0.99203	0.99934	1.00435	1.00629	1.01339	1.02146	1.00548	1.01192	1.0101	1.01141	0.98288
9313	0.99862	0.99156	0.99263	1.00168	1.00105	1.0088	1.01625	1.00331	1.00672	1.00404	1.00523	0.98095
9315.99	0.99627	0.9909	0.99243	0.99858	1.00007	1.00766	1.01236	0.99992	1.00284	1.0008	1.00348	0.97518
9319.01	0.99643	0.99034	0.99178	0.99533	0.99817	1.00513	1.01085	0.99903	0.99817	0.99658	0.99999	0.97218
9322	0.9956	0.98969	0.98884	0.99408	0.99678	1.00459	1.01067	0.9976	0.99703	0.99617	0.99819	0.97113
9325	0.99597	0.98951	0.98776	0.9936	0.99504	1.00472	1.00968	0.99509	0.99539	0.99568	0.9971	0.9719
9328	0.99709	0.98985	0.9874	0.99366	0.99464	1.00256	1.00972	0.99629	0.99629	0.99645	0.99686	0.97334
9331	0.99653	0.98961	0.98943	0.99487	0.99447	1.00354	1.00795	0.99751	0.9951	0.99457	0.99517	0.97239
9334	0.99704	0.98963	0.98759	0.9937	0.99324	1.00227	1.00431	0.99444	0.99303	0.99541	0.99335	0.97064
9336.99	0.99743	0.98939	0.98822	0.99254	0.99175	1.00144	1.00151	0.99069	0.98844	0.99465	0.99061	0.96744
9340	0.99764	0.98943	0.98752	0.99069	0.99162	0.99983	0.99873	0.98802	0.98955	0.99113	0.98668	0.96322
9343.01	0.99677	0.98877	0.98626	0.98915	0.99018	0.99921	0.99674	0.98661	0.98793	0.99068	0.98538	0.95986
9346	0.99563	0.98891	0.98704	0.98851	0.99081	0.99751	0.99768	0.98621	0.98839	0.98974	0.98548	0.95906
9348.99	0.99467	0.98892	0.98735	0.99113	0.99189	0.99922	0.99572	0.985	0.98835	0.99126	0.98574	0.95881
9352.01	0.99387	0.98825	0.98687	0.9897	0.9929	1.00119	0.99777	0.98814	0.99055	0.99377	0.98692	0.96005
9355	0.99315	0.98801	0.98666	0.99085	0.9954	1.00224	0.99868	0.99007	0.99047	0.99338	0.98785	0.9607
9358	0.9932	0.98797	0.98571	0.99223	0.99645	1.003	1.00179	0.9906	0.99129	0.99487	0.98936	0.96187
9361	0.99403	0.98814	0.98447	0.99537	0.99782	1.0036	1.00569	0.99204	0.99187	0.99604	0.98954	0.96313
9364	0.99516	0.98728	0.98573	0.99691	0.99955	1.00377	1.00697	0.99498	0.99425	0.99759	0.99106	0.96511
9367.01	0.99603	0.98673	0.98529	0.99747	1.001	1.00449	1.00803	0.99547	0.9974	0.99907	0.99159	0.96711
9369.99	0.99749	0.98673	0.98555	0.99898	1.00225	1.00589	1.01021	0.99855	0.99888	1.00099	0.99384	0.97014
9373	0.99894	0.98638	0.987	1.00176	1.00464	1.00882	1.01145	0.99774	1.00536	1.00198	0.99758	0.97096
9375.99	0.99955	0.98705	0.98682	1.00338	1.00383	1.01119	1.01527	0.99718	1.00741	1.00395	0.99972	0.97227
9379	1.00028	0.98692	0.98702	1.0014	1.00597	1.01071	1.01715	0.99717	1.0084	1.00543	1.00051	0.97373
9383.01	1.00074	0.98759	0.98758	1.00037	1.00707	1.01212	1.01911	1.00065	1.00942	1.00649	1.00274	0.97687
9387	1.00094	0.98777	0.98631	1.00199	1.00957	1.01329	1.01788	1.0026	1.00363	1.0075	1.0037	0.97782
9391.01	1.00059	0.98699	0.98604	1.00378	1.0098	1.0131	1.0216	1.00551	1.00396	1.00838	1.00371	0.97989
9395	0.99971	0.9862	0.98726	1.00507	1.00978	1.01527	1.02006	1.00705	1.00582	1.0081	1.00513	0.98124
9399	0.99868	0.98648	0.98946	1.00551	1.00852	1.01486	1.01795	1.00602	1.00533	1.00889	1.00503	0.9834
9403.01	0.99737	0.98673	0.99252	1.00653	1.01016	1.01254	1.01968	1.00607	1.00405	1.00854	1.00473	0.98402
9406.99	0.9961	0.98748	0.99179	1.00753	1.00818	0.99422	1.01802	1.00388	1.00097	1.00721	1.00375	0.98282
9411	0.99541	0.98809	0.99039	1.00583	1.00577	0.99022	1.01438	1.0037	0.9985	1.00478	1.00051	0.98033
9414.99	0.9951	0.98891	0.99014	1.00498	1.00392	0.98871	1.01165	0.99958	0.99496	1.00334	0.99914	0.97651
9419	0.99522	0.98986	0.99102	1.00372	1.00158	0.98683	1.0082	0.99946	0.99285	1.00169	0.99703	0.97447
9423	0.99452	0.98998	0.99187	1.00255	1.00108	0.98534	1.00897	0.99824	0.99084	0.99884	0.9968	0.97297
9427	0.99353	0.99066	0.9925	1.00173	1.00154	0.98474	1.00933	0.99752	0.99274	0.99795	0.99674	0.9724
9431.01	0.99257	0.99142	0.99337	1.00163	1.00094	0.98514	1.0099	0.99649	0.99363	0.99725	0.9964	0.97451
9435	0.99047	0.99189	0.99385	1.00187	1.00291	0.9849	1.01052	0.99785	0.99265	0.99637	0.99607	0.97552
9439.01	0.98944	0.99203	0.99607	1.00146	1.00275	0.98549	0.97228	0.99684	0.99285	0.9956	0.99554	0.97613
9443	0.98912	0.99222	0.99811	1.00027	1.00133	0.98562	0.97165	0.99523	0.99117	0.9954	0.99486	0.97629
9447	0.9892	0.99239	0.99992	0.99899	1.00134	0.98509	0.97062	0.99458	0.98954	0.99476	0.99406	0.97682
9451	0.98888	0.99231	0.99779	1.0001	0.99809	0.98319	0.97247	0.99451	0.98902	0.99494	0.99212	0.97441
9455.01	0.98874	0.99235	0.99872	0.99928	0.98457	0.9826	0.97173	0.99318	0.98803	0.99269	0.9894	0.9721
9458.99	0.98941	0.99287	1.0006	1.00097	0.98378	0.98191	0.97031	0.99212	0.98755	0.99177	0.98901	0.97262
9463	0.99001	0.9929	1.00055	0.98041	0.98371	0.98245	0.97024	0.99327	0.98906	0.99085	0.98949	0.97521
9467	0.99082	0.99359	1.00094	0.97931	0.98536	0.98334	0.971	0.9925	0.98865	0.99237	0.98946	0.97412
9470.99	0.99203	0.99379	1.00025	0.98053	0.98454	0.98399	0.97057	0.99165	0.98937	0.99322	0.99014	0.97519
9474.99	0.99313	0.99333	0.99842	0.98297	0.98597	0.98283	0.96987	0.99348	0.99029	0.992	0.9913	0.97527
9479	0.99293	0.99253	0.99985	0.98411	0.98816	0.98367	0.97166	0.99361	0.99103	0.99356	0.99341	0.97527
9483	0.99306	0.99341	0.99631	0.98443	0.98807	0.98476	0.9728	0.99341	0.99124	0.99281	0.99424	0.97727
9486.99	0.9928	0.99357	0.99948	0.98571	0.98938	0.98643	0.97542	0.9947	0.99449	0.99395	0.99625	0.98038
9491.01	0.99273	0.99377	0.99953	0.98482	0.99126	0.98761	0.9784	0.99554	0.99671	0.99366	0.99783	0.98253
9495	0.99238	0.99363	1.00188	0.98416	0.9937	0.99111	0.98055	0.99683	0.99798	0.99486	0.99906	0.9852
9499	0.99201	0.99374	1.00322	0.98604	0.99473	0.9931	0.9821	0.9967	1.00012	0.99564	0.99875	0.98907
9503.01	0.99198	0.99377	1.00357	0.98851	0.9947	0.99451	0.98572	0.99902	1.00196	0.99673	0.99708	0.99191
9506.99	0.99186	0.99337	1.00096	0.98846	0.9962	0.99633	0.98377	0.99889	1.00344	0.99647	0.99713	0.9938
9511	0.99221	0.99342	1.00282	0.98752	0.99625	0.99841	0.98463	0.99949	1.00349	0.99767	0.99962	0.99522
9514.99	0.99212	0.99372	1.00286	0.98866	0.99725	0.99865	0.98661	0.99902	1.00378	0.99636	0.99929	0.99632
9519.01	0.99259	0.99387	1.00428	0.98844	0.99597	0.99976	0.98722	0.99719	1.00263	0.99648	0.99924	0.99645
9523.01	0.99191	0.99448	1.00038	0.98768	0.99671	0.99888	0.98637	0.99665	0.99848	0.99471	0.99828	0.99652
9527.01	0.99241	0.99496	1.00124	0.99175	0.9956	0.99745	0.98794	0.99466	0.99833	0.99509	0.998	0.99605
9530.99	0.99226	0.99575	1.00039	0.99326	0.99454	0.99838	0.9867	0.99472	0.99808	0.99262	0.99629	0.9965
9535	0.99247	0.99582	1.00121	0.99274	0.99428	0.99998	0.98515	0.99529	0.99673	0.99032	0.99643	0.99748
9538.99	0.99302	0.99633	1.0017	0.99201	0.99471	0.99952	0.98519	0.9923	0.99934	0.98997	0.99624	0.99877
9543.01	0.9931	0.99697	1.00104	0.99137	0.99368	0.9993	0.98688	0.99262	0.99695	0.98904	0.99505	0.9993
9547	0.99342	0.99737	1.00219	0.99215	0.99335	0.99993	0.98769	0.99295	0.99851	0.98883	0.99428	0.99977
9551.01	0.99402	0.99746	1.00356	0.99276	0.99428	1.00017	0.9896	0.99313	0.99766	0.98939	0.99404	0.99984
9555.01	0.99424	0.99707	1.00418	0.9944	0.99421	1.00115	0.9906	0.99404	0.99514	0.98861	0.99423	1.00124
9559	0.99452	0.99697	1.00465	0.99618	0.99487	1.00218	0.9921	0.99386	0.98986	0.98743	0.99387	1.00219
9563.01	0.99487	0.99689	1.00646	0.99667	0.99563	1.00396	0.99297	0.99318	0.98903	0.98836	0.98887	1.00315
9567	0.99529	0.99752	1.00827	0.99706	0.99678	1.00401	0.9917	0.99377	0.98898	0.98853	0.98782	1.00314
9570.99	0.99554	0.99765	1.00855	0.99957	0.99765	1.00479	0.99202	0.99376	0.98769	0.98817	0.98818	1.00475
9574.99	0.9959	0.99799	1.0085	1.00225	0.99701	1.00483	0.9907	0.99352	0.99139	0.98831	0.98818	1.00631
9579	0.99668	0.99842	1.00742	1.00243	0.9974	1.00638	0.98915	0.99418	0.99058	0.9885	0.98885	1.00707
9583.99	0.99709	0.99861	1.00835	1.0033	0.99626	1.00732	0.9889	0.99464	0.98802	0.98785	0.98776	1.00839
9589	0.997	0.99873	1.00916	1.00233	0.99858	1.00734	0.98917	0.99547	0.98898	0.98815	0.98949	1.00832
9594	0.99714	0.99915	1.01133	1.00344	0.99848	1.00847	0.98775	0.99484	0.98844	0.98904	0.9887	1.00887
9599	0.99714	0.99953	1.01093	1.00644	0.99828	1.00756	0.98806	0.99341	0.99184	0.99039	0.98912	1.01097
9603.99	0.99579	1.00026	1.0053	1.00741	0.99768	1.00845	0.98894	0.99385	0.99243	0.99088	0.99067	1.01337
9608.99	0.9955	1.00074	1.00673	1.00909	0.99863	1.00786	0.98966	0.99416	0.99265	0.99174	0.99147	1.0151
9614	0.99593	1.0015	1.00836	1.01087	0.99938	0.99994	0.99048	0.99602	0.99154	0.99323	0.99202	1.01664
9618.99	0.99622	1.00168	1.00929	1.01328	1.00064	1.00135	0.98999	0.99655	0.99105	0.9922	0.9941	1.01771
9624.01	0.99612	1.00215	1.00895	1.0153	1.00077	1.00096	0.99	0.99615	0.9915	0.99358	0.99477	1.01905
9629.01	0.99589	1.00287	1.00897	1.01138	1.00238	1.00154	0.98996	0.99454	0.99113	0.99208	0.99303	1.02128

## Sheet: Figure 3d
energy	CuO_reference	Cu2O_reference	12 min	24 min	36 min	48 min	60 min	72 min	84 min	96 min	108 min	Cu_foil
8784	-0.000831665	-0.00114	4.58367e-05	2.0016e-07	3.04243e-05	-1.22098e-05	8.00641e-07	3.94315e-05	-7.2458e-05	-4.72378e-05	-3.86309e-05	-0.00179
8789	-0.000952186	-0.00124	4.90147e-05	-2.97089e-05	-3.90117e-06	2.16065e-05	6.70201e-06	1.63049e-05	-2.71081e-05	5.80174e-06	1.10033e-05	-0.00156
8794	-0.001	-0.00123	1.00919e-05	1.65867e-05	-8.99281e-07	1.63869e-05	-1.78857e-05	3.71703e-05	4.19664e-06	2.38809e-05	1.48881e-05	-0.00176
8799.01	-0.000919716	-0.00103	-1.03979e-05	8.09838e-06	-2.4995e-06	-1.09978e-05	1.28974e-05	4.90902e-05	3.07938e-05	-2.36953e-05	-3.38932e-05	-0.00227
8804	-0.000967984	-0.000972686	3.10155e-06	-2.8014e-06	-2.87144e-05	-3.26163e-05	2.62131e-05	-5.07254e-05	3.46173e-05	-9.2046e-06	-2.5913e-05	-0.00275
8809	-0.00112	-0.00114	1.28923e-05	2.57845e-05	-2.29862e-06	-1.78893e-05	-7.19568e-06	-3.46792e-05	3.27803e-05	1.55906e-05	2.10873e-05	-0.00286
8814.01	-0.00117	-0.00121	7.20072e-06	-1.41014e-05	1.46015e-05	1.27013e-05	-1.82018e-05	4.23042e-05	-9.50095e-06	8.40084e-06	1.53015e-05	-0.00167
8819	-0.00117	-0.00113	1.34094e-05	7.0049e-07	-1.36095e-05	7.80546e-06	2.80196e-05	3.69258e-05	-6.44451e-05	1.13079e-05	1.67117e-05	-0.000253477
8824	-0.000991004	-0.00119	3.44828e-05	1.71914e-05	1.06947e-05	3.22839e-05	4.06797e-05	2.94853e-05	1.98901e-05	1.12944e-05	2.18891e-05	-0.000264468
8829.01	-0.00107	-0.00113	3.21096e-05	3.25098e-05	5.50165e-05	2.08062e-05	-1.0003e-06	8.80264e-06	6.0118e-05	3.51105e-05	2.80084e-06	-0.000419826
8834	-0.00122	-0.000974575	3.68368e-05	3.02302e-05	1.62162e-05	3.6036e-06	1.1011e-05	4.3043e-06	4.95496e-05	5.005e-06	1.69169e-05	-0.000602703
8839	-0.00109	-0.000979704	7.19856e-06	7.89842e-06	-1.92961e-05	9.4981e-06	3.69926e-05	3.13937e-05	2.73945e-05	1.4897e-05	1.43971e-05	-0.00182
8844	-0.00111	-0.00095356	1.02866e-05	4.49416e-06	-5.59273e-06	1.92749e-05	3.11595e-05	1.88755e-05	-5.99221e-06	4.70388e-05	-1.40817e-05	-0.00238
8849.01	-0.00108	-0.000817909	1.84889e-05	3.93764e-05	2.8283e-05	1.95882e-05	1.40915e-05	1.87887e-05	1.62902e-05	3.4979e-06	2.39856e-06	-0.002
8854.01	-0.0008512	-0.0006691	4.93e-05	4.45e-05	4.56e-05	2.88e-05	4.24e-05	1.22e-05	4.31e-05	2.38e-05	6.29e-05	-0.00125
8859.01	-0.000792234	-0.000703963	3.43275e-05	-1.0008e-07	3.73299e-05	0.000135909	3.32266e-05	2.58207e-05	1.76141e-05	5.76461e-05	3.74299e-05	-0.00104
8864	-0.00116	-0.000788462	1.24199e-05	3.0649e-05	1.34215e-05	0.000108273	1.68269e-05	8.01282e-06	4.77764e-05	5.60897e-06	-1.04167e-05	-0.00106
8868.99	-0.00125	-0.000681004	2.31069e-05	1.36041e-05	5.80174e-06	-9.20276e-06	1.87056e-05	-1.93058e-05	1.45044e-05	-1.6805e-05	3.20096e-06	-0.0013
8874	-0.00103	-0.000739508	1.48881e-05	8.99281e-06	3.66707e-05	9.89209e-06	2.20823e-05	3.60711e-05	-6.89448e-06	5.29576e-05	5.11591e-05	-0.00157
8879	-0.0008608	-0.00107	3.13e-05	7.37e-05	3.02e-05	4.56e-05	2.19e-05	6.77e-05	5.95e-05	3.7e-05	5.15e-05	-0.00129
8884	-0.0011	-0.00115	1.75105e-05	1.98119e-05	2.18131e-05	3.73224e-05	2.10126e-06	6.34381e-05	1.41085e-05	5.70342e-06	1.47088e-05	-0.00158
8889	-0.00133	-0.0011	3.23838e-05	-7.5962e-06	1.38931e-05	1.33933e-05	3.93803e-05	2.17891e-05	-1.999e-06	4.12794e-05	8.7956e-06	-0.00137
8894	-0.00136	-0.00101	6.40128e-06	1.88038e-05	-4.70094e-06	9.90198e-06	3.71074e-05	-3.20064e-06	2.08042e-05	2.9906e-05	2.4905e-05	-0.000913383
8898.99	-0.00151	-0.000947353	1.29116e-05	2.35212e-05	1.12101e-05	-3.70333e-06	-1.39125e-05	1.18106e-05	3.41307e-05	3.01271e-05	7.30658e-06	-0.00148
8903.99	-0.00144	-0.00108	2.66947e-05	5.89882e-06	3.05939e-05	1.90962e-05	2.15957e-05	1.24975e-05	4.30914e-05	1.4797e-05	2.62947e-05	-0.00271
8909	-0.00118	-0.000991911	3.41556e-05	3.57535e-05	5.74253e-05	6.5415e-05	2.63657e-05	1.44812e-05	1.2284e-05	6.49156e-06	7.39039e-05	-0.00258
8914	-0.00106	-0.0011	1.77893e-05	7.35559e-05	2.93824e-05	5.13692e-05	1.14931e-05	5.05697e-05	2.58845e-05	3.34799e-05	3.39796e-06	-0.00115
8919	-0.000955896	-0.00118	4.11041e-05	4.86049e-05	3.55036e-05	1.94019e-05	6.20062e-05	5.0105e-05	6.32063e-05	3.63036e-05	9.90099e-06	-0.00107
8924	-0.000822322	-0.000901001	7.91792e-05	6.46647e-05	3.12312e-05	5.17518e-05	6.17618e-05	4.37437e-05	4.67467e-05	7.81782e-05	5.0951e-05	-0.00123
8928.99	-0.000724355	-0.000834633	2.32953e-05	5.09898e-05	3.46931e-05	5.89882e-05	6.83863e-05	4.81904e-05	3.07938e-05	8.90822e-05	5.68886e-05	-0.00193
8934	-0.000652487	-0.00105	6.91033e-05	4.61354e-05	6.05153e-05	5.84182e-05	0.000105153	7.01019e-05	8.43819e-05	8.30837e-05	9.51668e-05	-0.00237
8939	-0.00073065	-0.00093862	0.000129168	0.000103334	0.000118354	7.85021e-05	7.96035e-05	9.35216e-05	9.74267e-05	5.67738e-05	7.78011e-05	-0.00115
8943.99	-0.000761576	-0.000646965	9.59096e-05	0.000111511	0.000120512	0.000111311	8.47085e-05	9.06091e-05	8.20082e-05	8.34083e-05	7.9708e-05	-0.00104
8949	-0.000632105	-0.000633004	9.25981e-05	0.000111377	5.88353e-05	9.97902e-05	0.000130756	0.000117171	0.000167516	0.000129657	9.06003e-05	-0.000968035
8954	-0.000438768	-0.000469759	0.000171149	0.000144557	0.000141258	0.000112266	0.000185044	0.000187044	0.000195941	0.000170549	0.00020094	-0.000983605
8959.01	-0.000160487	-0.000242639	0.000239731	0.000191203	0.000301708	0.000135951	0.000204653	0.00016703	0.000173937	0.000175936	0.000230825	-0.00179
8959.5	0.000924774	-0.000195587	7.42227e-05	0.00019659	0.000416249	0.000208626	8.32497e-05	0.000273821	0.000150451	8.12437e-05	-0.000212638	-0.0027
8960	0.00090481	-0.00116	0.000295591	9.71944e-05	1.40281e-05	0.000457916	0.000322645	0.000549098	-4.90982e-05	0.000450902	0.000427856	-0.00097996
8960.5	0.00237	-0.00041984	0.000579158	0.00048998	0.000401804	0.000118236	0.000232465	0.000155311	0.000405812	-8.91784e-05	0.00046994	0.00124
8961	0.00139	0.000344689	0.000108216	0.000206413	0.000180361	-2.30461e-05	0.000140281	0.000204409	0.000646293	0.000182365	6.21242e-05	0.00096493
8961.5	0.000906814	0.000274549	8.51703e-05	8.01603e-06	-0.000112224	0.000367735	0.000112224	0.000475952	0.000402806	0.000622244	0.000266533	0.000355711
8962	0.00116	6.01202e-06	0.000684369	0.000539078	3.50701e-05	0.000619238	0.000263527	0.000452906	0.000318637	0.00058517	0.000241483	0.00101
8962.5	0.000227227	-0.00022022	0.000672673	0.000254254	0.000575576	-4.004e-06	0.000680681	0.000112112	0.000347347	0.000382382	0.000347347	-0.000995996
8963	0.000660661	-0.00047047	0.000235235	0.000142142	0.000662663	0.000263263	0.000297297	0.000246246	0.000326326	0.000298298	0.000381381	-0.00666
8963.5	0.00121	-0.000441884	-7.01403e-05	0.000465932	0.000181363	0.000417836	0.000156313	0.000476954	0.000293587	0.00012024	0.00052505	-0.00869
8964	0.00133	-0.00148	5.10511e-05	0.000405405	0.000274274	0.00013013	0.000506507	0.00016016	0.000331331	0.000236236	0.000611612	-0.00317
8964.5	0.000567568	-0.00149	0.000771772	0.000469469	0.000530531	0.00038038	0.000382382	0.000521522	0.000261261	0.000827828	0.000299299	-0.00158
8965	0.000378378	0.00121	0.000991992	0.000524525	0.000281281	0.000339339	0.00025025	0.000946947	0.000313313	0.000324324	0.000344344	-0.00217
8965.5	0.000318318	0.00201	0.000206206	0.000142142	0.00036036	0.000531532	0.000336336	0.000286286	0.000543544	0.000404404	0.00043043	-5.30531e-05
8966	0.000297297	0.00214	0.000204204	0.00031031	0.00072973	0.000462462	0.000746747	0.000489489	0.000187187	0.000706707	0.000417417	-0.00406
8966.5	0.000537538	0.00119	0.000591592	0.000586587	0.000334334	0.000254254	0.000804805	0.000545546	0.000103103	0.000730731	0.000332332	-0.00771
8966.99	-0.00214	-0.000368368	0.000434434	0.00055956	0.000526527	0.000554555	0.000355355	0.000149149	0.000664665	0.000186186	0.000695696	-0.00983
8967.49	-0.000336	-0.000426	0.000703	0.000971	0.000816	0.000558	0.000446	0.000945	0.000724	0.000354	0.000622	-0.00803
8967.99	-0.000222	0.000794	0.000696	0.000674	0.000631	0.000424	0.000791	0.00104	0.000677	0.00117	0.000491	-0.000725
8968.49	-0.00202	0.00112	0.000555	0.000608	0.000818	0.00065	0.000968	0.000377	0.000873	0.000884	0.000876	0.00054
8968.99	0.000195	0.00108	0.000572	0.000532	0.00067	0.000653	0.000493	0.000734	0.00103	0.000725	0.000955	0.00133
8969.49	0.00141	0.00159	0.000787	0.000917	0.000711	0.00065	0.000843	0.00118	0.000937	0.000837	0.000815	-0.00155
8969.99	0.00104	0.00247	0.000714	0.00125	0.0011	0.00103	0.00135	0.00103	0.000581	0.00102	0.0009	-0.00372
8970.49	0.00012	0.00293	0.000979	0.000878	0.00105	0.00111	0.000758	0.00134	0.00136	0.000905	0.00102	-0.00041
8970.99	0.000953	0.00249	0.000822	0.000664	0.000895	0.000958	0.00112	0.00112	0.00118	0.00115	0.000971	-0.000479
8971.49	0.00323	0.0023	0.000986	0.000859	0.0012	0.00106	0.00135	0.00118	0.000738	0.00186	0.00134	0.00033
8971.99	0.00595	0.00307	0.00168	0.00187	0.00119	0.00125	0.00104	0.00174	0.00178	0.00177	0.00184	0.00162
8972.5	0.00372	0.00506	0.00181	0.00157	0.00151	0.00169	0.0018	0.00144	0.00189	0.00144	0.00156	0.00164
8973	0.00334	0.00601	0.00109	0.00147	0.0021	0.00167	0.00227	0.00203	0.00163	0.00168	0.00159	0.00455
8973.5	0.00459	0.00548	0.00141	0.00162	0.00218	0.00136	0.002	0.00232	0.00215	0.00215	0.00223	0.00732
8974	0.0035	0.00499	0.00254	0.00181	0.00219	0.00219	0.00271	0.0025	0.00274	0.00277	0.00288	0.00902
8974.5	0.0034	0.00667	0.00212	0.00253	0.00324	0.00259	0.00355	0.00313	0.0032	0.00358	0.00318	0.01027
8975	0.00512	0.01187	0.00238	0.00311	0.00426	0.00348	0.00358	0.00363	0.00421	0.00384	0.00355	0.01233
8975.5	0.00753	0.01647	0.00344	0.00384	0.00472	0.00464	0.00436	0.00487	0.0048	0.00471	0.00513	0.01258
8976	0.01233	0.01923	0.00396	0.0044	0.00598	0.00522	0.00638	0.00653	0.00654	0.00675	0.00693	0.01862
8976.5	0.01945	0.02157	0.00552	0.00579	0.00833	0.00714	0.00835	0.00908	0.00877	0.00902	0.00883	0.02684
8977	0.02455	0.02778	0.0074	0.00822	0.0123	0.01073	0.01152	0.01268	0.01265	0.01243	0.01237	0.03788
8977.5	0.03023	0.03931	0.00972	0.01176	0.01866	0.01589	0.01803	0.01969	0.0196	0.01929	0.01923	0.07064
8978	0.02625	0.05418	0.01388	0.01717	0.03031	0.0262	0.02995	0.03317	0.03259	0.03269	0.03185	0.12923
8978.5	0.01166	0.08076	0.01985	0.02708	0.05148	0.04447	0.05031	0.05596	0.05523	0.055	0.05414	0.21812
8979	0.01034	0.12972	0.0297	0.04185	0.07869	0.06761	0.07624	0.08546	0.08338	0.08415	0.08216	0.32123
8979.5	0.02468	0.21783	0.04236	0.05556	0.09129	0.07926	0.08945	0.09768	0.09609	0.09789	0.09507	0.35923
8980.01	0.04401	0.36484	0.05844	0.06723	0.07477	0.06558	0.07729	0.07943	0.07809	0.07963	0.07806	0.28351
8980.51	0.06356	0.55762	0.0783	0.07994	0.04634	0.04236	0.05459	0.04959	0.04699	0.0479	0.04712	0.16514
8981.01	0.08109	0.66425	0.08898	0.08457	0.02348	0.02336	0.03605	0.02619	0.02266	0.02217	0.02238	0.06959
8981.51	0.10057	0.47784	0.06963	0.06438	0.00708	0.00907	0.01959	0.00929	0.00727	0.00588	0.00656	0.00284
8981.99	0.13166	0.07451	0.02689	0.02252	-0.00366	-0.00112	0.00174	-0.00372	-0.00442	-0.0042	-0.0045	-0.03656
8982.49	0.1872	-0.19811	-0.0045	-0.00841	-0.00842	-0.00623	-0.00853	-0.0095	-0.00973	-0.00901	-0.00918	-0.04105
8983	0.27163	-0.24848	-0.01057	-0.01478	-0.00624	-0.0045	-0.00781	-0.00761	-0.0071	-0.00708	-0.0069	-0.02581
8983.5	0.37321	-0.16453	0.00252	-0.0035	0.0013	0.00137	0.00029013	0.00161	0.0016	0.00194	0.000345962	0.00703
8984	0.45724	-0.04891	0.02127	0.01448	0.01151	0.00996	0.01272	0.0126	0.01268	0.0129	0.01122	0.05338
8984.5	0.46097	0.04784	0.03596	0.02887	0.01977	0.01759	0.02257	0.02091	0.02067	0.01996	0.01999	0.07814
8985	0.35584	0.10865	0.04217	0.03477	0.01977	0.01937	0.02618	0.02516	0.02275	0.02288	0.02215	0.08046
8985.5	0.1964	0.13659	0.04181	0.03824	0.01877	0.01851	0.02596	0.02344	0.02205	0.02145	0.02006	0.07593
8986	0.06122	0.14075	0.03567	0.03617	0.01818	0.01672	0.02387	0.02151	0.01981	0.01891	0.01841	0.072
8986.51	-0.00679	0.13456	0.02637	0.02864	0.01728	0.01535	0.022	0.02129	0.01695	0.01915	0.019	0.0789
8987.01	-0.00234	0.1329	0.01757	0.0227	0.01949	0.01686	0.0217	0.02154	0.01859	0.02075	0.02109	0.09156
8987.49	0.06099	0.14107	0.01338	0.01602	0.02153	0.01912	0.02194	0.02402	0.02337	0.02356	0.0234	0.10665
8987.99	0.16023	0.15028	0.01517	0.01533	0.02459	0.02005	0.02406	0.02771	0.02686	0.02777	0.02663	0.11927
8988.5	0.26984	0.15204	0.02065	0.01935	0.02832	0.02223	0.02842	0.03079	0.03028	0.03145	0.03068	0.13654
8989	0.34691	0.14862	0.02823	0.02486	0.03092	0.0261	0.0327	0.03297	0.03354	0.0338	0.03391	0.15989
8989.5	0.38618	0.15344	0.03436	0.0313	0.03301	0.02876	0.03626	0.03689	0.03602	0.03688	0.03624	0.17574
8990	0.41066	0.17311	0.0392	0.03709	0.03382	0.02927	0.0379	0.04074	0.03714	0.03956	0.03664	0.18226
8990.5	0.44889	0.20235	0.04454	0.04214	0.03421	0.02943	0.03746	0.03927	0.03633	0.03852	0.03594	0.18248
8991.01	0.49796	0.22569	0.051	0.04536	0.03295	0.02839	0.03738	0.03628	0.03593	0.03545	0.03525	0.17125
8991.51	0.50437	0.24452	0.05198	0.04533	0.02942	0.02527	0.03328	0.03297	0.03209	0.0327	0.03187	0.15461
8991.99	0.43544	0.25055	0.0462	0.0419	0.02384	0.02083	0.02839	0.02944	0.02655	0.02747	0.02624	0.1427
8992.5	0.32315	0.2156	0.04048	0.03713	0.01917	0.01666	0.02481	0.02637	0.02326	0.02251	0.02258	0.11638
8993	0.23353	0.1555	0.03405	0.02996	0.01513	0.01303	0.01961	0.01952	0.01686	0.01721	0.01713	0.069
8993.5	0.19762	0.103	0.02699	0.02091	0.00885	0.00813	0.01263	0.01105	0.00941	0.00962	0.00862	0.01973
8994	0.19031	0.07018	0.02216	0.01383	0.00176	0.00181	0.00545	0.00343	0.00261	0.00238	0.00162	-0.01712
8994.51	0.184	0.05681	0.01734	0.01084	-0.00386	-0.00275	-0.00159	-0.00269	-0.00349	-0.00365	-0.00341	-0.04087
8995.01	0.19383	0.04632	0.01176	0.0073	-0.00698	-0.00547	-0.02213	-0.00544	-0.0072	-0.00755	-0.00746	-0.06284
8995.49	0.21683	0.02853	0.00783	0.00109	-0.00869	-0.00751	-0.02334	-0.0069	-0.00949	-0.00969	-0.01001	-0.07372
8996	0.23614	-0.0022	0.00663	-0.00286	-0.00935	-0.00752	-0.00879	-0.01144	-0.00942	-0.01106	-0.00992	-0.07139
8996.5	0.23512	-0.04733	0.00422	-0.00562	-0.00904	-0.00736	-0.00833	-0.01215	-0.00912	-0.01112	-0.0102	-0.06931
8997	0.1725	-0.09122	-0.000526839	-0.00816	-0.00768	-0.00737	-0.00842	-0.00993	-0.01003	-0.00987	-0.00948	-0.06242
8997.5	0.06508	-0.11832	-0.00582	-0.00851	-0.00611	-0.00584	-0.00641	-0.00767	-0.00823	-0.00858	-0.00672	-0.05355
8998.01	-0.03092	-0.12371	-0.00903	-0.00911	-0.00398	-0.00342	-0.00354	-0.00464	-0.004	-0.00612	-0.00514	-0.03504
8998.49	-0.09467	-0.11701	-0.01035	-0.00947	-0.00148	-0.00148	-0.00143	-0.00247	-0.00113	-0.00235	-0.00247	-0.00955
8999	-0.10396	-0.1056	-0.01114	-0.00802	0.00127	0.0012	0.00237	0.00176	0.0012	0.00101	0.00113	0.0132
8999.5	-0.10935	-0.09739	-0.01018	-0.00582	0.00461	0.0046	0.00587	0.00528	0.00565	0.00505	0.00487	0.03747
9000	-0.12727	-0.08973	-0.00901	-0.0026	0.00706	0.00754	0.00824	0.00871	0.00956	0.00885	0.0088	0.05496
9000.51	-0.14816	-0.08207	-0.0083	-0.00097716	0.00999	0.00921	0.01	0.0121	0.01182	0.0116	0.0114	0.07352
9001.01	-0.19299	-0.07335	-0.00808	-0.00133	0.01398	0.01167	0.01082	0.0132	0.01323	0.01308	0.01314	0.07263
9001.49	-0.22043	-0.06279	-0.00664	0.000308704	0.0158	0.01295	0.01313	0.01433	0.01531	0.01538	0.01498	0.06507
9002	-0.21897	-0.04494	-0.00573	0.00225	0.01137	0.00999	0.01251	0.01292	0.01434	0.01414	0.01303	0.06669
9002.5	-0.1989	-0.021	-0.00909	-0.00118	0.0063	0.00596	0.00666	0.007	0.00811	0.00732	0.00722	0.04213
9003	-0.17112	-0.00436	-0.00962	-0.00359	0.00238	0.00149	0.00121	0.00174	0.00235	0.00257	0.00214	0.0015
9003.51	-0.1409	0.01018	-0.00645	-0.00177	-0.00242	-0.00213	-0.002	-0.00236	-0.00247	-0.00227	-0.00216	-0.02797
9003.99	-0.11738	0.01997	-0.00548	-0.00155	-0.006	-0.00492	-0.00557	-0.00746	-0.00696	-0.00703	-0.00627	-0.05281
9004.5	-0.1078	0.02172	-0.00311	-0.00274	-0.0083	-0.00749	-0.00741	-0.01045	-0.01068	-0.00968	-0.00988	-0.06916
9005	-0.10128	0.02478	-0.00193	-0.00395	-0.00929	-0.00911	-0.00797	-0.01108	-0.01222	-0.01153	-0.01037	-0.06996
9005.5	-0.09622	0.02735	-0.00332	-0.00576	-0.01181	-0.00918	-0.00859	-0.01006	-0.01128	-0.01138	-0.01044	-0.06543
9006.01	-0.09023	0.02584	-0.00437	-0.005	-0.01198	-0.00797	-0.00847	-0.00962	-0.01068	-0.01107	-0.01119	-0.05891
9006.49	-0.07632	0.02439	-0.00468	-0.00308	-0.00889	-0.00642	-0.00755	-0.00975	-0.00939	-0.0096	-0.00923	-0.05103
9007	-0.05681	0.02464	-0.00439	-0.00358	-0.00781	-0.0058	-0.00605	-0.00793	-0.00829	-0.00788	-0.00813	-0.04136
9007.5	-0.03503	0.02838	-0.00347	-0.00238	-0.00669	-0.00548	-0.00639	-0.00739	-0.00706	-0.00753	-0.00758	-0.03836
9008.01	-0.01542	0.03418	-0.0027	-0.00159	-0.00494	-0.00497	-0.00608	-0.0082	-0.00743	-0.00755	-0.00731	-0.04031
9008.49	0.00182	0.0383	-0.00188	-0.00372	-0.00605	-0.00558	-0.00579	-0.00802	-0.00782	-0.00702	-0.00716	-0.04162
9009	0.01616	0.03951	-0.00179	-0.00427	-0.0072	-0.00784	-0.00728	-0.00794	-0.00725	-0.00666	-0.00677	-0.04125
9009.5	0.02139	0.03305	-0.00206	-0.00221	-0.00555	-0.00704	-0.00733	-0.00689	-0.00663	-0.00696	-0.00608	-0.03614
9010.01	0.02495	0.0207	-0.00118	-0.00207	-0.00462	-0.00455	-0.00591	-0.00554	-0.00556	-0.00613	-0.00515	-0.02964
9010.49	0.01775	0.0101	-0.00079899	-0.00237	-0.0043	-0.004	-0.00433	-0.00396	-0.00379	-0.00391	-0.00421	-0.02227
9011	0.00809	0.00155	-0.000113974	-0.00274	-0.00234	-0.00238	-0.00274	-0.00233	-0.00225	-0.00225	-0.00202	-0.01278
9011.5	0.00906	-0.00692	-0.000850347	-0.00216	-0.00125	-0.000811695	-0.00157	-0.0034	-0.00143	-0.000995045	-0.000686819	-0.00531
9012	0.00155	-0.01141	-0.00202	-0.00449	-0.00037336	-0.000165489	0.00115	-0.00271	0.000612513	0.000655903	-0.00019778	0.000695257
9012.49	-0.00838	-0.01234	-0.00247	-0.00632	0.00115	0.000265389	0.000766902	0.000288597	0.00288	0.00144	0.00106	0.00348
9013	-0.0133	-0.01124	-0.00202	-0.0036	0.00201	0.00119	0.000534653	0.00171	0.00353	0.00278	0.00173	0.00393
9013.5	-0.01617	-0.00625	-0.000733663	-0.00325	0.00315	0.00241	0.00331	0.00353	0.00348	0.00408	0.00237	0.00716
9014.01	-0.01469	0.00161	-0.0028	-0.00323	0.0019	0.00127	0.000986869	0.00192	0.00195	0.00237	0.00223	0.01739
9014.49	-0.00821	9.78809e-05	-0.00428	-0.00361	0.00106	-0.000608476	-0.00111	7.3663e-05	0.000402624	0.000853683	0.00111	0.03214
9015	-0.00795	-0.01079	-0.00241	-0.00182	0.00259	0.000986152	0.00153	0.00415	0.00343	0.00333	0.00312	0.02721
9015.5	-0.02267	-0.01944	-0.00186	0.00113	0.00398	0.00395	0.00459	0.00614	0.00557	0.00513	0.00559	0.01222
9016.01	-0.02927	-0.0283	-0.00252	0.000512614	0.00573	0.0047	0.00526	0.00516	0.00539	0.00497	0.00565	0.00862
9016.49	-0.02493	-0.03834	-0.00209	0.00080222	0.00596	0.00366	0.00574	0.00579	0.0064	0.00586	0.0057	0.02182
9017	-0.02701	-0.04538	-0.00119	0.000350148	0.00618	0.00422	0.00555	0.00596	0.00672	0.00624	0.00559	0.03276
9017.5	-0.03355	-0.0505	-0.00179	-0.00119	0.0069	0.00526	0.00474	0.00636	0.00774	0.00621	0.00664	0.03262
9018.01	-0.03864	-0.05178	-0.0032	0.000193744	0.00548	0.00488	0.00536	0.00618	0.00883	0.00753	0.0079	0.03213
9018.5	-0.0436	-0.04829	-0.00384	0.000847782	0.00557	0.0048	0.0067	0.00654	0.00825	0.00723	0.00632	0.03213
9019	-0.05694	-0.03875	-0.00336	0.000198932	0.00618	0.00481	0.00598	0.00688	0.00746	0.00641	0.00601	0.02985
9019.99	-0.06568	-0.02907	-0.00291	0.000178144	0.00576	0.00473	0.00546	0.00651	0.00677	0.00652	0.00649	0.02718
9021	-0.06742	-0.02178	-0.00254	0.000823353	0.00528	0.00451	0.00621	0.00627	0.00596	0.00646	0.00622	0.02602
9022	-0.05994	-0.01951	-0.00208	0.00146	0.00492	0.00423	0.00565	0.00612	0.00586	0.00586	0.00547	0.026
9023.01	-0.04804	-0.01666	-0.00203	0.00148	0.00431	0.00369	0.0043	0.00568	0.00516	0.00481	0.00461	0.02601
9024	-0.03882	-0.01429	-0.00158	0.00183	0.00382	0.00319	0.0035	0.00465	0.00328	0.00441	0.00421	0.01729
9025	-0.02872	-0.01123	-0.00106	0.00153	0.00254	0.00186	0.00213	0.00229	0.00244	0.00323	0.00227	0.00549
9026.01	-0.01832	-0.00742	-0.00138	-0.000433483	-0.000593423	-0.00012008	0.000189836	-0.000506228	0.000467862	0.000343298	-0.000101146	-0.00613
9027	-0.00878	-0.00605	-0.000629089	-0.0015	-0.00289	-0.00156	-0.00218	-0.00232	-0.00273	-0.00261	-0.0024	-0.02291
9028	0.00608	-0.00461	-0.000608869	-0.000964624	-0.00398	-0.00318	-0.00372	-0.00397	-0.005	-0.00463	-0.00443	-0.03193
9029.01	0.02022	-0.00136	-0.000423307	-0.00097261	-0.00482	-0.00442	-0.00446	-0.00569	-0.00586	-0.00563	-0.00525	-0.03702
9030	0.03097	0.00183	0.000959276	-0.000688788	-0.00664	-0.0047	-0.00501	-0.00615	-0.00595	-0.00614	-0.00558	-0.03949
9031	0.03929	0.0058	0.00159	-0.000502765	-0.00675	-0.00442	-0.00554	-0.00569	-0.00594	-0.00626	-0.0057	-0.03579
9031.99	0.04466	0.0106	0.00227	-0.000266799	-0.00501	-0.00382	-0.00481	-0.00519	-0.0053	-0.00553	-0.00528	-0.03148
9033.01	0.04606	0.01353	0.00306	0.000653234	-0.00365	-0.00282	-0.00193	-0.00342	-0.00405	-0.00427	-0.0043	-0.02563
9034	0.04655	0.0179	0.00367	0.000992965	-0.00259	-0.00301	-0.001	-0.00305	-0.00314	-0.00344	-0.00316	-0.01772
9035	0.04881	0.01999	0.00281	0.00084882	-0.00198	-0.00243	-0.00175	-0.00267	-0.00195	-0.00255	-0.00242	-0.00931
9035.99	0.05345	0.01867	0.00339	0.00244	-0.0012	-0.00101	-0.000517156	-0.000861263	-0.000858777	-0.00105	-0.00183	-0.003
9037.01	0.05179	0.01761	0.00385	0.00337	5.96718e-05	-5.71855e-05	0.000690701	0.000206365	0.000139731	-0.000125808	-0.000419692	-0.000880159
9038	0.04862	0.01541	0.00398	0.00311	0.00108	0.00124	0.000987456	0.000703462	-0.000558455	0.000710988	0.000610135	0.00134
9039	0.05032	0.01471	0.00478	0.00365	0.00134	0.00143	0.00216	0.000419468	-0.000957852	0.00118	0.00142	0.00495
9040	0.0505	0.01593	0.00427	0.00405	0.00203	0.00114	0.00275	0.00154	0.000952333	0.00132	0.00209	0.00518
9040.99	0.04441	0.01772	0.00398	0.00353	0.00203	0.00164	0.0019	0.0022	0.00205	0.00145	0.00198	0.00545
9041.99	0.03322	0.01926	0.00351	0.00287	0.00098311	0.00141	0.00126	0.00063388	0.00183	0.00121	0.00158	0.00257
9043.01	0.02753	0.01992	0.00265	0.00292	0.000548659	0.000253227	0.00131	0.000121152	0.00102	0.000256207	0.00109	-0.00353
9044	0.02615	0.01781	0.00239	0.00221	0.000291729	-2.70677e-05	0.000574436	0.000299248	0.000397995	-0.000392982	0.000505764	-0.00635
9045	0.02369	0.01287	0.00228	0.00185	-0.000209524	5.21303e-05	-7.56892e-05	0.000104762	-0.000231579	-6.96742e-05	-3.15789e-05	-0.00549
9046	0.02116	0.00738	0.0022	0.00215	-0.000229459	0.000607214	0.000828156	0.000283567	5.91182e-05	0.00039479	0.000296593	-0.00112
9047	0.01984	0.000853781	0.00188	0.00168	0.000663996	0.0008668	0.00145	0.00151	0.00128	0.00124	0.00112	0.00398
9048	0.01721	-0.00582	0.0013	0.00119	0.00185	0.0012	0.00238	0.00251	0.00227	0.00182	0.00171	0.00645
9049	0.01163	-0.0107	0.00145	0.00102	0.00183	0.00166	0.00281	0.00215	0.00263	0.0017	0.00211	0.00595
9049.99	0.00414	-0.01348	0.000597598	0.000695696	0.00154	0.00129	0.00244	0.00176	0.00193	0.00173	0.00226	0.00519
9050.99	-0.00231	-0.01325	3.65365e-05	5.75576e-05	0.00176	0.0012	0.00183	0.00191	0.00126	0.00103	0.00183	0.00123
9051.99	-0.00872	-0.01025	0.000797399	-2.15108e-05	0.00142	0.00101	0.00101	0.00115	0.00163	0.000912456	0.00109	-0.00249
9052.99	-0.01559	-0.00731	0.00022061	0.000936468	0.000633817	0.000250125	0.000886443	-1.2006e-05	0.00108	0.000906953	0.000861931	-0.0039
9053.99	-0.01833	-0.00408	0.000103052	0.000284142	0.000406203	0.00022011	0.00103	0.000481241	0.000864432	0.000466233	0.000943972	-0.00195
9054.99	-0.01836	-0.00154	0.000778	-8.7e-05	0.000658	0.0008475	0.00153	0.00119	0.00124	0.0005235	0.0007955	0.0008795
9055.99	-0.02191	-0.00121	0.000143928	0.000398801	0.000988506	0.00116	0.00189	0.00129	0.00128	0.00112	0.00126	0.00495
9056.99	-0.02104	-0.00143	7.5962e-05	0.000571214	0.00201	0.00126	0.00196	0.0019	0.00155	0.00237	0.00234	0.00815
9057.99	-0.02107	-0.00268	0.000848076	0.00108	0.00277	0.00182	0.0028	0.00314	0.00253	0.00288	0.00274	0.00935
9058.99	-0.02064	-0.00371	0.000381119	0.000558442	0.00219	0.00197	0.00303	0.0031	0.0032	0.00254	0.00269	0.01177
9059.99	-0.01747	-0.00332	-0.00117	9.64036e-05	0.00169	0.00156	0.00178	0.00148	0.00207	0.00199	0.00215	0.01105
9061	-0.01798	-0.00411	-0.000946081	0.000479281	0.00161	0.00155	0.00166	0.00137	0.00112	0.0018	0.00148	0.00759
9062	-0.01683	-0.00525	-0.000651523	-0.000123814	0.00144	0.00116	0.00137	0.00184	0.000636545	0.00197	0.00158	0.00562
9063	-0.01596	-0.00385	-0.000879181	-0.000370944	0.00126	0.00118	0.000952072	0.00165	0.000597104	0.00218	0.00134	0.00644
9064	-0.01543	-0.000816866	-0.000389721	0.000482535	0.00125	0.00119	0.00147	0.00132	0.00174	0.00183	0.00109	0.00629
9065	-0.01425	0.00157	-0.000457357	0.000127681	0.0015	-0.000240898	0.00161	0.00113	0.00242	0.00175	0.00178	0.00529
9066	-0.01136	0.0032	-0.000573566	-0.00378	0.00155	-5.08728e-05	0.00113	0.00183	0.00188	0.00177	0.00232	0.00665
9067.01	-0.00986	0.00352	-9.26485e-05	-0.00273	0.00134	0.00148	0.00176	0.00217	0.0021	0.00145	0.00207	0.00967
9067.99	-0.01126	0.00356	-0.000441872	0.00113	0.00143	0.00168	0.00219	0.00243	0.00216	0.00205	0.0016	0.01087
9068.99	-0.0118	0.00438	-0.000311565	0.000817547	0.00199	0.00141	0.0019	0.00244	0.00141	0.00275	0.00215	0.01053
9070	-0.01017	0.00501	0.000294616	0.000663011	0.000931206	0.00143	0.00217	0.00218	0.00175	0.00246	0.00207	0.00812
9071	-0.01037	0.00509	-0.000491779	0.000468361	-4.53413e-05	0.000993024	0.00175	0.00171	0.00183	0.00135	0.0013	0.0055
9072	-0.00928	0.00405	-0.00101	0.000441733	7.96813e-06	-2.04183e-05	0.00123	0.00109	0.00136	0.00112	0.000926295	0.00217
9073.01	-0.00899	0.0029	-0.00156	7.2901e-05	-0.000593766	-0.000316239	-0.000100553	-0.000277024	0.000277024	0.000632981	-0.00016541	-0.00259
9073.99	-0.00908	0.00235	-0.000969331	-0.000855706	-0.000617396	-0.000502765	-0.00087632	-0.00154	-0.000702363	-0.00101	-0.00132	-0.00749
9075	-0.0074	0.00155	-0.000529119	-0.00154	-0.00145	-0.00144	-0.00194	-0.00129	-0.00164	-0.00175	-0.00229	-0.01184
9076	-0.00599	0.00141	-0.000867662	-0.00141	-0.00247	-0.0021	-0.00305	-0.00139	-0.00259	-0.00241	-0.00242	-0.01562
9077.01	-0.00551	0.00181	-0.000624623	-0.00176	-0.00267	-0.00261	-0.00342	-0.00271	-0.00288	-0.00277	-0.00255	-0.02006
9077.99	-0.00687	0.00158	-0.00129	-0.00233	-0.00276	-0.00316	-0.00328	-0.00395	-0.0029	-0.00336	-0.00353	-0.02154
9079	-0.00521	0.000589756	-0.00173	-0.00211	-0.00274	-0.00271	-0.00265	-0.00442	-0.00298	-0.00347	-0.00383	-0.01935
9080	-0.00294	0.000491551	-0.0018	-0.00169	-0.00267	-0.00197	-0.00284	-0.00388	-0.00323	-0.00301	-0.00338	-0.0181
9081.01	-0.00295	0.000177209	-0.00148	-0.00161	-0.00231	-0.00173	-0.00313	-0.00328	-0.003	-0.00293	-0.00297	-0.01781
9082	-0.00291	-0.0011	-0.000698795	-0.000850402	-0.00224	-0.00214	-0.00292	-0.00324	-0.00275	-0.00245	-0.00298	-0.01728
9083	-0.00384	-0.00204	-0.000902633	-0.000476403	-0.00249	-0.00208	-0.00284	-0.00319	-0.00257	-0.0025	-0.00298	-0.01714
9084.01	-0.00518	-0.00361	-0.000396189	-0.000908726	-0.00237	-0.00167	-0.00227	-0.0028	-0.00245	-0.00187	-0.00226	-0.01687
9085	-0.00532	-0.00561	7.87362e-05	-0.00111	-0.00189	-0.00141	-0.00194	-0.00248	-0.0022	-0.00172	-0.00147	-0.01501
9086	-0.00566	-0.00718	0.000305362	-0.000890765	-0.00121	-0.00191	-0.00102	-0.00161	-0.00182	-0.00193	-0.00153	-0.01061
9087.01	-0.00538	-0.00767	-0.00046991	-0.00116	-0.00109	-0.00205	-0.000520562	-0.00146	-0.00147	-0.00148	-0.00186	-0.0068
9088	-0.00273	-0.00999	-0.000972932	-0.000715288	-0.00134	-0.00127	-0.00126	-0.00212	-0.00352	-0.00152	-0.00147	-0.00322
9089	-0.00113	-0.01231	-0.000972946	-3.60721e-05	-0.00152	-0.00114	-0.000670842	-0.000743487	-0.00325	-0.0011	-0.00101	-0.00416
9089.99	-0.0032	-0.01261	-0.00134	-0.00037525	-0.00119	-0.000965932	-0.0011	-0.000881263	-0.0012	-0.000806112	-0.00103	-0.01201
9091	-0.0036	-0.01257	-0.000919643	-6.25e-05	-0.00107	-0.00125	-0.00173	-0.00151	-0.00204	-0.00156	-0.00111	-0.01612
9092.01	-0.00165	-0.01287	-0.00106	-0.000350025	-0.00209	-0.00188	-0.00159	-0.00135	-0.00232	-0.00236	-0.00211	-0.01811
9093	-0.00252	-0.01238	-0.000697698	-0.00108	-0.00237	-0.00201	-0.0021	-0.00175	-0.00241	-0.00257	-0.00242	-0.01985
9094.01	-0.00496	-0.01121	-0.000510511	-0.00189	-0.00194	-0.00167	-0.00303	-0.00187	-0.00252	-0.00283	-0.00225	-0.01782
9095	-0.00387	-0.01182	-0.000857357	-0.00191	-0.00181	-0.00175	-0.011	-0.00209	-0.00244	-0.00273	-0.00247	-0.01517
9096	-0.000383192	-0.01228	-0.000735868	-0.000673337	-0.00164	-0.00183	-0.01007	-0.00188	-0.00194	-0.00176	-0.00199	-0.01303
9096.99	-0.000649	-0.01222	-0.000494	-0.0005755	-0.00122	-0.000925	-0.00137	-0.00118	-0.00121	-0.00122	-0.00138	-0.00855
9098	-0.00283	-0.01174	-7.45e-05	-0.000536	-0.0003535	-0.000306	-0.000966	-0.0009245	-0.000891	-0.0008195	-0.0004525	-0.0042
9098.99	-0.00138	-0.00884	0.0003135	-0.000323	0.000199	0.000534	-1.75e-05	-0.000436	-0.000431	0.0001155	0.000299	-0.00165
9100	-0.002	-0.00728	0.000176	2.1e-05	0.0007095	0.00197	0.000986	0.0004465	0.0008285	0.0006995	0.0007215	0.00151
9100.99	-0.00194	-0.00692	0.000323838	0.000732634	0.00171	0.00164	0.00123	0.00136	0.00195	0.00125	0.00142	0.00653
9102	-0.002	-0.00478	3.8961e-05	0.00114	0.002	0.00133	0.00193	0.0015	0.00267	0.0019	0.002	0.00996
9103	-0.00272	-0.00326	-0.000108891	0.00142	0.000744755	0.00208	0.00249	0.00252	0.00312	0.00212	0.0024	0.00915
9104.01	-0.0015	-0.00312	0.000484016	0.00104	0.000985015	0.00212	0.00319	0.0034	0.00284	0.00258	0.00282	0.00956
9105	-0.0014	-0.00224	0.000944084	0.000864204	0.00255	0.00243	0.00392	0.00241	0.0032	0.00287	0.00297	0.01203
9106.01	-0.000179142	-0.00106	0.00101	0.00121	0.00282	0.0028	0.00365	0.00302	0.00364	0.00285	0.00272	0.01047
9107	-0.000527218	0.000815524	0.00085131	0.00138	0.00264	0.00259	0.00302	0.00365	0.00281	0.00275	0.00246	0.0103
9107.99	-0.00077994	0.00255	0.000757984	0.000981038	0.00231	0.00224	0.00301	0.00287	0.00195	0.0021	0.00218	0.01118
9109.01	-0.000516966	0.00323	0.00075998	0.00139	0.00096507	0.002	0.00298	0.00228	0.00207	0.00194	0.00195	0.00779
9110	-0.00135	0.00486	0.000657431	0.00252	0.00104	0.00158	0.00172	0.00192	0.00193	0.00206	0.0019	0.00417
9110.99	-0.00185	0.0054	0.000705384	0.00193	0.00184	0.0015	0.00157	0.00191	0.00163	0.00172	0.00175	0.00145
9112	-0.00371	0.00476	0.00138	0.0021	0.00156	0.00111	0.0026	0.00215	0.00173	0.00125	0.00126	0.000415254
9113	-0.00331	0.00537	0.00199	0.00229	0.00133	0.000422748	0.00225	0.00143	0.00187	0.00108	0.00119	0.000591847
9113.99	3.08919e-05	0.00605	0.00103	0.00158	0.00033134	-0.000141006	0.00113	-5.13204e-05	0.00195	0.000987045	0.000711011	0.000406577
9115	-0.00126	0.00542	0.000247135	0.00171	0.000164923	-0.000370204	0.000685102	0.00026856	0.00186	0.000576981	0.000115595	-0.000650224
9116	-0.000900402	0.00366	0.000434608	0.00149	0.000399899	-6.33803e-05	0.000665493	0.000579477	0.00112	0.000140342	0.000200201	-0.00272
9116.99	0.00204	0.0026	0.000521414	0.000906873	-4.98008e-06	0.000362052	0.000671315	6.67331e-05	0.000407371	0.000223606	0.000173805	-0.00396
9118.01	0.00262	0.00212	0.000886511	-0.00193	0.000444002	0.000758586	0.0013	5.72424e-05	0.00054455	0.000496765	0.000293678	-0.00204
9119	0.00419	0.00112	0.000841206	-0.00194	0.00127	0.000771859	0.00188	6.38191e-05	0.000982412	0.000835678	0.000680402	0.000364322
9120	0.00384	0.00127	0.000751759	0.000530653	0.00105	0.000699497	0.00202	0.000707035	0.000807035	0.00154	0.00104	0.00353
9120.99	0.00475	0.00104	0.00122	0.000351244	0.00146	0.00111	0.00282	0.00208	0.00089801	0.00223	0.00173	0.00756
9122.01	0.00645	0.000299005	0.00146	6.41791e-05	0.00212	0.00195	0.00311	0.00294	0.00158	0.00233	0.00247	0.01043
9123	0.00664	-0.000710196	0.00149	0.000603214	0.00259	0.00252	0.00311	0.00309	0.00228	0.00292	0.0025	0.01378
9124	0.00849	-0.00121	0.00198	0.000711847	0.00291	0.00237	0.00377	0.00357	0.00299	0.00309	0.00271	0.01604
9124.99	0.00944	-0.000434394	0.00224	0.00154	0.00344	0.00253	0.00416	0.00403	0.00293	0.00357	0.00419	0.02015
9126.01	0.00953	-0.000250497	0.00217	0.00274	0.00393	0.00275	0.00368	0.00305	0.00374	0.00469	0.00456	0.02082
9127	0.00928	0.00037431	0.00196	0.0024	0.00334	0.00247	0.00295	0.00234	0.00441	0.00392	0.00375	0.01773
9128	0.00838	0.000664325	0.00226	0.0019	0.00284	0.0026	0.0028	0.00289	0.00422	0.00334	0.00336	0.0141
9129	0.00696	-0.000355065	0.00186	0.0015	0.0013	0.00176	0.00245	0.00244	0.00206	0.00252	0.00231	0.00932
9130.99	0.00573	-0.000566584	0.00103	0.000960848	0.000403491	0.000404239	0.00176	0.00166	0.000928928	0.00137	0.00121	0.0036
9133.01	0.00334	9.02518e-05	0.000693094	0.00025106	8.77587e-05	-0.000350785	0.000750686	0.000486163	0.000547744	0.000326103	0.000230366	-0.0035
9135	0.00103	0.00111	0.000375157	-8.1142e-05	-0.000524668	-0.000775858	-0.000238668	-0.000655647	-0.000223641	-0.00063436	-0.000381668	-0.00704
9137	-0.000458688	0.00142	-0.000465699	-0.000262894	-0.00129	-0.000939659	-0.000790936	-0.0016	-0.00094642	-0.00106	-0.000890335	-0.00943
9139	-0.00245	0.00224	-0.00061011	-0.000836336	-0.00147	-0.00104	-0.00168	-0.00216	-0.00187	-0.00129	-0.00145	-0.01042
9141	-0.00254	0.000684421	-0.000749937	-0.00113	-0.00205	-0.00172	-0.00254	-0.00252	-0.00233	-0.00199	-0.00235	-0.01382
9143	-0.00156	-0.00138	-0.00063225	-0.00139	-0.00285	-0.00205	-0.00286	-0.0029	-0.00282	-0.0026	-0.00312	-0.0177
9145	-0.00179	-0.00209	-0.000372564	-0.00201	-0.00286	-0.00249	-0.00337	-0.00329	-0.00306	-0.00299	-0.00331	-0.01887
9147	-0.00269	-0.00374	-0.00118	-0.00217	-0.00312	-0.0027	-0.0035	-0.00374	-0.00318	-0.00345	-0.00332	-0.01989
9149	-0.00383	-0.00404	-0.00178	-0.00193	-0.00319	-0.00269	-0.0036	-0.00378	-0.00369	-0.00379	-0.0034	-0.02115
9151	-0.00235	-0.00362	-0.00154	-0.00174	-0.00327	-0.00278	-0.00387	-0.00363	-0.00362	-0.00374	-0.00351	-0.0199
9153.01	-0.0056	-0.0054	-0.00116	-0.00159	-0.00262	-0.00207	-0.00303	-0.00357	-0.003	-0.00325	-0.00292	-0.02259
9154.99	-0.00601	-0.00472	-0.00139	-0.00165	-0.00235	-0.00193	-0.00246	-0.00318	-0.00343	-0.00285	-0.0025	-0.01887
9157	-0.00376	-0.00275	-0.00117	-0.00118	-0.00212	-0.00173	-0.00177	-0.00178	-0.00316	-0.00187	-0.00194	-0.00919
9159.01	-0.00638	-0.00316	-0.000636955	-0.000136204	-0.00041312	-0.000655984	-0.000255884	-0.000179269	-0.00102	-0.000454682	-0.000376314	-0.0036
9160.99	-0.00763	-0.00231	-0.00058008	0.000483233	0.000768769	0.000539039	0.000300551	0.000872372	0.000670921	0.000778028	0.000867618	0.00468
9163	-0.00991	-0.00143	-6.27814e-05	0.00109	0.00174	0.00171	-0.00226	0.00191	0.00191	0.0021	0.00193	0.01041
9164.99	-0.00987	-0.00088325	0.00054725	0.00132	0.00246	0.00217	-0.000793	0.00287	0.00284	0.00289	0.00291	0.01373
9167	-0.00935	-0.00106	0.000855322	0.00176	0.00291	0.00239	0.00313	0.0034	0.00305	0.00336	0.00322	0.01418
9168.99	-0.01059	-0.0015	0.000594304	0.00205	0.00297	0.00212	0.00283	0.00321	0.00279	0.00302	0.00268	0.01206
9171	-0.0102	0.000482647	-0.000559301	0.00096804	0.00204	0.00176	0.00175	0.0017	0.00198	0.00221	0.00185	0.01104
9173	-0.00662	-0.000724103	3.78731e-05	0.00103	0.00111	0.00119	0.00146	0.00147	0.00155	0.00179	0.0015	0.00621
9174.99	-0.0035	-0.00227	0.000816164	0.000939636	0.000771265	0.000718883	0.00126	0.00159	0.0013	0.00119	0.00117	0.000506111
9177.01	-0.00198	-0.00109	0.000456495	5.45999e-05	0.000419596	0.000524059	0.000517826	0.000554974	0.000455747	0.000378709	0.000480678	-0.00109
9179	0.000600952	-0.000868737	0.000382515	9.94489e-05	-0.000150802	0.000324649	0.000195892	0.00033492	1.1523e-05	-7.76553e-05	5.96192e-05	-0.00237
9181	0.00356	-0.000993238	7.53819e-05	-4.93363e-05	-0.000181568	-0.000423992	4.75833e-06	6.286e-05	-0.000170548	-0.000225895	-0.000158527	-0.00276
9183	0.00484	-0.00168	-0.000141391	-0.000223974	0.000222973	-0.000513764	0.000236236	-0.000236486	-0.000100601	-0.000134384	-0.000233734	-0.0026
9185	0.0034	-0.00122	-0.000357429	8.47924e-05	0.000185593	5.8029e-05	-0.000117059	-0.000301151	-0.000248374	-0.000126813	-0.000175088	-0.00276
9186.99	0.00275	-0.00192	0.000380095	0.00047887	0.000185796	0.000299325	2.0005e-06	0.000270818	5.02626e-05	0.000250563	7.15179e-05	-0.00254
9188.99	0.00154	-0.00256	0.000701825	0.000282429	4.07398e-05	0.000411397	0.000312422	0.000436141	8.74781e-05	0.000101725	7.12322e-05	-0.00231
9191	-0.000912066	-0.00261	0.000113415	-1.97352e-05	-6.2703e-05	8.69348e-05	7.0697e-05	5.22108e-05	-0.000183612	-0.000401699	-0.000118161	-0.00338
9193	-0.00217	-0.00265	5.74282e-05	-0.000230961	3.82022e-05	-2.67166e-05	0.000107615	-0.000119601	0.000102372	0.000127341	-8.98876e-05	-0.00394
9195	-0.00329	-0.00235	6.11583e-05	-0.000261857	-5.81628e-05	-7.73839e-06	0.000257863	0.000173989	0.000169995	0.000297803	9.5357e-05	-0.00297
9197	-0.00402	-0.00246	9.40619e-05	0.000196108	0.000417166	0.000424401	0.000553892	0.000648703	0.000446856	0.000335579	0.000390719	-0.000852794
9199.01	-0.00405	-0.00269	0.000267168	0.000768421	0.00093183	0.000879198	0.0011	0.001	0.000860902	0.00075188	0.000785965	0.0024
9200.99	-0.00392	-0.00281	0.000585317	0.000944375	0.00137	0.00119	0.00171	0.00162	0.00161	0.00122	0.00145	0.0064
9203	-0.00399	-0.00326	0.0009858	0.00116	0.00164	0.00142	0.00201	0.0019	0.00215	0.00185	0.002	0.00856
9205.01	-0.00403	-0.00333	0.000675845	0.00090413	0.00152	0.00129	0.00192	0.00155	0.00172	0.00221	0.00179	0.00832
9206.99	-0.00459	-0.00299	-2.02703e-05	0.00049024	0.00125	0.00108	0.00174	0.00118	0.00122	0.00147	0.00135	0.00603
9209	-0.00446	-0.00297	0.000306327	-0.00127	0.000515879	0.000684671	0.00173	0.000866467	0.00104	0.000541635	0.000872718	0.00145
9210.99	-0.00254	-0.00285	0.000386903	-0.00192	0.000164959	0.000170707	0.000908023	-0.000122969	0.000677581	0.000178705	0.000274931	-0.00198
9213	-0.0012	-0.00304	7.996e-05	-0.000666167	-5.54723e-05	2.82359e-05	5.62219e-05	-0.000626187	-3.74813e-06	-0.000201149	-4.14793e-05	-0.00379
9215	0.00011988	-0.00325	0.000238511	-0.000128372	-0.000466533	-9.09091e-05	2.92208e-05	-0.000483267	-0.000483516	-0.000355395	-0.000261239	-0.00462
9217.01	0.00273	-0.00294	0.000338492	1.27309e-05	-0.000582626	-0.000234898	-2.49626e-07	-0.000650774	-0.000677234	-0.000300799	-0.000556665	-0.00501
9219	0.00348	-0.00269	0.000149987	-8.75345e-05	-0.000782292	-0.000612741	-0.000368447	-0.00103	-0.000808628	-0.00062453	-0.00107	-0.0073
9221	0.00287	-0.00226	3.40938e-05	4.53748e-05	-0.00107	-0.000972173	-0.000427175	-0.00134	-0.00119	-0.00136	-0.00115	-0.00965
9222.99	0.00277	-0.00186	-0.000151085	-0.000287709	-0.00135	-0.00102	-0.000922962	-0.00134	-0.00146	-0.00161	-0.00142	-0.01096
9225.01	0.00218	-0.00192	-0.000274857	-0.001	-0.00167	-0.00123	-0.00164	-0.00128	-0.00195	-0.00159	-0.00184	-0.01092
9227	0.000439159	-0.00169	0.000177266	-0.00103	-0.0016	-0.00126	-0.00147	-0.00155	-0.002	-0.00161	-0.00158	-0.01118
9229	-0.0024	-0.00174	-0.000150751	-0.000723924	-0.00144	-0.00104	-0.00111	-0.00164	-0.0016	-0.00142	-0.00151	-0.01049
9232	-0.00457	-0.00152	-0.000695565	-0.000889963	-0.00134	-0.000947482	-0.000941814	-0.0014	-0.00142	-0.00133	-0.00134	-0.00803
9235	-0.0053	-0.00097934	-0.000198101	-0.000538321	-0.000923692	-0.000661779	-0.000671609	-0.000925192	-0.000740586	-0.00108	-0.000970343	-0.00596
9238	-0.00431	-0.000706793	0.000391275	1.4319e-05	-0.000527639	-0.000208458	-0.000118382	-0.000394106	-0.000301532	-0.000436896	-0.000443723	-0.00353
9241	-0.00328	-0.000670284	0.00041202	0.000273122	-0.000576294	0.000102337	0.000157596	0.000113356	8.68114e-05	0.000179466	0.000152588	-0.000341402
9243.99	-0.0016	-0.00092042	0.000213547	0.000308809	-0.000156323	0.000340841	0.000169169	0.000384885	0.000405572	0.000409409	0.000376877	0.000707374
9247	-0.000757893	-0.00117	-0.000162512	0.00034995	0.000440013	0.000360585	0.000537886	0.000374045	0.000273845	0.000351944	0.00045663	0.000195746
9250.01	-0.000412862	-0.00131	-0.000456848	0.000319893	0.000417028	0.000242086	0.000541986	0.000329557	0.000354215	0.000247751	0.000323725	-0.000294902
9253	-0.000188638	-0.00121	-0.000618212	0.000429073	0.000347201	0.000250292	0.000340685	0.000353551	0.000494069	0.000404845	0.000318463	-0.000451462
9255.99	-0.000821767	-0.00138	-5.94109e-05	0.000474788	0.000375104	0.0003781	0.000518555	0.0003558	0.000615909	0.000504244	0.000388584	-4.22699e-05
9259.01	-0.00114	-0.00141	0.000257898	0.000204855	0.000529431	0.000453276	0.000318756	0.000424509	0.000510143	0.000461756	0.00050266	0.000605088
9262.01	-0.00211	-0.00122	0.000231949	0.000335501	0.000529431	0.000370685	0.000368017	0.000625146	0.000449225	0.00058696	0.000655161	0.00103
9265.01	-0.00354	-0.00141	5.2158e-05	0.000449925	0.000432595	0.000550242	0.000603066	0.00057957	0.0007992	0.00065989	0.000704883	0.00139
9268.01	-0.00432	-0.00127	-0.000220254	0.000510528	0.000393382	0.000573362	0.000479111	0.000347761	0.000815842	0.000667279	0.000863469	0.00193
9270.99	-0.00433	-0.00177	-6.37943e-05	0.000486306	0.000452405	0.000491817	0.000467268	0.000427522	0.000855544	0.000659152	0.00069155	0.00162
9274	-0.00463	-0.00212	0.000117745	0.000308166	0.000452686	0.000429736	0.000542658	0.000534509	0.000792117	0.000368701	0.000418926	0.000691169
9277	-0.004	-0.00185	-1.83456e-05	4.66978e-05	0.000328219	0.000374083	0.000462308	0.000494163	0.000422448	0.000334056	0.000489159	0.000338559
9279.99	-0.00246	-0.00207	-9.24846e-05	0.000104483	0.00025979	0.000445759	0.000408099	0.000547742	0.00051858	0.000369105	0.000512748	2.16631e-05
9283	-0.00155	-0.00231	9.27715e-05	0.000338441	0.000325783	0.000430546	0.000550133	0.000400067	0.000537642	0.000287475	0.000551466	7.77815e-05
9286	-0.00158	-0.00269	9.50393e-05	0.000247035	0.000421914	0.000418407	0.000659596	0.000360281	0.000526808	0.000478704	0.000537164	8.00067e-05
9288.99	-0.00122	-0.00233	6.81856e-06	0.000350574	0.000188758	0.000219691	0.000560452	0.00038001	0.000715616	0.000378846	0.000291701	1.61317e-05
9292.01	-0.000588265	-0.00144	3.30785e-05	0.00031998	0.000177527	0.000255652	0.000296709	0.000110206	0.000442985	0.000331948	0.000274767	-0.000443318
9295.01	-0.00146	-0.00152	0.00010235	-6.91782e-05	0.000233039	0.000340557	0.00023954	-1.33356e-06	0.000199867	0.00029805	0.00023854	-0.00148
9298.01	-0.00232	-0.00187	6.03376e-05	-0.000249373	0.000137389	0.00016129	6.2009e-05	5.76634e-05	1.97225e-05	8.37373e-05	-3.59351e-05	-0.00232
9300.99	-0.00196	-0.00181	0.000112243	-0.000306163	2.03775e-05	-0.000152163	-0.000365124	-0.000180725	-0.000775514	-0.000156673	-0.000306497	-0.0037
9304	-0.00221	-0.00185	-5.68957e-05	-0.000457162	-0.000253202	-0.000437032	-0.000409915	-0.000469473	-0.000997172	-0.000300116	-0.000517718	-0.00465
9307	-0.00299	-0.00177	-0.00042527	-0.000551787	-0.000400831	-0.000384206	-0.000479302	-0.00052153	-0.000431588	-0.000312884	-0.000548961	-0.00458
9310.01	-0.00258	-0.00177	-0.000886148	-0.00049825	-0.000610435	-0.000407235	-0.000713452	-0.000396733	-0.000486081	-0.000655443	-0.000676613	-0.00362
9313	-0.00322	-0.00205	-0.000572217	-0.00046339	-0.000437981	-0.000311434	-0.000660481	-0.000398195	-0.000650284	-0.000647442	-0.000539117	-0.00399
9315.99	-0.00298	-0.00208	-2.94705e-05	-0.000512321	-0.000185315	-0.000175325	-0.000351815	-0.000289211	-0.000604229	-0.000495005	-0.000325341	-0.0043
9319.01	-0.00215	-0.00208	-0.000273877	-0.000349584	-0.000215474	-0.000135607	-4.50915e-05	-0.000125624	-0.00038386	-0.000267055	-0.000328619	-0.00291
9322	-0.00204	-0.00194	-0.000312479	-0.000108775	-0.000204538	3.83717e-05	-1.66833e-06	-0.000262596	-0.000141308	3.2032e-05	-0.000139973	-0.00181
9325	-0.000976826	-0.00156	-8.18606e-05	6.83561e-06	-0.000130043	-6.80227e-05	1.66722e-05	-4.13471e-05	2.28409e-05	0.000127709	-1.70057e-05	-0.00108
9328	-0.00148	-0.00158	0.000194935	0.000154615	-1.21626e-05	-1.24958e-05	-4.83172e-05	0.000272076	5.88137e-05	1.63279e-05	-6.43119e-05	-0.00158
9331	-0.00182	-0.0017	6.32806e-05	4.62948e-05	-7.46045e-05	4.59617e-05	-0.00035254	-8.60949e-05	-0.000179517	2.19817e-05	-0.000188343	-0.00252
9334	-0.0013	-0.0017	-6.19572e-05	-0.000160822	-0.000173514	-7.28123e-05	-0.000439212	-0.000504509	-0.000454409	0.000112057	-0.000272044	-0.00319
9336.99	-0.00146	-0.0017	3.9713e-05	-0.000219756	-9.12732e-05	-9.52778e-05	-0.000367095	-0.000470048	-0.000197564	-0.000239947	-0.000438678	-0.00391
9340	-0.00215	-0.00186	-0.000128137	-0.000252784	-8.70866e-05	-8.04388e-05	-0.000298488	-0.000271896	4.22137e-05	-0.000213894	-0.000323085	-0.00394
9343.01	-0.00288	-0.00182	3.83333e-06	-0.000148	-3.03333e-05	-8.66667e-05	8.5e-06	-8.28333e-05	-1.1e-05	-7e-06	-7e-06	-0.00295
9346	-0.00294	-0.00156	0.000143717	0.000217914	0.000158924	6.51738e-05	1.06952e-05	-6.68449e-05	0.000116477	0.000152574	0.000116143	-0.00204
9348.99	-0.00275	-0.00187	3.09587e-05	0.000148136	0.000187417	0.000305593	0.000102197	0.000229694	0.000256658	0.000430593	0.00020223	-0.00144
9352.01	-0.00261	-0.00197	-1.49701e-05	1.92947e-05	0.000293247	0.000262641	0.000339987	0.000492515	0.000252828	0.000275449	0.000254824	-0.00118
9355	-0.00215	-0.00173	-5.77148e-05	0.000265221	0.000297248	0.000183653	0.000429191	0.00027573	0.000141618	0.000193828	0.000280901	-0.00119
9358	-0.00131	-0.00157	-0.000149858	0.000438906	0.000212869	0.000154026	0.000676279	0.000234039	0.000194866	0.000320387	0.000221704	-0.00102
9361	-0.000717688	-0.00188	4.84677e-05	0.000453031	0.000262825	0.000115923	0.000523817	0.00043521	0.000321119	0.00032445	0.000222185	-0.00078048
9364	-0.000696354	-0.00216	0.000120027	0.000227901	0.000269019	0.000123689	0.000288996	0.000356418	0.000526885	0.000349426	0.000249709	-0.000561179
9367.01	-0.000517115	-0.00183	3.00551e-05	0.000225079	0.000233595	0.000204041	0.000365003	0.000369344	0.000455669	0.00038003	0.000308232	-0.000249791
9369.99	-0.0001997	-0.00175	0.000199199	0.000419753	0.000303804	0.000349349	0.000379379	0.000258926	0.000724391	0.000340841	0.000561228	-0.000599433
9373	-0.000665388	-0.00149	0.000159887	0.00042931	0.000149383	0.000412471	0.000514338	-4.66822e-05	0.00076959	0.000344281	0.000552017	-0.0011
9375.99	-0.00106	-0.00141	4.7984e-05	1.1996e-05	0.00013029	0.000188271	0.000567144	2.11596e-05	0.000327224	0.000383539	0.000319394	-0.000915028
9379	-0.00124	-0.00144	0.000104018	-0.000181818	0.000238672	0.00011727	0.000367911	0.000317327	0.000221003	0.000280849	0.000292391	-0.000573953
9383.01	-0.00152	-0.00137	-1.75153e-06	8.21969e-05	0.000233204	0.000192418	0.000141249	0.000410234	-0.00020568	0.000230702	0.000277743	-0.0008281
9387	-0.00185	-0.00179	-5.7125e-05	0.00026725	0.000184	0.000113	0.000249875	0.000374625	-0.000247375	0.000219625	0.000145625	-0.00107
9391.01	-0.00229	-0.00207	0.000109779	0.00024566	4.25877e-05	0.000162233	0.000230673	0.000348445	0.000214437	0.000141751	0.000172474	-0.000976146
9395	-0.00257	-0.00176	0.000275457	0.000157118	-4.1281e-05	0.000151739	-0.000131349	0.00010045	0.000165499	0.000136728	0.000166125	-0.000953715
9399	-0.00275	-0.00146	0.000398575	0.000139608	5.17435e-05	-6.91164e-05	7.13661e-05	6.99913e-06	-2.3997e-05	0.000131609	6.46169e-05	-0.00112
9403.01	-0.00285	-0.00133	0.000202855	0.000176684	1.15202e-05	-0.000951039	9.96744e-05	-6.574e-05	-0.000180691	3.50614e-06	1.27724e-05	-0.00186
9406.99	-0.00259	-0.00123	-9.60961e-05	-2.75275e-06	-0.000216466	-0.00103	-0.000234234	-8.03303e-05	-0.000252503	-0.000121872	-0.000161662	-0.00254
9411	-0.0022	-0.00121	-6.4e-05	-0.000124	-0.0002095	-0.000205625	-0.000300875	-0.000201625	-0.000280125	-0.00012875	-0.000185125	-0.00312
9414.99	-0.00187	-0.00111	8.82977e-05	-9.50418e-05	-0.000205195	-0.000101661	-0.000288373	-0.000197702	-0.000258274	-8.15536e-05	-0.000117522	-0.00302
9419	-0.00203	-0.00131	0.000161488	-0.000116061	-0.000128916	-0.000100337	-7.10096e-05	-1.53501e-05	-0.000165481	-0.000166105	-5.00437e-05	-0.00251
9423	-0.00248	-0.00139	0.000145375	-8.7375e-05	2.85e-05	-3.7625e-05	0.000165625	-5.275e-05	7.6375e-05	-0.00012075	7.0625e-05	-0.00218
9427	-0.00258	-0.0012	0.000146996	-1.68602e-05	2.26052e-05	5.52017e-05	0.000153491	-4.1089e-05	0.000250531	9.49169e-06	6.46934e-05	-0.00139
9431.01	-0.00304	-0.00126	0.000136512	5.26777e-05	0.000107733	7.31982e-05	0.00016967	8.94645e-05	7.67017e-05	9.63463e-06	4.84234e-05	-0.00104
9435	-0.00307	-0.00144	0.000226653	3.2379e-05	0.000132267	8.23853e-05	-0.00224	9.06363e-05	3.53794e-05	5.12564e-06	3.76297e-05	-0.00137
9439.01	-0.00234	-0.00152	0.000331626	-6.14539e-05	-5.84562e-05	0.00010005	-0.00232	-9.58031e-05	-6.62004e-06	4.68399e-05	1.72371e-05	-0.00156
9443	-0.00189	-0.00151	0.000304593	-0.000119134	-4.88049e-05	4.5301e-05	-7.75873e-06	-7.35828e-05	-0.000117382	5.45614e-05	3.75422e-07	-0.00158
9447	-0.00189	-0.00159	2.46312e-05	3.25081e-05	-0.000152163	-5.45136e-05	0.000146037	2.31308e-05	-4.70118e-05	7.80195e-05	-7.41435e-05	-0.00214
9451	-0.00197	-0.00163	-3.42243e-05	6.30777e-05	-0.000912566	-5.75818e-05	0.000164127	-1.92356e-05	-8.24382e-06	-1.94854e-05	-0.000187359	-0.00277
9455.01	-0.00157	-0.00145	0.000234764	0.000100363	-0.000775748	2.25253e-06	-3.90439e-05	-8.14667e-05	-6.1319e-06	-8.63471e-05	-9.5983e-05	-0.00212
9458.99	-0.00127	-0.00146	0.000169417	-0.0012	-1.80045e-05	5.80145e-05	2.62566e-06	7.43936e-05	0.000144661	-5.50138e-06	9.35234e-05	-0.00104
9463	-0.00121	-0.00141	6.92067e-05	-0.00138	0.000119675	0.00013554	0.000138538	9.25671e-05	0.000148782	0.000141661	0.000114803	-0.0014
9467	-0.000961452	-0.00136	2.61577e-05	5.13141e-05	7.7597e-05	0.000140551	0.000115895	-3.30413e-05	0.000101877	0.000248811	0.000126533	-0.00173
9470.99	-0.000844317	-0.00169	-0.000122921	0.000284232	6.47743e-05	3.989e-05	2.47593e-05	0.000130299	0.000181943	8.29061e-05	0.000197199	-0.00148
9474.99	-0.00142	-0.00198	1.88656e-05	0.000278861	0.000233883	4.94753e-05	0.000163043	0.000191654	0.000182284	0.000125687	0.000281859	-0.00171
9479	-0.00182	-0.0016	-9.44951e-05	0.000138934	0.00014892	0.00015978	0.000277493	6.44114e-05	0.000139683	0.000154413	0.00026164	-0.00129
9483	-0.00184	-0.00132	2.17609e-05	0.000148574	9.96748e-05	0.000200975	0.000329415	0.000137569	0.000291521	0.00012919	0.000256628	-0.000604802
9486.99	-0.00192	-0.00151	0.000261777	6.90991e-05	0.000209921	0.000204923	0.000443209	0.000202549	0.000412845	0.000156691	0.000300637	-0.000572535
9491.01	-0.00196	-0.0016	0.000206866	-5.80524e-05	0.000273159	0.000294382	0.000414107	0.000202122	0.000293009	0.000160549	0.000254057	-0.000669288
9495	-0.00208	-0.00163	0.000293522	0.000124062	0.000226113	0.000335293	0.000325788	0.000141821	0.000288144	0.000225613	0.000142946	-0.000288019
9499	-0.00195	-0.00158	0.00015969	0.000329501	8.70923e-05	0.000232413	0.000416094	0.000206423	0.000323004	0.000218293	-2.89891e-05	-0.000251906
9503.01	-0.00185	-0.00172	-0.000105171	0.000202329	0.000113309	0.000224114	0.000198948	0.00020646	0.000283836	0.000155377	-8.01302e-06	-0.000686616
9506.99	-0.00169	-0.00172	-4.25319e-06	-2.17663e-05	0.000117713	0.000256567	2.77708e-05	9.8699e-05	0.000175006	0.000162247	0.000239179	-0.00099975
9511	-0.00168	-0.00152	0.000173082	5.67358e-05	8.98525e-05	0.00017883	0.000271932	7.72307e-05	0.000102974	9.89753e-05	0.000216571	-0.00117
9514.99	-0.00164	-0.00149	0.000143856	0.000103646	1.47353e-05	0.000131494	0.000256244	-7.55495e-05	3.04695e-05	3.35914e-05	6.55594e-05	-0.00146
9519.01	-0.00188	-0.0014	-0.000119526	-2.08359e-05	2.49532e-07	7.63568e-05	8.08484e-05	-7.9975e-05	-0.000236432	5.864e-06	2.83219e-05	-0.00169
9523.01	-0.00186	-0.0013	-0.00015723	0.000261092	9.87377e-06	-4.86189e-05	0.000140107	-9.04887e-05	-0.000176728	2.13723e-05	1.48731e-05	-0.00182
9527.01	-0.00164	-0.00125	4.68378e-05	0.000411396	-9.20476e-05	4.02004e-05	0.000115467	-5.32248e-05	5.79837e-05	-2.12899e-05	-3.00564e-05	-0.00173
9530.99	-0.00176	-0.00137	4.41692e-05	0.000108984	-4.41692e-05	0.00018969	-7.83283e-05	0.000108358	-1.38889e-05	-0.000183433	-4.75475e-06	-0.00141
9535	-0.00148	-0.00145	0.000134392	-3.91299e-05	4.038e-05	0.00012114	1.6252e-06	-8.36355e-05	0.00015902	-5.51319e-05	8.55107e-05	-0.00123
9538.99	-0.00153	-0.00129	3.48489e-05	-4.63402e-05	-2.99775e-06	3.16013e-05	0.000203223	-9.90507e-05	9.6053e-05	2.83537e-05	6.37022e-06	-0.00133
9543.01	-0.00162	-0.00132	7.88718e-05	5.30388e-05	-4.60502e-05	8.51117e-05	0.000250593	0.000109697	3.26969e-05	3.65656e-05	-2.7705e-05	-0.00151
9547	-0.00141	-0.00148	0.000215429	0.000134409	6.46412e-05	0.000107777	0.000264191	0.0001009	0.000125406	0.000126407	2.83821e-05	-0.00161
9551.01	-0.00145	-0.00171	0.000179263	0.000191255	7.90756e-05	0.000125047	0.000275828	0.000137164	-0.000120924	9.25671e-05	8.51968e-05	-0.00141
9555.01	-0.00159	-0.00176	0.000119164	0.000268745	6.37126e-05	0.000163975	0.000251095	0.000114407	-0.000388534	-1.32682e-05	7.84829e-05	-0.00121
9559	-0.00153	-0.00167	0.000199475	0.000192846	0.000110305	0.000203352	0.000242746	1.47574e-05	-0.000286268	9.0045e-05	-0.00022924	-0.00131
9563.01	-0.00147	-0.00146	0.000288856	0.000101574	0.000138056	0.000155047	7.03398e-05	6.32184e-05	2.89855e-05	0.000172039	-0.00027024	-0.00152
9567	-0.00152	-0.0014	0.000186405	0.000234352	0.000144216	0.000106034	3.65548e-05	0.000105283	1.87782e-06	9.42664e-05	4.71958e-05	-0.00137
9570.99	-0.00154	-0.00148	6.10381e-05	0.00038449	4.35272e-05	0.000105566	3.30206e-05	5.2783e-05	0.000228768	9.21826e-05	0.000109694	-0.00103
9574.99	-0.00132	-0.0014	-2.96176e-05	0.000230942	1.67458e-05	0.000143214	-8.32292e-05	9.52262e-05	0.000257061	0.000125094	0.000128343	-0.00122
9579	-0.00136	-0.00146	3.7782e-05	0.000105012	-6.88965e-06	0.000173908	-3.88932e-06	0.000131792	-9.85665e-05	8.1009e-05	6.62296e-05	-0.00132
9583.99	-0.00168	-0.00155	0.0001394	3.83e-05	8.35e-05	0.0001026	9.65e-05	0.0001337	5.4e-06	8.88e-05	0.0001184	-0.00151
9589	-0.00177	-0.00149	0.000205574	5.04445e-05	0.000130157	0.000110079	3.82579e-05	7.87134e-05	0.000102787	0.000162821	0.000132554	-0.00164
9594	-0.00175	-0.00143	0.000141214	0.000259926	1.73017e-05	7.39074e-05	4.0304e-05	-3.47035e-05	0.000220422	0.000213721	7.08071e-05	-0.00126
9599	-0.00223	-0.00136	-0.000277361	0.000252628	-5.40703e-06	6.44838e-05	0.000154701	1.87243e-05	0.000275558	0.000194453	0.000182037	-0.000933914
9603.99	-0.00232	-0.00134	-0.000178736	0.000182737	4.65093e-05	7.66153e-05	0.000174835	0.000106121	0.000121624	0.000170834	0.00019944	-0.001
9608.99	-0.00174	-0.00133	0.000210411	0.000225097	0.000107303	-0.000269258	0.000171745	0.00017784	3.96643e-05	0.000219103	0.000152063	-0.00115
9614	-0.00155	-0.0014	0.000183555	0.000263579	0.000121036	-0.000190957	0.000112034	0.000188957	5.70171e-06	0.000127538	0.000212864	-0.00127
9618.99	-0.00173	-0.00147	7.7538e-05	0.000276479	9.29257e-05	0.000104916	7.15428e-05	7.53397e-05	8.09353e-05	0.000122602	0.000218325	-0.0013
9624.01	-0.0019	-0.00135	2.92444e-05	-5.60934e-05	0.000108693	7.25621e-05	9.38217e-05	-3.22387e-05	8.62362e-05	9.98104e-05	3.76285e-05	-0.0011
9629.01	-0.00184	-0.00131	4.91902e-05	-0.000368926	0.000175565	0.000110578	9.17816e-05	-9.37812e-05	4.65907e-05	-3.9792e-05	-7.67846e-05	-0.00112
