# Supplementary material for: Molecular tuning boosts asymmetric C-C coupling for CO conversion to acetate
Source: Nat Commun. 2024 Apr 29;15:3641. doi: 10.1038/s41467-024-47913-1 (PMC11059391; doi:10.1038/s41467-024-47913-1)
Supplement: Supplementary file 3 — Source Data [file 41467_2024_47913_MOESM3_ESM.zip › Figure 4.xlsx]

## Sheet: Figure 4a
Wavenumber (cm-1)	0	-0.1	-0.2	-0.3	-0.4	-0.5	-0.6	-0.7	-0.8	-0.9	-1
1100.19	-0.00784	-0.00791	-0.00814	-0.00852	-0.00872	-0.0074	-0.00843	-0.00626	-0.00607	-0.0052	-0.00741
1100.67	-0.00785	-0.00796	-0.00832	-0.00877	-0.00885	-0.00732	-0.00846	-0.00609	-0.00629	-0.0052	-0.00761
1101.15	-0.00787	-0.008	-0.00853	-0.00896	-0.009	-0.00726	-0.00842	-0.00599	-0.00653	-0.00528	-0.00778
1101.64	-0.0079	-0.00803	-0.00875	-0.00907	-0.00915	-0.00722	-0.00833	-0.00595	-0.00676	-0.00541	-0.00791
1102.12	-0.00792	-0.00804	-0.00895	-0.00907	-0.00928	-0.0072	-0.00823	-0.006	-0.00698	-0.00557	-0.00799
1102.6	-0.00794	-0.00805	-0.00912	-0.00899	-0.00936	-0.00723	-0.00816	-0.00609	-0.00718	-0.00573	-0.00803
1103.08	-0.00793	-0.00809	-0.00925	-0.00886	-0.0094	-0.00729	-0.00815	-0.00623	-0.00737	-0.00589	-0.00803
1103.57	-0.0079	-0.00815	-0.00934	-0.00872	-0.0094	-0.00738	-0.00819	-0.00637	-0.00755	-0.00604	-0.00797
1104.05	-0.00786	-0.00823	-0.00939	-0.00861	-0.00937	-0.00749	-0.00826	-0.00649	-0.00769	-0.00619	-0.00786
1104.53	-0.00782	-0.00832	-0.0094	-0.00854	-0.0093	-0.0076	-0.00832	-0.00659	-0.0078	-0.00634	-0.00772
1105.01	-0.00781	-0.00839	-0.00938	-0.00852	-0.00921	-0.00771	-0.00833	-0.00666	-0.00784	-0.00648	-0.00754
1105.49	-0.00784	-0.00841	-0.00934	-0.00852	-0.00911	-0.0078	-0.00827	-0.00671	-0.00782	-0.00662	-0.00734
1105.98	-0.00792	-0.00837	-0.00931	-0.00853	-0.00899	-0.00787	-0.00814	-0.00675	-0.00774	-0.00675	-0.00714
1106.46	-0.00805	-0.0083	-0.00929	-0.00854	-0.00889	-0.00794	-0.00796	-0.0068	-0.00761	-0.00686	-0.00695
1106.94	-0.0082	-0.0082	-0.0093	-0.00856	-0.00881	-0.008	-0.00775	-0.00687	-0.00747	-0.00692	-0.0068
1107.42	-0.00836	-0.00811	-0.00933	-0.00858	-0.00878	-0.00807	-0.00754	-0.00696	-0.00732	-0.00694	-0.00669
1107.9	-0.00847	-0.00804	-0.00936	-0.00862	-0.00879	-0.00813	-0.00736	-0.00706	-0.00717	-0.00688	-0.00662
1108.39	-0.00851	-0.00801	-0.00937	-0.00867	-0.00885	-0.00816	-0.00722	-0.00715	-0.00703	-0.00675	-0.00658
1108.87	-0.00846	-0.00801	-0.00935	-0.00872	-0.00893	-0.00817	-0.00712	-0.0072	-0.00691	-0.00655	-0.00655
1109.35	-0.00833	-0.00803	-0.00927	-0.00876	-0.00902	-0.00814	-0.00705	-0.00722	-0.00682	-0.0063	-0.00652
1109.83	-0.00814	-0.00803	-0.00914	-0.00878	-0.0091	-0.00809	-0.00702	-0.0072	-0.00675	-0.00603	-0.00649
1110.32	-0.00794	-0.00802	-0.00899	-0.00879	-0.00916	-0.00804	-0.00703	-0.00717	-0.00671	-0.00578	-0.00646
1110.8	-0.00775	-0.008	-0.00884	-0.00877	-0.00919	-0.00802	-0.00708	-0.00714	-0.00671	-0.0056	-0.00645
1111.28	-0.0076	-0.00796	-0.00871	-0.00875	-0.0092	-0.00807	-0.00716	-0.00712	-0.00673	-0.00551	-0.00646
1111.76	-0.00751	-0.00794	-0.00862	-0.00872	-0.00918	-0.00819	-0.00727	-0.00714	-0.00676	-0.00551	-0.00652
1112.24	-0.00745	-0.00794	-0.00857	-0.00867	-0.00914	-0.00837	-0.00737	-0.00718	-0.00678	-0.0056	-0.0066
1112.72	-0.00742	-0.00798	-0.00855	-0.00858	-0.00909	-0.00858	-0.00746	-0.00722	-0.00678	-0.00575	-0.0067
1113.21	-0.0074	-0.00805	-0.00854	-0.00844	-0.00902	-0.00878	-0.00751	-0.00724	-0.00676	-0.00591	-0.0068
1113.69	-0.00739	-0.00816	-0.00854	-0.00826	-0.00896	-0.00894	-0.00752	-0.00723	-0.00671	-0.00606	-0.00688
1114.17	-0.0074	-0.00828	-0.00854	-0.00805	-0.00892	-0.00904	-0.0075	-0.00717	-0.00665	-0.00618	-0.00695
1114.65	-0.00742	-0.00841	-0.00853	-0.00784	-0.00892	-0.00908	-0.00747	-0.00707	-0.00659	-0.00625	-0.00702
1115.14	-0.00747	-0.00854	-0.00854	-0.00767	-0.00899	-0.00906	-0.00745	-0.00693	-0.00652	-0.00629	-0.00711
1115.62	-0.00755	-0.00865	-0.00857	-0.00757	-0.00913	-0.00899	-0.00746	-0.00678	-0.00646	-0.00631	-0.00723
1116.1	-0.00763	-0.00872	-0.00863	-0.00753	-0.00934	-0.00891	-0.00748	-0.00664	-0.00638	-0.00631	-0.00738
1116.58	-0.00771	-0.00875	-0.00872	-0.00757	-0.00957	-0.0088	-0.00753	-0.00653	-0.0063	-0.0063	-0.00754
1117.06	-0.00777	-0.00874	-0.00883	-0.00765	-0.00978	-0.00868	-0.00758	-0.00646	-0.00622	-0.00627	-0.00767
1117.55	-0.00781	-0.00869	-0.00893	-0.00776	-0.00995	-0.00854	-0.00765	-0.00644	-0.00615	-0.00622	-0.00772
1118.03	-0.00785	-0.00862	-0.00902	-0.00788	-0.01004	-0.00838	-0.00772	-0.00648	-0.00611	-0.00615	-0.00767
1118.51	-0.00794	-0.00856	-0.00907	-0.00802	-0.01004	-0.00823	-0.0078	-0.00658	-0.00611	-0.00607	-0.00752
1118.99	-0.00808	-0.00853	-0.0091	-0.00816	-0.00995	-0.00807	-0.0079	-0.00674	-0.00616	-0.006	-0.00728
1119.47	-0.00828	-0.00853	-0.00909	-0.0083	-0.00979	-0.00795	-0.008	-0.00695	-0.00625	-0.00596	-0.007
1119.96	-0.00851	-0.00856	-0.00904	-0.00844	-0.00958	-0.00786	-0.00809	-0.00718	-0.00635	-0.00594	-0.00674
1120.44	-0.00871	-0.00862	-0.00895	-0.00854	-0.00933	-0.00781	-0.00813	-0.0074	-0.00645	-0.00596	-0.00652
1120.92	-0.00883	-0.00867	-0.00883	-0.0086	-0.00908	-0.0078	-0.00809	-0.00758	-0.00653	-0.00599	-0.00638
1121.4	-0.00879	-0.00869	-0.00867	-0.0086	-0.00883	-0.00781	-0.00797	-0.00767	-0.00659	-0.00603	-0.00629
1121.88	-0.0086	-0.00868	-0.00848	-0.00854	-0.0086	-0.00782	-0.00775	-0.00765	-0.00664	-0.00604	-0.00624
1122.37	-0.00827	-0.00862	-0.00828	-0.00846	-0.00842	-0.00782	-0.00746	-0.00753	-0.00668	-0.00601	-0.00621
1122.85	-0.00786	-0.00851	-0.00806	-0.00837	-0.00828	-0.00779	-0.00714	-0.0073	-0.00671	-0.00593	-0.00616
1123.33	-0.00746	-0.00835	-0.00786	-0.00829	-0.00821	-0.00772	-0.00682	-0.00701	-0.00673	-0.0058	-0.00611
1123.81	-0.00716	-0.00817	-0.00768	-0.00823	-0.00817	-0.00762	-0.00655	-0.0067	-0.00675	-0.00564	-0.00606
1124.3	-0.00701	-0.00796	-0.00755	-0.00818	-0.00816	-0.00749	-0.00634	-0.00641	-0.00676	-0.00548	-0.00605
1124.78	-0.00703	-0.00775	-0.00747	-0.00812	-0.00814	-0.00736	-0.00622	-0.00619	-0.00677	-0.00533	-0.00609
1125.26	-0.00719	-0.00756	-0.00745	-0.00803	-0.00809	-0.00725	-0.00616	-0.00604	-0.00678	-0.00523	-0.0062
1125.74	-0.00743	-0.00741	-0.00749	-0.00791	-0.00801	-0.00719	-0.00615	-0.00598	-0.0068	-0.00519	-0.00636
1126.22	-0.00768	-0.0073	-0.00758	-0.00775	-0.00791	-0.00718	-0.00617	-0.00596	-0.00684	-0.00523	-0.00655
1126.71	-0.00789	-0.00725	-0.00769	-0.0076	-0.00779	-0.00725	-0.00621	-0.00597	-0.00691	-0.00534	-0.00675
1127.19	-0.00803	-0.00725	-0.0078	-0.00746	-0.00769	-0.00738	-0.00626	-0.00598	-0.007	-0.00551	-0.00693
1127.67	-0.00808	-0.00729	-0.0079	-0.00736	-0.00763	-0.00755	-0.00631	-0.00596	-0.00709	-0.00571	-0.00705
1128.15	-0.00807	-0.00735	-0.00797	-0.00732	-0.0076	-0.00773	-0.00638	-0.00591	-0.00719	-0.00591	-0.00712
1128.63	-0.00801	-0.00741	-0.00798	-0.00732	-0.00762	-0.00789	-0.00646	-0.00584	-0.00729	-0.00607	-0.00714
1129.12	-0.00794	-0.00746	-0.00794	-0.00736	-0.00766	-0.00799	-0.00657	-0.00577	-0.00739	-0.00617	-0.00714
1129.6	-0.00786	-0.00751	-0.00786	-0.00743	-0.00772	-0.00803	-0.00668	-0.00571	-0.0075	-0.00619	-0.00713
1130.08	-0.00779	-0.00758	-0.00775	-0.00752	-0.00778	-0.00801	-0.00681	-0.00569	-0.00762	-0.00614	-0.00715
1130.56	-0.00771	-0.00768	-0.00763	-0.00764	-0.00781	-0.00793	-0.00694	-0.00571	-0.00773	-0.00603	-0.00721
1131.05	-0.00764	-0.00781	-0.0075	-0.00777	-0.00783	-0.00783	-0.00704	-0.00577	-0.00782	-0.00589	-0.0073
1131.53	-0.00755	-0.00796	-0.00738	-0.00791	-0.00781	-0.00773	-0.00711	-0.00586	-0.00787	-0.00573	-0.0074
1132.01	-0.00744	-0.00812	-0.00727	-0.00803	-0.00776	-0.00765	-0.00713	-0.00598	-0.00786	-0.00558	-0.00748
1132.49	-0.00732	-0.00825	-0.00718	-0.00809	-0.00768	-0.00761	-0.0071	-0.0061	-0.00781	-0.00548	-0.00751
1132.97	-0.00719	-0.00832	-0.0071	-0.00808	-0.00757	-0.00761	-0.00704	-0.00623	-0.00774	-0.00543	-0.00745
1133.46	-0.00705	-0.00831	-0.00704	-0.00798	-0.00746	-0.00764	-0.00695	-0.00634	-0.00768	-0.00544	-0.00731
1133.94	-0.00691	-0.00821	-0.00701	-0.0078	-0.00735	-0.00769	-0.00687	-0.00643	-0.00767	-0.0055	-0.00709
1134.42	-0.00677	-0.00805	-0.00701	-0.00756	-0.00728	-0.00775	-0.0068	-0.00648	-0.00773	-0.00561	-0.00681
1134.9	-0.00663	-0.00783	-0.00703	-0.0073	-0.00725	-0.00778	-0.00677	-0.0065	-0.00785	-0.00572	-0.00652
1135.38	-0.0065	-0.0076	-0.00706	-0.00704	-0.00727	-0.00778	-0.00677	-0.00647	-0.00801	-0.00581	-0.00625
1135.87	-0.00639	-0.00739	-0.00709	-0.00681	-0.00732	-0.00772	-0.00679	-0.0064	-0.00818	-0.00585	-0.00606
1136.35	-0.00631	-0.00722	-0.00708	-0.00663	-0.00736	-0.0076	-0.00682	-0.0063	-0.00833	-0.0058	-0.00595
1136.83	-0.00626	-0.00709	-0.00703	-0.00648	-0.00736	-0.0074	-0.00683	-0.00619	-0.00842	-0.00568	-0.00592
1137.31	-0.00623	-0.00702	-0.00693	-0.00636	-0.00728	-0.00715	-0.00682	-0.00607	-0.00844	-0.00548	-0.00595
1137.8	-0.0062	-0.00698	-0.00678	-0.00628	-0.0071	-0.00686	-0.00677	-0.00598	-0.00839	-0.00523	-0.00602
1138.28	-0.00618	-0.00698	-0.00661	-0.00622	-0.00684	-0.00656	-0.00671	-0.00592	-0.00827	-0.00495	-0.00609
1138.76	-0.00613	-0.00699	-0.00642	-0.00621	-0.00652	-0.00628	-0.00664	-0.0059	-0.00809	-0.00469	-0.00613
1139.24	-0.00607	-0.00699	-0.00625	-0.00624	-0.00618	-0.00604	-0.00657	-0.00591	-0.00787	-0.00444	-0.00613
1139.72	-0.00597	-0.00698	-0.00612	-0.00631	-0.00586	-0.00587	-0.00652	-0.00596	-0.00764	-0.00424	-0.00609
1140.21	-0.00585	-0.00694	-0.00604	-0.00641	-0.00561	-0.00576	-0.00649	-0.00604	-0.00742	-0.00407	-0.00601
1140.69	-0.00573	-0.00687	-0.00599	-0.00649	-0.00545	-0.00572	-0.00648	-0.00614	-0.00725	-0.00393	-0.00592
1141.17	-0.00561	-0.00677	-0.00597	-0.00655	-0.00541	-0.00574	-0.00648	-0.00627	-0.00716	-0.00383	-0.00583
1141.65	-0.00552	-0.00664	-0.00598	-0.00656	-0.00546	-0.00581	-0.00647	-0.0064	-0.00716	-0.00377	-0.00576
1142.13	-0.00545	-0.00649	-0.00599	-0.00653	-0.00559	-0.00591	-0.00644	-0.00653	-0.00725	-0.00374	-0.00571
1142.62	-0.00541	-0.00633	-0.00601	-0.00646	-0.00576	-0.00604	-0.0064	-0.00666	-0.0074	-0.00375	-0.00568
1143.1	-0.0054	-0.00618	-0.00602	-0.00637	-0.00595	-0.00619	-0.00634	-0.00677	-0.00758	-0.00378	-0.00568
1143.58	-0.0054	-0.00604	-0.006	-0.00629	-0.00611	-0.00632	-0.00627	-0.00686	-0.00775	-0.00381	-0.00567
1144.06	-0.00541	-0.00592	-0.00596	-0.00622	-0.00623	-0.00644	-0.00621	-0.00693	-0.0079	-0.00383	-0.00565
1144.55	-0.00541	-0.00583	-0.00589	-0.00618	-0.00629	-0.00654	-0.00615	-0.00698	-0.00801	-0.00381	-0.00559
1145.03	-0.00541	-0.00577	-0.0058	-0.00615	-0.0063	-0.00659	-0.00612	-0.00702	-0.0081	-0.00375	-0.0055
1145.51	-0.00541	-0.00573	-0.00571	-0.00613	-0.00627	-0.00661	-0.0061	-0.00705	-0.0082	-0.00365	-0.00536
1145.99	-0.00541	-0.00572	-0.00564	-0.00612	-0.00622	-0.0066	-0.00609	-0.00708	-0.00831	-0.00354	-0.00519
1146.47	-0.00541	-0.00572	-0.00559	-0.00611	-0.00618	-0.00657	-0.00609	-0.00711	-0.00843	-0.00344	-0.00501
1146.96	-0.00541	-0.00573	-0.00559	-0.00611	-0.00614	-0.00652	-0.00609	-0.00714	-0.00855	-0.00337	-0.00483
1147.44	-0.00541	-0.00574	-0.00562	-0.00612	-0.00612	-0.00646	-0.00609	-0.00717	-0.00866	-0.00333	-0.00468
1147.92	-0.00539	-0.00573	-0.00566	-0.00612	-0.0061	-0.00639	-0.00609	-0.00719	-0.00874	-0.00333	-0.00456
1148.4	-0.00535	-0.00571	-0.00569	-0.00612	-0.00609	-0.00631	-0.00611	-0.00719	-0.00877	-0.00335	-0.00448
1148.88	-0.00529	-0.00568	-0.00568	-0.00609	-0.00607	-0.00622	-0.00614	-0.00719	-0.00878	-0.00337	-0.00442
1149.37	-0.0052	-0.00562	-0.00562	-0.00603	-0.00604	-0.00612	-0.00618	-0.00717	-0.00876	-0.00336	-0.00437
1149.85	-0.00508	-0.00555	-0.00551	-0.00594	-0.00601	-0.00601	-0.00623	-0.00714	-0.00874	-0.00333	-0.00432
1150.33	-0.00496	-0.00546	-0.00536	-0.00584	-0.00598	-0.0059	-0.00627	-0.0071	-0.00873	-0.00326	-0.00426
1150.81	-0.00484	-0.00536	-0.00519	-0.00573	-0.00593	-0.00579	-0.00628	-0.00704	-0.00874	-0.00317	-0.00419
1151.3	-0.00473	-0.00525	-0.00504	-0.00562	-0.00589	-0.00571	-0.00628	-0.00696	-0.00875	-0.00305	-0.00413
1151.78	-0.00464	-0.00513	-0.00491	-0.00553	-0.00583	-0.00565	-0.00625	-0.00686	-0.00877	-0.00294	-0.00408
1152.26	-0.00459	-0.005	-0.00482	-0.00546	-0.00575	-0.00561	-0.00621	-0.00676	-0.00876	-0.00283	-0.00406
1152.74	-0.00457	-0.00487	-0.00475	-0.00541	-0.00566	-0.0056	-0.00616	-0.00666	-0.00873	-0.00273	-0.00405
1153.22	-0.00458	-0.00476	-0.0047	-0.00537	-0.00555	-0.00561	-0.00612	-0.00657	-0.00867	-0.00264	-0.00406
1153.7	-0.00461	-0.00468	-0.00465	-0.00532	-0.00544	-0.00561	-0.00607	-0.00651	-0.0086	-0.00258	-0.00406
1154.19	-0.00465	-0.00464	-0.00459	-0.00526	-0.00532	-0.0056	-0.00602	-0.00648	-0.00852	-0.00254	-0.00403
1154.67	-0.00467	-0.00464	-0.00452	-0.0052	-0.00522	-0.00557	-0.00593	-0.00648	-0.00845	-0.00251	-0.00394
1155.15	-0.00468	-0.00465	-0.00446	-0.00513	-0.00513	-0.00551	-0.00582	-0.00652	-0.00841	-0.0025	-0.0038
1155.63	-0.00466	-0.00468	-0.00441	-0.00505	-0.00505	-0.00545	-0.00568	-0.00658	-0.0084	-0.00248	-0.00361
1156.12	-0.0046	-0.00469	-0.00437	-0.00498	-0.00497	-0.00537	-0.00552	-0.00663	-0.00841	-0.00246	-0.00341
1156.6	-0.00452	-0.00467	-0.00435	-0.0049	-0.00488	-0.00532	-0.00537	-0.00667	-0.00843	-0.00242	-0.00321
1157.08	-0.0044	-0.00461	-0.00434	-0.00482	-0.00479	-0.00529	-0.00524	-0.00668	-0.00845	-0.00238	-0.00306
1157.56	-0.00427	-0.00452	-0.00433	-0.00475	-0.0047	-0.0053	-0.00513	-0.00665	-0.00845	-0.00233	-0.00298
1158.04	-0.00413	-0.0044	-0.00431	-0.00468	-0.00459	-0.00533	-0.00506	-0.00657	-0.00841	-0.00229	-0.00295
1158.53	-0.004	-0.00426	-0.00427	-0.00461	-0.00449	-0.00538	-0.00502	-0.00644	-0.00833	-0.00226	-0.00298
1159.01	-0.00388	-0.00413	-0.00419	-0.00455	-0.00438	-0.00542	-0.00498	-0.00627	-0.00822	-0.00224	-0.00303
1159.49	-0.00377	-0.00401	-0.00409	-0.00449	-0.00427	-0.00544	-0.00494	-0.00609	-0.00808	-0.00223	-0.00307
1159.97	-0.00369	-0.00391	-0.00397	-0.00443	-0.00415	-0.00542	-0.0049	-0.0059	-0.00793	-0.00222	-0.00308
1160.45	-0.00362	-0.00384	-0.00384	-0.00437	-0.00405	-0.00535	-0.00485	-0.00573	-0.00779	-0.00219	-0.00305
1160.94	-0.00358	-0.0038	-0.0037	-0.00431	-0.00396	-0.00524	-0.00479	-0.00558	-0.00764	-0.00213	-0.00299
1161.42	-0.00355	-0.00377	-0.00357	-0.00424	-0.00389	-0.00509	-0.00475	-0.00545	-0.00749	-0.00206	-0.0029
1161.9	-0.00354	-0.00376	-0.00346	-0.00417	-0.00386	-0.00491	-0.00471	-0.00535	-0.00732	-0.00196	-0.00281
1162.38	-0.00354	-0.00374	-0.00337	-0.00409	-0.00386	-0.00473	-0.00467	-0.00527	-0.00714	-0.00187	-0.00272
1162.87	-0.00355	-0.00372	-0.00331	-0.004	-0.00389	-0.00454	-0.00465	-0.00519	-0.00694	-0.00179	-0.00264
1163.35	-0.00357	-0.00369	-0.00328	-0.00391	-0.00393	-0.00437	-0.00463	-0.00511	-0.00675	-0.00174	-0.00257
1163.83	-0.00358	-0.00365	-0.00328	-0.00381	-0.00397	-0.0042	-0.00461	-0.00502	-0.00657	-0.00173	-0.00253
1164.31	-0.00358	-0.00361	-0.00331	-0.00372	-0.00399	-0.00406	-0.00458	-0.00493	-0.00642	-0.00175	-0.0025
1164.79	-0.00356	-0.00356	-0.00335	-0.00364	-0.00396	-0.00393	-0.00455	-0.00482	-0.00631	-0.0018	-0.00249
1165.28	-0.00352	-0.00353	-0.0034	-0.00356	-0.0039	-0.00383	-0.00449	-0.0047	-0.00623	-0.00186	-0.0025
1165.76	-0.00345	-0.00349	-0.00343	-0.00349	-0.0038	-0.00375	-0.00442	-0.00457	-0.00615	-0.00191	-0.00253
1166.24	-0.00336	-0.00344	-0.00344	-0.00341	-0.00367	-0.00369	-0.00431	-0.00444	-0.00605	-0.00194	-0.00256
1166.72	-0.00324	-0.00338	-0.00341	-0.00332	-0.00352	-0.00365	-0.00417	-0.0043	-0.00592	-0.00194	-0.00259
1167.2	-0.0031	-0.00329	-0.00333	-0.00322	-0.00338	-0.00363	-0.00399	-0.00416	-0.00575	-0.00191	-0.00259
1167.69	-0.00296	-0.00318	-0.00323	-0.00311	-0.00325	-0.00362	-0.00379	-0.00402	-0.00555	-0.00185	-0.00256
1168.17	-0.00283	-0.00306	-0.00311	-0.00298	-0.00313	-0.0036	-0.00358	-0.00389	-0.00534	-0.00178	-0.0025
1168.65	-0.00273	-0.00295	-0.003	-0.00287	-0.00304	-0.00359	-0.00337	-0.00376	-0.00516	-0.00172	-0.00242
1169.13	-0.00267	-0.00287	-0.00292	-0.00278	-0.00297	-0.00358	-0.00318	-0.00364	-0.00503	-0.00166	-0.00235
1169.62	-0.00264	-0.00284	-0.00288	-0.00272	-0.00294	-0.00357	-0.00301	-0.00355	-0.00494	-0.00163	-0.00229
1170.1	-0.00265	-0.00285	-0.00287	-0.00271	-0.00293	-0.00356	-0.00289	-0.00348	-0.0049	-0.00163	-0.00225
1170.58	-0.00269	-0.0029	-0.0029	-0.00274	-0.00294	-0.00355	-0.0028	-0.00343	-0.00488	-0.00164	-0.00223
1171.06	-0.00273	-0.00296	-0.00294	-0.0028	-0.00297	-0.00356	-0.00274	-0.00341	-0.00487	-0.00166	-0.00222
1171.54	-0.00279	-0.00302	-0.00298	-0.00288	-0.003	-0.00358	-0.00272	-0.00341	-0.00486	-0.00168	-0.0022
1172.03	-0.00285	-0.00305	-0.003	-0.00297	-0.00304	-0.0036	-0.00274	-0.00343	-0.00485	-0.00168	-0.00217
1172.51	-0.00291	-0.00305	-0.003	-0.00305	-0.00306	-0.00363	-0.00278	-0.00348	-0.00485	-0.00166	-0.00211
1172.99	-0.00296	-0.00302	-0.00298	-0.00312	-0.00306	-0.00364	-0.00286	-0.00353	-0.00484	-0.00163	-0.00205
1173.47	-0.00301	-0.00298	-0.00294	-0.00317	-0.00305	-0.00365	-0.00294	-0.00358	-0.00484	-0.00159	-0.002
1173.95	-0.00305	-0.00294	-0.0029	-0.00321	-0.00302	-0.00362	-0.00303	-0.00362	-0.00483	-0.00155	-0.00196
1174.44	-0.00307	-0.00291	-0.00285	-0.00324	-0.00298	-0.00356	-0.0031	-0.00364	-0.00479	-0.00151	-0.00194
1174.92	-0.00306	-0.00289	-0.0028	-0.00325	-0.00292	-0.00346	-0.00314	-0.00361	-0.00474	-0.00147	-0.00195
1175.4	-0.00302	-0.00289	-0.00276	-0.00325	-0.00286	-0.00334	-0.00316	-0.00356	-0.00467	-0.00144	-0.00197
1175.88	-0.00297	-0.00289	-0.00273	-0.00323	-0.0028	-0.0032	-0.00315	-0.00347	-0.00459	-0.00141	-0.00198
1176.37	-0.00291	-0.0029	-0.00271	-0.00321	-0.00276	-0.00308	-0.00314	-0.00336	-0.00453	-0.00139	-0.00199
1176.85	-0.00286	-0.00292	-0.00273	-0.00318	-0.00275	-0.00299	-0.00314	-0.00326	-0.00451	-0.00139	-0.00198
1177.33	-0.00284	-0.00295	-0.00278	-0.00315	-0.00278	-0.00294	-0.00313	-0.00318	-0.00452	-0.0014	-0.00196
1177.81	-0.00285	-0.003	-0.00287	-0.00313	-0.00285	-0.00293	-0.00314	-0.00313	-0.00457	-0.00144	-0.00193
1178.29	-0.00289	-0.00304	-0.00299	-0.0031	-0.00294	-0.00297	-0.00314	-0.00311	-0.00463	-0.00149	-0.0019
1178.78	-0.00294	-0.00308	-0.00311	-0.00307	-0.00304	-0.00302	-0.00313	-0.00313	-0.0047	-0.00155	-0.00188
1179.26	-0.00299	-0.0031	-0.00322	-0.00303	-0.00314	-0.00308	-0.00311	-0.00316	-0.00475	-0.0016	-0.00188
1179.74	-0.00302	-0.0031	-0.0033	-0.00298	-0.00322	-0.00313	-0.00308	-0.0032	-0.00477	-0.00163	-0.00188
1180.22	-0.00302	-0.00308	-0.00333	-0.0029	-0.00326	-0.00315	-0.00305	-0.00324	-0.00478	-0.00164	-0.00189
1180.7	-0.00299	-0.00304	-0.00331	-0.00281	-0.00327	-0.00314	-0.00301	-0.00326	-0.00478	-0.00161	-0.00191
1181.19	-0.00294	-0.003	-0.00326	-0.00271	-0.00325	-0.0031	-0.00299	-0.00328	-0.00477	-0.00157	-0.00193
1181.67	-0.00286	-0.00296	-0.00318	-0.00262	-0.00322	-0.00305	-0.00297	-0.00328	-0.00477	-0.00151	-0.00196
1182.15	-0.00276	-0.00293	-0.0031	-0.00254	-0.00319	-0.00298	-0.00296	-0.00327	-0.00477	-0.00144	-0.00199
1182.63	-0.00265	-0.00291	-0.00303	-0.00248	-0.00315	-0.00291	-0.00294	-0.00325	-0.00475	-0.00137	-0.00201
1183.11	-0.00253	-0.00289	-0.00297	-0.00245	-0.00311	-0.00286	-0.00291	-0.00323	-0.00473	-0.0013	-0.00203
1183.6	-0.00242	-0.00287	-0.00293	-0.00245	-0.00308	-0.00282	-0.00286	-0.00321	-0.00469	-0.00122	-0.00204
1184.08	-0.00233	-0.00286	-0.0029	-0.00247	-0.00304	-0.0028	-0.00281	-0.00319	-0.00466	-0.00115	-0.00206
1184.56	-0.00226	-0.00285	-0.00287	-0.00252	-0.003	-0.0028	-0.00275	-0.00316	-0.00463	-0.00106	-0.00207
1185.04	-0.00224	-0.00285	-0.00284	-0.00259	-0.00295	-0.00282	-0.0027	-0.00314	-0.00462	-0.000969083	-0.00208
1185.53	-0.00226	-0.00285	-0.00282	-0.00266	-0.0029	-0.00286	-0.00266	-0.00312	-0.00464	-0.000876438	-0.0021
1186.01	-0.00232	-0.00286	-0.00279	-0.00272	-0.00284	-0.00289	-0.00263	-0.00311	-0.00468	-0.000786221	-0.00211
1186.49	-0.00241	-0.00286	-0.00276	-0.00277	-0.00279	-0.00293	-0.00262	-0.0031	-0.00475	-0.000702999	-0.00211
1186.97	-0.00251	-0.00285	-0.00272	-0.00279	-0.00274	-0.00295	-0.00263	-0.00309	-0.00483	-0.000630811	-0.00209
1187.45	-0.0026	-0.00281	-0.00268	-0.00278	-0.0027	-0.00295	-0.00266	-0.00309	-0.00491	-0.000573304	-0.00206
1187.94	-0.00266	-0.00276	-0.00264	-0.00276	-0.00267	-0.00295	-0.00271	-0.00309	-0.00498	-0.000534057	-0.00202
1188.42	-0.00267	-0.0027	-0.0026	-0.00271	-0.00266	-0.00294	-0.00278	-0.0031	-0.00505	-0.000515591	-0.00196
1188.9	-0.00265	-0.00265	-0.00257	-0.00267	-0.00266	-0.00293	-0.00286	-0.00312	-0.00509	-0.000518801	-0.00191
1189.38	-0.0026	-0.00262	-0.00256	-0.00263	-0.00267	-0.00293	-0.00294	-0.00316	-0.00511	-0.000540874	-0.00186
1189.86	-0.00253	-0.00262	-0.00258	-0.00261	-0.0027	-0.00294	-0.00302	-0.0032	-0.00511	-0.000575753	-0.00182
1190.35	-0.00246	-0.00265	-0.00262	-0.0026	-0.00272	-0.00295	-0.00307	-0.00326	-0.00509	-0.000614566	-0.00178
1190.83	-0.00239	-0.0027	-0.00267	-0.00262	-0.00273	-0.00297	-0.00311	-0.00333	-0.00506	-0.000648115	-0.00174
1191.31	-0.00234	-0.00275	-0.00273	-0.00265	-0.00274	-0.00299	-0.00312	-0.0034	-0.00503	-0.000669256	-0.0017
1191.79	-0.00232	-0.00279	-0.00277	-0.00267	-0.00274	-0.00301	-0.00313	-0.00346	-0.00502	-0.000676071	-0.00166
1192.28	-0.00231	-0.00281	-0.0028	-0.00269	-0.00274	-0.00304	-0.00313	-0.0035	-0.00503	-0.000670976	-0.00163
1192.76	-0.00232	-0.00282	-0.00281	-0.00269	-0.00273	-0.00309	-0.00314	-0.00353	-0.00508	-0.00066072	-0.00159
1193.24	-0.00233	-0.00281	-0.0028	-0.00266	-0.00273	-0.00314	-0.00315	-0.00353	-0.00516	-0.000652416	-0.00157
1193.72	-0.00234	-0.0028	-0.00279	-0.00263	-0.00274	-0.00319	-0.00318	-0.00352	-0.00527	-0.000651854	-0.00156
1194.2	-0.00233	-0.00278	-0.00277	-0.00259	-0.00275	-0.00324	-0.0032	-0.0035	-0.00538	-0.000660886	-0.00155
1194.68	-0.00231	-0.00277	-0.00276	-0.00255	-0.00277	-0.00327	-0.00322	-0.0035	-0.00549	-0.000676898	-0.00154
1195.17	-0.00227	-0.00276	-0.00276	-0.00253	-0.00279	-0.00327	-0.00324	-0.00351	-0.00559	-0.000694365	-0.00152
1195.65	-0.00221	-0.00276	-0.00276	-0.00253	-0.0028	-0.00326	-0.00326	-0.00355	-0.00566	-0.000706737	-0.0015
1196.13	-0.00216	-0.00277	-0.00276	-0.00256	-0.00282	-0.00322	-0.00328	-0.00361	-0.00572	-0.00070849	-0.00147
1196.61	-0.00211	-0.00278	-0.00275	-0.00261	-0.00282	-0.00318	-0.0033	-0.00368	-0.00576	-0.000696548	-0.00145
1197.1	-0.00208	-0.0028	-0.00273	-0.00268	-0.00283	-0.00315	-0.00333	-0.00376	-0.00579	-0.000670446	-0.00143
1197.58	-0.00208	-0.00282	-0.00269	-0.00275	-0.00282	-0.00312	-0.00336	-0.00385	-0.00582	-0.000632333	-0.00142
1198.06	-0.00209	-0.00283	-0.00265	-0.00281	-0.00281	-0.00311	-0.00339	-0.00393	-0.00584	-0.000586838	-0.00141
1198.54	-0.00213	-0.00284	-0.0026	-0.00286	-0.00278	-0.00311	-0.00341	-0.004	-0.00587	-0.000539286	-0.0014
1199.02	-0.00216	-0.00283	-0.00255	-0.00289	-0.00275	-0.00313	-0.00342	-0.00407	-0.00589	-0.000495237	-0.0014
1199.51	-0.0022	-0.00282	-0.00251	-0.00291	-0.00272	-0.00316	-0.00342	-0.00413	-0.00592	-0.00045969	-0.00139
1199.99	-0.00224	-0.00279	-0.00249	-0.00292	-0.00268	-0.00319	-0.00342	-0.00419	-0.00595	-0.000436388	-0.00138
1200.47	-0.00227	-0.00275	-0.00249	-0.00292	-0.00265	-0.00323	-0.00342	-0.00424	-0.00599	-0.000425928	-0.00138
1200.95	-0.00228	-0.0027	-0.0025	-0.00292	-0.00262	-0.00326	-0.00343	-0.00428	-0.00602	-0.000426094	-0.00139
1201.43	-0.0023	-0.00265	-0.00253	-0.00291	-0.00259	-0.00328	-0.00343	-0.0043	-0.00605	-0.000432085	-0.00139
1201.92	-0.0023	-0.00258	-0.00255	-0.00289	-0.00256	-0.00327	-0.00343	-0.0043	-0.00609	-0.000437613	-0.0014
1202.4	-0.00229	-0.00252	-0.00256	-0.00284	-0.00254	-0.00324	-0.00342	-0.00428	-0.00611	-0.000436785	-0.0014
1202.88	-0.00227	-0.00244	-0.00256	-0.00278	-0.00252	-0.00318	-0.00339	-0.00425	-0.00613	-0.00042563	-0.00138
1203.36	-0.00224	-0.00235	-0.00253	-0.00271	-0.0025	-0.0031	-0.00336	-0.00421	-0.00615	-0.000402491	-0.00136
1203.85	-0.00221	-0.00226	-0.00249	-0.00263	-0.00249	-0.00302	-0.00332	-0.00417	-0.00615	-0.00036846	-0.00133
1204.33	-0.00216	-0.00217	-0.00244	-0.00254	-0.00248	-0.00294	-0.00328	-0.00413	-0.00615	-0.000325354	-0.00128
1204.81	-0.0021	-0.00208	-0.00238	-0.00246	-0.00248	-0.00287	-0.00324	-0.0041	-0.00615	-0.000275223	-0.00124
1205.29	-0.00203	-0.002	-0.00233	-0.00238	-0.00247	-0.00282	-0.00319	-0.00408	-0.00614	-0.000220087	-0.00119
1205.77	-0.00195	-0.00194	-0.00229	-0.00231	-0.00245	-0.00277	-0.00315	-0.00406	-0.00613	-0.000161697	-0.00113
1206.26	-0.00185	-0.00188	-0.00226	-0.00224	-0.00241	-0.00271	-0.0031	-0.00404	-0.00612	-0.000102538	-0.00106
1206.74	-0.00176	-0.00183	-0.00223	-0.00217	-0.00236	-0.00264	-0.00306	-0.00401	-0.0061	-4.64846e-05	-0.000978075
1207.22	-0.00166	-0.0018	-0.00219	-0.0021	-0.00229	-0.00256	-0.00301	-0.00398	-0.00609	1.19283e-06	-0.000889632
1207.7	-0.00157	-0.00177	-0.00215	-0.00204	-0.00221	-0.00246	-0.00297	-0.00394	-0.00609	3.57862e-05	-0.000799285
1208.18	-0.00151	-0.00176	-0.00209	-0.002	-0.00213	-0.00236	-0.00293	-0.0039	-0.00608	5.49066e-05	-0.000715768
1208.67	-0.00147	-0.00175	-0.00203	-0.00197	-0.00205	-0.00225	-0.0029	-0.00385	-0.00608	6.00099e-05	-0.000647023
1209.15	-0.00145	-0.00176	-0.00196	-0.00195	-0.00198	-0.00217	-0.00286	-0.00379	-0.00606	5.63647e-05	-0.000596897
1209.63	-0.00145	-0.00177	-0.0019	-0.00192	-0.00191	-0.0021	-0.00282	-0.00373	-0.00605	5.21561e-05	-0.000564039
1210.11	-0.00145	-0.00177	-0.00185	-0.00189	-0.00184	-0.00206	-0.00278	-0.00368	-0.00603	5.52048e-05	-0.000543456
1210.6	-0.00143	-0.00177	-0.00181	-0.00185	-0.00177	-0.00203	-0.00273	-0.00362	-0.006	6.98853e-05	-0.000528928
1211.08	-0.0014	-0.00175	-0.00177	-0.00179	-0.0017	-0.00202	-0.00268	-0.00357	-0.00598	9.64971e-05	-0.000515822
1211.56	-0.00134	-0.00171	-0.00173	-0.00171	-0.00164	-0.00202	-0.00263	-0.00352	-0.00595	0.000130899	-0.00050361
1212.04	-0.00126	-0.00167	-0.00168	-0.00163	-0.00157	-0.00202	-0.00258	-0.00347	-0.00594	0.000167624	-0.000494608
1212.52	-0.00117	-0.00161	-0.00162	-0.00154	-0.00152	-0.00202	-0.00253	-0.00342	-0.00592	0.000203159	-0.000492027
1213.01	-0.00108	-0.00155	-0.00155	-0.00145	-0.00148	-0.002	-0.00249	-0.00336	-0.0059	0.000237437	-0.000497091
1213.49	-0.000996819	-0.00148	-0.00147	-0.00136	-0.00144	-0.00197	-0.00245	-0.0033	-0.00588	0.000274437	-0.00050692
1213.97	-0.000924118	-0.00142	-0.00138	-0.00126	-0.00141	-0.00191	-0.0024	-0.00324	-0.00586	0.000320558	-0.0005143
1214.45	-0.00086751	-0.00135	-0.0013	-0.00116	-0.00137	-0.00182	-0.00235	-0.00317	-0.00584	0.000380943	-0.000510362
1214.93	-0.000828389	-0.00128	-0.00122	-0.00106	-0.00133	-0.0017	-0.00229	-0.00311	-0.00581	0.000456396	-0.000487261
1215.42	-0.000806594	-0.00121	-0.00115	-0.000957445	-0.00128	-0.00157	-0.00224	-0.00305	-0.00578	0.000542345	-0.000441287
1215.9	-0.000799815	-0.00114	-0.00108	-0.000865691	-0.00123	-0.00144	-0.0022	-0.00299	-0.00574	0.000630103	-0.000374353
1216.38	-0.000804478	-0.00106	-0.00102	-0.000787247	-0.00117	-0.00131	-0.00216	-0.00295	-0.00569	0.000709449	-0.000293601
1216.86	-0.000815524	-0.000997844	-0.000959065	-0.000724468	-0.00109	-0.00121	-0.00212	-0.00291	-0.00563	0.000772146	-0.00020876
1217.35	-0.000827099	-0.000937674	-0.000888739	-0.000676071	-0.00101	-0.00112	-0.00209	-0.00287	-0.00555	0.000814535	-0.000129667
1217.83	-0.000834011	-0.000886986	-0.000812415	-0.000638553	-0.000910033	-0.00107	-0.00205	-0.00282	-0.00547	0.000838404	-6.26851e-05
1218.31	-0.000833085	-0.000847007	-0.000734887	-0.000607221	-0.000805701	-0.00102	-0.002	-0.00277	-0.00538	0.000850156	-9.9401e-06
1218.79	-0.000823428	-0.000816979	-0.000663631	-0.000579922	-0.00070161	-0.00099315	-0.00195	-0.00272	-0.00529	0.000857693	3.09483e-05
1219.27	-0.000806628	-0.000793498	-0.000606294	-0.000555832	-0.000606923	-0.000967793	-0.00189	-0.00267	-0.00522	0.000868682	6.48482e-05
1219.76	-0.000784964	-0.00077104	-0.000566885	-0.00053644	-0.000529656	-0.00094432	-0.00183	-0.00262	-0.00515	0.000888802	9.76901e-05
1220.24	-0.000759761	-0.000742958	-0.000544548	-0.000522839	-0.000474121	-0.000921407	-0.00177	-0.00258	-0.00509	0.000920644	0.000133418
1220.72	-0.000730455	-0.000703264	-0.000532403	-0.000514631	-0.000439168	-0.00089813	-0.00171	-0.00255	-0.00503	0.000964641	0.000174419
1221.2	-0.000694332	-0.000649108	-0.00052082	-0.000508674	-0.000418778	-0.000873925	-0.00166	-0.00254	-0.00498	0.00102	0.000220066
1221.68	-0.000647652	-0.000581941	-0.0005004	-0.000500499	-0.000405173	-0.000847702	-0.0016	-0.00254	-0.00492	0.00108	0.000267673
1222.17	-0.000588459	-0.000507549	-0.000466012	-0.00048554	-0.000390607	-0.000818765	-0.00154	-0.00255	-0.00487	0.00114	0.000313959
1222.65	-0.000516286	-0.000434005	-0.000418215	-0.000460783	-0.000370115	-0.000787048	-0.00149	-0.00257	-0.00482	0.0012	0.000357266
1223.13	-0.000434104	-0.000369023	-0.000363593	-0.000425729	-0.000342041	-0.000754138	-0.00143	-0.0026	-0.00478	0.00126	0.000397592
1223.61	-0.000346411	-0.000316381	-0.000310719	-0.000381636	-0.000305819	-0.00072116	-0.00138	-0.00263	-0.00475	0.0013	0.000438087
1224.09	-0.000257839	-0.000274628	-0.00026774	-0.000330585	-0.000261846	-0.00068894	-0.00134	-0.00264	-0.00473	0.00134	0.000483098
1224.58	-0.000171799	-0.000237142	-0.000237506	-0.000274098	-0.00020876	-0.000656022	-0.0013	-0.00262	-0.00471	0.00137	0.00053717
1225.06	-8.98171e-05	-0.000196176	-0.000217437	-0.000212735	-0.0001455	-0.000619231	-0.00126	-0.00259	-0.00468	0.0014	0.000602098
1225.54	-1.22263e-05	-0.000145765	-0.000200216	-0.000146527	-7.19943e-05	-0.000574396	-0.00123	-0.00253	-0.00465	0.00142	0.000674702
1226.02	6.03744e-05	-8.54774e-05	-0.000175972	-7.64666e-05	8.44926e-06	-0.000517874	-0.0012	-0.00245	-0.00461	0.00146	0.000747451
1226.51	0.000125431	-2.12384e-05	-0.000136723	-5.36768e-06	8.94711e-05	-0.000449727	-0.00117	-0.00236	-0.00458	0.00149	0.000809855
1226.99	0.000178961	3.77082e-05	-7.81562e-05	6.22633e-05	0.000162685	-0.000372201	-0.00115	-0.00227	-0.00455	0.00152	0.000851717
1227.47	0.00021632	8.15837e-05	-9.27752e-07	0.000121155	0.000220696	-0.000290952	-0.00114	-0.0022	-0.00454	0.00154	0.000867553
1227.95	0.000234188	0.00010581	8.95374e-05	0.000168055	0.000260479	-0.000212271	-0.00114	-0.00215	-0.00454	0.00155	0.000858788
1228.43	0.000233591	0.00011214	0.000185557	0.000203226	0.000284881	-0.000141426	-0.00114	-0.00212	-0.00455	0.00155	0.000834354
1228.91	0.00022	0.000108362	0.000277984	0.000230873	0.000301326	-8.13364e-05	-0.00113	-0.0021	-0.00457	0.00153	0.00080783
1229.4	0.00020233	0.000105015	0.000359056	0.000258324	0.000318866	-3.20394e-05	-0.00112	-0.00208	-0.00457	0.00151	0.000793158
1229.88	0.000190496	0.000110483	0.000422963	0.000293037	0.000343139	8.38299e-06	-0.00108	-0.00205	-0.00457	0.0015	0.000799332
1230.36	0.00019285	0.000128181	0.000466911	0.000339823	0.000374941	4.23805e-05	-0.00104	-0.00201	-0.00456	0.0015	0.000828312
1230.84	0.000213038	0.000155592	0.000490561	0.000398984	0.000408735	7.15091e-05	-0.00098753	-0.00195	-0.00454	0.00151	0.000874326
1231.33	0.000250532	0.000186916	0.000497361	0.000466479	0.000437192	9.70936e-05	-0.000928979	-0.00188	-0.00453	0.00153	0.000927384
1231.81	0.000300497	0.000216452	0.000492983	0.000535013	0.000454472	0.000119597	-0.000868072	-0.00181	-0.00452	0.00157	0.000976364
1232.29	0.000356138	0.000241681	0.000484557	0.000596856	0.000460841	0.000139119	-0.000806958	-0.00175	-0.0045	0.00161	0.00101
1232.77	0.000411355	0.000264689	0.000478918	0.000646197	0.000463461	0.000156023	-0.000745968	-0.0017	-0.00449	0.00165	0.00104
1233.26	0.000462167	0.000290451	0.000480842	0.00068124	0.000474706	0.000170873	-0.000685532	-0.00167	-0.00446	0.0017	0.00106
1233.74	0.000507247	0.000324636	0.000491457	0.000702878	0.000506816	0.000183403	-0.000626775	-0.00164	-0.00441	0.00174	0.00107
1234.22	0.000548085	0.000369668	0.00050864	0.000715091	0.000566896	0.000193214	-0.000571484	-0.00163	-0.00434	0.00178	0.00109
1234.7	0.000586935	0.000423892	0.000528047	0.000722525	0.000653729	0.000199844	-0.000521482	-0.00161	-0.00425	0.00181	0.00112
1235.18	0.000626387	0.000483031	0.000545497	0.000729528	0.000758072	0.000204121	-0.000476769	-0.0016	-0.00416	0.00183	0.00115
1235.66	0.000667733	0.000541151	0.000558502	0.000739917	0.000864598	0.000209093	-0.000434832	-0.00157	-0.00405	0.00183	0.00118
1236.15	0.000710411	0.0005946	0.000567526	0.00075555	0.000957602	0.000219071	-0.000391071	-0.00153	-0.00395	0.00181	0.00121
1236.63	0.00075087	0.000641684	0.000574892	0.000776594	0.00102	0.000238598	-0.000341511	-0.00149	-0.00386	0.00178	0.00123
1237.11	0.000783797	0.000683397	0.000583418	0.000801622	0.00106	0.000270955	-0.00028476	-0.00144	-0.00378	0.00175	0.00125
1237.59	0.000802187	0.000720235	0.000593405	0.000827383	0.00106	0.000314987	-0.000224326	-0.0014	-0.00373	0.00173	0.00125
1238.08	0.000799929	0.000751102	0.000602795	0.000849492	0.00104	0.000365258	-0.000168653	-0.00135	-0.00369	0.00171	0.00125
1238.56	0.000773706	0.000773009	0.000606412	0.000863337	0.000996921	0.00041298	-0.000128475	-0.0013	-0.00367	0.00171	0.00124
1239.04	0.000725745	0.000782104	0.00059961	0.000865428	0.000943688	0.000449298	-0.000113271	-0.00126	-0.00366	0.00171	0.00124
1239.52	0.000663419	0.000775863	0.000579702	0.000854373	0.000887739	0.000468768	-0.000126984	-0.00121	-0.00367	0.00172	0.00124
1240	0.000598349	0.000755351	0.000548781	0.000831499	0.00083618	0.000470526	-0.0001664	-0.00117	-0.00368	0.00172	0.00125
1240.49	0.000543141	0.000725247	0.000513351	0.000800626	0.000794386	0.000459945	-0.000221577	-0.00111	-0.00368	0.00172	0.00127
1240.97	0.000506782	0.000691627	0.000482069	0.00076637	0.000765076	0.000445019	-0.000278965	-0.00106	-0.00367	0.00171	0.00128
1241.45	0.000492054	0.000659503	0.000463461	0.000733776	0.000747916	0.000433742	-0.000325884	-0.00101	-0.00364	0.00171	0.00129
1241.93	0.000494442	0.000630568	0.000462366	0.000707026	0.000739286	0.000429729	-0.000353363	-0.000959462	-0.0036	0.00171	0.00129
1242.41	0.000503631	0.000601567	0.000478388	0.000689337	0.000733113	0.000432183	-0.000358594	-0.000917969	-0.00355	0.00171	0.00128
1242.9	0.000509038	0.000567626	0.000507247	0.000683397	0.00072382	0.000436495	-0.000343464	-0.000885631	-0.00348	0.00171	0.00125
1243.38	0.000502404	0.000523966	0.000541317	0.000690764	0.000707092	0.000436893	-0.000313666	-0.000862847	-0.00341	0.00171	0.00121
1243.86	0.000482335	0.000469631	0.000572602	0.000711672	0.000682468	0.000429663	-0.000276581	-0.000848231	-0.00334	0.0017	0.00117
1244.34	0.00045351	0.000408072	0.000594268	0.000743136	0.00065217	0.000414207	-0.00024042	-0.000840162	-0.00327	0.0017	0.00114
1244.83	0.000424257	0.000346024	0.000601136	0.000778685	0.00062058	0.000392882	-0.000212635	-0.000837186	-0.00321	0.0017	0.00111
1245.31	0.000402135	0.000290484	0.000589988	0.000807863	0.000590419	0.000369005	-0.000200978	-0.000839401	-0.00316	0.00169	0.00109
1245.79	0.000390428	0.000245659	0.000558402	0.000817855	0.000562118	0.000343471	-0.000211642	-0.00084876	-0.00312	0.00168	0.00107
1246.27	0.000385984	0.000211248	0.000505422	0.000797705	0.000532724	0.000314324	-0.000248732	-0.000867808	-0.0031	0.00167	0.00105
1246.75	0.000381175	0.000183535	0.000431951	0.000741078	0.000497461	0.000277155	-0.000311878	-0.000899419	-0.00311	0.00163	0.00102
1247.24	0.000366484	0.000157316	0.000341746	0.000650245	0.000451354	0.000226729	-0.000395606	-0.000944485	-0.00313	0.00157	0.000967497
1247.72	0.000335446	0.000129043	0.000242476	0.000535743	0.000392982	0.000160796	-0.000489214	-0.001	-0.00316	0.00149	0.000899526
1248.2	0.000285975	9.72924e-05	0.000143759	0.000413842	0.000323078	7.98272e-05	-0.00058075	-0.00107	-0.00319	0.00139	0.000821042
1248.68	0.000221591	6.2429e-05	5.6199e-05	0.000301492	0.000245659	-1.1663e-05	-0.000659132	-0.00114	-0.00322	0.00127	0.000741012
1249.16	0.00014946	2.53151e-05	-1.19944e-05	0.000210651	0.000164973	-0.000107043	-0.000718414	-0.00121	-0.00323	0.00115	0.000666638
1249.65	7.70435e-05	-1.62685e-05	-5.72518e-05	0.000144787	8.40029e-05	-0.000201143	-0.000759563	-0.00128	-0.00323	0.00104	0.00060107
1250.13	1.00729e-05	-6.69919e-05	-8.17008e-05	9.86512e-05	3.41282e-06	-0.000290952	-0.000789529	-0.00134	-0.00322	0.000936349	0.000542577
1250.61	-4.94e-05	-0.00013351	-9.2401e-05	6.08052e-05	-7.8123e-05	-0.000376074	-0.000817938	-0.0014	-0.0032	0.000853642	0.000486714
1251.09	-0.00010224	-0.000220352	-9.95564e-05	1.85223e-05	-0.000162525	-0.00045777	-0.000853357	-0.00146	-0.00318	0.000787348	0.000429431
1251.58	-0.000151462	-0.000328069	-0.000113536	-3.80031e-05	-0.000251117	-0.000537698	-0.000900676	-0.00152	-0.00316	0.000733179	0.000369237
1252.06	-0.000200249	-0.000450555	-0.00014285	-0.000112442	-0.000343696	-0.000615592	-0.000959065	-0.00157	-0.00315	0.000685985	0.000308786
1252.54	-0.000251746	-0.000576713	-0.000192499	-0.000202998	-0.000438275	-0.000690296	-0.00102	-0.00163	-0.00314	0.000640854	0.000252422
1253.02	-0.000308037	-0.000693339	-0.000263733	-0.000303733	-0.000532502	-0.000760224	-0.00109	-0.00169	-0.00312	0.000594102	0.000204154
1253.5	-0.000370115	-0.000789066	-0.000353628	-0.000407987	-0.000624062	-0.00082452	-0.00115	-0.00174	-0.0031	0.000544037	0.000165172
1253.98	-0.000438639	-0.000858582	-0.000457473	-0.000511222	-0.000711997	-0.000884771	-0.00119	-0.00179	-0.00307	0.000489997	0.000131662
1254.47	-0.000512347	-0.000901866	-0.000568142	-0.000610695	-0.000795317	-0.000944221	-0.00123	-0.00182	-0.00303	0.000432648	9.74913e-05
1254.95	-0.000589022	-0.000924581	-0.000677824	-0.00070591	-0.000873958	-0.00101	-0.00125	-0.00185	-0.00299	0.000373581	5.55031e-05
1255.43	-0.00066512	-0.000934963	-0.000779342	-0.000797235	-0.000947725	-0.00108	-0.00126	-0.00185	-0.00296	0.000314324	1.02716e-06
1255.91	-0.000736508	-0.000940749	-0.000867543	-0.000884606	-0.00102	-0.00116	-0.00126	-0.00183	-0.00293	0.000255937	-6.65612e-05
1256.4	-0.000799848	-0.000947527	-0.000940154	-0.000967463	-0.00108	-0.00124	-0.00125	-0.00181	-0.00292	0.00019885	-0.000144275
1256.88	-0.000854382	-0.000958569	-0.000998472	-0.00105	-0.00115	-0.00133	-0.00123	-0.00178	-0.00293	0.000141936	-0.000227108
1257.36	-0.000901602	-0.000975265	-0.00105	-0.00112	-0.00122	-0.00142	-0.00122	-0.00176	-0.00294	8.31081e-05	-0.000310057
1257.84	-0.000945874	-0.000998406	-0.00109	-0.00119	-0.0013	-0.00151	-0.00122	-0.00175	-0.00296	2.0411e-05	-0.000390044
1258.33	-0.000992522	-0.00103	-0.00113	-0.00125	-0.00138	-0.0016	-0.00125	-0.00176	-0.00297	-4.73128e-05	-0.000465847
1258.81	-0.00105	-0.00107	-0.00117	-0.00132	-0.00148	-0.00169	-0.00129	-0.00178	-0.00297	-0.000117676	-0.000537631
1259.29	-0.00111	-0.00112	-0.00122	-0.00138	-0.00157	-0.00176	-0.00137	-0.00182	-0.00296	-0.000186505	-0.000606096
1259.77	-0.00117	-0.00117	-0.00126	-0.00144	-0.00165	-0.00183	-0.00146	-0.00187	-0.00292	-0.000247043	-0.000671439
1260.25	-0.00124	-0.00124	-0.0013	-0.00149	-0.00172	-0.0019	-0.00157	-0.00193	-0.00287	-0.000292574	-0.000733663
1260.73	-0.00131	-0.00131	-0.00135	-0.00154	-0.00178	-0.00195	-0.00169	-0.00197	-0.00281	-0.000318235	-0.000793861
1261.22	-0.00137	-0.00138	-0.0014	-0.00159	-0.00183	-0.00198	-0.00179	-0.00201	-0.00273	-0.000324195	-0.000853819
1261.7	-0.00141	-0.00145	-0.00146	-0.00164	-0.00188	-0.002	-0.00189	-0.00204	-0.00264	-0.000314593	-0.000916448
1262.18	-0.00145	-0.00152	-0.00154	-0.00168	-0.00192	-0.00201	-0.00198	-0.00206	-0.00255	-0.000298005	-0.000984158
1262.66	-0.00148	-0.00159	-0.00164	-0.00174	-0.00198	-0.002	-0.00205	-0.00208	-0.00247	-0.000284396	-0.00106
1263.15	-0.00151	-0.00166	-0.00175	-0.00179	-0.00204	-0.00199	-0.00212	-0.00208	-0.00239	-0.000283734	-0.00113
1263.63	-0.00153	-0.00173	-0.00187	-0.00185	-0.00212	-0.00198	-0.00217	-0.00209	-0.00233	-0.000302706	-0.00121
1264.11	-0.00156	-0.0018	-0.00198	-0.00192	-0.0022	-0.00199	-0.00221	-0.0021	-0.00229	-0.000344623	-0.00127
1264.59	-0.0016	-0.00186	-0.00209	-0.00199	-0.00228	-0.002	-0.00225	-0.00211	-0.00228	-0.000408086	-0.00133
1265.07	-0.00165	-0.00192	-0.00217	-0.00206	-0.00235	-0.00204	-0.00228	-0.00212	-0.00229	-0.000488717	-0.00137
1265.56	-0.00171	-0.00198	-0.00222	-0.00215	-0.00243	-0.00209	-0.00232	-0.00213	-0.00232	-0.000580352	-0.0014
1266.04	-0.00179	-0.00204	-0.00226	-0.00224	-0.0025	-0.00217	-0.00235	-0.00214	-0.00238	-0.000675971	-0.00142
1266.52	-0.00187	-0.00209	-0.00229	-0.00234	-0.00256	-0.00226	-0.00238	-0.00216	-0.00243	-0.000770081	-0.00145
1267	-0.00195	-0.00215	-0.00231	-0.00244	-0.00261	-0.00237	-0.00241	-0.00217	-0.00248	-0.000859078	-0.00149
1267.48	-0.00202	-0.00222	-0.00233	-0.00254	-0.00265	-0.00248	-0.00243	-0.00219	-0.00252	-0.000943031	-0.00153
1267.97	-0.00208	-0.00228	-0.00236	-0.00263	-0.00267	-0.00258	-0.00245	-0.00222	-0.00253	-0.00102	-0.00158
1268.45	-0.00213	-0.00235	-0.0024	-0.00271	-0.00268	-0.00269	-0.00247	-0.00225	-0.00253	-0.00111	-0.00164
1268.93	-0.00216	-0.00241	-0.00244	-0.00277	-0.00269	-0.00279	-0.00249	-0.00229	-0.00252	-0.0012	-0.00171
1269.41	-0.0022	-0.00248	-0.0025	-0.00283	-0.00271	-0.00288	-0.00252	-0.00233	-0.00251	-0.00129	-0.00178
1269.89	-0.00224	-0.00255	-0.00256	-0.00289	-0.00275	-0.00298	-0.00256	-0.00238	-0.00251	-0.0014	-0.00185
1270.38	-0.0023	-0.00264	-0.00263	-0.00294	-0.00283	-0.00308	-0.00261	-0.00244	-0.00253	-0.0015	-0.00194
1270.86	-0.00238	-0.00272	-0.00271	-0.003	-0.00293	-0.00318	-0.00267	-0.00248	-0.00255	-0.00159	-0.00203
1271.34	-0.00249	-0.00282	-0.00279	-0.00306	-0.00306	-0.00328	-0.00274	-0.00253	-0.00259	-0.00167	-0.00212
1271.82	-0.0026	-0.00291	-0.00286	-0.00313	-0.00318	-0.00338	-0.00282	-0.00256	-0.00263	-0.00172	-0.0022
1272.31	-0.00271	-0.00299	-0.00293	-0.0032	-0.00329	-0.00347	-0.00289	-0.0026	-0.00267	-0.00175	-0.00228
1272.79	-0.00279	-0.00306	-0.00299	-0.00327	-0.00339	-0.00354	-0.00296	-0.00264	-0.00272	-0.00177	-0.00235
1273.27	-0.00286	-0.00311	-0.00305	-0.00335	-0.00347	-0.00361	-0.00302	-0.00268	-0.00275	-0.00179	-0.0024
1273.75	-0.00289	-0.00316	-0.00311	-0.00343	-0.00353	-0.00366	-0.00308	-0.00274	-0.00279	-0.00181	-0.00243
1274.23	-0.0029	-0.0032	-0.00316	-0.00352	-0.00359	-0.00371	-0.00312	-0.00279	-0.00282	-0.00185	-0.00247
1274.72	-0.00289	-0.00323	-0.00321	-0.0036	-0.00364	-0.00377	-0.00317	-0.00285	-0.00284	-0.0019	-0.00249
1275.2	-0.00287	-0.00325	-0.00326	-0.00367	-0.0037	-0.00383	-0.00321	-0.0029	-0.00286	-0.00197	-0.00253
1275.68	-0.00285	-0.00327	-0.00332	-0.00373	-0.00375	-0.00389	-0.00325	-0.00294	-0.00287	-0.00203	-0.00256
1276.16	-0.00284	-0.00328	-0.00337	-0.00376	-0.00381	-0.00396	-0.00329	-0.00297	-0.00288	-0.00209	-0.00261
1276.64	-0.00284	-0.00329	-0.00343	-0.00379	-0.00386	-0.00403	-0.00334	-0.00299	-0.00289	-0.00213	-0.00265
1277.13	-0.00286	-0.00329	-0.00349	-0.0038	-0.00392	-0.0041	-0.0034	-0.00301	-0.0029	-0.00215	-0.0027
1277.61	-0.0029	-0.0033	-0.00355	-0.00381	-0.00398	-0.00416	-0.00347	-0.00304	-0.00291	-0.00217	-0.00275
1278.09	-0.00296	-0.00331	-0.00361	-0.00382	-0.00405	-0.00421	-0.00353	-0.00307	-0.00292	-0.00217	-0.00279
1278.57	-0.00303	-0.00333	-0.00366	-0.00385	-0.00413	-0.00425	-0.00359	-0.00312	-0.00293	-0.00217	-0.00282
1279.06	-0.00311	-0.00337	-0.00371	-0.0039	-0.00423	-0.00426	-0.00365	-0.00318	-0.00294	-0.00218	-0.00286
1279.54	-0.00319	-0.00342	-0.00375	-0.00396	-0.00434	-0.00427	-0.00369	-0.00325	-0.00295	-0.00219	-0.00289
1280.02	-0.00327	-0.00349	-0.00379	-0.00403	-0.00445	-0.00426	-0.00374	-0.00333	-0.00296	-0.00222	-0.00293
1280.5	-0.00335	-0.00355	-0.00383	-0.00411	-0.00454	-0.00426	-0.00378	-0.00341	-0.00297	-0.00225	-0.00297
1280.98	-0.00342	-0.00362	-0.00389	-0.00418	-0.00463	-0.00426	-0.00383	-0.00348	-0.00299	-0.00231	-0.00302
1281.47	-0.00349	-0.00368	-0.00395	-0.00424	-0.00471	-0.00427	-0.00388	-0.00355	-0.00302	-0.00237	-0.00308
1281.95	-0.00355	-0.00374	-0.00402	-0.00429	-0.00478	-0.00429	-0.00393	-0.0036	-0.00306	-0.00245	-0.00313
1282.43	-0.0036	-0.0038	-0.0041	-0.00433	-0.00484	-0.00432	-0.00398	-0.00364	-0.00311	-0.00253	-0.00318
1282.91	-0.00365	-0.00385	-0.00417	-0.00434	-0.0049	-0.00436	-0.00402	-0.00367	-0.00317	-0.0026	-0.00323
1283.39	-0.00369	-0.00391	-0.00424	-0.00435	-0.00496	-0.0044	-0.00406	-0.00368	-0.00322	-0.00267	-0.00326
1283.88	-0.00372	-0.00396	-0.0043	-0.00436	-0.00502	-0.00445	-0.00408	-0.00369	-0.00326	-0.00273	-0.00328
1284.36	-0.00375	-0.00402	-0.00434	-0.00436	-0.00508	-0.00451	-0.00409	-0.00369	-0.00329	-0.00277	-0.00329
1284.84	-0.00377	-0.00407	-0.00438	-0.00437	-0.00512	-0.00459	-0.00411	-0.00369	-0.00331	-0.0028	-0.00331
1285.32	-0.0038	-0.00411	-0.0044	-0.00439	-0.00516	-0.00469	-0.00412	-0.00369	-0.0033	-0.00281	-0.00332
1285.81	-0.00383	-0.00416	-0.00441	-0.0044	-0.00518	-0.00479	-0.00413	-0.00369	-0.00328	-0.00282	-0.00334
1286.29	-0.00385	-0.0042	-0.00442	-0.00442	-0.0052	-0.0049	-0.00414	-0.0037	-0.00324	-0.00283	-0.00337
1286.77	-0.00387	-0.00424	-0.00443	-0.00444	-0.00521	-0.00499	-0.00415	-0.0037	-0.0032	-0.00283	-0.0034
1287.25	-0.00389	-0.00428	-0.00442	-0.00446	-0.00521	-0.00507	-0.00415	-0.00371	-0.00316	-0.00285	-0.00344
1287.73	-0.00389	-0.00432	-0.00442	-0.00449	-0.00522	-0.00511	-0.00414	-0.00372	-0.00314	-0.00286	-0.00348
1288.22	-0.00389	-0.00437	-0.00443	-0.00455	-0.00523	-0.00513	-0.00414	-0.00373	-0.00313	-0.00287	-0.00351
1288.7	-0.00389	-0.00443	-0.00444	-0.00462	-0.00524	-0.00511	-0.00415	-0.00376	-0.00315	-0.00287	-0.00355
1289.18	-0.00389	-0.00449	-0.00446	-0.00471	-0.00526	-0.00507	-0.00418	-0.00379	-0.00317	-0.00287	-0.00359
1289.66	-0.0039	-0.00456	-0.0045	-0.00481	-0.00527	-0.00502	-0.00423	-0.00383	-0.0032	-0.00286	-0.00362
1290.14	-0.00391	-0.00462	-0.00454	-0.00491	-0.00528	-0.00496	-0.00428	-0.00388	-0.00323	-0.00285	-0.00365
1290.63	-0.00392	-0.00468	-0.00458	-0.00498	-0.00528	-0.00491	-0.00433	-0.00393	-0.00325	-0.00284	-0.00367
1291.11	-0.00394	-0.00472	-0.00462	-0.00503	-0.00526	-0.00487	-0.00438	-0.00397	-0.00326	-0.00284	-0.00368
1291.59	-0.00397	-0.00475	-0.00464	-0.00504	-0.00524	-0.00485	-0.00441	-0.00402	-0.00327	-0.00285	-0.00369
1292.07	-0.004	-0.00477	-0.00466	-0.00504	-0.00523	-0.00485	-0.00442	-0.00406	-0.00327	-0.00287	-0.00368
1292.56	-0.00404	-0.00477	-0.00467	-0.00502	-0.00521	-0.00489	-0.00443	-0.0041	-0.00328	-0.0029	-0.00367
1293.04	-0.00409	-0.00477	-0.00468	-0.00501	-0.00522	-0.00495	-0.00443	-0.00414	-0.00329	-0.00294	-0.00367
1293.52	-0.00414	-0.00477	-0.00471	-0.005	-0.00524	-0.00502	-0.00444	-0.00417	-0.00331	-0.00298	-0.00368
1294	-0.00419	-0.00477	-0.00474	-0.00501	-0.00528	-0.00511	-0.00445	-0.00419	-0.00334	-0.00301	-0.0037
1294.48	-0.00424	-0.00479	-0.00479	-0.00501	-0.00534	-0.0052	-0.00448	-0.0042	-0.00336	-0.00305	-0.00373
1294.96	-0.00429	-0.00481	-0.00483	-0.00502	-0.00541	-0.00527	-0.00453	-0.00419	-0.00338	-0.00309	-0.00377
1295.45	-0.00433	-0.00485	-0.00488	-0.00503	-0.00549	-0.00533	-0.00458	-0.00418	-0.00339	-0.00312	-0.00382
1295.93	-0.00437	-0.00491	-0.00492	-0.00504	-0.00556	-0.00537	-0.00463	-0.00418	-0.00341	-0.00316	-0.00386
1296.41	-0.00441	-0.00498	-0.00496	-0.00505	-0.00563	-0.0054	-0.00469	-0.00418	-0.00342	-0.00321	-0.0039
1296.89	-0.00445	-0.00505	-0.00499	-0.00509	-0.00569	-0.00543	-0.00476	-0.00419	-0.00344	-0.00326	-0.00393
1297.38	-0.00449	-0.00512	-0.00502	-0.00515	-0.00574	-0.00546	-0.00482	-0.0042	-0.00345	-0.00331	-0.00395
1297.86	-0.00453	-0.00519	-0.00504	-0.00523	-0.00578	-0.0055	-0.00489	-0.00422	-0.00345	-0.00336	-0.00397
1298.34	-0.00457	-0.00523	-0.00506	-0.00531	-0.0058	-0.00555	-0.00494	-0.00423	-0.00344	-0.00339	-0.00399
1298.82	-0.0046	-0.00526	-0.00507	-0.00539	-0.00582	-0.00559	-0.00497	-0.00423	-0.00342	-0.00342	-0.00402
1299.3	-0.00462	-0.00525	-0.00507	-0.00546	-0.00584	-0.00563	-0.00499	-0.00422	-0.0034	-0.00344	-0.00404
1299.79	-0.00464	-0.00523	-0.00506	-0.0055	-0.00586	-0.00567	-0.00498	-0.00422	-0.00338	-0.00344	-0.00408
1300.27	-0.00464	-0.00519	-0.00504	-0.00551	-0.00588	-0.0057	-0.00496	-0.00422	-0.00338	-0.00345	-0.00411
1300.75	-0.00465	-0.00515	-0.00502	-0.00551	-0.0059	-0.00573	-0.00493	-0.00423	-0.0034	-0.00346	-0.00415
1301.23	-0.00465	-0.00511	-0.005	-0.0055	-0.00592	-0.00575	-0.0049	-0.00425	-0.00343	-0.00347	-0.00418
1301.71	-0.00464	-0.00508	-0.00498	-0.00549	-0.00594	-0.00577	-0.00487	-0.00427	-0.00346	-0.00348	-0.00421
1302.2	-0.00464	-0.00506	-0.00497	-0.00549	-0.00594	-0.00576	-0.00485	-0.00427	-0.00349	-0.00348	-0.00422
1302.68	-0.00463	-0.00504	-0.00497	-0.0055	-0.00594	-0.00574	-0.00484	-0.00424	-0.00351	-0.00348	-0.00423
1303.16	-0.00463	-0.00504	-0.00497	-0.00551	-0.00591	-0.00571	-0.00485	-0.0042	-0.0035	-0.00347	-0.00422
1303.64	-0.00461	-0.00503	-0.00497	-0.00553	-0.00588	-0.00566	-0.00486	-0.00413	-0.00347	-0.00346	-0.00421
1304.13	-0.0046	-0.00503	-0.00497	-0.00555	-0.00584	-0.00561	-0.00489	-0.00406	-0.00344	-0.00346	-0.00419
1304.61	-0.00459	-0.00502	-0.00498	-0.00557	-0.0058	-0.00558	-0.00492	-0.00401	-0.0034	-0.00347	-0.00417
1305.09	-0.00458	-0.00501	-0.00498	-0.0056	-0.00577	-0.00557	-0.00497	-0.00398	-0.00337	-0.00349	-0.00415
1305.57	-0.00457	-0.005	-0.00499	-0.00562	-0.00576	-0.00559	-0.00502	-0.00398	-0.00335	-0.00353	-0.00413
1306.05	-0.00456	-0.00498	-0.00499	-0.00564	-0.00576	-0.00562	-0.00506	-0.00402	-0.00334	-0.00357	-0.00411
1306.54	-0.00456	-0.00495	-0.00499	-0.00564	-0.00577	-0.00566	-0.00511	-0.00408	-0.00333	-0.0036	-0.00409
1307.02	-0.00456	-0.00493	-0.00499	-0.00564	-0.0058	-0.0057	-0.00515	-0.00414	-0.00334	-0.00361	-0.00408
1307.5	-0.00456	-0.0049	-0.00499	-0.00563	-0.00584	-0.00573	-0.00518	-0.00421	-0.00334	-0.00361	-0.00407
1307.98	-0.00456	-0.00488	-0.00499	-0.00562	-0.00588	-0.00574	-0.0052	-0.00426	-0.00335	-0.00359	-0.00409
1308.46	-0.00457	-0.00488	-0.00501	-0.00561	-0.00591	-0.00574	-0.00521	-0.0043	-0.00337	-0.00356	-0.00412
1308.95	-0.00457	-0.00489	-0.00503	-0.0056	-0.00594	-0.00573	-0.0052	-0.00432	-0.0034	-0.00353	-0.00417
1309.43	-0.00457	-0.00491	-0.00506	-0.0056	-0.00596	-0.00572	-0.00519	-0.00433	-0.00343	-0.00351	-0.00424
1309.91	-0.00458	-0.00494	-0.00509	-0.00561	-0.00596	-0.00571	-0.00517	-0.00431	-0.00345	-0.00352	-0.0043
1310.39	-0.00459	-0.00497	-0.00513	-0.00562	-0.00596	-0.0057	-0.00515	-0.00429	-0.00347	-0.00354	-0.00435
1310.88	-0.0046	-0.005	-0.00515	-0.00563	-0.00594	-0.00569	-0.00514	-0.00425	-0.00348	-0.00357	-0.00439
1311.36	-0.00462	-0.00502	-0.00517	-0.00563	-0.00592	-0.00568	-0.00512	-0.00421	-0.00349	-0.00361	-0.00442
1311.84	-0.00465	-0.00502	-0.00518	-0.00563	-0.0059	-0.00566	-0.00512	-0.00418	-0.0035	-0.00365	-0.00442
1312.32	-0.00469	-0.00502	-0.00519	-0.00563	-0.00589	-0.00564	-0.00511	-0.00415	-0.00352	-0.00367	-0.00442
1312.8	-0.00474	-0.00502	-0.00519	-0.00563	-0.00588	-0.00563	-0.00512	-0.00415	-0.00353	-0.00368	-0.0044
1313.29	-0.0048	-0.00501	-0.00521	-0.00561	-0.00587	-0.00563	-0.00512	-0.00416	-0.00354	-0.00368	-0.00438
1313.77	-0.00485	-0.005	-0.00523	-0.0056	-0.00586	-0.00564	-0.00512	-0.00418	-0.00356	-0.00368	-0.00436
1314.25	-0.00489	-0.005	-0.00526	-0.00557	-0.00584	-0.00566	-0.00513	-0.00421	-0.00356	-0.00367	-0.00433
1314.73	-0.00493	-0.005	-0.00531	-0.00553	-0.00581	-0.00568	-0.00513	-0.00424	-0.00356	-0.00366	-0.0043
1315.21	-0.00495	-0.00499	-0.00536	-0.00548	-0.00579	-0.00571	-0.00513	-0.00427	-0.00355	-0.00367	-0.00428
1315.7	-0.00497	-0.00498	-0.00541	-0.00543	-0.00576	-0.00573	-0.00512	-0.00428	-0.00354	-0.00368	-0.00425
1316.18	-0.00497	-0.00497	-0.00545	-0.00539	-0.00575	-0.00574	-0.00512	-0.0043	-0.00353	-0.0037	-0.00423
1316.66	-0.00497	-0.00496	-0.00548	-0.00536	-0.00576	-0.00576	-0.00511	-0.00431	-0.00353	-0.00371	-0.00421
1317.14	-0.00496	-0.00496	-0.0055	-0.00536	-0.00579	-0.00577	-0.00511	-0.00432	-0.00352	-0.00372	-0.0042
1317.62	-0.00493	-0.00496	-0.0055	-0.00537	-0.00584	-0.0058	-0.0051	-0.00434	-0.00352	-0.00372	-0.0042
1318.11	-0.0049	-0.00497	-0.00547	-0.00539	-0.00589	-0.00583	-0.0051	-0.00435	-0.00351	-0.00371	-0.0042
1318.59	-0.00486	-0.00499	-0.00543	-0.00542	-0.00595	-0.00587	-0.00511	-0.00436	-0.00349	-0.0037	-0.0042
1319.07	-0.00481	-0.00501	-0.00538	-0.00545	-0.006	-0.0059	-0.00513	-0.00437	-0.00346	-0.00369	-0.0042
1319.55	-0.00476	-0.00503	-0.00533	-0.00548	-0.00604	-0.00593	-0.00514	-0.00436	-0.00341	-0.00369	-0.0042
1320.04	-0.00471	-0.00506	-0.00528	-0.00551	-0.00606	-0.00594	-0.00515	-0.00435	-0.00336	-0.00371	-0.0042
1320.52	-0.00467	-0.00507	-0.00526	-0.00553	-0.00607	-0.00592	-0.00516	-0.00433	-0.0033	-0.00372	-0.00421
1321	-0.00464	-0.00508	-0.00525	-0.00555	-0.00605	-0.0059	-0.00514	-0.00431	-0.00324	-0.00375	-0.00422
1321.48	-0.00463	-0.00508	-0.00526	-0.00557	-0.00601	-0.00586	-0.00512	-0.0043	-0.00319	-0.00376	-0.00424
1321.96	-0.00464	-0.00507	-0.00529	-0.00558	-0.00597	-0.00581	-0.00509	-0.00428	-0.00317	-0.00377	-0.00427
1322.45	-0.00465	-0.00505	-0.00533	-0.00557	-0.00592	-0.00578	-0.00506	-0.00427	-0.00315	-0.00375	-0.00431
1322.93	-0.00469	-0.00503	-0.00537	-0.00556	-0.00588	-0.00575	-0.00503	-0.00425	-0.00316	-0.00373	-0.00435
1323.41	-0.00472	-0.00501	-0.00542	-0.00555	-0.00584	-0.00574	-0.005	-0.00423	-0.00317	-0.00369	-0.00439
1323.89	-0.00477	-0.005	-0.00545	-0.00553	-0.00582	-0.00573	-0.00499	-0.00419	-0.00318	-0.00365	-0.00443
1324.38	-0.0048	-0.00499	-0.00546	-0.00552	-0.00582	-0.00574	-0.00497	-0.00414	-0.00319	-0.00361	-0.00446
1324.86	-0.00482	-0.00499	-0.00545	-0.00551	-0.00583	-0.00574	-0.00496	-0.00409	-0.00317	-0.00358	-0.00448
1325.34	-0.00482	-0.00499	-0.00542	-0.0055	-0.00584	-0.00574	-0.00494	-0.00403	-0.00312	-0.00355	-0.00447
1325.82	-0.00479	-0.00499	-0.00538	-0.0055	-0.00586	-0.00574	-0.00492	-0.00398	-0.00306	-0.00353	-0.00445
1326.3	-0.00476	-0.00499	-0.00532	-0.00549	-0.00586	-0.00573	-0.00489	-0.00393	-0.00298	-0.00351	-0.0044
1326.79	-0.00472	-0.00499	-0.00527	-0.00549	-0.00586	-0.00571	-0.00487	-0.0039	-0.0029	-0.00349	-0.00435
1327.27	-0.00469	-0.00499	-0.00522	-0.00548	-0.00586	-0.0057	-0.00484	-0.00389	-0.00282	-0.00348	-0.0043
1327.75	-0.00467	-0.00498	-0.00519	-0.00547	-0.00585	-0.00569	-0.00482	-0.00389	-0.00276	-0.00347	-0.00425
1328.23	-0.00466	-0.00498	-0.00517	-0.00547	-0.00585	-0.00569	-0.00479	-0.00389	-0.00271	-0.00345	-0.00422
1328.71	-0.00466	-0.00499	-0.00518	-0.00548	-0.00585	-0.0057	-0.00476	-0.0039	-0.00269	-0.00345	-0.00421
1329.2	-0.00466	-0.00501	-0.00522	-0.0055	-0.00586	-0.00571	-0.00473	-0.00391	-0.00268	-0.00345	-0.00422
1329.68	-0.00466	-0.00503	-0.00527	-0.00552	-0.00588	-0.00573	-0.0047	-0.00391	-0.00269	-0.00345	-0.00425
1330.16	-0.00465	-0.00506	-0.00534	-0.00553	-0.00591	-0.00575	-0.00468	-0.00391	-0.00271	-0.00346	-0.00429
1330.64	-0.00463	-0.00509	-0.00541	-0.00555	-0.00593	-0.00578	-0.00469	-0.0039	-0.00274	-0.00347	-0.00434
1331.12	-0.00462	-0.00512	-0.00548	-0.00556	-0.00596	-0.0058	-0.00472	-0.00389	-0.00277	-0.00349	-0.00438
1331.61	-0.00461	-0.00513	-0.00553	-0.00556	-0.00599	-0.00582	-0.00476	-0.00388	-0.00279	-0.0035	-0.00441
1332.09	-0.00461	-0.00514	-0.00556	-0.00558	-0.00602	-0.00584	-0.00482	-0.00386	-0.00281	-0.0035	-0.00442
1332.57	-0.00463	-0.00514	-0.00557	-0.0056	-0.00605	-0.00585	-0.00486	-0.00384	-0.00281	-0.00349	-0.00442
1333.05	-0.00465	-0.00514	-0.00555	-0.00563	-0.00608	-0.00585	-0.00489	-0.00383	-0.00279	-0.00347	-0.00439
1333.54	-0.00467	-0.00514	-0.00552	-0.00567	-0.00611	-0.00585	-0.00489	-0.00382	-0.00276	-0.00344	-0.00436
1334.02	-0.0047	-0.00514	-0.00549	-0.00573	-0.00614	-0.00584	-0.00488	-0.00383	-0.00273	-0.00341	-0.00433
1334.5	-0.00472	-0.00515	-0.00547	-0.00579	-0.00617	-0.00584	-0.00485	-0.00386	-0.00269	-0.0034	-0.00431
1334.98	-0.00475	-0.00516	-0.00546	-0.00585	-0.0062	-0.00584	-0.00484	-0.0039	-0.00267	-0.00341	-0.00432
1335.46	-0.00479	-0.00519	-0.00547	-0.0059	-0.00622	-0.00586	-0.00484	-0.00395	-0.00267	-0.00346	-0.00435
1335.94	-0.00485	-0.00523	-0.0055	-0.00594	-0.00624	-0.00589	-0.00487	-0.00401	-0.00268	-0.00354	-0.00441
1336.43	-0.00491	-0.00526	-0.00554	-0.00597	-0.00626	-0.00593	-0.00491	-0.00406	-0.0027	-0.00364	-0.00448
1336.91	-0.00498	-0.00528	-0.00558	-0.00598	-0.00628	-0.00598	-0.00497	-0.00409	-0.00273	-0.00377	-0.00456
1337.39	-0.00505	-0.0053	-0.00562	-0.00598	-0.00629	-0.00604	-0.00501	-0.0041	-0.00275	-0.00389	-0.00463
1337.87	-0.0051	-0.0053	-0.00565	-0.00598	-0.00629	-0.0061	-0.00505	-0.00409	-0.00277	-0.00399	-0.00467
1338.36	-0.00514	-0.0053	-0.00568	-0.00597	-0.00629	-0.00615	-0.00507	-0.00407	-0.00279	-0.00407	-0.00468
1338.84	-0.00516	-0.00531	-0.00569	-0.00597	-0.00629	-0.0062	-0.00508	-0.00404	-0.00281	-0.00412	-0.00468
1339.32	-0.00516	-0.00532	-0.00571	-0.00599	-0.0063	-0.00624	-0.00509	-0.00403	-0.00285	-0.00414	-0.00467
1339.8	-0.00516	-0.00534	-0.00572	-0.00602	-0.0063	-0.00627	-0.0051	-0.00403	-0.0029	-0.00414	-0.00466
1340.28	-0.00516	-0.00536	-0.00574	-0.00605	-0.00632	-0.00628	-0.00513	-0.00405	-0.00296	-0.00411	-0.00467
1340.77	-0.00517	-0.0054	-0.00574	-0.00609	-0.00634	-0.00629	-0.00516	-0.00408	-0.00302	-0.00406	-0.0047
1341.25	-0.00518	-0.00543	-0.00575	-0.00611	-0.00638	-0.00629	-0.0052	-0.00411	-0.00308	-0.004	-0.00474
1341.73	-0.00519	-0.00545	-0.00575	-0.00612	-0.00642	-0.0063	-0.00524	-0.00415	-0.00313	-0.00395	-0.0048
1342.21	-0.00521	-0.00548	-0.00576	-0.00611	-0.00647	-0.00631	-0.00529	-0.00419	-0.00317	-0.0039	-0.00485
1342.69	-0.00524	-0.0055	-0.00577	-0.00608	-0.00651	-0.00632	-0.00533	-0.00422	-0.00321	-0.00387	-0.0049
1343.18	-0.00527	-0.00553	-0.00578	-0.00604	-0.00654	-0.00634	-0.00538	-0.00425	-0.00324	-0.00386	-0.00495
1343.66	-0.00531	-0.00556	-0.00579	-0.00601	-0.00657	-0.00636	-0.00542	-0.00428	-0.00328	-0.00389	-0.00499
1344.14	-0.00535	-0.00559	-0.0058	-0.00597	-0.00658	-0.00637	-0.00546	-0.00431	-0.00331	-0.00395	-0.00503
1344.62	-0.0054	-0.00564	-0.00581	-0.00596	-0.00658	-0.00638	-0.00549	-0.00434	-0.00335	-0.00403	-0.00506
1345.11	-0.00546	-0.00568	-0.00582	-0.00597	-0.00659	-0.00638	-0.00551	-0.00437	-0.00339	-0.00413	-0.0051
1345.59	-0.00552	-0.00572	-0.00583	-0.006	-0.00659	-0.00638	-0.00553	-0.00439	-0.00342	-0.00423	-0.00513
1346.07	-0.00557	-0.00576	-0.00586	-0.00606	-0.00661	-0.00638	-0.00554	-0.00441	-0.00345	-0.00431	-0.00517
1346.55	-0.00563	-0.0058	-0.00589	-0.00615	-0.00665	-0.00639	-0.00555	-0.00444	-0.00348	-0.00438	-0.00522
1347.03	-0.00568	-0.00584	-0.00594	-0.00625	-0.0067	-0.00641	-0.00556	-0.00447	-0.00351	-0.00443	-0.00527
1347.52	-0.00572	-0.00588	-0.00598	-0.00636	-0.00676	-0.00644	-0.00556	-0.0045	-0.00353	-0.00446	-0.00532
1348	-0.00575	-0.00591	-0.00602	-0.00646	-0.00682	-0.00648	-0.00556	-0.00454	-0.00355	-0.00447	-0.00538
1348.48	-0.00575	-0.00594	-0.00606	-0.00655	-0.00686	-0.0065	-0.00554	-0.00457	-0.00355	-0.00447	-0.00543
1348.96	-0.00574	-0.00597	-0.00608	-0.00661	-0.00689	-0.00652	-0.0055	-0.00459	-0.00355	-0.00446	-0.00546
1349.44	-0.00571	-0.006	-0.00609	-0.00664	-0.0069	-0.00653	-0.00545	-0.00459	-0.00353	-0.00445	-0.00548
1349.93	-0.00568	-0.00602	-0.00609	-0.00664	-0.00689	-0.00653	-0.00539	-0.00458	-0.00351	-0.00444	-0.00549
1350.41	-0.00564	-0.00604	-0.0061	-0.00664	-0.00687	-0.00654	-0.00533	-0.00456	-0.00349	-0.00442	-0.00548
1350.89	-0.00563	-0.00607	-0.0061	-0.00663	-0.00686	-0.00655	-0.00529	-0.00453	-0.00348	-0.00441	-0.00545
1351.37	-0.00564	-0.0061	-0.00611	-0.00663	-0.00684	-0.00656	-0.00527	-0.00451	-0.00348	-0.00441	-0.00542
1351.86	-0.00567	-0.00614	-0.00611	-0.00663	-0.00684	-0.00658	-0.00528	-0.00449	-0.0035	-0.00441	-0.00537
1352.34	-0.00571	-0.00618	-0.00612	-0.00665	-0.00684	-0.0066	-0.0053	-0.00447	-0.00353	-0.00441	-0.00533
1352.82	-0.00576	-0.00622	-0.00612	-0.00666	-0.00685	-0.00662	-0.00535	-0.00446	-0.00358	-0.00441	-0.00527
1353.3	-0.0058	-0.00624	-0.00613	-0.00667	-0.00686	-0.00664	-0.00542	-0.00446	-0.00364	-0.00441	-0.00522
1353.78	-0.00583	-0.00624	-0.00615	-0.00666	-0.00686	-0.00667	-0.00549	-0.00447	-0.00369	-0.00441	-0.00517
1354.27	-0.00584	-0.00621	-0.00617	-0.00663	-0.00687	-0.00669	-0.00557	-0.00449	-0.00372	-0.0044	-0.00513
1354.75	-0.00583	-0.00616	-0.00621	-0.00659	-0.00689	-0.00673	-0.00564	-0.00452	-0.00373	-0.00439	-0.00511
1355.23	-0.00582	-0.00608	-0.00625	-0.00655	-0.0069	-0.00676	-0.0057	-0.00455	-0.00369	-0.00438	-0.0051
1355.71	-0.00579	-0.00599	-0.00628	-0.0065	-0.00691	-0.00679	-0.00573	-0.00459	-0.00362	-0.00438	-0.0051
1356.19	-0.00577	-0.0059	-0.00629	-0.00647	-0.00691	-0.0068	-0.00572	-0.00462	-0.00351	-0.00438	-0.00511
1356.68	-0.00574	-0.00582	-0.00628	-0.00646	-0.00691	-0.0068	-0.00569	-0.00464	-0.00339	-0.00441	-0.00512
1357.16	-0.0057	-0.00576	-0.00625	-0.00647	-0.0069	-0.00677	-0.00563	-0.00464	-0.00327	-0.00445	-0.00512
1357.64	-0.00567	-0.00573	-0.00622	-0.00649	-0.00689	-0.00673	-0.00557	-0.00463	-0.00317	-0.00451	-0.00513
1358.12	-0.00564	-0.00572	-0.00619	-0.00653	-0.00688	-0.0067	-0.00552	-0.0046	-0.00312	-0.00459	-0.00513
1358.61	-0.00563	-0.00575	-0.00618	-0.00658	-0.00688	-0.00668	-0.00548	-0.00457	-0.00311	-0.00467	-0.00514
1359.09	-0.00564	-0.0058	-0.0062	-0.00664	-0.00689	-0.00668	-0.00546	-0.00453	-0.00313	-0.00476	-0.00516
1359.57	-0.00568	-0.00586	-0.00625	-0.00669	-0.0069	-0.00671	-0.00545	-0.0045	-0.00317	-0.00483	-0.00519
1360.05	-0.00575	-0.00594	-0.00633	-0.00674	-0.00692	-0.00677	-0.00544	-0.00447	-0.00321	-0.00487	-0.00522
1360.53	-0.00584	-0.00601	-0.00641	-0.00677	-0.00694	-0.00683	-0.00544	-0.00443	-0.00325	-0.00489	-0.00525
1361.02	-0.00594	-0.00607	-0.0065	-0.00679	-0.00696	-0.0069	-0.00542	-0.00439	-0.00326	-0.00487	-0.00529
1361.5	-0.00603	-0.00611	-0.00657	-0.00678	-0.00698	-0.00696	-0.00541	-0.00434	-0.00327	-0.00481	-0.00532
1361.98	-0.00609	-0.00614	-0.00663	-0.00675	-0.00699	-0.007	-0.00539	-0.00428	-0.00327	-0.00473	-0.00534
1362.46	-0.00612	-0.00615	-0.00665	-0.00671	-0.00699	-0.00699	-0.00539	-0.00423	-0.00327	-0.00463	-0.00535
1362.94	-0.0061	-0.00614	-0.00663	-0.00666	-0.00699	-0.00695	-0.0054	-0.00419	-0.00328	-0.00453	-0.00535
1363.43	-0.00605	-0.00614	-0.00659	-0.0066	-0.00698	-0.00686	-0.00541	-0.00419	-0.00329	-0.00444	-0.00535
1363.91	-0.00599	-0.00613	-0.00653	-0.00655	-0.00697	-0.00676	-0.00541	-0.00422	-0.0033	-0.00438	-0.00534
1364.39	-0.00594	-0.00614	-0.00646	-0.00651	-0.00696	-0.00666	-0.00541	-0.00428	-0.00331	-0.00436	-0.00533
1364.87	-0.00591	-0.00617	-0.00641	-0.00647	-0.00695	-0.00658	-0.0054	-0.00437	-0.00331	-0.00437	-0.00534
1365.35	-0.0059	-0.00619	-0.00636	-0.00644	-0.00694	-0.00652	-0.00539	-0.00446	-0.00331	-0.00442	-0.00535
1365.84	-0.00591	-0.00622	-0.00634	-0.00642	-0.00695	-0.00648	-0.00539	-0.00455	-0.0033	-0.0045	-0.00538
1366.32	-0.00593	-0.00624	-0.00633	-0.00642	-0.00697	-0.00647	-0.0054	-0.00462	-0.0033	-0.00458	-0.00542
1366.8	-0.00596	-0.00625	-0.00632	-0.00642	-0.00699	-0.00647	-0.00541	-0.00466	-0.0033	-0.00466	-0.00545
1367.28	-0.00598	-0.00624	-0.00631	-0.00642	-0.00701	-0.00649	-0.00544	-0.00468	-0.0033	-0.00472	-0.00547
1367.77	-0.00598	-0.00622	-0.00628	-0.00643	-0.00702	-0.0065	-0.00546	-0.00468	-0.0033	-0.00476	-0.00548
1368.25	-0.00595	-0.00619	-0.00624	-0.00642	-0.00702	-0.00651	-0.00548	-0.00466	-0.00329	-0.00476	-0.00545
1368.73	-0.00589	-0.00615	-0.00618	-0.00641	-0.00701	-0.00651	-0.00547	-0.00465	-0.0033	-0.00474	-0.00541
1369.21	-0.00581	-0.00613	-0.00614	-0.00638	-0.00699	-0.0065	-0.00545	-0.00465	-0.00331	-0.0047	-0.00535
1369.69	-0.00572	-0.00612	-0.00611	-0.00635	-0.00698	-0.00649	-0.00542	-0.00467	-0.00333	-0.00467	-0.0053
1370.18	-0.00564	-0.00612	-0.0061	-0.00632	-0.00697	-0.00648	-0.00539	-0.0047	-0.00335	-0.00465	-0.00526
1370.66	-0.00558	-0.00613	-0.00613	-0.00631	-0.00698	-0.00649	-0.00537	-0.00475	-0.00337	-0.00465	-0.00524
1371.14	-0.00555	-0.00615	-0.00618	-0.00633	-0.00701	-0.0065	-0.00537	-0.00481	-0.00339	-0.00467	-0.00525
1371.62	-0.00556	-0.00618	-0.00624	-0.00637	-0.00704	-0.00653	-0.00539	-0.00486	-0.0034	-0.00469	-0.00526
1372.1	-0.00559	-0.0062	-0.00628	-0.00644	-0.00709	-0.00655	-0.00542	-0.0049	-0.00339	-0.00471	-0.00528
1372.59	-0.00565	-0.00622	-0.0063	-0.00653	-0.00713	-0.00658	-0.00546	-0.00492	-0.00338	-0.00471	-0.00528
1373.07	-0.00572	-0.00624	-0.00628	-0.00662	-0.00718	-0.00661	-0.0055	-0.00491	-0.00338	-0.0047	-0.00526
1373.55	-0.00579	-0.00626	-0.00625	-0.0067	-0.00723	-0.00664	-0.00553	-0.00488	-0.00339	-0.00467	-0.00522
1374.03	-0.00585	-0.00627	-0.0062	-0.00677	-0.00729	-0.00667	-0.00555	-0.00482	-0.00343	-0.00463	-0.00518
1374.52	-0.00589	-0.00626	-0.00616	-0.00681	-0.00733	-0.0067	-0.00554	-0.00476	-0.0035	-0.00459	-0.00514
1375	-0.00592	-0.00625	-0.00616	-0.00683	-0.00737	-0.00673	-0.00553	-0.00469	-0.00358	-0.00457	-0.00513
1375.48	-0.00592	-0.00623	-0.00619	-0.00684	-0.00738	-0.00677	-0.00551	-0.00463	-0.00365	-0.00456	-0.00515
1375.96	-0.00592	-0.0062	-0.00626	-0.00684	-0.00739	-0.0068	-0.00549	-0.0046	-0.0037	-0.00458	-0.00519
1376.44	-0.00592	-0.00618	-0.00634	-0.00684	-0.00738	-0.00684	-0.00548	-0.00458	-0.00373	-0.00461	-0.00524
1376.92	-0.00592	-0.00617	-0.00644	-0.00685	-0.00735	-0.00687	-0.00548	-0.00457	-0.00374	-0.00466	-0.0053
1377.41	-0.00591	-0.00616	-0.00652	-0.00687	-0.00733	-0.00689	-0.0055	-0.00459	-0.00374	-0.0047	-0.00535
1377.89	-0.00591	-0.00616	-0.00658	-0.0069	-0.00731	-0.0069	-0.00554	-0.00461	-0.00372	-0.00474	-0.00539
1378.37	-0.0059	-0.00617	-0.00661	-0.00692	-0.00729	-0.0069	-0.00558	-0.00464	-0.0037	-0.00477	-0.00543
1378.85	-0.00589	-0.00618	-0.00661	-0.00694	-0.00728	-0.00689	-0.00561	-0.00467	-0.00368	-0.00479	-0.00546
1379.34	-0.00588	-0.00618	-0.00658	-0.00695	-0.00728	-0.00687	-0.00564	-0.0047	-0.00365	-0.0048	-0.00548
1379.82	-0.00587	-0.00618	-0.00653	-0.00695	-0.00727	-0.00686	-0.00564	-0.00473	-0.00361	-0.00479	-0.00549
1380.3	-0.00586	-0.00618	-0.00648	-0.00694	-0.00726	-0.00685	-0.00563	-0.00475	-0.00358	-0.00477	-0.00549
1380.78	-0.00586	-0.00619	-0.00644	-0.00692	-0.00725	-0.00684	-0.00562	-0.00476	-0.00355	-0.00476	-0.00548
1381.26	-0.00586	-0.00621	-0.00641	-0.00691	-0.00724	-0.00684	-0.00561	-0.00478	-0.00353	-0.00474	-0.00546
1381.75	-0.00587	-0.00624	-0.00641	-0.0069	-0.00725	-0.00684	-0.00561	-0.00479	-0.00354	-0.00473	-0.00544
1382.23	-0.0059	-0.0063	-0.00644	-0.00689	-0.00727	-0.00686	-0.00563	-0.00481	-0.00356	-0.00474	-0.00541
1382.71	-0.00596	-0.00637	-0.0065	-0.0069	-0.00732	-0.00689	-0.00567	-0.00483	-0.0036	-0.00475	-0.0054
1383.19	-0.00604	-0.00644	-0.00657	-0.00691	-0.00737	-0.00693	-0.00572	-0.00485	-0.00364	-0.00476	-0.0054
1383.67	-0.00613	-0.00652	-0.00665	-0.00693	-0.00744	-0.00697	-0.00578	-0.00488	-0.00367	-0.00477	-0.00542
1384.16	-0.00624	-0.0066	-0.00673	-0.00697	-0.0075	-0.00703	-0.00584	-0.00491	-0.00369	-0.00478	-0.00546
1384.64	-0.00634	-0.00666	-0.0068	-0.00702	-0.00755	-0.00708	-0.00588	-0.00495	-0.00369	-0.00479	-0.0055
1385.12	-0.00644	-0.00671	-0.00686	-0.00708	-0.00759	-0.00714	-0.00592	-0.00499	-0.0037	-0.0048	-0.00556
1385.6	-0.00651	-0.00674	-0.00692	-0.00715	-0.00761	-0.0072	-0.00595	-0.00503	-0.0037	-0.00482	-0.00561
1386.09	-0.00656	-0.00675	-0.00696	-0.00721	-0.00761	-0.00726	-0.00596	-0.00506	-0.00372	-0.00485	-0.00565
1386.57	-0.00658	-0.00674	-0.00698	-0.00726	-0.0076	-0.00731	-0.00597	-0.00509	-0.00376	-0.00489	-0.00568
1387.05	-0.00656	-0.00672	-0.00698	-0.00729	-0.00759	-0.00734	-0.00596	-0.00511	-0.0038	-0.00493	-0.0057
1387.53	-0.00651	-0.00669	-0.00696	-0.0073	-0.00758	-0.00736	-0.00595	-0.00514	-0.00385	-0.00497	-0.00572
1388.01	-0.00646	-0.00665	-0.00692	-0.00729	-0.00756	-0.00737	-0.00594	-0.00517	-0.00389	-0.00499	-0.00575
1388.5	-0.00641	-0.00663	-0.00687	-0.00727	-0.00755	-0.00736	-0.00593	-0.00521	-0.00392	-0.00501	-0.00578
1388.98	-0.00638	-0.00662	-0.00684	-0.00725	-0.00755	-0.00736	-0.00594	-0.00525	-0.00393	-0.00503	-0.00583
1389.46	-0.00636	-0.00661	-0.00682	-0.00725	-0.00756	-0.00737	-0.00597	-0.0053	-0.00393	-0.00506	-0.00587
1389.94	-0.00636	-0.00661	-0.00683	-0.00725	-0.00757	-0.00739	-0.00601	-0.00534	-0.00391	-0.00509	-0.00592
1390.42	-0.00636	-0.00661	-0.00684	-0.00727	-0.00758	-0.00742	-0.00606	-0.00538	-0.0039	-0.00512	-0.00595
1390.91	-0.00636	-0.0066	-0.00686	-0.0073	-0.00761	-0.00745	-0.0061	-0.0054	-0.00387	-0.00515	-0.00595
1391.39	-0.00636	-0.00659	-0.00687	-0.00733	-0.00764	-0.00747	-0.00614	-0.0054	-0.00385	-0.00517	-0.00593
1391.87	-0.00636	-0.00657	-0.00687	-0.00737	-0.00768	-0.00749	-0.00617	-0.00539	-0.00384	-0.00517	-0.00589
1392.35	-0.00635	-0.00657	-0.00686	-0.00741	-0.00773	-0.00751	-0.00619	-0.00538	-0.00384	-0.00516	-0.00583
1392.84	-0.00635	-0.00658	-0.00683	-0.00745	-0.00779	-0.00752	-0.0062	-0.00537	-0.00386	-0.00515	-0.00577
1393.32	-0.00636	-0.00661	-0.00681	-0.0075	-0.00785	-0.00752	-0.00623	-0.00536	-0.00388	-0.00514	-0.0057
1393.8	-0.00637	-0.00665	-0.00679	-0.00755	-0.00792	-0.00754	-0.00626	-0.00536	-0.00391	-0.00514	-0.00566
1394.28	-0.0064	-0.0067	-0.0068	-0.00759	-0.00799	-0.00756	-0.00631	-0.00537	-0.00395	-0.00516	-0.00563
1394.76	-0.00642	-0.00675	-0.00683	-0.00762	-0.00804	-0.00759	-0.00636	-0.0054	-0.00397	-0.0052	-0.00563
1395.25	-0.00644	-0.00678	-0.00688	-0.00762	-0.00807	-0.00763	-0.00641	-0.00543	-0.00398	-0.00523	-0.00565
1395.73	-0.00646	-0.0068	-0.00696	-0.00761	-0.00809	-0.00766	-0.00646	-0.00546	-0.00399	-0.00525	-0.00569
1396.21	-0.00648	-0.00682	-0.00704	-0.00759	-0.0081	-0.00771	-0.0065	-0.00551	-0.004	-0.00526	-0.00575
1396.69	-0.00651	-0.00687	-0.00714	-0.00757	-0.00812	-0.00776	-0.00654	-0.00558	-0.00403	-0.00526	-0.00581
1397.17	-0.00657	-0.00693	-0.00723	-0.00757	-0.00815	-0.00782	-0.00659	-0.00566	-0.00409	-0.00526	-0.00588
1397.66	-0.00663	-0.00702	-0.00731	-0.0076	-0.00819	-0.00789	-0.00664	-0.00575	-0.00418	-0.00527	-0.00596
1398.14	-0.0067	-0.00712	-0.00738	-0.00766	-0.00823	-0.00797	-0.0067	-0.00585	-0.00429	-0.00529	-0.00604
1398.62	-0.00676	-0.00719	-0.00742	-0.00775	-0.00826	-0.00803	-0.00675	-0.00593	-0.0044	-0.00532	-0.00611
1399.1	-0.0068	-0.00724	-0.00744	-0.00785	-0.00827	-0.00806	-0.00678	-0.00599	-0.00449	-0.00536	-0.00617
1399.59	-0.00681	-0.00724	-0.00743	-0.00794	-0.00826	-0.00806	-0.00679	-0.00601	-0.00454	-0.0054	-0.00621
1400.07	-0.00679	-0.0072	-0.00741	-0.00801	-0.00822	-0.00804	-0.00678	-0.00599	-0.00454	-0.00542	-0.00624
1400.55	-0.00676	-0.00716	-0.00739	-0.00805	-0.00819	-0.008	-0.00676	-0.00595	-0.00451	-0.00544	-0.00624
1401.03	-0.00675	-0.00712	-0.00738	-0.00806	-0.00816	-0.00796	-0.00674	-0.0059	-0.00444	-0.00546	-0.00624
1401.51	-0.00674	-0.00711	-0.00739	-0.00806	-0.00815	-0.00792	-0.00673	-0.00585	-0.00437	-0.00547	-0.00625
1401.99	-0.00676	-0.00713	-0.00741	-0.00804	-0.00816	-0.0079	-0.00673	-0.00582	-0.0043	-0.00549	-0.00626
1402.48	-0.00679	-0.00716	-0.00742	-0.00801	-0.00819	-0.0079	-0.00674	-0.00581	-0.00424	-0.00551	-0.00628
1402.96	-0.00682	-0.0072	-0.00743	-0.00799	-0.00824	-0.00791	-0.00676	-0.00582	-0.0042	-0.00553	-0.0063
1403.44	-0.00686	-0.00724	-0.00743	-0.00797	-0.00829	-0.00793	-0.00678	-0.00585	-0.00418	-0.00555	-0.00634
1403.92	-0.00689	-0.00727	-0.00743	-0.00796	-0.00835	-0.00796	-0.0068	-0.0059	-0.00418	-0.00556	-0.00638
1404.41	-0.0069	-0.00728	-0.00742	-0.00796	-0.00841	-0.00799	-0.00682	-0.00594	-0.0042	-0.00556	-0.00642
1404.89	-0.0069	-0.00728	-0.00741	-0.00796	-0.00844	-0.00801	-0.00683	-0.00598	-0.00424	-0.00554	-0.00644
1405.37	-0.00688	-0.00728	-0.0074	-0.00796	-0.00846	-0.00802	-0.00683	-0.00598	-0.00427	-0.00551	-0.00646
1405.85	-0.00685	-0.00728	-0.00739	-0.00795	-0.00846	-0.008	-0.00683	-0.00597	-0.0043	-0.00548	-0.00647
1406.33	-0.00683	-0.00729	-0.00738	-0.00793	-0.00844	-0.00798	-0.00683	-0.00593	-0.00431	-0.00546	-0.00646
1406.82	-0.00682	-0.0073	-0.00737	-0.00789	-0.00842	-0.00796	-0.00683	-0.00589	-0.0043	-0.00546	-0.00644
1407.3	-0.00681	-0.00732	-0.00736	-0.00786	-0.0084	-0.00794	-0.00683	-0.00586	-0.00429	-0.00548	-0.00643
1407.78	-0.00682	-0.00734	-0.00735	-0.00782	-0.00839	-0.00795	-0.00684	-0.00585	-0.00427	-0.00552	-0.00641
1408.26	-0.00685	-0.00735	-0.00734	-0.0078	-0.00839	-0.00798	-0.00685	-0.00586	-0.00425	-0.00558	-0.0064
1408.74	-0.00687	-0.00736	-0.00733	-0.00779	-0.00842	-0.00803	-0.00687	-0.00589	-0.00424	-0.00564	-0.00639
1409.23	-0.0069	-0.00736	-0.00734	-0.00779	-0.00845	-0.00809	-0.00688	-0.00593	-0.00423	-0.00569	-0.00638
1409.71	-0.00693	-0.00735	-0.00735	-0.0078	-0.00849	-0.00817	-0.0069	-0.00597	-0.00423	-0.00573	-0.00637
1410.19	-0.00694	-0.00732	-0.00737	-0.00782	-0.00853	-0.00825	-0.0069	-0.00599	-0.00423	-0.00574	-0.00635
1410.67	-0.00694	-0.00728	-0.00737	-0.00783	-0.00855	-0.00832	-0.00689	-0.00599	-0.00423	-0.00572	-0.00631
1411.16	-0.00691	-0.00724	-0.00737	-0.00783	-0.00856	-0.00836	-0.00686	-0.00596	-0.00423	-0.00567	-0.00627
1411.64	-0.00687	-0.0072	-0.00736	-0.00783	-0.00855	-0.00837	-0.00682	-0.00591	-0.00423	-0.0056	-0.00622
1412.12	-0.00683	-0.00716	-0.00735	-0.00784	-0.00854	-0.00836	-0.00678	-0.00586	-0.00423	-0.00552	-0.00618
1412.6	-0.00678	-0.00714	-0.00733	-0.00785	-0.00854	-0.00831	-0.00675	-0.00582	-0.00424	-0.00546	-0.00614
1413.08	-0.00674	-0.00715	-0.00732	-0.00787	-0.00854	-0.00825	-0.00675	-0.00578	-0.00425	-0.00542	-0.00613
1413.57	-0.00672	-0.00718	-0.00733	-0.00791	-0.00854	-0.00819	-0.00677	-0.00576	-0.00426	-0.00541	-0.00613
1414.05	-0.00673	-0.00722	-0.00734	-0.00794	-0.00854	-0.00813	-0.00682	-0.00575	-0.00428	-0.00543	-0.00614
1414.53	-0.00674	-0.00726	-0.00736	-0.00797	-0.00853	-0.00808	-0.00689	-0.00574	-0.00431	-0.00546	-0.00618
1415.01	-0.00678	-0.00729	-0.00739	-0.00798	-0.00851	-0.00805	-0.00695	-0.00573	-0.00433	-0.00551	-0.00621
1415.49	-0.00683	-0.00731	-0.0074	-0.00798	-0.00847	-0.00803	-0.00701	-0.00572	-0.00435	-0.00556	-0.00625
1415.98	-0.00688	-0.00731	-0.0074	-0.00796	-0.00841	-0.00802	-0.00706	-0.00569	-0.00437	-0.0056	-0.00629
1416.46	-0.00694	-0.00731	-0.0074	-0.00793	-0.00836	-0.00803	-0.00709	-0.00565	-0.00437	-0.00563	-0.00633
1416.94	-0.007	-0.00731	-0.00738	-0.0079	-0.00831	-0.00803	-0.00711	-0.00561	-0.00437	-0.00565	-0.00636
1417.42	-0.00705	-0.00731	-0.00735	-0.00786	-0.0083	-0.00804	-0.0071	-0.00557	-0.00436	-0.00565	-0.00638
1417.9	-0.00708	-0.00732	-0.00732	-0.00783	-0.00833	-0.00805	-0.00708	-0.00554	-0.00435	-0.00563	-0.00638
1418.39	-0.00707	-0.00732	-0.00729	-0.00781	-0.0084	-0.00806	-0.00704	-0.00552	-0.00433	-0.00559	-0.00638
1418.87	-0.00703	-0.00732	-0.00725	-0.00778	-0.00849	-0.00806	-0.00698	-0.00553	-0.00431	-0.00555	-0.00638
1419.35	-0.00696	-0.0073	-0.00723	-0.00776	-0.00858	-0.00806	-0.00691	-0.00555	-0.0043	-0.00551	-0.00637
1419.83	-0.00688	-0.00728	-0.00722	-0.00775	-0.00864	-0.00808	-0.00683	-0.00559	-0.0043	-0.00547	-0.00638
1420.32	-0.00683	-0.00725	-0.00723	-0.00774	-0.00868	-0.0081	-0.00676	-0.00563	-0.00429	-0.00546	-0.00639
1420.8	-0.0068	-0.00722	-0.00725	-0.00775	-0.0087	-0.00815	-0.0067	-0.00566	-0.00427	-0.00546	-0.00641
1421.28	-0.0068	-0.00722	-0.00727	-0.00776	-0.00869	-0.00819	-0.00664	-0.00567	-0.00424	-0.00548	-0.00642
1421.76	-0.00682	-0.00722	-0.00728	-0.00778	-0.00867	-0.00822	-0.0066	-0.00568	-0.00419	-0.00548	-0.00642
1422.24	-0.00683	-0.00723	-0.00728	-0.00781	-0.00863	-0.00823	-0.00656	-0.00567	-0.00412	-0.00547	-0.00641
1422.73	-0.00683	-0.00724	-0.00725	-0.00784	-0.00857	-0.0082	-0.00655	-0.00566	-0.00406	-0.00544	-0.00638
1423.21	-0.00682	-0.00724	-0.00721	-0.00786	-0.00851	-0.00816	-0.00655	-0.00564	-0.00399	-0.00539	-0.00634
1423.69	-0.00679	-0.00724	-0.00716	-0.00787	-0.00843	-0.00808	-0.00658	-0.00561	-0.00394	-0.00533	-0.00629
1424.17	-0.00677	-0.00723	-0.00712	-0.00786	-0.00834	-0.00799	-0.00662	-0.00559	-0.00391	-0.00526	-0.00624
1424.65	-0.00674	-0.00721	-0.00709	-0.00782	-0.00825	-0.0079	-0.00666	-0.00557	-0.0039	-0.00521	-0.00619
1425.14	-0.00673	-0.00718	-0.00708	-0.00777	-0.00816	-0.00782	-0.0067	-0.00556	-0.00391	-0.00517	-0.00614
1425.62	-0.00672	-0.00713	-0.00708	-0.00771	-0.00809	-0.00776	-0.00672	-0.00555	-0.00392	-0.00515	-0.0061
1426.1	-0.00673	-0.00708	-0.00708	-0.00764	-0.00804	-0.00772	-0.00671	-0.00556	-0.00392	-0.00516	-0.00606
1426.58	-0.00674	-0.00703	-0.00708	-0.00759	-0.008	-0.0077	-0.0067	-0.00558	-0.00393	-0.00518	-0.00602
1427.07	-0.00675	-0.00697	-0.00706	-0.00755	-0.00797	-0.00771	-0.00667	-0.0056	-0.00393	-0.00522	-0.00597
1427.55	-0.00675	-0.00692	-0.00704	-0.00754	-0.00796	-0.00773	-0.00665	-0.00563	-0.00394	-0.00526	-0.00593
1428.03	-0.00676	-0.00688	-0.00702	-0.00756	-0.00797	-0.00776	-0.00662	-0.00566	-0.00395	-0.00532	-0.0059
1428.51	-0.00676	-0.00685	-0.00701	-0.00761	-0.00799	-0.00781	-0.00661	-0.00569	-0.00397	-0.00537	-0.00588
1428.99	-0.00676	-0.00684	-0.00702	-0.00767	-0.00802	-0.00786	-0.00661	-0.00569	-0.00399	-0.00541	-0.00589
1429.48	-0.00675	-0.00684	-0.00704	-0.00774	-0.00805	-0.0079	-0.00661	-0.00568	-0.00401	-0.00544	-0.00591
1429.96	-0.00673	-0.00684	-0.00707	-0.00779	-0.00807	-0.00792	-0.00661	-0.00563	-0.00401	-0.00545	-0.00594
1430.44	-0.0067	-0.00683	-0.00711	-0.00779	-0.00807	-0.00793	-0.0066	-0.00557	-0.004	-0.00544	-0.00598
1430.92	-0.00665	-0.00683	-0.00715	-0.00775	-0.00805	-0.00793	-0.00659	-0.00548	-0.00397	-0.00541	-0.00601
1431.4	-0.00661	-0.00683	-0.00719	-0.00766	-0.008	-0.00792	-0.00659	-0.0054	-0.00394	-0.00537	-0.00603
1431.89	-0.00658	-0.00684	-0.00723	-0.00754	-0.00795	-0.00792	-0.00659	-0.00532	-0.0039	-0.00533	-0.00604
1432.37	-0.00656	-0.00686	-0.00727	-0.00742	-0.00789	-0.00793	-0.0066	-0.00525	-0.00387	-0.0053	-0.00604
1432.85	-0.00655	-0.0069	-0.00732	-0.00733	-0.00784	-0.00795	-0.00662	-0.00522	-0.00384	-0.00528	-0.00603
1433.33	-0.00655	-0.00695	-0.00737	-0.00728	-0.0078	-0.00799	-0.00665	-0.00521	-0.00383	-0.00527	-0.00602
1433.82	-0.00655	-0.00701	-0.00742	-0.00728	-0.00778	-0.00802	-0.00669	-0.00522	-0.00384	-0.00526	-0.00601
1434.3	-0.00653	-0.00706	-0.00748	-0.00734	-0.00778	-0.00806	-0.00674	-0.00527	-0.00387	-0.00523	-0.00601
1434.78	-0.00649	-0.0071	-0.00754	-0.00745	-0.0078	-0.00809	-0.00678	-0.00533	-0.00394	-0.0052	-0.00602
1435.26	-0.00644	-0.00712	-0.00761	-0.0076	-0.00783	-0.00811	-0.00682	-0.00541	-0.00403	-0.00516	-0.00604
1435.74	-0.00638	-0.00711	-0.00767	-0.00777	-0.00788	-0.00813	-0.00683	-0.00549	-0.00414	-0.00511	-0.00607
1436.23	-0.00632	-0.00707	-0.00771	-0.00792	-0.00794	-0.00813	-0.00681	-0.00554	-0.00424	-0.00506	-0.00611
1436.71	-0.00627	-0.007	-0.0077	-0.00803	-0.00798	-0.00809	-0.00675	-0.00556	-0.00429	-0.005	-0.00613
1437.19	-0.00625	-0.00694	-0.00764	-0.00807	-0.008	-0.00803	-0.00666	-0.00553	-0.00428	-0.00496	-0.00614
1437.67	-0.00626	-0.00691	-0.00753	-0.00805	-0.00801	-0.00796	-0.00656	-0.00549	-0.0042	-0.00493	-0.00613
1438.15	-0.00631	-0.00691	-0.00743	-0.00801	-0.00802	-0.0079	-0.00649	-0.00544	-0.00409	-0.00492	-0.00612
1438.64	-0.00639	-0.00696	-0.00733	-0.00797	-0.00804	-0.00788	-0.00646	-0.00541	-0.00397	-0.00494	-0.00611
1439.12	-0.00647	-0.00703	-0.00726	-0.00794	-0.00806	-0.00788	-0.00646	-0.00539	-0.00388	-0.00498	-0.00611
1439.6	-0.00654	-0.00712	-0.00722	-0.00792	-0.00809	-0.00789	-0.00649	-0.00539	-0.00383	-0.00503	-0.00612
1440.08	-0.00659	-0.00719	-0.00719	-0.00791	-0.00812	-0.00791	-0.00654	-0.00539	-0.00381	-0.0051	-0.00615
1440.57	-0.00661	-0.00724	-0.00719	-0.0079	-0.00813	-0.00791	-0.00658	-0.00538	-0.00381	-0.00517	-0.00617
1441.05	-0.0066	-0.00724	-0.00719	-0.00788	-0.00812	-0.0079	-0.0066	-0.00537	-0.00381	-0.00524	-0.00619
1441.53	-0.00657	-0.00721	-0.00719	-0.00784	-0.00808	-0.00788	-0.00661	-0.00535	-0.00381	-0.00529	-0.00619
1442.01	-0.00652	-0.00713	-0.00719	-0.0078	-0.00803	-0.00786	-0.00659	-0.00533	-0.00379	-0.00533	-0.00616
1442.49	-0.00648	-0.00702	-0.00719	-0.00775	-0.00796	-0.00784	-0.00655	-0.00532	-0.00375	-0.00534	-0.00611
1442.97	-0.00644	-0.0069	-0.00717	-0.0077	-0.00788	-0.00783	-0.00651	-0.00532	-0.00371	-0.00533	-0.00603
1443.46	-0.00641	-0.00678	-0.00716	-0.00765	-0.00781	-0.00784	-0.00647	-0.00532	-0.00365	-0.00529	-0.00594
1443.94	-0.00641	-0.00669	-0.00715	-0.00762	-0.00775	-0.00785	-0.00643	-0.00533	-0.00361	-0.00524	-0.00585
1444.42	-0.00642	-0.00662	-0.00715	-0.0076	-0.00771	-0.00786	-0.0064	-0.00533	-0.00357	-0.00519	-0.00577
1444.9	-0.00645	-0.00659	-0.00716	-0.00759	-0.00769	-0.00788	-0.00637	-0.00533	-0.00354	-0.00515	-0.00572
1445.39	-0.00647	-0.00659	-0.00717	-0.00761	-0.00768	-0.0079	-0.00635	-0.00531	-0.00351	-0.00512	-0.00569
1445.87	-0.0065	-0.0066	-0.00718	-0.00764	-0.00769	-0.00792	-0.00633	-0.00528	-0.00349	-0.00511	-0.00571
1446.35	-0.00652	-0.00664	-0.0072	-0.00769	-0.00772	-0.00795	-0.00633	-0.00524	-0.00347	-0.00511	-0.00576
1446.83	-0.00653	-0.00668	-0.0072	-0.00775	-0.00775	-0.00799	-0.00634	-0.00521	-0.00346	-0.00512	-0.00584
1447.31	-0.00654	-0.00672	-0.0072	-0.00781	-0.0078	-0.00803	-0.00636	-0.00519	-0.00345	-0.00514	-0.00593
1447.8	-0.00654	-0.00675	-0.00718	-0.00785	-0.00785	-0.00806	-0.00638	-0.00517	-0.00344	-0.00516	-0.00601
1448.28	-0.00654	-0.00677	-0.00715	-0.00787	-0.00788	-0.00805	-0.00639	-0.00516	-0.00344	-0.00516	-0.00607
1448.76	-0.00653	-0.00677	-0.00712	-0.00787	-0.0079	-0.00801	-0.00639	-0.00514	-0.00345	-0.00516	-0.0061
1449.24	-0.00652	-0.00674	-0.00708	-0.00783	-0.0079	-0.00794	-0.00637	-0.00511	-0.00345	-0.00514	-0.00609
1449.72	-0.00651	-0.0067	-0.00706	-0.00777	-0.00789	-0.00786	-0.00634	-0.00508	-0.00346	-0.00512	-0.00606
1450.21	-0.00651	-0.00665	-0.00704	-0.0077	-0.00787	-0.00777	-0.0063	-0.00505	-0.00346	-0.0051	-0.00602
1450.69	-0.00652	-0.00659	-0.00703	-0.00763	-0.00784	-0.0077	-0.00626	-0.00503	-0.00346	-0.00508	-0.00597
1451.17	-0.00654	-0.00652	-0.00702	-0.00757	-0.00782	-0.00764	-0.00623	-0.00502	-0.00347	-0.00508	-0.00593
1451.65	-0.00658	-0.00645	-0.00701	-0.00753	-0.00779	-0.00761	-0.00621	-0.00502	-0.00348	-0.0051	-0.00589
1452.13	-0.00665	-0.00639	-0.00701	-0.0075	-0.00776	-0.00761	-0.00619	-0.00503	-0.00347	-0.00514	-0.00586
1452.62	-0.00675	-0.00635	-0.007	-0.00749	-0.00774	-0.00763	-0.00619	-0.00506	-0.00346	-0.0052	-0.00584
1453.1	-0.00687	-0.00632	-0.007	-0.0075	-0.00773	-0.00768	-0.00618	-0.00509	-0.00343	-0.00528	-0.00582
1453.58	-0.00702	-0.00632	-0.00702	-0.00754	-0.00773	-0.00774	-0.00618	-0.00514	-0.00339	-0.00537	-0.00582
1454.06	-0.00718	-0.00634	-0.00705	-0.00761	-0.00775	-0.00781	-0.00619	-0.00519	-0.00334	-0.00546	-0.00583
1454.55	-0.00735	-0.0064	-0.00711	-0.00771	-0.00779	-0.00789	-0.0062	-0.00525	-0.00331	-0.00555	-0.00588
1455.03	-0.00753	-0.00651	-0.00719	-0.00785	-0.00785	-0.00798	-0.00622	-0.00531	-0.00328	-0.00564	-0.00597
1455.51	-0.00771	-0.00666	-0.0073	-0.008	-0.00793	-0.00809	-0.00627	-0.00537	-0.00328	-0.00573	-0.00611
1455.99	-0.00788	-0.00687	-0.00743	-0.00815	-0.00801	-0.0082	-0.00634	-0.00543	-0.0033	-0.00581	-0.00631
1456.47	-0.00798	-0.00707	-0.00754	-0.00825	-0.00808	-0.00829	-0.0064	-0.00546	-0.00333	-0.00586	-0.00653
1456.96	-0.00796	-0.00719	-0.00757	-0.00824	-0.00808	-0.00829	-0.00643	-0.00543	-0.00333	-0.00584	-0.00671
1457.44	-0.00776	-0.00717	-0.00749	-0.0081	-0.00799	-0.00815	-0.00639	-0.00534	-0.00331	-0.00572	-0.00678
1457.92	-0.00742	-0.00701	-0.00731	-0.00785	-0.00784	-0.00789	-0.00629	-0.00521	-0.00325	-0.00552	-0.00671
1458.4	-0.00706	-0.00677	-0.0071	-0.00758	-0.00767	-0.00761	-0.00616	-0.00507	-0.00319	-0.0053	-0.00655
1458.88	-0.00674	-0.00655	-0.00691	-0.00733	-0.00754	-0.00737	-0.00604	-0.00494	-0.00312	-0.0051	-0.00635
1459.37	-0.0065	-0.00638	-0.00677	-0.00713	-0.00745	-0.00719	-0.00594	-0.00483	-0.00308	-0.00495	-0.00616
1459.85	-0.00634	-0.00629	-0.00668	-0.00698	-0.00741	-0.00708	-0.00587	-0.00475	-0.00304	-0.00484	-0.006
1460.33	-0.00624	-0.00626	-0.00663	-0.00688	-0.00739	-0.00701	-0.00583	-0.00468	-0.00302	-0.00478	-0.00587
1460.81	-0.00618	-0.00627	-0.00661	-0.00683	-0.0074	-0.00696	-0.00579	-0.00462	-0.00301	-0.00476	-0.00578
1461.3	-0.00615	-0.00631	-0.00661	-0.0068	-0.00741	-0.00694	-0.00577	-0.00456	-0.00299	-0.00476	-0.00572
1461.78	-0.00613	-0.00636	-0.00663	-0.00679	-0.00742	-0.00691	-0.00574	-0.00451	-0.00298	-0.00479	-0.00568
1462.26	-0.0061	-0.0064	-0.00666	-0.00678	-0.00742	-0.0069	-0.00572	-0.00447	-0.00296	-0.00483	-0.00566
1462.74	-0.00608	-0.00643	-0.00669	-0.00679	-0.00741	-0.00688	-0.0057	-0.00443	-0.00294	-0.00487	-0.00563
1463.22	-0.00605	-0.00644	-0.00672	-0.00678	-0.00739	-0.00686	-0.00568	-0.00439	-0.00292	-0.00491	-0.00561
1463.71	-0.00601	-0.00641	-0.00674	-0.00677	-0.00735	-0.00683	-0.00565	-0.00436	-0.00289	-0.00494	-0.00559
1464.19	-0.00597	-0.00637	-0.00672	-0.00675	-0.00729	-0.00678	-0.00563	-0.00432	-0.00286	-0.00496	-0.00555
1464.67	-0.00593	-0.0063	-0.00668	-0.00672	-0.00723	-0.00672	-0.0056	-0.00428	-0.00283	-0.00494	-0.00552
1465.15	-0.0059	-0.00622	-0.0066	-0.00669	-0.00716	-0.00665	-0.00557	-0.00425	-0.0028	-0.00491	-0.00548
1465.63	-0.00588	-0.00616	-0.00652	-0.00667	-0.0071	-0.00658	-0.00554	-0.00424	-0.00278	-0.00488	-0.00544
1466.12	-0.00588	-0.00612	-0.00645	-0.00665	-0.00706	-0.00654	-0.00554	-0.00423	-0.00278	-0.00485	-0.00542
1466.6	-0.0059	-0.0061	-0.00641	-0.00665	-0.00705	-0.00655	-0.00554	-0.00424	-0.00279	-0.00485	-0.0054
1467.08	-0.00594	-0.00611	-0.0064	-0.00664	-0.00706	-0.00659	-0.00556	-0.00427	-0.00281	-0.00487	-0.00538
1467.56	-0.00599	-0.00612	-0.00642	-0.00664	-0.00708	-0.00665	-0.00558	-0.0043	-0.00282	-0.0049	-0.00537
1468.05	-0.00604	-0.00614	-0.00646	-0.00662	-0.0071	-0.00673	-0.00559	-0.00433	-0.00284	-0.00493	-0.00536
1468.53	-0.00608	-0.00616	-0.0065	-0.0066	-0.00713	-0.0068	-0.0056	-0.00435	-0.00284	-0.00496	-0.00536
1469.01	-0.00611	-0.00618	-0.00653	-0.00659	-0.00714	-0.00685	-0.00559	-0.00437	-0.00282	-0.00498	-0.00536
1469.49	-0.00613	-0.0062	-0.00655	-0.00657	-0.00715	-0.00688	-0.00558	-0.00437	-0.0028	-0.00499	-0.00537
1469.97	-0.00613	-0.00622	-0.00657	-0.00657	-0.00716	-0.00688	-0.00556	-0.00437	-0.00277	-0.005	-0.00539
1470.46	-0.00613	-0.00625	-0.00658	-0.00659	-0.00716	-0.00686	-0.00554	-0.00435	-0.00273	-0.00502	-0.00542
1470.94	-0.00613	-0.00629	-0.00659	-0.00661	-0.00715	-0.00685	-0.00553	-0.00432	-0.00271	-0.00505	-0.00546
1471.42	-0.00613	-0.00635	-0.00659	-0.00664	-0.00714	-0.00685	-0.00552	-0.00429	-0.0027	-0.00509	-0.00548
1471.9	-0.00613	-0.00641	-0.00659	-0.00668	-0.00711	-0.00686	-0.00552	-0.00426	-0.00272	-0.00513	-0.00548
1472.38	-0.00612	-0.00644	-0.00655	-0.0067	-0.00707	-0.00687	-0.00552	-0.00424	-0.00275	-0.00514	-0.00546
1472.87	-0.00608	-0.00643	-0.00648	-0.0067	-0.00702	-0.00686	-0.00551	-0.00424	-0.00279	-0.00512	-0.00543
1473.35	-0.00602	-0.00638	-0.00639	-0.00669	-0.00698	-0.00683	-0.00549	-0.00425	-0.00282	-0.00506	-0.0054
1473.83	-0.00596	-0.00631	-0.0063	-0.00668	-0.00695	-0.00679	-0.00549	-0.00428	-0.00284	-0.00498	-0.00538
1474.31	-0.00591	-0.00624	-0.00623	-0.00667	-0.00695	-0.00674	-0.00549	-0.00432	-0.00285	-0.0049	-0.00539
1474.8	-0.00587	-0.00617	-0.00619	-0.00667	-0.00697	-0.0067	-0.00549	-0.00436	-0.00284	-0.00483	-0.00542
1475.28	-0.00582	-0.00612	-0.00617	-0.00668	-0.00699	-0.00666	-0.0055	-0.0044	-0.00283	-0.00477	-0.00546
1475.76	-0.00578	-0.00609	-0.00616	-0.00669	-0.007	-0.00662	-0.00549	-0.00442	-0.00281	-0.00472	-0.00549
1476.24	-0.00573	-0.00606	-0.00615	-0.0067	-0.00701	-0.00658	-0.00547	-0.00443	-0.00279	-0.00466	-0.00551
1476.72	-0.00568	-0.00605	-0.00615	-0.00671	-0.007	-0.00656	-0.00543	-0.00442	-0.00277	-0.00461	-0.00551
1477.21	-0.00566	-0.00604	-0.00616	-0.00671	-0.007	-0.00656	-0.0054	-0.0044	-0.00276	-0.00458	-0.0055
1477.69	-0.00566	-0.00606	-0.00619	-0.00671	-0.007	-0.00658	-0.00536	-0.00438	-0.00276	-0.00455	-0.00549
1478.17	-0.00569	-0.00608	-0.00623	-0.0067	-0.00702	-0.00663	-0.00533	-0.00437	-0.00276	-0.00455	-0.00548
1478.65	-0.00574	-0.0061	-0.00627	-0.0067	-0.00705	-0.00668	-0.00531	-0.00435	-0.00277	-0.00456	-0.00548
1479.13	-0.0058	-0.00612	-0.00633	-0.0067	-0.00709	-0.00673	-0.0053	-0.00434	-0.00278	-0.00459	-0.00548
1479.62	-0.00585	-0.00613	-0.00637	-0.00669	-0.00713	-0.00676	-0.00529	-0.00434	-0.00279	-0.00461	-0.00548
1480.1	-0.00589	-0.00612	-0.0064	-0.00667	-0.00716	-0.00678	-0.00529	-0.00434	-0.0028	-0.00463	-0.00547
1480.58	-0.0059	-0.00608	-0.00642	-0.00664	-0.00718	-0.00677	-0.00528	-0.00434	-0.00281	-0.00463	-0.00544
1481.06	-0.00588	-0.00603	-0.00641	-0.00661	-0.00717	-0.00675	-0.00528	-0.00434	-0.00282	-0.00463	-0.00541
1481.55	-0.00586	-0.00598	-0.00639	-0.00658	-0.00715	-0.00672	-0.00527	-0.00434	-0.00282	-0.00462	-0.00537
1482.03	-0.00582	-0.00593	-0.00636	-0.00655	-0.00711	-0.00669	-0.00527	-0.00433	-0.00282	-0.0046	-0.00534
1482.51	-0.0058	-0.0059	-0.00634	-0.00654	-0.00707	-0.00667	-0.00526	-0.00431	-0.00282	-0.0046	-0.00531
1482.99	-0.00578	-0.00589	-0.00633	-0.00654	-0.00704	-0.00666	-0.00526	-0.00429	-0.00282	-0.00459	-0.00529
1483.47	-0.00578	-0.00591	-0.00632	-0.00654	-0.00703	-0.00667	-0.00526	-0.00426	-0.00283	-0.0046	-0.00528
1483.95	-0.00579	-0.00593	-0.00633	-0.00655	-0.00703	-0.00669	-0.00526	-0.00423	-0.00285	-0.00462	-0.00527
1484.44	-0.00581	-0.00597	-0.00634	-0.00656	-0.00704	-0.00672	-0.00527	-0.0042	-0.00286	-0.00463	-0.00525
1484.92	-0.00582	-0.00601	-0.00635	-0.00656	-0.00706	-0.00676	-0.00528	-0.00417	-0.00286	-0.00465	-0.00522
1485.4	-0.00583	-0.00605	-0.00636	-0.00655	-0.00708	-0.00681	-0.0053	-0.00416	-0.00286	-0.00465	-0.00519
1485.88	-0.00584	-0.00609	-0.00638	-0.00655	-0.00711	-0.00685	-0.00532	-0.00416	-0.00285	-0.00466	-0.00516
1486.37	-0.00585	-0.00613	-0.0064	-0.00654	-0.00714	-0.0069	-0.00535	-0.00417	-0.00282	-0.00466	-0.00513
1486.85	-0.00586	-0.00618	-0.00642	-0.00654	-0.00716	-0.00694	-0.00537	-0.00419	-0.00276	-0.00465	-0.00511
1487.33	-0.00587	-0.00623	-0.00644	-0.00655	-0.00717	-0.00698	-0.00538	-0.0042	-0.00269	-0.00466	-0.0051
1487.81	-0.00589	-0.00628	-0.00646	-0.00657	-0.00717	-0.007	-0.00537	-0.00422	-0.00261	-0.00467	-0.0051
1488.29	-0.00592	-0.00633	-0.00647	-0.0066	-0.00715	-0.00702	-0.00535	-0.00423	-0.00254	-0.00469	-0.00511
1488.78	-0.00595	-0.00635	-0.00647	-0.00664	-0.00712	-0.00702	-0.00532	-0.00423	-0.00249	-0.00472	-0.00513
1489.26	-0.00597	-0.00635	-0.00645	-0.00667	-0.00707	-0.00699	-0.00528	-0.00423	-0.00248	-0.00474	-0.00514
1489.74	-0.00597	-0.00632	-0.00641	-0.0067	-0.00701	-0.00694	-0.00525	-0.00423	-0.00252	-0.00475	-0.00515
1490.22	-0.00594	-0.00627	-0.00636	-0.00673	-0.00695	-0.00686	-0.00524	-0.00422	-0.00258	-0.00474	-0.00515
1490.7	-0.0059	-0.0062	-0.00631	-0.00674	-0.0069	-0.00676	-0.00524	-0.00422	-0.00267	-0.00472	-0.00515
1491.19	-0.00587	-0.00615	-0.00629	-0.00675	-0.00687	-0.00668	-0.00525	-0.00422	-0.00273	-0.00469	-0.00516
1491.67	-0.00586	-0.00612	-0.00628	-0.00674	-0.00686	-0.00663	-0.00527	-0.00422	-0.00278	-0.00468	-0.00516
1492.15	-0.00588	-0.0061	-0.00631	-0.00672	-0.00686	-0.00661	-0.00529	-0.00422	-0.00279	-0.00468	-0.00516
1492.63	-0.00591	-0.0061	-0.00634	-0.0067	-0.00688	-0.00663	-0.0053	-0.00422	-0.00278	-0.00469	-0.00516
1493.12	-0.00594	-0.0061	-0.00638	-0.00667	-0.00689	-0.00666	-0.00531	-0.00422	-0.00275	-0.00469	-0.00516
1493.6	-0.00596	-0.00609	-0.0064	-0.00663	-0.0069	-0.0067	-0.00531	-0.00422	-0.00271	-0.00469	-0.00514
1494.08	-0.00597	-0.00607	-0.00642	-0.00658	-0.0069	-0.00674	-0.0053	-0.0042	-0.00266	-0.00467	-0.00512
1494.56	-0.00595	-0.00604	-0.00642	-0.00653	-0.00689	-0.00677	-0.00529	-0.00419	-0.0026	-0.00464	-0.00509
1495.04	-0.00592	-0.006	-0.00641	-0.00646	-0.00687	-0.0068	-0.00527	-0.00416	-0.00255	-0.00459	-0.00506
1495.53	-0.00588	-0.00596	-0.0064	-0.0064	-0.00684	-0.00681	-0.00525	-0.00414	-0.0025	-0.00454	-0.00501
1496.01	-0.00584	-0.00593	-0.00638	-0.00634	-0.00681	-0.00682	-0.00523	-0.00412	-0.00246	-0.00449	-0.00497
1496.49	-0.00579	-0.00591	-0.00635	-0.0063	-0.00677	-0.00682	-0.00521	-0.0041	-0.00244	-0.00445	-0.00493
1496.97	-0.00575	-0.00591	-0.00633	-0.00629	-0.00674	-0.0068	-0.00521	-0.0041	-0.00246	-0.00444	-0.00492
1497.45	-0.00572	-0.00591	-0.00632	-0.00631	-0.00673	-0.00677	-0.00521	-0.00411	-0.0025	-0.00446	-0.00492
1497.94	-0.0057	-0.00592	-0.00632	-0.00637	-0.00673	-0.00673	-0.00521	-0.00412	-0.00256	-0.00449	-0.00495
1498.42	-0.0057	-0.00594	-0.00633	-0.00644	-0.00675	-0.0067	-0.00522	-0.00412	-0.00263	-0.00454	-0.005
1498.9	-0.00571	-0.00597	-0.00636	-0.00652	-0.00678	-0.00668	-0.00524	-0.00413	-0.0027	-0.0046	-0.00505
1499.38	-0.00574	-0.006	-0.00639	-0.00659	-0.00681	-0.00667	-0.00524	-0.00412	-0.00275	-0.00465	-0.00511
1499.87	-0.00578	-0.00603	-0.00642	-0.00665	-0.00684	-0.00668	-0.00525	-0.00411	-0.00278	-0.00469	-0.00515
1500.35	-0.00583	-0.00606	-0.00645	-0.00669	-0.00686	-0.00669	-0.00524	-0.00409	-0.00278	-0.00471	-0.00517
1500.83	-0.00588	-0.00609	-0.00646	-0.0067	-0.00687	-0.00671	-0.00523	-0.00407	-0.00277	-0.00472	-0.00518
1501.31	-0.00594	-0.0061	-0.00645	-0.00669	-0.00687	-0.00673	-0.00521	-0.00404	-0.00275	-0.00472	-0.00518
1501.79	-0.00599	-0.00611	-0.00644	-0.00666	-0.00687	-0.00675	-0.00519	-0.00401	-0.00272	-0.00472	-0.00516
1502.28	-0.00605	-0.0061	-0.00641	-0.00661	-0.00685	-0.00675	-0.00516	-0.00398	-0.00268	-0.0047	-0.00514
1502.76	-0.00608	-0.00608	-0.00637	-0.00656	-0.00683	-0.00675	-0.00513	-0.00395	-0.00263	-0.00469	-0.00511
1503.24	-0.0061	-0.00604	-0.00632	-0.00651	-0.0068	-0.00671	-0.00509	-0.00391	-0.00259	-0.00466	-0.00508
1503.72	-0.00609	-0.00599	-0.00625	-0.00645	-0.00676	-0.00665	-0.00504	-0.00388	-0.00254	-0.00463	-0.00506
1504.2	-0.00603	-0.00593	-0.00617	-0.0064	-0.00672	-0.00656	-0.00498	-0.00384	-0.00248	-0.00459	-0.00504
1504.69	-0.00595	-0.00586	-0.00608	-0.00634	-0.00666	-0.00644	-0.00493	-0.00381	-0.00242	-0.00454	-0.00504
1505.17	-0.00587	-0.0058	-0.00602	-0.00628	-0.00663	-0.00633	-0.00489	-0.00379	-0.00236	-0.00451	-0.00504
1505.65	-0.00584	-0.00578	-0.00602	-0.0062	-0.00662	-0.0063	-0.00489	-0.00379	-0.00229	-0.00454	-0.00506
1506.13	-0.00589	-0.0058	-0.00611	-0.0061	-0.00667	-0.00639	-0.00493	-0.0038	-0.00221	-0.00464	-0.00509
1506.62	-0.00599	-0.00585	-0.00625	-0.006	-0.00675	-0.00657	-0.005	-0.0038	-0.00214	-0.00477	-0.0051
1507.1	-0.00605	-0.00586	-0.00635	-0.00592	-0.0068	-0.0067	-0.00503	-0.00375	-0.00209	-0.00485	-0.00506
1507.58	-0.006	-0.00583	-0.00635	-0.00589	-0.00679	-0.0067	-0.005	-0.00367	-0.00208	-0.00481	-0.00499
1508.06	-0.0059	-0.00578	-0.00629	-0.00592	-0.00674	-0.00661	-0.00493	-0.0036	-0.0021	-0.00471	-0.00492
1508.54	-0.00582	-0.00576	-0.00622	-0.00599	-0.00669	-0.00653	-0.00486	-0.00356	-0.00214	-0.00462	-0.00486
1509.03	-0.00579	-0.00578	-0.00619	-0.00608	-0.00667	-0.0065	-0.00481	-0.00358	-0.00219	-0.00457	-0.00484
1509.51	-0.00578	-0.00582	-0.00619	-0.00617	-0.00666	-0.0065	-0.0048	-0.00363	-0.00224	-0.00455	-0.00485
1509.99	-0.00579	-0.00587	-0.0062	-0.00626	-0.00667	-0.00652	-0.0048	-0.0037	-0.00228	-0.00455	-0.00486
1510.47	-0.00578	-0.00591	-0.00621	-0.00633	-0.00669	-0.00652	-0.00481	-0.00379	-0.00233	-0.00455	-0.00489
1510.95	-0.00576	-0.00592	-0.00621	-0.00638	-0.0067	-0.00651	-0.00483	-0.00388	-0.00238	-0.00455	-0.00491
1511.44	-0.00573	-0.00592	-0.00622	-0.00641	-0.0067	-0.00648	-0.00486	-0.00395	-0.00242	-0.00455	-0.00492
1511.92	-0.00569	-0.0059	-0.00621	-0.00641	-0.00669	-0.00644	-0.00489	-0.00401	-0.00245	-0.00454	-0.00493
1512.4	-0.00567	-0.00586	-0.00621	-0.00639	-0.00668	-0.00639	-0.00491	-0.00403	-0.00246	-0.00454	-0.00493
1512.88	-0.00565	-0.00582	-0.0062	-0.00635	-0.00665	-0.00635	-0.00493	-0.00403	-0.00246	-0.00454	-0.00492
1513.36	-0.00564	-0.00577	-0.00619	-0.00629	-0.0066	-0.00631	-0.00492	-0.00398	-0.00243	-0.00453	-0.0049
1513.85	-0.00563	-0.00573	-0.00617	-0.00621	-0.00654	-0.00626	-0.0049	-0.00391	-0.00238	-0.00452	-0.00488
1514.33	-0.00561	-0.00568	-0.00612	-0.00613	-0.00647	-0.00621	-0.00485	-0.00382	-0.00232	-0.0045	-0.00485
1514.81	-0.00558	-0.00564	-0.00606	-0.00603	-0.00637	-0.00615	-0.00478	-0.0037	-0.00225	-0.00446	-0.00482
1515.29	-0.00554	-0.00561	-0.00599	-0.00593	-0.00627	-0.00609	-0.0047	-0.00359	-0.00217	-0.00442	-0.00479
1515.78	-0.0055	-0.00559	-0.00592	-0.00584	-0.00618	-0.00604	-0.00463	-0.00349	-0.00212	-0.00438	-0.00477
1516.26	-0.00548	-0.0056	-0.00587	-0.00577	-0.00612	-0.00601	-0.00458	-0.00344	-0.00211	-0.00435	-0.00477
1516.74	-0.00548	-0.00564	-0.00585	-0.00575	-0.0061	-0.00601	-0.00457	-0.00343	-0.00215	-0.00435	-0.00479
1517.22	-0.00551	-0.0057	-0.00586	-0.00578	-0.00614	-0.00604	-0.00461	-0.00347	-0.00223	-0.00438	-0.00484
1517.7	-0.00558	-0.00578	-0.00591	-0.00585	-0.00622	-0.00609	-0.00467	-0.00353	-0.00233	-0.00442	-0.00491
1518.18	-0.00568	-0.00586	-0.00599	-0.00595	-0.00633	-0.00616	-0.00475	-0.0036	-0.00242	-0.00447	-0.00499
1518.67	-0.00579	-0.00594	-0.00608	-0.00605	-0.00646	-0.00624	-0.00482	-0.00365	-0.0025	-0.00451	-0.00505
1519.15	-0.00591	-0.00602	-0.00616	-0.00614	-0.00658	-0.00632	-0.00488	-0.00367	-0.00255	-0.00455	-0.0051
1519.63	-0.00601	-0.00608	-0.00623	-0.00622	-0.00669	-0.0064	-0.00492	-0.00367	-0.00258	-0.00456	-0.00512
1520.11	-0.0061	-0.00613	-0.00628	-0.00629	-0.00679	-0.00649	-0.00497	-0.00367	-0.00259	-0.00456	-0.00511
1520.6	-0.00617	-0.00618	-0.00631	-0.00633	-0.00688	-0.00657	-0.00501	-0.00366	-0.0026	-0.00456	-0.00507
1521.08	-0.00621	-0.0062	-0.00632	-0.00634	-0.00694	-0.00664	-0.00506	-0.00366	-0.00259	-0.00456	-0.00502
1521.56	-0.00621	-0.0062	-0.00631	-0.00633	-0.00698	-0.00667	-0.00509	-0.00368	-0.00258	-0.00457	-0.00497
1522.04	-0.00617	-0.00616	-0.00627	-0.0063	-0.00698	-0.00665	-0.0051	-0.00372	-0.00256	-0.00458	-0.00494
1522.52	-0.00612	-0.0061	-0.00624	-0.00627	-0.00695	-0.00661	-0.00508	-0.00376	-0.00253	-0.00461	-0.00494
1523.01	-0.00608	-0.00605	-0.00623	-0.00624	-0.00691	-0.00656	-0.00505	-0.0038	-0.00249	-0.00466	-0.00496
1523.49	-0.00607	-0.006	-0.00624	-0.00622	-0.00687	-0.00655	-0.00501	-0.00384	-0.00244	-0.00471	-0.005
1523.97	-0.00607	-0.00596	-0.00627	-0.0062	-0.00683	-0.00655	-0.00498	-0.00387	-0.00239	-0.00477	-0.00504
1524.45	-0.00607	-0.00592	-0.0063	-0.00619	-0.00678	-0.00655	-0.00495	-0.00389	-0.00233	-0.00481	-0.00507
1524.93	-0.00606	-0.00587	-0.00631	-0.00617	-0.00672	-0.00654	-0.00493	-0.00389	-0.00227	-0.00483	-0.00509
1525.42	-0.00603	-0.00582	-0.0063	-0.00616	-0.00664	-0.00651	-0.0049	-0.00388	-0.0022	-0.00482	-0.0051
1525.9	-0.00598	-0.00578	-0.00627	-0.00615	-0.00656	-0.00646	-0.00487	-0.00384	-0.00214	-0.00477	-0.00509
1526.38	-0.00591	-0.00574	-0.00622	-0.00613	-0.00647	-0.00638	-0.00483	-0.00379	-0.00208	-0.0047	-0.00506
1526.86	-0.00585	-0.00571	-0.00616	-0.00612	-0.00638	-0.0063	-0.00478	-0.00374	-0.00204	-0.00463	-0.00504
1527.35	-0.00579	-0.0057	-0.00609	-0.00612	-0.00632	-0.00622	-0.00474	-0.0037	-0.00202	-0.00455	-0.00503
1527.83	-0.00575	-0.00572	-0.00605	-0.00613	-0.00628	-0.00616	-0.00472	-0.00367	-0.00204	-0.0045	-0.00502
1528.31	-0.00573	-0.00574	-0.00601	-0.00616	-0.00626	-0.00613	-0.00471	-0.00368	-0.00208	-0.00448	-0.00503
1528.79	-0.00572	-0.00578	-0.006	-0.00619	-0.00627	-0.00613	-0.00472	-0.0037	-0.00214	-0.00448	-0.00505
1529.27	-0.00573	-0.00582	-0.006	-0.00621	-0.00629	-0.00615	-0.00475	-0.00373	-0.00222	-0.0045	-0.00507
1529.76	-0.00574	-0.00586	-0.00601	-0.00624	-0.00633	-0.00618	-0.00478	-0.00376	-0.00228	-0.00453	-0.00507
1530.24	-0.00576	-0.00589	-0.00603	-0.00624	-0.00637	-0.00622	-0.00482	-0.00377	-0.00232	-0.00457	-0.00507
1530.72	-0.00576	-0.00592	-0.00604	-0.00624	-0.0064	-0.00626	-0.00484	-0.00378	-0.00234	-0.00459	-0.00505
1531.2	-0.00576	-0.00593	-0.00606	-0.00622	-0.00644	-0.0063	-0.00485	-0.00376	-0.00234	-0.00461	-0.00502
1531.68	-0.00574	-0.00594	-0.00606	-0.00619	-0.00646	-0.00632	-0.00486	-0.00373	-0.00233	-0.00461	-0.00499
1532.17	-0.00573	-0.00594	-0.00607	-0.00616	-0.00648	-0.00635	-0.00486	-0.00369	-0.0023	-0.0046	-0.00496
1532.65	-0.00571	-0.00594	-0.00608	-0.00613	-0.00649	-0.00638	-0.00486	-0.00365	-0.00228	-0.00459	-0.00494
1533.13	-0.0057	-0.00593	-0.00609	-0.00612	-0.00649	-0.0064	-0.00485	-0.00362	-0.00227	-0.00458	-0.00494
1533.61	-0.00569	-0.00591	-0.00608	-0.00612	-0.00648	-0.00638	-0.00483	-0.0036	-0.00227	-0.00456	-0.00496
1534.1	-0.00568	-0.00589	-0.00607	-0.00614	-0.00647	-0.00635	-0.00481	-0.00359	-0.00227	-0.00454	-0.00499
1534.58	-0.00568	-0.00586	-0.00607	-0.00616	-0.00645	-0.00632	-0.00477	-0.00358	-0.00227	-0.00454	-0.00502
1535.06	-0.00571	-0.00586	-0.00609	-0.00618	-0.00645	-0.00631	-0.00475	-0.00357	-0.00226	-0.00456	-0.00505
1535.54	-0.00576	-0.00587	-0.00612	-0.0062	-0.00646	-0.00633	-0.00474	-0.00357	-0.00224	-0.0046	-0.00508
1536.02	-0.0058	-0.00588	-0.00616	-0.00623	-0.00648	-0.00637	-0.00473	-0.00357	-0.00222	-0.00464	-0.0051
1536.51	-0.00583	-0.0059	-0.0062	-0.00626	-0.00649	-0.00641	-0.00474	-0.00356	-0.0022	-0.00469	-0.00511
1536.99	-0.00583	-0.00592	-0.00622	-0.00629	-0.0065	-0.00644	-0.00475	-0.00356	-0.00218	-0.00472	-0.00512
1537.47	-0.0058	-0.00592	-0.00624	-0.00632	-0.0065	-0.00644	-0.00476	-0.00355	-0.00218	-0.00474	-0.00511
1537.95	-0.00575	-0.00593	-0.00624	-0.00635	-0.00649	-0.00644	-0.00477	-0.00354	-0.00218	-0.00475	-0.00509
1538.43	-0.00572	-0.00594	-0.00627	-0.00636	-0.00649	-0.00646	-0.00478	-0.00354	-0.0022	-0.00476	-0.00505
1538.92	-0.00575	-0.00598	-0.00632	-0.00634	-0.00651	-0.00653	-0.00478	-0.00355	-0.00222	-0.00479	-0.005
1539.4	-0.00588	-0.00604	-0.00642	-0.00629	-0.00656	-0.00667	-0.00476	-0.00358	-0.00222	-0.00486	-0.00494
1539.88	-0.00607	-0.00612	-0.00652	-0.00621	-0.00665	-0.00683	-0.00473	-0.00363	-0.0022	-0.00493	-0.00491
1540.36	-0.00625	-0.00618	-0.00658	-0.00613	-0.00673	-0.00693	-0.00467	-0.00367	-0.00217	-0.00498	-0.00492
1540.85	-0.00637	-0.00621	-0.00658	-0.00608	-0.00678	-0.00694	-0.00461	-0.00369	-0.00212	-0.00498	-0.00498
1541.33	-0.00642	-0.00622	-0.00655	-0.0061	-0.00681	-0.00689	-0.00458	-0.00369	-0.00207	-0.00497	-0.00508
1541.81	-0.00645	-0.00624	-0.00652	-0.00615	-0.00682	-0.00685	-0.00458	-0.00369	-0.00205	-0.00497	-0.00519
1542.29	-0.00647	-0.00628	-0.00651	-0.00623	-0.00682	-0.00684	-0.00461	-0.0037	-0.00205	-0.005	-0.00529
1542.77	-0.00648	-0.00633	-0.00651	-0.00631	-0.00681	-0.00684	-0.00467	-0.00372	-0.00207	-0.00505	-0.00538
1543.26	-0.00647	-0.00636	-0.00652	-0.00638	-0.0068	-0.00684	-0.00472	-0.00373	-0.00211	-0.00509	-0.00544
1543.74	-0.00643	-0.00638	-0.00651	-0.00643	-0.00678	-0.00681	-0.00476	-0.00375	-0.00216	-0.00512	-0.00547
1544.22	-0.00635	-0.00636	-0.00647	-0.00646	-0.00673	-0.00673	-0.00478	-0.00375	-0.0022	-0.00511	-0.00547
1544.7	-0.00625	-0.00631	-0.00641	-0.00646	-0.00667	-0.0066	-0.00477	-0.00374	-0.00223	-0.00507	-0.00545
1545.18	-0.00613	-0.00624	-0.00633	-0.00644	-0.00659	-0.00645	-0.00474	-0.00371	-0.00224	-0.00501	-0.00541
1545.67	-0.00603	-0.00616	-0.00626	-0.0064	-0.00653	-0.0063	-0.00469	-0.00366	-0.00222	-0.00495	-0.00536
1546.15	-0.00597	-0.0061	-0.0062	-0.00637	-0.00648	-0.00619	-0.00465	-0.00362	-0.00218	-0.0049	-0.00532
1546.63	-0.00593	-0.00606	-0.00617	-0.00634	-0.00645	-0.00613	-0.00461	-0.00358	-0.00212	-0.00486	-0.00529
1547.11	-0.00592	-0.00604	-0.00615	-0.00632	-0.00644	-0.0061	-0.00459	-0.00354	-0.00207	-0.00485	-0.00527
1547.59	-0.00592	-0.00604	-0.00615	-0.00631	-0.00645	-0.00609	-0.00458	-0.00352	-0.00201	-0.00484	-0.00527
1548.08	-0.00592	-0.00605	-0.00616	-0.00631	-0.00648	-0.0061	-0.00459	-0.00351	-0.00197	-0.00484	-0.00527
1548.56	-0.00592	-0.00607	-0.00617	-0.00631	-0.00651	-0.00612	-0.0046	-0.0035	-0.00194	-0.00485	-0.00528
1549.04	-0.00593	-0.0061	-0.00619	-0.00631	-0.00655	-0.00615	-0.00462	-0.00349	-0.00192	-0.00486	-0.0053
1549.52	-0.00594	-0.00612	-0.00621	-0.00631	-0.00658	-0.00618	-0.00465	-0.00348	-0.00191	-0.00487	-0.00531
1550.01	-0.00597	-0.00615	-0.00623	-0.0063	-0.0066	-0.0062	-0.00466	-0.00346	-0.0019	-0.00487	-0.00533
1550.49	-0.00601	-0.00616	-0.00624	-0.00629	-0.0066	-0.00621	-0.00465	-0.00343	-0.00189	-0.00488	-0.00534
1550.97	-0.00605	-0.00617	-0.00624	-0.00627	-0.00658	-0.0062	-0.00463	-0.0034	-0.00187	-0.00489	-0.00535
1551.45	-0.00608	-0.00616	-0.00622	-0.00626	-0.00655	-0.00618	-0.00459	-0.00337	-0.00185	-0.00489	-0.00535
1551.93	-0.0061	-0.00615	-0.0062	-0.00624	-0.00651	-0.00615	-0.00454	-0.00333	-0.00182	-0.00489	-0.00534
1552.42	-0.0061	-0.00612	-0.00615	-0.00621	-0.00646	-0.00611	-0.00449	-0.0033	-0.00179	-0.00487	-0.00532
1552.9	-0.00608	-0.00609	-0.0061	-0.00618	-0.0064	-0.00607	-0.00444	-0.00327	-0.00175	-0.00485	-0.00528
1553.38	-0.00605	-0.00604	-0.00604	-0.00614	-0.00634	-0.00603	-0.00439	-0.00325	-0.0017	-0.00481	-0.00523
1553.86	-0.00601	-0.00599	-0.00599	-0.00609	-0.00629	-0.00601	-0.00435	-0.00323	-0.00166	-0.00478	-0.00517
1554.34	-0.00598	-0.00595	-0.00596	-0.00603	-0.00626	-0.00601	-0.00434	-0.00321	-0.00162	-0.00474	-0.00511
1554.83	-0.00596	-0.00592	-0.00594	-0.00598	-0.00624	-0.00604	-0.00434	-0.0032	-0.00158	-0.00471	-0.00506
1555.31	-0.00595	-0.0059	-0.00594	-0.00595	-0.00623	-0.00607	-0.00435	-0.00319	-0.00157	-0.00469	-0.00503
1555.79	-0.00594	-0.00589	-0.00594	-0.00593	-0.00622	-0.00608	-0.00436	-0.00318	-0.00156	-0.00467	-0.00503
1556.27	-0.0059	-0.00587	-0.00593	-0.00594	-0.00621	-0.00606	-0.00436	-0.00317	-0.00156	-0.00465	-0.00504
1556.76	-0.00585	-0.00584	-0.0059	-0.00597	-0.00617	-0.00597	-0.00433	-0.00315	-0.00157	-0.00463	-0.00508
1557.24	-0.0058	-0.0058	-0.00586	-0.006	-0.0061	-0.00585	-0.00427	-0.00313	-0.00156	-0.00461	-0.00513
1557.72	-0.00578	-0.00576	-0.00583	-0.00606	-0.00602	-0.00571	-0.0042	-0.00311	-0.00154	-0.00461	-0.0052
1558.2	-0.00583	-0.00575	-0.00582	-0.00611	-0.00592	-0.00559	-0.00411	-0.00312	-0.00149	-0.00467	-0.00528
1558.68	-0.0059	-0.00574	-0.0058	-0.00616	-0.00583	-0.00547	-0.00403	-0.00315	-0.00143	-0.00473	-0.00535
1559.16	-0.00587	-0.00569	-0.00571	-0.00617	-0.00574	-0.00525	-0.00395	-0.00316	-0.00138	-0.00471	-0.00538
1559.65	-0.0057	-0.00561	-0.00555	-0.00615	-0.00568	-0.00497	-0.00388	-0.00313	-0.00136	-0.00459	-0.00536
1560.13	-0.00556	-0.00557	-0.00545	-0.00611	-0.00568	-0.00481	-0.00386	-0.0031	-0.00135	-0.00448	-0.00532
1560.61	-0.00555	-0.00559	-0.00546	-0.00607	-0.00575	-0.00483	-0.00389	-0.00307	-0.00135	-0.00447	-0.00529
1561.09	-0.00565	-0.00566	-0.00554	-0.00603	-0.00583	-0.00497	-0.00393	-0.00305	-0.00134	-0.00452	-0.00527
1561.58	-0.00577	-0.00574	-0.00563	-0.00599	-0.0059	-0.00514	-0.00397	-0.00303	-0.00132	-0.0046	-0.00527
1562.06	-0.00587	-0.00579	-0.00571	-0.00595	-0.00595	-0.00528	-0.00399	-0.00301	-0.00128	-0.00466	-0.00526
1562.54	-0.00593	-0.00582	-0.00576	-0.00591	-0.00596	-0.00537	-0.00398	-0.00297	-0.00125	-0.0047	-0.00525
1563.02	-0.00594	-0.00582	-0.00577	-0.00586	-0.00595	-0.00541	-0.00394	-0.00292	-0.0012	-0.0047	-0.00523
1563.5	-0.0059	-0.00579	-0.00575	-0.00581	-0.00591	-0.0054	-0.00388	-0.00286	-0.00115	-0.00468	-0.00519
1563.99	-0.00582	-0.00573	-0.00571	-0.00574	-0.00586	-0.00535	-0.0038	-0.00279	-0.0011	-0.00463	-0.00514
1564.47	-0.00573	-0.00567	-0.00565	-0.00567	-0.0058	-0.00527	-0.00371	-0.00271	-0.00104	-0.00457	-0.00509
1564.95	-0.00563	-0.00561	-0.0056	-0.0056	-0.00573	-0.00519	-0.00362	-0.00262	-0.000985348	-0.00451	-0.00504
1565.43	-0.00554	-0.00556	-0.00555	-0.00553	-0.00568	-0.00512	-0.00354	-0.00253	-0.000925276	-0.00446	-0.00499
1565.91	-0.00548	-0.00551	-0.00553	-0.00547	-0.00564	-0.00507	-0.00347	-0.00244	-0.000866782	-0.00442	-0.00496
1566.4	-0.00543	-0.00547	-0.00551	-0.00543	-0.00561	-0.00503	-0.00341	-0.00235	-0.000811787	-0.00439	-0.00495
1566.88	-0.0054	-0.00544	-0.00551	-0.00539	-0.00558	-0.00501	-0.00336	-0.00227	-0.000760687	-0.00437	-0.00496
1567.36	-0.00536	-0.0054	-0.0055	-0.00536	-0.00554	-0.00499	-0.00331	-0.00218	-0.000712162	-0.00435	-0.00496
1567.84	-0.00531	-0.00534	-0.00549	-0.00532	-0.00549	-0.00497	-0.00326	-0.0021	-0.000663731	-0.00433	-0.00496
1568.33	-0.00525	-0.00528	-0.00546	-0.00528	-0.00542	-0.00493	-0.0032	-0.00201	-0.000612481	-0.00431	-0.00493
1568.81	-0.00518	-0.0052	-0.00541	-0.00522	-0.00533	-0.00487	-0.00313	-0.00192	-0.000556659	-0.00427	-0.00487
1569.29	-0.0051	-0.00511	-0.00533	-0.00516	-0.00522	-0.00479	-0.00305	-0.00183	-0.000497024	-0.00421	-0.00478
1569.77	-0.00501	-0.00503	-0.00523	-0.0051	-0.00511	-0.00468	-0.00297	-0.00176	-0.000437083	-0.00414	-0.00468
1570.25	-0.00493	-0.00496	-0.00513	-0.00505	-0.00502	-0.00457	-0.00289	-0.0017	-0.000380576	-0.00406	-0.00458
1570.74	-0.00488	-0.00492	-0.00504	-0.00502	-0.00496	-0.00448	-0.00283	-0.00166	-0.000327605	-0.004	-0.0045
1571.22	-0.00486	-0.00492	-0.00498	-0.00499	-0.00492	-0.00443	-0.00279	-0.00163	-0.000275389	-0.00395	-0.00445
1571.7	-0.00487	-0.00492	-0.00495	-0.00497	-0.00491	-0.00442	-0.00275	-0.0016	-0.00021863	-0.00393	-0.00443
1572.18	-0.0049	-0.00493	-0.00493	-0.00493	-0.00491	-0.00442	-0.00272	-0.00157	-0.000153748	-0.00392	-0.00441
1572.66	-0.00491	-0.00493	-0.00491	-0.00489	-0.0049	-0.00443	-0.00269	-0.00152	-7.79574e-05	-0.00391	-0.00439
1573.15	-0.00491	-0.0049	-0.00487	-0.00483	-0.00488	-0.00442	-0.00264	-0.00147	8.84688e-06	-0.00389	-0.00436
1573.63	-0.00488	-0.00485	-0.00481	-0.00475	-0.00484	-0.00438	-0.00258	-0.00141	0.000105379	-0.00386	-0.00432
1574.11	-0.00483	-0.00476	-0.00474	-0.00466	-0.00479	-0.00431	-0.0025	-0.00134	0.000209192	-0.00381	-0.00425
1574.59	-0.00475	-0.00465	-0.00465	-0.00456	-0.00471	-0.00421	-0.00242	-0.00126	0.000317076	-0.00374	-0.00417
1575.08	-0.00467	-0.00452	-0.00455	-0.00445	-0.00462	-0.0041	-0.00232	-0.00117	0.000424986	-0.00367	-0.00407
1575.56	-0.00458	-0.00437	-0.00444	-0.00432	-0.00451	-0.00396	-0.00222	-0.00107	0.000528976	-0.00358	-0.00397
1576.04	-0.00449	-0.00424	-0.00434	-0.0042	-0.0044	-0.00381	-0.0021	-0.000947593	0.000624761	-0.00349	-0.00387
1576.52	-0.00441	-0.00414	-0.00424	-0.00408	-0.00429	-0.00365	-0.00198	-0.000821675	0.00070925	-0.00341	-0.00379
1577	-0.00433	-0.00407	-0.00416	-0.004	-0.0042	-0.00349	-0.00187	-0.000704289	0.000781407	-0.00334	-0.00374
1577.49	-0.00427	-0.00406	-0.00411	-0.00397	-0.00413	-0.00337	-0.00177	-0.000611787	0.000842587	-0.0033	-0.00373
1577.97	-0.00425	-0.00409	-0.00408	-0.00396	-0.00409	-0.00329	-0.00169	-0.000551067	0.000895343	-0.00329	-0.00373
1578.45	-0.00425	-0.00415	-0.00408	-0.00399	-0.00408	-0.00326	-0.00164	-0.000517676	0.000942625	-0.0033	-0.00375
1578.93	-0.00426	-0.00421	-0.0041	-0.00402	-0.00409	-0.00326	-0.00161	-0.000500665	0.000986327	-0.00332	-0.00376
1579.41	-0.00427	-0.00426	-0.00411	-0.00406	-0.00409	-0.00327	-0.00158	-0.000487526	0.00103	-0.00334	-0.00377
1579.9	-0.00427	-0.00428	-0.00411	-0.00409	-0.00409	-0.00327	-0.00155	-0.000467568	0.00107	-0.00334	-0.00376
1580.38	-0.00425	-0.00428	-0.00409	-0.00411	-0.00406	-0.00325	-0.00151	-0.00043374	0.00111	-0.00333	-0.00372
1580.86	-0.0042	-0.00424	-0.00405	-0.00411	-0.00402	-0.00322	-0.00147	-0.000383821	0.00116	-0.00328	-0.00368
1581.34	-0.00415	-0.00417	-0.004	-0.00408	-0.00396	-0.00316	-0.00141	-0.000320023	0.00121	-0.00322	-0.00362
1581.83	-0.00408	-0.00408	-0.00394	-0.00403	-0.00389	-0.00308	-0.00134	-0.00024807	0.00126	-0.00315	-0.00356
1582.31	-0.00401	-0.00398	-0.00387	-0.00397	-0.0038	-0.003	-0.00128	-0.000173654	0.00132	-0.00307	-0.0035
1582.79	-0.00394	-0.00388	-0.0038	-0.0039	-0.00371	-0.00291	-0.00121	-0.000100948	0.00139	-0.003	-0.00346
1583.27	-0.00388	-0.0038	-0.00372	-0.00381	-0.00362	-0.00282	-0.00113	-3.08467e-05	0.00147	-0.00293	-0.00342
1583.75	-0.00381	-0.00372	-0.00365	-0.00373	-0.00352	-0.00273	-0.00105	3.73768e-05	0.00157	-0.00287	-0.0034
1584.23	-0.00375	-0.00365	-0.00358	-0.00365	-0.00343	-0.00263	-0.000973943	0.00010528	0.00167	-0.00281	-0.00338
1584.72	-0.00368	-0.00359	-0.00353	-0.00357	-0.00334	-0.00255	-0.000892674	0.000173226	0.00176	-0.00275	-0.00337
1585.2	-0.00363	-0.00354	-0.00348	-0.0035	-0.00326	-0.00247	-0.000814862	0.000240653	0.00186	-0.00271	-0.00336
1585.68	-0.00358	-0.00349	-0.00345	-0.00345	-0.0032	-0.0024	-0.00074405	0.000307195	0.00194	-0.00266	-0.00334
1586.16	-0.00354	-0.00345	-0.00342	-0.00342	-0.00314	-0.00233	-0.000679974	0.000373979	0.002	-0.00263	-0.00332
1586.65	-0.00349	-0.0034	-0.0034	-0.00339	-0.00309	-0.00228	-0.000617974	0.000444489	0.00207	-0.00258	-0.0033
1587.13	-0.00344	-0.00335	-0.00336	-0.00336	-0.00303	-0.00221	-0.000549611	0.00052327	0.00214	-0.00254	-0.00325
1587.61	-0.00337	-0.00328	-0.0033	-0.00331	-0.00297	-0.00214	-0.000465813	0.000614475	0.00222	-0.00247	-0.00319
1588.09	-0.00328	-0.00319	-0.00322	-0.00325	-0.00288	-0.00205	-0.000361276	0.000718775	0.00232	-0.0024	-0.00311
1588.57	-0.00318	-0.0031	-0.00311	-0.00316	-0.00278	-0.00194	-0.000236182	0.000832395	0.00244	-0.00231	-0.00301
1589.06	-0.00307	-0.003	-0.00299	-0.00305	-0.00267	-0.00183	-9.77344e-05	0.00094827	0.00257	-0.00223	-0.0029
1589.54	-0.00297	-0.00291	-0.00286	-0.00293	-0.00255	-0.00172	4.20823e-05	0.00106	0.0027	-0.00214	-0.00279
1590.02	-0.00287	-0.00283	-0.00275	-0.00281	-0.00245	-0.00162	0.000171403	0.00116	0.00282	-0.00206	-0.00269
1590.5	-0.00278	-0.00276	-0.00266	-0.0027	-0.00237	-0.00153	0.000281764	0.00125	0.00292	-0.002	-0.00259
1590.98	-0.00271	-0.0027	-0.00259	-0.0026	-0.0023	-0.00146	0.000370862	0.00133	0.003	-0.00195	-0.0025
1591.47	-0.00264	-0.00265	-0.00252	-0.00251	-0.00225	-0.0014	0.000441371	0.00141	0.00306	-0.0019	-0.00242
1591.95	-0.00258	-0.0026	-0.00246	-0.00242	-0.00219	-0.00134	0.000499286	0.00151	0.00312	-0.00185	-0.00233
1592.43	-0.00252	-0.00254	-0.00241	-0.00234	-0.00214	-0.00128	0.000550141	0.00161	0.00319	-0.0018	-0.00224
1592.91	-0.00246	-0.00247	-0.00234	-0.00226	-0.00208	-0.00122	0.000597851	0.00171	0.00326	-0.00174	-0.00216
1593.4	-0.0024	-0.0024	-0.00228	-0.00219	-0.00202	-0.00117	0.000645301	0.00181	0.00334	-0.00167	-0.00208
1593.88	-0.00235	-0.00234	-0.00223	-0.00212	-0.00196	-0.00111	0.000694382	0.0019	0.00341	-0.00161	-0.00201
1594.36	-0.0023	-0.00229	-0.00218	-0.00206	-0.00189	-0.00105	0.000748248	0.00198	0.00349	-0.00155	-0.00196
1594.84	-0.00227	-0.00225	-0.00213	-0.00202	-0.00183	-0.00099434	0.000811448	0.00204	0.00357	-0.00149	-0.00193
1595.32	-0.00224	-0.00221	-0.00209	-0.00197	-0.00177	-0.000924449	0.00088754	0.00211	0.00365	-0.00144	-0.00191
1595.81	-0.00221	-0.00218	-0.00204	-0.00192	-0.0017	-0.000841915	0.000978058	0.00218	0.00372	-0.0014	-0.00189
1596.29	-0.00218	-0.00214	-0.00198	-0.00187	-0.00163	-0.000747788	0.00108	0.00226	0.0038	-0.00135	-0.00186
1596.77	-0.00214	-0.0021	-0.00192	-0.00181	-0.00156	-0.000646461	0.00119	0.00236	0.00388	-0.00131	-0.00183
1597.25	-0.0021	-0.00206	-0.00186	-0.00175	-0.0015	-0.000544415	0.00129	0.00248	0.00395	-0.00128	-0.00179
1597.73	-0.00206	-0.00201	-0.0018	-0.00169	-0.00144	-0.000446351	0.00139	0.0026	0.00402	-0.00125	-0.00175
1598.22	-0.00201	-0.00195	-0.00174	-0.00163	-0.00139	-0.000353761	0.00147	0.00272	0.00409	-0.00123	-0.00171
1598.7	-0.00195	-0.0019	-0.00169	-0.00158	-0.00133	-0.000264528	0.00154	0.00284	0.00416	-0.00121	-0.00167
1599.18	-0.00188	-0.00184	-0.00164	-0.00151	-0.00128	-0.000175177	0.00162	0.00295	0.00424	-0.00118	-0.00162
1599.66	-0.0018	-0.00177	-0.00159	-0.00144	-0.00121	-8.29266e-05	0.00169	0.00305	0.00433	-0.00115	-0.00157
1600.14	-0.00172	-0.0017	-0.00153	-0.00136	-0.00114	1.17627e-05	0.00177	0.00315	0.00443	-0.00111	-0.00152
1600.63	-0.00164	-0.00163	-0.00148	-0.00127	-0.00106	0.000105876	0.00186	0.00324	0.00453	-0.00106	-0.00145
1601.11	-0.00157	-0.00156	-0.00143	-0.00117	-0.000970405	0.00019464	0.00196	0.00332	0.00463	-0.000998571	-0.00138
1601.59	-0.00151	-0.00149	-0.00137	-0.00108	-0.000880274	0.000275464	0.00205	0.0034	0.00473	-0.000931062	-0.00131
1602.07	-0.00145	-0.00143	-0.00131	-0.000995794	-0.000788702	0.000348412	0.00215	0.00348	0.00483	-0.000854183	-0.00124
1602.56	-0.00138	-0.00136	-0.00124	-0.000912414	-0.000694497	0.000417225	0.00225	0.00357	0.00493	-0.000767005	-0.00116
1603.04	-0.00131	-0.00129	-0.00116	-0.00082948	-0.000595375	0.000487244	0.00236	0.00366	0.00504	-0.00066962	-0.00108
1603.52	-0.00122	-0.0012	-0.00107	-0.000743752	-0.000490306	0.000562715	0.00247	0.00376	0.00515	-0.000564635	-0.000983166
1604	-0.00112	-0.00111	-0.000962834	-0.000654302	-0.000381503	0.000644438	0.00259	0.00387	0.00526	-0.000457009	-0.000883217
1604.48	-0.00101	-0.000999332	-0.000858152	-0.000563906	-0.0002738	0.000729628	0.00271	0.00397	0.00537	-0.000353628	-0.000779342
1604.97	-0.000900477	-0.000888342	-0.000759232	-0.000476968	-0.000172164	0.000814635	0.00283	0.00406	0.00547	-0.000259859	-0.000676435
1605.45	-0.000801634	-0.000778482	-0.000671803	-0.000397327	-7.92163e-05	0.00089697	0.00294	0.00415	0.00555	-0.000178258	-0.000578566
1605.93	-0.00071375	-0.000672564	-0.000596996	-0.000325321	7.65403e-06	0.000977692	0.00304	0.00422	0.00563	-0.000106943	-0.000486897
1606.41	-0.000635642	-0.000570889	-0.000531377	-0.000257177	9.54697e-05	0.00106	0.00314	0.00428	0.0057	-4.07861e-05	-0.000399181
1606.89	-0.000563278	-0.00047197	-0.000468528	-0.00018571	0.000194076	0.00115	0.00324	0.00435	0.00578	2.67731e-05	-0.000311183
1607.38	-0.000492788	-0.000374783	-0.0004012	-0.000104062	0.000311472	0.00126	0.00334	0.00443	0.00586	0.000100938	-0.000219292
1607.86	-0.000421592	-0.000279959	-0.000324857	-8.28343e-06	0.000450591	0.00138	0.00345	0.00452	0.00596	0.000183535	-0.000122844
1608.34	-0.000349986	-0.000190181	-0.000238665	9.98443e-05	0.000606213	0.00151	0.00356	0.00463	0.00608	0.000272514	-2.51149e-05
1608.82	-0.000279992	-0.000109395	-0.000145467	0.000213601	0.000766337	0.00165	0.00368	0.00474	0.0062	0.000363467	6.77644e-05
1609.31	-0.000213397	-3.96596e-05	-4.9632e-05	0.000324901	0.000917024	0.00178	0.00379	0.00485	0.00633	0.000452217	0.000150057
1609.79	-0.000150999	1.90856e-05	4.55948e-05	0.000427242	0.00105	0.00191	0.0039	0.00497	0.00646	0.000536141	0.00021937
1610.27	-9.17385e-05	6.95539e-05	0.000138357	0.000518824	0.00115	0.00203	0.004	0.00508	0.00657	0.000614906	0.000277354
1610.75	-3.44249e-05	0.000115256	0.000228287	0.000601534	0.00123	0.00214	0.00409	0.0052	0.00668	0.000688972	0.000329046
1611.23	2.03779e-05	0.000157946	0.000314257	0.000678485	0.00129	0.00224	0.00418	0.00531	0.00679	0.000756944	0.000379252
1611.72	6.9819e-05	0.000196761	0.000393347	0.000751235	0.00133	0.00233	0.00426	0.00542	0.00689	0.000815199	0.000430492
1612.2	0.00010929	0.000229182	0.000461371	0.000818552	0.00136	0.00239	0.00433	0.00551	0.00698	0.000859087	0.000481837
1612.68	0.000135705	0.00025292	0.000514976	0.000877015	0.00139	0.00244	0.00438	0.0056	0.00707	0.000884884	0.000529606
1613.16	0.00014893	0.000268966	0.000554123	0.000922935	0.00142	0.00246	0.00442	0.00566	0.00715	0.000892886	0.000571176
1613.64	0.000153902	0.000282327	0.000583352	0.00095531	0.00145	0.00247	0.00443	0.00571	0.00723	0.000888636	0.000605649
1614.13	0.000159371	0.000302652	0.00061109	0.000976829	0.00148	0.00248	0.00444	0.00575	0.0073	0.000882427	0.000636773
1614.61	0.000176176	0.000341514	0.000648055	0.000994596	0.00153	0.0025	0.00445	0.0058	0.00738	0.000886942	0.000671549
1615.09	0.000214629	0.000410261	0.000704504	0.00102	0.00159	0.00255	0.00449	0.00586	0.00747	0.000915198	0.000719472
1615.57	0.000281897	0.000514877	0.00078788	0.00106	0.00168	0.00264	0.00455	0.00596	0.00757	0.000976364	0.000788145
1616.06	0.000382137	0.000652236	0.000899659	0.00114	0.00178	0.00277	0.00466	0.00609	0.00769	0.00107	0.000879207
1616.54	0.000512123	0.000805971	0.00103	0.00124	0.0019	0.00294	0.00482	0.00625	0.00781	0.00119	0.000983703
1617.02	0.000656716	0.000949964	0.00117	0.00136	0.00201	0.00313	0.005	0.00641	0.00793	0.00132	0.00108
1617.5	0.000789141	0.00106	0.00128	0.00148	0.00211	0.00331	0.00518	0.00654	0.00802	0.00143	0.00116
1617.98	0.000885249	0.00113	0.00135	0.00159	0.00219	0.00344	0.00534	0.00665	0.00809	0.00149	0.00121
1618.47	0.000938807	0.00116	0.0014	0.00169	0.00225	0.00352	0.00547	0.00673	0.00815	0.00152	0.00124
1618.95	0.00096162	0.00117	0.00142	0.00178	0.00231	0.00357	0.00557	0.0068	0.00821	0.00152	0.00127
1619.43	0.000973276	0.00119	0.00144	0.00187	0.00238	0.0036	0.00567	0.00686	0.00827	0.00152	0.00129
1619.91	0.000992603	0.00122	0.00147	0.00195	0.00245	0.00363	0.00577	0.00693	0.00834	0.00153	0.00133
1620.39	0.00103	0.00128	0.00152	0.00204	0.00253	0.00368	0.00587	0.00701	0.00842	0.00156	0.00139
1620.88	0.0011	0.00135	0.0016	0.00213	0.00262	0.00374	0.00598	0.0071	0.0085	0.00162	0.00146
1621.36	0.0012	0.00145	0.00171	0.00223	0.00273	0.00384	0.00611	0.00721	0.0086	0.00171	0.00156
1621.84	0.00134	0.00157	0.00184	0.00233	0.00284	0.00396	0.00625	0.00734	0.00872	0.00182	0.00168
1622.32	0.00149	0.0017	0.00198	0.00244	0.00296	0.0041	0.0064	0.00749	0.00885	0.00196	0.00181
1622.81	0.00165	0.00184	0.00214	0.00255	0.00309	0.00426	0.00655	0.00765	0.00899	0.00211	0.00196
1623.29	0.00181	0.00198	0.00229	0.00265	0.00322	0.00442	0.00669	0.00781	0.00914	0.00226	0.0021
1623.77	0.00194	0.0021	0.00242	0.00273	0.00333	0.00457	0.0068	0.00795	0.00927	0.0024	0.00222
1624.25	0.00202	0.00219	0.0025	0.00279	0.00341	0.00468	0.00685	0.00805	0.00938	0.0025	0.00229
1624.73	0.00205	0.00223	0.00253	0.00281	0.00345	0.00473	0.00686	0.00811	0.00944	0.00256	0.00232
1625.21	0.00203	0.00223	0.00252	0.00281	0.00346	0.00473	0.00684	0.00815	0.00948	0.00259	0.00231
1625.7	0.00198	0.00221	0.00248	0.0028	0.00345	0.0047	0.0068	0.00817	0.0095	0.00259	0.00229
1626.18	0.00193	0.00217	0.00244	0.00278	0.00345	0.00467	0.00676	0.0082	0.00952	0.00258	0.00227
1626.66	0.00191	0.00215	0.00241	0.00277	0.00346	0.00466	0.00676	0.00824	0.00955	0.00258	0.00225
1627.14	0.00191	0.00214	0.00241	0.00278	0.0035	0.0047	0.00679	0.0083	0.0096	0.00258	0.00226
1627.63	0.00195	0.00216	0.00244	0.00281	0.00357	0.00478	0.00686	0.00838	0.00966	0.0026	0.00227
1628.11	0.00202	0.00221	0.00249	0.00285	0.00366	0.0049	0.00697	0.00848	0.00975	0.00262	0.0023
1628.59	0.0021	0.00227	0.00256	0.0029	0.00376	0.00503	0.00709	0.00857	0.00983	0.00264	0.00234
1629.07	0.00218	0.00233	0.00263	0.00296	0.00384	0.00516	0.00721	0.00865	0.00992	0.00265	0.00236
1629.55	0.00224	0.00239	0.00269	0.00302	0.00389	0.00525	0.00731	0.00871	0.01	0.00266	0.00238
1630.04	0.00227	0.00244	0.00274	0.00307	0.00393	0.00531	0.00739	0.00876	0.01007	0.00266	0.0024
1630.52	0.00228	0.00247	0.00277	0.00313	0.00394	0.00534	0.00744	0.00879	0.01013	0.00267	0.0024
1631	0.00229	0.0025	0.0028	0.00318	0.00394	0.00535	0.00748	0.00881	0.01018	0.00268	0.00241
1631.48	0.00228	0.00251	0.00283	0.00322	0.00394	0.00534	0.00751	0.00882	0.01022	0.00269	0.00242
1631.96	0.00227	0.00252	0.00286	0.00326	0.00394	0.00534	0.00752	0.00881	0.01024	0.00271	0.00243
1632.45	0.00227	0.00252	0.00288	0.00327	0.00393	0.00533	0.00752	0.00879	0.01025	0.00273	0.00244
1632.93	0.00227	0.0025	0.0029	0.00326	0.00393	0.00534	0.00751	0.00875	0.01025	0.00275	0.00244
1633.41	0.00228	0.00248	0.00292	0.00324	0.00393	0.00537	0.00749	0.0087	0.01023	0.00277	0.00244
1633.89	0.00229	0.00246	0.00293	0.0032	0.00395	0.00541	0.00748	0.00865	0.01021	0.00279	0.00245
1634.38	0.0023	0.00243	0.00293	0.00317	0.00397	0.00547	0.00749	0.00861	0.0102	0.00281	0.00247
1634.86	0.00229	0.00241	0.00293	0.00315	0.004	0.00553	0.00751	0.0086	0.01022	0.00281	0.00252
1635.34	0.00227	0.00241	0.00292	0.00317	0.00404	0.00558	0.00756	0.00864	0.01028	0.0028	0.00257
1635.82	0.00225	0.00244	0.00292	0.0032	0.00408	0.00564	0.00763	0.00873	0.01037	0.00279	0.00262
1636.3	0.00225	0.00249	0.00292	0.00323	0.00411	0.0057	0.00769	0.00883	0.01047	0.00277	0.00264
1636.79	0.00225	0.00253	0.00293	0.00324	0.00412	0.00573	0.00774	0.00892	0.01056	0.00275	0.00262
1637.27	0.00224	0.00256	0.00291	0.00322	0.0041	0.00571	0.00776	0.00899	0.01062	0.00271	0.00257
1637.75	0.00221	0.00256	0.00288	0.00319	0.00407	0.00566	0.00776	0.00902	0.01067	0.00266	0.0025
1638.23	0.00217	0.00255	0.00285	0.00316	0.00404	0.00558	0.00776	0.00903	0.01071	0.0026	0.00244
1638.71	0.00213	0.00255	0.00283	0.00313	0.00402	0.00551	0.00777	0.00904	0.01074	0.00256	0.00239
1639.2	0.00212	0.00255	0.00283	0.00312	0.00401	0.00545	0.00779	0.00905	0.01077	0.00253	0.00236
1639.68	0.00212	0.00257	0.00285	0.00313	0.00401	0.00541	0.00782	0.00906	0.01079	0.00252	0.00235
1640.16	0.00213	0.00259	0.00286	0.00314	0.00402	0.00539	0.00785	0.00906	0.01081	0.00253	0.00235
1640.64	0.00215	0.00261	0.00288	0.00317	0.00403	0.00537	0.00787	0.00906	0.01081	0.00254	0.00236
1641.12	0.00215	0.00262	0.00288	0.0032	0.00403	0.00535	0.00788	0.00906	0.01081	0.00254	0.00236
1641.61	0.00215	0.00261	0.00287	0.00322	0.00402	0.00533	0.00787	0.00905	0.0108	0.00253	0.00235
1642.09	0.00212	0.00259	0.00285	0.00325	0.00401	0.00531	0.00784	0.00905	0.01079	0.00251	0.00233
1642.57	0.00209	0.00255	0.00281	0.00327	0.00398	0.00528	0.0078	0.00905	0.01077	0.00248	0.0023
1643.05	0.00204	0.0025	0.00278	0.00328	0.00396	0.00526	0.00775	0.00904	0.01074	0.00244	0.00225
1643.54	0.00199	0.00244	0.00275	0.00329	0.00392	0.00523	0.00769	0.00904	0.01071	0.00239	0.00219
1644.02	0.00194	0.00238	0.00271	0.00328	0.00388	0.00521	0.00763	0.00904	0.01066	0.00234	0.00212
1644.5	0.00187	0.0023	0.00265	0.00325	0.00382	0.00517	0.00756	0.00903	0.0106	0.00228	0.00203
1644.98	0.00179	0.00222	0.00258	0.0032	0.00374	0.00511	0.00749	0.00901	0.01052	0.00221	0.00193
1645.46	0.00168	0.00213	0.00248	0.00313	0.00364	0.00501	0.0074	0.00898	0.01046	0.00212	0.00183
1645.95	0.00156	0.00205	0.00236	0.00305	0.00352	0.00488	0.00731	0.00893	0.0104	0.00201	0.00174
1646.43	0.00144	0.00199	0.00223	0.00296	0.00339	0.00474	0.00723	0.00888	0.01038	0.00189	0.00168
1646.91	0.00136	0.00196	0.00212	0.00287	0.0033	0.00463	0.00717	0.00881	0.01038	0.0018	0.00166
1647.39	0.00135	0.00196	0.00205	0.00279	0.00324	0.00458	0.00713	0.00874	0.01039	0.00175	0.00167
1647.88	0.00137	0.00196	0.00201	0.00271	0.00321	0.00456	0.00708	0.00866	0.0104	0.00173	0.00168
1648.36	0.00137	0.00193	0.00197	0.00264	0.00318	0.00452	0.00702	0.00858	0.01039	0.0017	0.00168
1648.84	0.00133	0.00186	0.0019	0.00257	0.00314	0.00443	0.00695	0.00849	0.01036	0.00165	0.00166
1649.32	0.00125	0.00177	0.00182	0.0025	0.00307	0.00431	0.00687	0.0084	0.01034	0.00158	0.00161
1649.8	0.00115	0.00167	0.00174	0.00244	0.003	0.00417	0.0068	0.00833	0.0103	0.0015	0.00155
1650.29	0.00108	0.00159	0.00168	0.00237	0.00292	0.00405	0.00674	0.00826	0.01026	0.00142	0.00149
1650.77	0.00106	0.00153	0.00165	0.00229	0.00284	0.00399	0.00669	0.00821	0.0102	0.00137	0.00141
1651.25	0.00109	0.0015	0.00165	0.00219	0.00277	0.00398	0.00666	0.00814	0.0101	0.00134	0.00133
1651.73	0.00116	0.00147	0.00167	0.00205	0.00268	0.00401	0.00661	0.00804	0.00994	0.00131	0.00122
1652.21	0.00119	0.0014	0.00165	0.00185	0.00254	0.004	0.00649	0.00788	0.00969	0.00125	0.00106
1652.7	0.00113	0.00126	0.00156	0.00159	0.00232	0.00389	0.00628	0.00763	0.00936	0.00112	0.000865561
1653.18	0.000999478	0.00107	0.00143	0.00132	0.00208	0.00371	0.00601	0.00735	0.00904	0.0009669	0.000655986
1653.66	0.00089926	0.000924695	0.00136	0.00113	0.00193	0.00361	0.00578	0.00716	0.00885	0.00086576	0.000497959
1654.14	0.000849625	0.000850654	0.00134	0.00104	0.00187	0.00359	0.00567	0.00708	0.00882	0.000827681	0.000410393
1654.62	0.000785423	0.00079983	0.00132	0.00102	0.00187	0.00357	0.00562	0.00708	0.00889	0.00078632	0.000357697
1655.11	0.000669558	0.000728864	0.00125	0.00102	0.00185	0.00349	0.00558	0.00708	0.00898	0.000701517	0.000300564
1655.59	0.000512886	0.000628046	0.00113	0.000997518	0.0018	0.00335	0.00552	0.00705	0.00903	0.000578176	0.000222917
1656.07	0.000340287	0.000504427	0.000989946	0.00094754	0.00171	0.00318	0.00544	0.00698	0.00905	0.000437192	0.000125033
1656.55	0.000172795	0.000369502	0.000836147	0.00087323	0.00161	0.003	0.00534	0.00689	0.00902	0.000298508	1.54407e-05
1657.04	2.22998e-05	0.000233558	0.000682501	0.000782867	0.00149	0.00283	0.00523	0.00678	0.00897	0.000176011	-9.56143e-05
1657.52	-0.000106082	0.000105081	0.000537103	0.000685753	0.00137	0.00268	0.00512	0.00667	0.00889	7.67452e-05	-0.000198096
1658	-0.000213828	-1.05034e-05	0.000404158	0.000589092	0.00125	0.00254	0.00502	0.00656	0.0088	3.97609e-07	-0.000285687
1658.48	-0.000306945	-0.000111614	0.000284814	0.000496831	0.00114	0.00243	0.00493	0.00646	0.00871	-5.9339e-05	-0.000356508
1658.96	-0.000393752	-0.000200415	0.000177171	0.000408602	0.00103	0.00232	0.00485	0.00637	0.00862	-0.000112741	-0.000413614
1659.45	-0.000480906	-0.000280091	7.85348e-05	0.000321685	0.000912376	0.00222	0.00476	0.00627	0.00853	-0.000169613	-0.000461974
1659.93	-0.000572014	-0.000354654	-1.42474e-05	0.000232265	0.000793755	0.00212	0.00467	0.00617	0.00844	-0.000236778	-0.000507416
1660.41	-0.000666576	-0.000426127	-0.000103366	0.00013786	0.000670123	0.00201	0.00456	0.00606	0.00834	-0.000315586	-0.000553516
1660.89	-0.000761977	-0.000494873	-0.000190876	3.82715e-05	0.000541814	0.0019	0.00444	0.00595	0.00825	-0.000403948	-0.000601992
1661.37	-0.000854183	-0.000560597	-0.000279727	-6.53354e-05	0.000409564	0.00179	0.00431	0.00582	0.00814	-0.000497852	-0.000654302
1661.86	-0.000939923	-0.000623566	-0.000373062	-0.0001717	0.000273376	0.00168	0.00416	0.00569	0.00803	-0.000593721	-0.000713717
1662.34	-0.00102	-0.00068669	-0.00047475	-0.000280787	0.000132821	0.00158	0.00401	0.00556	0.00791	-0.000690296	-0.000786023
1662.82	-0.00109	-0.000755891	-0.000587897	-0.000393289	-1.22594e-05	0.00147	0.00385	0.00542	0.00777	-0.000789264	-0.000878753
1663.3	-0.00116	-0.000839137	-0.000714345	-0.000509799	-0.00016067	0.00137	0.0037	0.00528	0.00763	-0.000895418	-0.000995166
1663.79	-0.00124	-0.000942105	-0.000853257	-0.000627536	-0.000309958	0.00125	0.00356	0.00515	0.00748	-0.00101	-0.00113
1664.27	-0.00135	-0.00106	-0.000999861	-0.000741172	-0.000455056	0.00111	0.00342	0.00503	0.00734	-0.00115	-0.00128
1664.75	-0.00146	-0.0012	-0.00114	-0.000844825	-0.000589287	0.000960059	0.00329	0.00493	0.00723	-0.00128	-0.00141
1665.23	-0.00158	-0.00133	-0.00127	-0.000934732	-0.000705447	0.000804743	0.00318	0.00483	0.00714	-0.00142	-0.00154
1665.71	-0.0017	-0.00145	-0.00138	-0.00101	-0.000798558	0.000661295	0.00309	0.00476	0.00707	-0.00154	-0.00164
1666.19	-0.00179	-0.00155	-0.00146	-0.00107	-0.000867808	0.000539127	0.00301	0.00468	0.00701	-0.00163	-0.00172
1666.68	-0.00186	-0.00164	-0.00151	-0.00113	-0.000917241	0.000439182	0.00293	0.00461	0.00695	-0.00171	-0.00178
1667.16	-0.00193	-0.00171	-0.00154	-0.0012	-0.000955396	0.000354513	0.00287	0.00452	0.00688	-0.00176	-0.00182
1667.64	-0.00198	-0.00178	-0.00157	-0.00127	-0.000994935	0.00027195	0.00279	0.00441	0.00679	-0.00181	-0.00187
1668.12	-0.00205	-0.00186	-0.0016	-0.00137	-0.00105	0.000177834	0.0027	0.00427	0.00668	-0.00185	-0.00191
1668.61	-0.00213	-0.00195	-0.00166	-0.00148	-0.00113	6.3622e-05	0.00259	0.00409	0.00656	-0.00189	-0.00197
1669.09	-0.00222	-0.00204	-0.00174	-0.0016	-0.00124	-6.94103e-05	0.00247	0.00391	0.00642	-0.00194	-0.00204
1669.57	-0.00232	-0.00214	-0.00184	-0.00171	-0.00138	-0.000211013	0.00235	0.00373	0.00629	-0.00199	-0.00212
1670.05	-0.00243	-0.00223	-0.00196	-0.00183	-0.00153	-0.000352635	0.00222	0.00357	0.00617	-0.00205	-0.00221
1670.53	-0.00254	-0.00233	-0.00208	-0.00194	-0.0017	-0.000495436	0.00209	0.00345	0.00606	-0.00213	-0.0023
1671.02	-0.00267	-0.00243	-0.00223	-0.00207	-0.00187	-0.000648049	0.00195	0.00334	0.00596	-0.00223	-0.0024
1671.5	-0.00281	-0.00254	-0.00239	-0.00221	-0.00204	-0.000816979	0.0018	0.00324	0.00585	-0.00237	-0.0025
1671.98	-0.00296	-0.00267	-0.00257	-0.00237	-0.00222	-0.000998373	0.00165	0.00313	0.00573	-0.00251	-0.00261
1672.46	-0.00311	-0.00281	-0.00275	-0.00255	-0.00239	-0.00118	0.00148	0.00302	0.00561	-0.00266	-0.00273
1672.94	-0.00324	-0.00295	-0.00293	-0.00274	-0.00256	-0.00135	0.00132	0.00289	0.00548	-0.00279	-0.00284
1673.43	-0.00334	-0.0031	-0.0031	-0.00294	-0.00273	-0.0015	0.00115	0.00275	0.00534	-0.0029	-0.00295
1673.91	-0.00342	-0.00324	-0.00326	-0.00315	-0.0029	-0.00164	0.000973641	0.00259	0.00518	-0.00299	-0.00307
1674.39	-0.00349	-0.00338	-0.00341	-0.00336	-0.00308	-0.00177	0.000782436	0.0024	0.005	-0.00306	-0.00321
1674.87	-0.00356	-0.00353	-0.00357	-0.00356	-0.00327	-0.00192	0.000573763	0.00219	0.00478	-0.00313	-0.00337
1675.36	-0.00367	-0.00367	-0.00373	-0.00375	-0.00348	-0.00208	0.000355607	0.00197	0.00456	-0.00321	-0.00355
1675.84	-0.0038	-0.00381	-0.00388	-0.00392	-0.00367	-0.00226	0.000144356	0.00176	0.00435	-0.00332	-0.00374
1676.32	-0.00396	-0.00394	-0.00403	-0.00407	-0.00385	-0.00245	-4.50931e-05	0.00158	0.00417	-0.00345	-0.00392
1676.8	-0.00413	-0.00407	-0.00418	-0.0042	-0.004	-0.00265	-0.000207204	0.00144	0.00403	-0.00361	-0.00408
1677.28	-0.00431	-0.00419	-0.00431	-0.0043	-0.00413	-0.00285	-0.000345914	0.00133	0.00394	-0.00376	-0.00421
1677.77	-0.00447	-0.00431	-0.00443	-0.0044	-0.00424	-0.00304	-0.000469719	0.00123	0.00387	-0.00391	-0.00431
1678.25	-0.00462	-0.00442	-0.00455	-0.0045	-0.00435	-0.00322	-0.000589287	0.00115	0.0038	-0.00406	-0.00439
1678.73	-0.00475	-0.00453	-0.00466	-0.00459	-0.00445	-0.0034	-0.000713816	0.00106	0.00373	-0.00419	-0.00446
1679.21	-0.00488	-0.00464	-0.00478	-0.00468	-0.00457	-0.00358	-0.000848892	0.000956307	0.00364	-0.00432	-0.00453
1679.69	-0.005	-0.00474	-0.0049	-0.00478	-0.00468	-0.00375	-0.000992588	0.000842488	0.00354	-0.00444	-0.0046
1680.18	-0.00512	-0.00485	-0.00502	-0.00488	-0.0048	-0.00391	-0.00114	0.000724317	0.00344	-0.00456	-0.00468
1680.66	-0.00523	-0.00495	-0.00514	-0.00498	-0.00492	-0.00406	-0.00127	0.000612616	0.00334	-0.00468	-0.00476
1681.14	-0.00531	-0.00504	-0.00524	-0.00507	-0.00503	-0.00416	-0.00137	0.000516502	0.00325	-0.00477	-0.00484
1681.62	-0.00536	-0.00512	-0.00533	-0.00516	-0.00513	-0.00423	-0.00145	0.000437391	0.00317	-0.00485	-0.00492
1682.11	-0.00539	-0.00519	-0.00541	-0.00527	-0.00523	-0.00426	-0.00151	0.000366617	0.00308	-0.0049	-0.00499
1682.59	-0.00542	-0.00527	-0.00549	-0.0054	-0.00534	-0.0043	-0.00158	0.000283853	0.00296	-0.00495	-0.00507
1683.07	-0.00548	-0.00539	-0.0056	-0.00558	-0.0055	-0.00439	-0.00169	0.000158476	0.00279	-0.00502	-0.00517
1683.55	-0.00559	-0.00555	-0.00575	-0.00581	-0.00572	-0.00457	-0.00189	-3.64459e-05	0.00255	-0.00511	-0.0053
1684.03	-0.00575	-0.00574	-0.00591	-0.00609	-0.006	-0.00482	-0.00216	-0.000295521	0.00224	-0.00521	-0.00546
1684.52	-0.00589	-0.0059	-0.00605	-0.00636	-0.00627	-0.00506	-0.00245	-0.000566488	0.00194	-0.0053	-0.00561
1685	-0.00601	-0.00602	-0.00614	-0.00656	-0.00648	-0.00524	-0.0027	-0.000788966	0.00171	-0.00537	-0.00574
1685.48	-0.00611	-0.00611	-0.00622	-0.00669	-0.00663	-0.00538	-0.00288	-0.000944419	0.00158	-0.00543	-0.00583
1685.96	-0.00623	-0.0062	-0.00631	-0.00676	-0.00674	-0.00552	-0.00301	-0.00105	0.00152	-0.00551	-0.00591
1686.44	-0.00635	-0.00629	-0.00641	-0.0068	-0.00684	-0.00566	-0.0031	-0.00113	0.00149	-0.0056	-0.00598
1686.93	-0.00647	-0.00638	-0.00652	-0.00684	-0.00692	-0.00579	-0.00317	-0.0012	0.00147	-0.00569	-0.00604
1687.41	-0.00657	-0.00647	-0.00663	-0.00689	-0.00699	-0.00591	-0.00323	-0.00127	0.00144	-0.00578	-0.0061
1687.89	-0.00664	-0.00655	-0.00673	-0.00694	-0.00706	-0.00602	-0.00328	-0.00135	0.0014	-0.00585	-0.00617
1688.37	-0.0067	-0.00663	-0.00683	-0.00702	-0.00712	-0.00611	-0.00334	-0.00144	0.00135	-0.00591	-0.00624
1688.86	-0.00675	-0.00671	-0.00691	-0.0071	-0.00718	-0.00619	-0.00341	-0.00154	0.00129	-0.00597	-0.00631
1689.34	-0.00679	-0.00679	-0.00699	-0.0072	-0.00724	-0.00626	-0.00349	-0.00165	0.00121	-0.00602	-0.00638
1689.82	-0.00683	-0.00688	-0.00707	-0.0073	-0.00731	-0.00633	-0.00359	-0.00177	0.00112	-0.00608	-0.00646
1690.3	-0.0069	-0.00698	-0.00716	-0.0074	-0.00739	-0.0064	-0.0037	-0.0019	0.00101	-0.00615	-0.00655
1690.78	-0.00698	-0.00709	-0.00725	-0.0075	-0.00749	-0.00649	-0.00383	-0.00203	0.000886112	-0.00624	-0.00665
1691.27	-0.00709	-0.0072	-0.00734	-0.0076	-0.0076	-0.0066	-0.00397	-0.00216	0.000756512	-0.00633	-0.00676
1691.75	-0.00722	-0.00731	-0.00744	-0.0077	-0.00772	-0.00672	-0.00411	-0.00228	0.000631895	-0.00644	-0.00687
1692.23	-0.00734	-0.00741	-0.00753	-0.00778	-0.00783	-0.00685	-0.00423	-0.00238	0.000522241	-0.00654	-0.00697
1692.71	-0.00745	-0.00748	-0.00761	-0.00786	-0.00794	-0.00697	-0.00433	-0.00246	0.000433577	-0.00662	-0.00707
1693.19	-0.00753	-0.00753	-0.00766	-0.00792	-0.00803	-0.00705	-0.00441	-0.00251	0.000366385	-0.00668	-0.00715
1693.68	-0.00758	-0.00756	-0.0077	-0.00798	-0.00811	-0.0071	-0.00447	-0.00255	0.000314622	-0.00672	-0.00721
1694.16	-0.00761	-0.00757	-0.00773	-0.00804	-0.00819	-0.00712	-0.00451	-0.00259	0.000266446	-0.00674	-0.00726
1694.64	-0.00762	-0.00759	-0.00777	-0.00811	-0.00828	-0.00713	-0.00456	-0.00263	0.000206109	-0.00677	-0.0073
1695.12	-0.00767	-0.00764	-0.00785	-0.00818	-0.0084	-0.00718	-0.00464	-0.0027	0.00011804	-0.00682	-0.00733
1695.6	-0.00777	-0.00774	-0.00798	-0.00828	-0.00856	-0.0073	-0.00475	-0.00282	-4.43994e-06	-0.00693	-0.00737
1696.09	-0.00792	-0.0079	-0.00816	-0.00839	-0.00874	-0.00749	-0.0049	-0.00297	-0.000151098	-0.00708	-0.00742
1696.57	-0.0081	-0.00809	-0.00835	-0.00852	-0.00892	-0.00772	-0.00506	-0.00313	-0.000299131	-0.00725	-0.00748
1697.05	-0.00826	-0.00828	-0.00853	-0.00866	-0.00908	-0.00794	-0.00521	-0.00328	-0.000428775	-0.00741	-0.00755
1697.53	-0.0084	-0.00844	-0.00867	-0.0088	-0.0092	-0.00812	-0.00533	-0.00341	-0.000534686	-0.00755	-0.00763
1698.02	-0.00848	-0.00858	-0.00878	-0.00895	-0.0093	-0.00824	-0.00544	-0.00353	-0.00062522	-0.00764	-0.00773
1698.5	-0.0085	-0.00868	-0.00884	-0.0091	-0.00937	-0.00828	-0.00554	-0.00364	-0.000715205	-0.00769	-0.00784
1698.98	-0.00847	-0.00875	-0.00887	-0.00926	-0.00943	-0.00825	-0.00563	-0.00377	-0.000818037	-0.00769	-0.00798
1699.46	-0.00838	-0.00879	-0.00886	-0.00941	-0.00946	-0.00815	-0.00571	-0.00391	-0.000940749	-0.00766	-0.00813
1699.94	-0.00827	-0.00879	-0.00883	-0.00953	-0.00947	-0.00803	-0.00579	-0.00407	-0.00108	-0.0076	-0.00827
1700.43	-0.00818	-0.00876	-0.00877	-0.00958	-0.00946	-0.00793	-0.00585	-0.00421	-0.0012	-0.00753	-0.00838
1700.91	-0.00815	-0.00872	-0.00872	-0.00958	-0.00944	-0.00789	-0.00588	-0.00432	-0.00129	-0.0075	-0.00842
1701.39	-0.0082	-0.00869	-0.00872	-0.00954	-0.00942	-0.00795	-0.0059	-0.00438	-0.00135	-0.00752	-0.00842
1701.87	-0.00832	-0.0087	-0.00877	-0.00949	-0.00943	-0.00809	-0.00593	-0.00442	-0.00138	-0.0076	-0.0084
1702.35	-0.00849	-0.00874	-0.00885	-0.00946	-0.00946	-0.00828	-0.00597	-0.00444	-0.00139	-0.00771	-0.00839
1702.84	-0.00865	-0.0088	-0.00895	-0.00945	-0.00951	-0.00847	-0.00602	-0.00446	-0.00141	-0.00783	-0.00839
1703.32	-0.0088	-0.00885	-0.00905	-0.00946	-0.00955	-0.00863	-0.00608	-0.00449	-0.00144	-0.00793	-0.00841
1703.8	-0.0089	-0.00889	-0.00913	-0.00948	-0.0096	-0.00876	-0.00615	-0.00452	-0.00148	-0.00801	-0.00843
1704.28	-0.00897	-0.00893	-0.0092	-0.00952	-0.00965	-0.00887	-0.00623	-0.00457	-0.00154	-0.00807	-0.00846
1704.77	-0.00902	-0.00897	-0.00927	-0.00957	-0.00972	-0.00895	-0.00633	-0.00463	-0.00162	-0.0081	-0.0085
1705.25	-0.00905	-0.00902	-0.00934	-0.00963	-0.00981	-0.00903	-0.00643	-0.0047	-0.00172	-0.00814	-0.00854
1705.73	-0.00908	-0.00908	-0.00942	-0.00972	-0.00993	-0.0091	-0.00655	-0.0048	-0.00184	-0.00818	-0.00859
1706.21	-0.00912	-0.00916	-0.0095	-0.00982	-0.01007	-0.00918	-0.00668	-0.0049	-0.00196	-0.00822	-0.00865
1706.69	-0.00917	-0.00925	-0.00959	-0.00993	-0.01022	-0.00926	-0.0068	-0.00501	-0.00209	-0.00829	-0.00873
1707.17	-0.00923	-0.00934	-0.00967	-0.01004	-0.01036	-0.00935	-0.00691	-0.00512	-0.00221	-0.00837	-0.00883
1707.66	-0.00929	-0.00943	-0.00974	-0.01013	-0.01049	-0.00943	-0.00702	-0.00521	-0.00231	-0.00845	-0.00892
1708.14	-0.00935	-0.00949	-0.0098	-0.01021	-0.01058	-0.00952	-0.00711	-0.0053	-0.0024	-0.00853	-0.00902
1708.62	-0.00941	-0.00954	-0.00984	-0.01027	-0.01065	-0.00961	-0.0072	-0.00537	-0.00247	-0.0086	-0.0091
1709.1	-0.00946	-0.00957	-0.00988	-0.01032	-0.0107	-0.00969	-0.00727	-0.00543	-0.00253	-0.00866	-0.00916
1709.59	-0.0095	-0.00959	-0.00992	-0.01036	-0.01073	-0.00976	-0.00734	-0.0055	-0.00259	-0.00871	-0.0092
1710.07	-0.00955	-0.0096	-0.00996	-0.0104	-0.01077	-0.00983	-0.00741	-0.00556	-0.00266	-0.00876	-0.00923
1710.55	-0.0096	-0.00962	-0.01	-0.01044	-0.0108	-0.0099	-0.00747	-0.00563	-0.00272	-0.00881	-0.00925
1711.03	-0.00965	-0.00965	-0.01006	-0.01048	-0.01084	-0.00996	-0.00753	-0.00568	-0.00279	-0.00885	-0.00926
1711.51	-0.0097	-0.00968	-0.01011	-0.01053	-0.01087	-0.01001	-0.00757	-0.00573	-0.00285	-0.00888	-0.00927
1712	-0.00974	-0.00971	-0.01016	-0.01056	-0.0109	-0.01006	-0.00761	-0.00576	-0.0029	-0.0089	-0.00926
1712.48	-0.00978	-0.00973	-0.0102	-0.01057	-0.01092	-0.01009	-0.00762	-0.00578	-0.00294	-0.00892	-0.00926
1712.96	-0.00981	-0.00975	-0.01023	-0.01057	-0.01092	-0.01013	-0.00763	-0.00578	-0.00296	-0.00893	-0.00925
1713.44	-0.00985	-0.00977	-0.01025	-0.01055	-0.01092	-0.01018	-0.00763	-0.00577	-0.00297	-0.00894	-0.00924
1713.92	-0.00989	-0.00979	-0.01028	-0.01051	-0.01091	-0.01024	-0.00763	-0.00576	-0.00297	-0.00895	-0.00924
1714.41	-0.00995	-0.00981	-0.01031	-0.01048	-0.01092	-0.01032	-0.00764	-0.00576	-0.00296	-0.00898	-0.00926
1714.89	-0.01002	-0.00984	-0.01035	-0.01046	-0.01093	-0.01041	-0.00765	-0.00577	-0.00296	-0.00901	-0.0093
1715.37	-0.01009	-0.00987	-0.0104	-0.01046	-0.01096	-0.0105	-0.00768	-0.00581	-0.00297	-0.00905	-0.00936
1715.85	-0.01015	-0.00991	-0.01044	-0.01048	-0.011	-0.01056	-0.00772	-0.00586	-0.00299	-0.00909	-0.00944
1716.34	-0.0102	-0.00995	-0.01049	-0.01051	-0.01105	-0.0106	-0.00778	-0.00594	-0.00303	-0.00912	-0.00953
1716.82	-0.01022	-0.00998	-0.01052	-0.01057	-0.0111	-0.0106	-0.00785	-0.00603	-0.0031	-0.00914	-0.00961
1717.3	-0.01021	-0.01	-0.01054	-0.01064	-0.01116	-0.01058	-0.00793	-0.00615	-0.0032	-0.00915	-0.00969
1717.78	-0.01017	-0.01001	-0.01055	-0.01073	-0.01122	-0.01052	-0.00803	-0.00628	-0.00333	-0.00913	-0.00974
1718.26	-0.01011	-0.01002	-0.01054	-0.01083	-0.01128	-0.01046	-0.00812	-0.00641	-0.00348	-0.00911	-0.00977
1718.75	-0.01006	-0.01004	-0.01055	-0.01093	-0.01135	-0.01042	-0.00822	-0.00652	-0.00361	-0.0091	-0.0098
1719.23	-0.01005	-0.01009	-0.01058	-0.01104	-0.01143	-0.01044	-0.0083	-0.00662	-0.00373	-0.00911	-0.00982
1719.71	-0.01009	-0.01016	-0.01063	-0.01113	-0.01151	-0.0105	-0.00838	-0.00669	-0.00381	-0.00916	-0.00985
1720.19	-0.01017	-0.01024	-0.0107	-0.01121	-0.01159	-0.01058	-0.00844	-0.00675	-0.00388	-0.00923	-0.00988
1720.67	-0.01025	-0.01032	-0.01077	-0.01128	-0.01166	-0.01068	-0.00849	-0.0068	-0.00392	-0.0093	-0.00991
1721.16	-0.01033	-0.01039	-0.01084	-0.01133	-0.01172	-0.01076	-0.00853	-0.00683	-0.00396	-0.00937	-0.00994
1721.64	-0.0104	-0.01045	-0.0109	-0.01138	-0.01177	-0.01082	-0.00856	-0.00686	-0.004	-0.00943	-0.00996
1722.12	-0.01046	-0.0105	-0.01095	-0.01142	-0.01181	-0.01087	-0.00858	-0.00689	-0.00405	-0.00947	-0.00998
1722.6	-0.01049	-0.01055	-0.01099	-0.01145	-0.01184	-0.01091	-0.00859	-0.00693	-0.0041	-0.00951	-0.01
1723.09	-0.01052	-0.01058	-0.01104	-0.01149	-0.01186	-0.01093	-0.00861	-0.00696	-0.00416	-0.00954	-0.01003
1723.57	-0.01053	-0.01061	-0.01108	-0.01153	-0.01188	-0.01095	-0.00863	-0.007	-0.00421	-0.00957	-0.01006
1724.05	-0.01053	-0.01064	-0.01112	-0.01157	-0.0119	-0.01097	-0.00866	-0.00704	-0.00425	-0.0096	-0.01009
1724.53	-0.01054	-0.01067	-0.01116	-0.0116	-0.0119	-0.011	-0.00869	-0.00707	-0.00429	-0.00963	-0.01013
1725.01	-0.01054	-0.01069	-0.01119	-0.01164	-0.01191	-0.01102	-0.00873	-0.00711	-0.00433	-0.00966	-0.01018
1725.5	-0.01055	-0.01071	-0.01121	-0.01167	-0.01191	-0.01105	-0.00877	-0.00713	-0.00436	-0.0097	-0.01023
1725.98	-0.01056	-0.01072	-0.01124	-0.01169	-0.01192	-0.01107	-0.00881	-0.00715	-0.00439	-0.00973	-0.01028
1726.46	-0.01058	-0.01074	-0.01125	-0.01171	-0.01192	-0.01109	-0.00886	-0.00717	-0.00441	-0.00976	-0.01033
1726.94	-0.0106	-0.01076	-0.01125	-0.01172	-0.01191	-0.01111	-0.00889	-0.00718	-0.00442	-0.00977	-0.01036
1727.42	-0.01063	-0.01077	-0.01125	-0.01171	-0.0119	-0.01112	-0.00892	-0.00718	-0.00442	-0.00977	-0.01038
1727.91	-0.01066	-0.01079	-0.01125	-0.01169	-0.01188	-0.01112	-0.00894	-0.00718	-0.00441	-0.00975	-0.01039
1728.39	-0.01069	-0.01081	-0.01123	-0.01167	-0.01186	-0.01113	-0.00895	-0.00719	-0.00439	-0.00972	-0.01038
1728.87	-0.01072	-0.01083	-0.01122	-0.01163	-0.01184	-0.01115	-0.00897	-0.0072	-0.00438	-0.00969	-0.01035
1729.35	-0.01077	-0.01086	-0.01122	-0.01159	-0.01183	-0.01119	-0.00898	-0.00721	-0.00436	-0.00967	-0.01033
1729.84	-0.01082	-0.01088	-0.01122	-0.01156	-0.01184	-0.01124	-0.009	-0.00723	-0.00436	-0.00966	-0.0103
1730.32	-0.01087	-0.0109	-0.01123	-0.01153	-0.01187	-0.0113	-0.00902	-0.00726	-0.00437	-0.00968	-0.01029
1730.8	-0.01091	-0.01091	-0.01125	-0.01151	-0.0119	-0.01137	-0.00905	-0.00729	-0.00439	-0.00972	-0.01028
1731.28	-0.01094	-0.01091	-0.01126	-0.01151	-0.01195	-0.01142	-0.00907	-0.00731	-0.00441	-0.00977	-0.01028
1731.76	-0.01094	-0.01089	-0.01126	-0.0115	-0.01199	-0.01145	-0.00907	-0.00731	-0.00442	-0.00981	-0.01029
1732.24	-0.01092	-0.01086	-0.01126	-0.01151	-0.01202	-0.01144	-0.00907	-0.0073	-0.00441	-0.00984	-0.01029
1732.73	-0.01086	-0.01081	-0.01123	-0.01151	-0.01203	-0.0114	-0.00906	-0.00728	-0.00439	-0.00985	-0.01029
1733.21	-0.01079	-0.01075	-0.0112	-0.01151	-0.01202	-0.01134	-0.00905	-0.00727	-0.00437	-0.00983	-0.01028
1733.69	-0.01069	-0.0107	-0.01116	-0.01152	-0.012	-0.01125	-0.00904	-0.00728	-0.00436	-0.00979	-0.01027
1734.17	-0.0106	-0.01066	-0.01111	-0.01153	-0.01198	-0.01116	-0.00903	-0.0073	-0.00439	-0.00974	-0.01026
1734.66	-0.01052	-0.01065	-0.01106	-0.01156	-0.01195	-0.01108	-0.00902	-0.00735	-0.00444	-0.00969	-0.01026
1735.14	-0.0105	-0.01068	-0.01104	-0.01159	-0.01195	-0.01105	-0.00903	-0.00739	-0.0045	-0.00967	-0.01027
1735.62	-0.01054	-0.01074	-0.01107	-0.01162	-0.01196	-0.01109	-0.00904	-0.00743	-0.00455	-0.0097	-0.01029
1736.1	-0.01064	-0.01081	-0.01113	-0.01165	-0.012	-0.01117	-0.00905	-0.00746	-0.00458	-0.00976	-0.01031
1736.58	-0.01075	-0.01089	-0.01121	-0.01168	-0.01204	-0.01127	-0.00906	-0.00748	-0.0046	-0.00983	-0.01032
1737.07	-0.01086	-0.01095	-0.01128	-0.0117	-0.01207	-0.01135	-0.00907	-0.00748	-0.00461	-0.00989	-0.01033
1737.55	-0.01094	-0.01099	-0.01133	-0.01173	-0.0121	-0.0114	-0.00908	-0.00748	-0.00461	-0.00993	-0.01034
1738.03	-0.01098	-0.01101	-0.01137	-0.01176	-0.01212	-0.01142	-0.00907	-0.00748	-0.00462	-0.00994	-0.01035
1738.51	-0.011	-0.01101	-0.01137	-0.01179	-0.01213	-0.01141	-0.00907	-0.00748	-0.00464	-0.00992	-0.01036
1738.99	-0.011	-0.01099	-0.01137	-0.01183	-0.01214	-0.01138	-0.00908	-0.0075	-0.00466	-0.00989	-0.01037
1739.48	-0.01098	-0.01098	-0.01135	-0.01186	-0.01215	-0.01135	-0.00909	-0.00753	-0.0047	-0.00985	-0.01039
1739.96	-0.01097	-0.01098	-0.01133	-0.01188	-0.01216	-0.01132	-0.00911	-0.00757	-0.00474	-0.00983	-0.01042
1740.44	-0.01097	-0.01099	-0.01132	-0.0119	-0.01219	-0.0113	-0.00913	-0.00761	-0.00478	-0.00983	-0.01046
1740.92	-0.01098	-0.01102	-0.01131	-0.0119	-0.01221	-0.0113	-0.00916	-0.00764	-0.00481	-0.00986	-0.01051
1741.4	-0.011	-0.01105	-0.01133	-0.0119	-0.01224	-0.01133	-0.00918	-0.00765	-0.00483	-0.0099	-0.01055
1741.89	-0.01103	-0.01109	-0.01135	-0.01189	-0.01227	-0.01137	-0.00919	-0.00764	-0.00484	-0.00995	-0.0106
1742.37	-0.01106	-0.01112	-0.01138	-0.01187	-0.01229	-0.01141	-0.0092	-0.00762	-0.00485	-0.01	-0.01063
1742.85	-0.01109	-0.01114	-0.01142	-0.01185	-0.0123	-0.01146	-0.00921	-0.00758	-0.00486	-0.01004	-0.01066
1743.33	-0.01111	-0.01115	-0.01146	-0.01182	-0.0123	-0.01151	-0.00922	-0.00754	-0.00486	-0.01006	-0.01067
1743.82	-0.01113	-0.01115	-0.01149	-0.01179	-0.01228	-0.01155	-0.00923	-0.00749	-0.00486	-0.01007	-0.01067
1744.3	-0.01113	-0.01114	-0.01152	-0.01176	-0.01225	-0.01158	-0.00924	-0.00744	-0.00485	-0.01006	-0.01065
1744.78	-0.01114	-0.01113	-0.01155	-0.01172	-0.01222	-0.0116	-0.00925	-0.0074	-0.00484	-0.01004	-0.01063
1745.26	-0.01114	-0.01112	-0.01156	-0.01169	-0.01218	-0.01161	-0.00926	-0.00736	-0.00481	-0.01002	-0.01059
1745.74	-0.01113	-0.01111	-0.01155	-0.01166	-0.01214	-0.01161	-0.00926	-0.00733	-0.00479	-0.00998	-0.01055
1746.23	-0.01111	-0.01109	-0.01154	-0.01162	-0.0121	-0.01159	-0.00926	-0.0073	-0.00475	-0.00995	-0.0105
1746.71	-0.01109	-0.01107	-0.0115	-0.01157	-0.01206	-0.01157	-0.00925	-0.00727	-0.00471	-0.00991	-0.01044
1747.19	-0.01106	-0.01103	-0.01146	-0.01152	-0.01202	-0.01154	-0.00923	-0.00724	-0.00467	-0.00988	-0.01038
1747.67	-0.01102	-0.01099	-0.0114	-0.01146	-0.01198	-0.01152	-0.0092	-0.00721	-0.00462	-0.00985	-0.01031
1748.15	-0.01098	-0.01094	-0.01134	-0.01141	-0.01195	-0.01149	-0.00918	-0.00719	-0.00458	-0.00983	-0.01025
1748.64	-0.01093	-0.01089	-0.01128	-0.01138	-0.01192	-0.01145	-0.00915	-0.00718	-0.00454	-0.00983	-0.01021
1749.12	-0.01087	-0.01084	-0.01123	-0.01136	-0.01189	-0.01141	-0.00912	-0.00718	-0.00452	-0.00983	-0.01018
1749.6	-0.01081	-0.01081	-0.01118	-0.01137	-0.01189	-0.01136	-0.0091	-0.00719	-0.00452	-0.00984	-0.01017
1750.08	-0.01075	-0.01079	-0.01115	-0.0114	-0.01189	-0.01131	-0.00908	-0.00722	-0.00455	-0.00985	-0.01019
1750.57	-0.01069	-0.01079	-0.01113	-0.01146	-0.01191	-0.01126	-0.00906	-0.00726	-0.00459	-0.00987	-0.01023
1751.05	-0.01065	-0.0108	-0.01111	-0.01152	-0.01195	-0.01122	-0.00905	-0.00731	-0.00465	-0.00988	-0.01029
1751.53	-0.01064	-0.01081	-0.01111	-0.01158	-0.01198	-0.01118	-0.00905	-0.00737	-0.00472	-0.0099	-0.01035
1752.01	-0.01066	-0.01084	-0.01113	-0.01164	-0.01202	-0.01116	-0.00906	-0.00742	-0.00478	-0.00992	-0.01042
1752.49	-0.01071	-0.01088	-0.01117	-0.01169	-0.01206	-0.01116	-0.00908	-0.00747	-0.00483	-0.00995	-0.01049
1752.98	-0.01077	-0.01093	-0.01123	-0.01174	-0.01209	-0.01117	-0.0091	-0.00752	-0.00487	-0.00999	-0.01054
1753.46	-0.01084	-0.01098	-0.01129	-0.01178	-0.0121	-0.0112	-0.00911	-0.00755	-0.00489	-0.01003	-0.01059
1753.94	-0.0109	-0.01102	-0.01134	-0.01182	-0.01211	-0.01121	-0.00912	-0.00756	-0.00491	-0.01006	-0.01063
1754.42	-0.01094	-0.01104	-0.01138	-0.01185	-0.01211	-0.01122	-0.00911	-0.00756	-0.00491	-0.01007	-0.01066
1754.9	-0.01096	-0.01105	-0.0114	-0.01187	-0.01209	-0.01121	-0.00909	-0.00755	-0.0049	-0.01006	-0.01067
1755.39	-0.01095	-0.01104	-0.0114	-0.01187	-0.01206	-0.0112	-0.00906	-0.00753	-0.00487	-0.01003	-0.01067
1755.87	-0.01094	-0.01102	-0.01137	-0.01186	-0.01203	-0.01117	-0.00904	-0.0075	-0.00485	-0.00999	-0.01066
1756.35	-0.01092	-0.011	-0.01133	-0.01183	-0.01199	-0.01114	-0.00902	-0.00747	-0.00482	-0.00994	-0.01064
1756.83	-0.01091	-0.01098	-0.01129	-0.01179	-0.01196	-0.01112	-0.00903	-0.00746	-0.0048	-0.0099	-0.01062
1757.32	-0.01091	-0.01098	-0.01125	-0.01175	-0.01194	-0.01111	-0.00904	-0.00745	-0.00479	-0.00989	-0.0106
1757.8	-0.01093	-0.01099	-0.01124	-0.01172	-0.01193	-0.0111	-0.00907	-0.00745	-0.00479	-0.0099	-0.0106
1758.28	-0.01097	-0.01102	-0.01124	-0.01169	-0.01193	-0.0111	-0.0091	-0.00745	-0.0048	-0.00993	-0.01061
1758.76	-0.011	-0.01106	-0.01126	-0.01168	-0.01194	-0.01111	-0.00913	-0.00745	-0.00482	-0.00998	-0.01062
1759.24	-0.01103	-0.0111	-0.01128	-0.01168	-0.01195	-0.01111	-0.00914	-0.00744	-0.00484	-0.01003	-0.01064
1759.73	-0.01103	-0.01113	-0.01131	-0.01169	-0.01195	-0.01111	-0.00914	-0.00742	-0.00486	-0.01006	-0.01066
1760.21	-0.01102	-0.01115	-0.01133	-0.0117	-0.01196	-0.01109	-0.00912	-0.0074	-0.00487	-0.01008	-0.01067
1760.69	-0.01098	-0.01116	-0.01134	-0.01172	-0.01196	-0.01107	-0.0091	-0.00738	-0.00487	-0.01007	-0.01068
1761.17	-0.01093	-0.01115	-0.01135	-0.01174	-0.01197	-0.01104	-0.00908	-0.00736	-0.00486	-0.01004	-0.01068
1761.65	-0.01087	-0.01114	-0.01134	-0.01176	-0.01197	-0.01102	-0.00906	-0.00736	-0.00486	-0.00999	-0.01067
1762.14	-0.01081	-0.01111	-0.01133	-0.01179	-0.01197	-0.011	-0.00906	-0.00737	-0.00486	-0.00994	-0.01067
1762.62	-0.01076	-0.01109	-0.01132	-0.01181	-0.01196	-0.01099	-0.00905	-0.00739	-0.00486	-0.00989	-0.01066
1763.1	-0.01073	-0.01106	-0.0113	-0.01182	-0.01195	-0.01099	-0.00905	-0.00741	-0.00487	-0.00987	-0.01067
1763.58	-0.01072	-0.01104	-0.01129	-0.01183	-0.01192	-0.01101	-0.00905	-0.00744	-0.00488	-0.00987	-0.01068
1764.07	-0.01073	-0.01103	-0.01128	-0.01182	-0.0119	-0.01104	-0.00904	-0.00745	-0.00489	-0.00988	-0.01068
1764.55	-0.01074	-0.01101	-0.01127	-0.0118	-0.01187	-0.01106	-0.00902	-0.00745	-0.00489	-0.0099	-0.01068
1765.03	-0.01074	-0.01099	-0.01125	-0.01176	-0.01183	-0.01107	-0.009	-0.00743	-0.00487	-0.00992	-0.01068
1765.51	-0.01072	-0.01096	-0.01122	-0.01172	-0.01178	-0.01106	-0.00895	-0.0074	-0.00485	-0.00992	-0.01065
1765.99	-0.01069	-0.01092	-0.01119	-0.01167	-0.01173	-0.01102	-0.0089	-0.00736	-0.00481	-0.00991	-0.01061
1766.47	-0.01065	-0.01086	-0.01114	-0.01161	-0.01168	-0.01097	-0.00884	-0.00732	-0.00476	-0.00988	-0.01055
1766.96	-0.0106	-0.0108	-0.0111	-0.01154	-0.01162	-0.01091	-0.00879	-0.00728	-0.00471	-0.00984	-0.01048
1767.44	-0.01056	-0.01074	-0.01106	-0.01148	-0.01157	-0.01086	-0.00873	-0.00724	-0.00466	-0.0098	-0.01041
1767.92	-0.01053	-0.0107	-0.01103	-0.01142	-0.01152	-0.01082	-0.00869	-0.00721	-0.00461	-0.00977	-0.01036
1768.4	-0.01052	-0.01067	-0.01102	-0.01137	-0.01149	-0.01079	-0.00867	-0.0072	-0.00457	-0.00975	-0.01032
1768.89	-0.01053	-0.01066	-0.01103	-0.01134	-0.01147	-0.01078	-0.00866	-0.0072	-0.00454	-0.00975	-0.01029
1769.37	-0.01056	-0.01067	-0.01104	-0.01132	-0.01146	-0.01078	-0.00866	-0.00721	-0.00451	-0.00976	-0.01029
1769.85	-0.01059	-0.0107	-0.01105	-0.01131	-0.01146	-0.01079	-0.00867	-0.00723	-0.00448	-0.00977	-0.01029
1770.33	-0.01062	-0.01072	-0.01105	-0.01131	-0.01148	-0.0108	-0.00869	-0.00725	-0.00447	-0.00979	-0.01029
1770.81	-0.01067	-0.01075	-0.01105	-0.01132	-0.0115	-0.01081	-0.00872	-0.00727	-0.00448	-0.00981	-0.0103
1771.3	-0.01072	-0.01078	-0.01105	-0.01133	-0.01154	-0.01082	-0.00876	-0.0073	-0.00452	-0.00983	-0.01031
1771.78	-0.01077	-0.0108	-0.01103	-0.01136	-0.01158	-0.01084	-0.00882	-0.00733	-0.00458	-0.00986	-0.01033
1772.26	-0.01082	-0.01082	-0.01102	-0.0114	-0.01162	-0.01087	-0.00888	-0.00735	-0.00467	-0.00988	-0.01036
1772.74	-0.01085	-0.01084	-0.01101	-0.01145	-0.01165	-0.01089	-0.00892	-0.00735	-0.00477	-0.00991	-0.0104
1773.22	-0.01087	-0.01086	-0.01101	-0.01149	-0.01166	-0.01091	-0.00895	-0.00735	-0.00485	-0.00994	-0.01045
1773.71	-0.01089	-0.01088	-0.01102	-0.01153	-0.01167	-0.01093	-0.00896	-0.00734	-0.0049	-0.00997	-0.0105
1774.19	-0.0109	-0.01091	-0.01106	-0.01156	-0.01168	-0.01097	-0.00896	-0.00732	-0.00491	-0.01	-0.01054
1774.67	-0.01091	-0.01094	-0.0111	-0.01157	-0.01169	-0.011	-0.00896	-0.00732	-0.00491	-0.01003	-0.01058
1775.15	-0.01092	-0.01096	-0.01114	-0.01158	-0.0117	-0.01103	-0.00895	-0.00732	-0.0049	-0.01005	-0.01061
1775.64	-0.01091	-0.01098	-0.01117	-0.01158	-0.01171	-0.01105	-0.00895	-0.00733	-0.0049	-0.01007	-0.01064
1776.12	-0.01091	-0.01098	-0.0112	-0.01158	-0.01172	-0.01107	-0.00895	-0.00734	-0.0049	-0.01008	-0.01066
1776.6	-0.0109	-0.01098	-0.01123	-0.01158	-0.01174	-0.01107	-0.00896	-0.00737	-0.00491	-0.01008	-0.01068
1777.08	-0.0109	-0.01097	-0.01124	-0.01158	-0.01174	-0.01107	-0.00897	-0.00739	-0.00492	-0.01008	-0.01069
1777.56	-0.01089	-0.01097	-0.01125	-0.01159	-0.01175	-0.01106	-0.00898	-0.0074	-0.00494	-0.01008	-0.01069
1778.05	-0.01088	-0.01096	-0.01125	-0.01159	-0.01174	-0.01104	-0.00897	-0.0074	-0.00495	-0.01007	-0.01067
1778.53	-0.01086	-0.01095	-0.01124	-0.01158	-0.01171	-0.01101	-0.00895	-0.00739	-0.00495	-0.01005	-0.01064
1779.01	-0.01083	-0.01093	-0.01121	-0.01156	-0.01168	-0.01097	-0.00892	-0.00737	-0.00494	-0.01003	-0.0106
1779.49	-0.01079	-0.01091	-0.01118	-0.01153	-0.01164	-0.01092	-0.00888	-0.00734	-0.00493	-0.01001	-0.01055
1779.97	-0.01075	-0.01089	-0.01114	-0.01149	-0.01159	-0.01087	-0.00883	-0.00731	-0.00493	-0.00999	-0.01051
1780.46	-0.01072	-0.01087	-0.0111	-0.01145	-0.01156	-0.01082	-0.0088	-0.0073	-0.00493	-0.00997	-0.01047
1780.94	-0.01071	-0.01084	-0.01107	-0.01141	-0.01153	-0.01079	-0.00878	-0.00729	-0.00494	-0.00995	-0.01044
1781.42	-0.01071	-0.01083	-0.01105	-0.01137	-0.01153	-0.01078	-0.00877	-0.0073	-0.00496	-0.00994	-0.01044
1781.9	-0.01073	-0.01082	-0.01105	-0.01135	-0.01154	-0.01078	-0.00879	-0.00732	-0.00498	-0.00994	-0.01045
1782.38	-0.01076	-0.01082	-0.01106	-0.01134	-0.01156	-0.0108	-0.00882	-0.00734	-0.005	-0.00994	-0.01047
1782.87	-0.01079	-0.01083	-0.01107	-0.01134	-0.01159	-0.01082	-0.00885	-0.00737	-0.00503	-0.00995	-0.0105
1783.35	-0.0108	-0.01084	-0.01108	-0.01135	-0.0116	-0.01084	-0.00887	-0.00739	-0.00505	-0.00994	-0.01053
1783.83	-0.01079	-0.01085	-0.01107	-0.01135	-0.01162	-0.01084	-0.0089	-0.00741	-0.00507	-0.00994	-0.01054
1784.31	-0.01077	-0.01084	-0.01106	-0.01135	-0.01162	-0.01084	-0.00891	-0.00743	-0.00509	-0.00992	-0.01056
1784.8	-0.01073	-0.01084	-0.01103	-0.01135	-0.0116	-0.01082	-0.0089	-0.00744	-0.00511	-0.00991	-0.01056
1785.28	-0.01068	-0.01082	-0.011	-0.01135	-0.01158	-0.0108	-0.00889	-0.00744	-0.00513	-0.0099	-0.01055
1785.76	-0.01064	-0.0108	-0.01096	-0.01134	-0.01156	-0.01078	-0.00888	-0.00745	-0.00514	-0.00989	-0.01055
1786.24	-0.0106	-0.01077	-0.01093	-0.01133	-0.01153	-0.01077	-0.00886	-0.00745	-0.00514	-0.00989	-0.01054
1786.72	-0.01059	-0.01075	-0.0109	-0.01132	-0.0115	-0.01076	-0.00884	-0.00746	-0.00513	-0.00989	-0.01053
1787.21	-0.01059	-0.01073	-0.01087	-0.0113	-0.01148	-0.01076	-0.00882	-0.00746	-0.00513	-0.0099	-0.01051
1787.69	-0.01059	-0.01071	-0.01085	-0.01127	-0.01146	-0.01076	-0.00881	-0.00746	-0.00512	-0.0099	-0.0105
1788.17	-0.0106	-0.0107	-0.01083	-0.01124	-0.01144	-0.01076	-0.0088	-0.00745	-0.0051	-0.00991	-0.01048
1788.65	-0.01061	-0.01069	-0.01081	-0.01119	-0.01142	-0.01076	-0.00879	-0.00744	-0.00508	-0.00991	-0.01046
1789.13	-0.01062	-0.01068	-0.01079	-0.01114	-0.01139	-0.01076	-0.00878	-0.00741	-0.00506	-0.00991	-0.01043
1789.62	-0.01061	-0.01067	-0.01077	-0.01109	-0.01136	-0.01075	-0.00878	-0.00738	-0.00503	-0.0099	-0.01039
1790.1	-0.01061	-0.01065	-0.01076	-0.01104	-0.01133	-0.01073	-0.00878	-0.00735	-0.00499	-0.00988	-0.01035
1790.58	-0.0106	-0.01064	-0.01076	-0.011	-0.0113	-0.01071	-0.00879	-0.00731	-0.00495	-0.00986	-0.01031
1791.06	-0.01059	-0.01064	-0.01076	-0.01098	-0.01128	-0.01069	-0.00882	-0.00728	-0.00492	-0.00984	-0.01029
1791.55	-0.01059	-0.01063	-0.01077	-0.01099	-0.01128	-0.01067	-0.00885	-0.00727	-0.00491	-0.00982	-0.01029
1792.03	-0.01058	-0.01064	-0.01079	-0.01102	-0.0113	-0.01065	-0.00889	-0.00727	-0.00492	-0.00981	-0.01032
1792.51	-0.01059	-0.01065	-0.01082	-0.01107	-0.01135	-0.01063	-0.00893	-0.0073	-0.00495	-0.00981	-0.01038
1792.99	-0.0106	-0.01067	-0.01086	-0.01113	-0.0114	-0.01063	-0.00896	-0.00734	-0.00501	-0.00983	-0.01044
1793.47	-0.01064	-0.0107	-0.0109	-0.01119	-0.01146	-0.01064	-0.00899	-0.00739	-0.00507	-0.00987	-0.01051
1793.96	-0.01068	-0.01074	-0.01094	-0.01124	-0.01152	-0.01068	-0.00901	-0.00744	-0.00512	-0.00991	-0.01056
1794.44	-0.01073	-0.01077	-0.01099	-0.01126	-0.01156	-0.01074	-0.00902	-0.00749	-0.00516	-0.00996	-0.01059
1794.92	-0.01078	-0.01079	-0.01102	-0.01128	-0.01158	-0.01081	-0.00903	-0.00753	-0.00519	-0.01	-0.0106
1795.4	-0.01082	-0.0108	-0.01105	-0.01128	-0.01158	-0.01086	-0.00903	-0.00757	-0.00522	-0.01003	-0.0106
1795.88	-0.01084	-0.0108	-0.01106	-0.01127	-0.01158	-0.0109	-0.00903	-0.0076	-0.00524	-0.01004	-0.01059
1796.37	-0.01084	-0.01078	-0.01105	-0.01126	-0.01156	-0.01092	-0.00903	-0.00763	-0.00526	-0.01004	-0.01057
1796.85	-0.01082	-0.01075	-0.01103	-0.01124	-0.01154	-0.01093	-0.00902	-0.00765	-0.00529	-0.01002	-0.01054
1797.33	-0.0108	-0.01071	-0.01101	-0.01122	-0.01152	-0.01092	-0.00901	-0.00767	-0.00531	-0.01	-0.0105
1797.81	-0.01076	-0.01068	-0.01097	-0.0112	-0.01151	-0.01091	-0.00901	-0.00768	-0.00534	-0.00997	-0.01046
1798.3	-0.01073	-0.01064	-0.01094	-0.01117	-0.0115	-0.01089	-0.00901	-0.00768	-0.00537	-0.00993	-0.01041
1798.78	-0.0107	-0.01062	-0.0109	-0.01115	-0.01148	-0.01088	-0.00901	-0.00768	-0.00539	-0.0099	-0.01037
1799.26	-0.01067	-0.01061	-0.01086	-0.01113	-0.01147	-0.01088	-0.00902	-0.00767	-0.00541	-0.00987	-0.01034
1799.74	-0.01065	-0.01061	-0.01084	-0.01112	-0.01147	-0.01089	-0.00903	-0.00766	-0.00543	-0.00986	-0.01032
1800.22	-0.01063	-0.01061	-0.01082	-0.01113	-0.01147	-0.01091	-0.00906	-0.00766	-0.00546	-0.00985	-0.01033
1800.71	-0.01062	-0.01063	-0.01083	-0.01116	-0.01148	-0.01094	-0.00909	-0.00768	-0.00549	-0.00985	-0.01035
1801.19	-0.01063	-0.01064	-0.01085	-0.01121	-0.0115	-0.01097	-0.00913	-0.0077	-0.00553	-0.00986	-0.0104
1801.67	-0.01064	-0.01066	-0.01088	-0.01128	-0.01154	-0.011	-0.00917	-0.00774	-0.00558	-0.00988	-0.01045
1802.15	-0.01066	-0.01069	-0.01092	-0.01134	-0.01158	-0.01103	-0.0092	-0.00779	-0.00564	-0.0099	-0.0105
1802.63	-0.01069	-0.01071	-0.01096	-0.01141	-0.01163	-0.01105	-0.00924	-0.00784	-0.0057	-0.00993	-0.01055
1803.12	-0.01071	-0.01073	-0.011	-0.01146	-0.01167	-0.01107	-0.00927	-0.00789	-0.00575	-0.00994	-0.01057
1803.6	-0.01072	-0.01074	-0.01102	-0.0115	-0.0117	-0.01108	-0.00929	-0.00793	-0.0058	-0.00996	-0.01059
1804.08	-0.01073	-0.01075	-0.01103	-0.01152	-0.01172	-0.01109	-0.00931	-0.00795	-0.00583	-0.00996	-0.01059
1804.56	-0.01072	-0.01076	-0.01102	-0.01152	-0.01173	-0.01109	-0.00932	-0.00797	-0.00584	-0.00996	-0.01058
1805.05	-0.01071	-0.01075	-0.01101	-0.01151	-0.01173	-0.01109	-0.00933	-0.00797	-0.00584	-0.00996	-0.01056
1805.53	-0.0107	-0.01075	-0.01098	-0.0115	-0.01172	-0.01109	-0.00933	-0.00797	-0.00583	-0.00995	-0.01054
1806.01	-0.01069	-0.01074	-0.01096	-0.01148	-0.01172	-0.0111	-0.00933	-0.00798	-0.00582	-0.00994	-0.01052
1806.49	-0.01068	-0.01073	-0.01093	-0.01145	-0.01171	-0.01111	-0.00932	-0.00798	-0.00581	-0.00993	-0.0105
1806.97	-0.01068	-0.01071	-0.01091	-0.01143	-0.01172	-0.01113	-0.00932	-0.00799	-0.0058	-0.00993	-0.01048
1807.45	-0.01067	-0.0107	-0.0109	-0.01141	-0.01173	-0.01115	-0.00932	-0.00801	-0.00579	-0.00992	-0.01048
1807.94	-0.01067	-0.01069	-0.01089	-0.0114	-0.01174	-0.01117	-0.00933	-0.00804	-0.0058	-0.00992	-0.01047
1808.42	-0.01068	-0.01067	-0.01089	-0.01139	-0.01176	-0.01119	-0.00934	-0.00807	-0.00581	-0.00993	-0.01048
1808.9	-0.01068	-0.01066	-0.0109	-0.01138	-0.01178	-0.01121	-0.00937	-0.00809	-0.00582	-0.00994	-0.01049
1809.38	-0.01069	-0.01064	-0.01091	-0.01137	-0.0118	-0.01122	-0.00939	-0.00811	-0.00584	-0.00996	-0.01049
1809.87	-0.01069	-0.01062	-0.01092	-0.01137	-0.01182	-0.01122	-0.00942	-0.00812	-0.00586	-0.00998	-0.0105
1810.35	-0.01069	-0.01061	-0.01094	-0.01137	-0.01184	-0.01122	-0.00945	-0.00813	-0.00588	-0.00999	-0.01051
1810.83	-0.01069	-0.0106	-0.01095	-0.01137	-0.01186	-0.01121	-0.00948	-0.00814	-0.00591	-0.01	-0.01051
1811.31	-0.01069	-0.0106	-0.01097	-0.01137	-0.01188	-0.01119	-0.00951	-0.00815	-0.00594	-0.01001	-0.01051
1811.79	-0.01069	-0.01061	-0.01099	-0.01137	-0.01191	-0.01119	-0.00954	-0.00818	-0.00598	-0.01001	-0.01053
1812.28	-0.0107	-0.01063	-0.01102	-0.01138	-0.01193	-0.01119	-0.00957	-0.00821	-0.00603	-0.01002	-0.01055
1812.76	-0.01071	-0.01066	-0.01105	-0.0114	-0.01196	-0.01121	-0.0096	-0.00826	-0.00609	-0.01002	-0.01057
1813.24	-0.01073	-0.0107	-0.01107	-0.01143	-0.012	-0.01124	-0.00965	-0.00831	-0.00615	-0.01004	-0.01061
1813.72	-0.01075	-0.01074	-0.0111	-0.01146	-0.01203	-0.01128	-0.00969	-0.00835	-0.00621	-0.01005	-0.01064
1814.2	-0.01077	-0.01078	-0.01112	-0.0115	-0.01206	-0.01132	-0.00974	-0.0084	-0.00627	-0.01007	-0.01067
1814.69	-0.01079	-0.0108	-0.01114	-0.01154	-0.01209	-0.01137	-0.00979	-0.00844	-0.00632	-0.01008	-0.01069
1815.17	-0.01079	-0.01081	-0.01114	-0.01157	-0.01212	-0.01141	-0.00984	-0.00847	-0.00637	-0.01008	-0.01069
1815.65	-0.01079	-0.01082	-0.01113	-0.01159	-0.01214	-0.01145	-0.00988	-0.00849	-0.00641	-0.01007	-0.01069
1816.13	-0.01079	-0.01081	-0.01112	-0.01161	-0.01216	-0.01148	-0.00991	-0.00851	-0.00644	-0.01005	-0.01068
1816.62	-0.01078	-0.01081	-0.01111	-0.01162	-0.01218	-0.0115	-0.00993	-0.00853	-0.00647	-0.01003	-0.01066
1817.1	-0.01077	-0.0108	-0.0111	-0.01163	-0.0122	-0.01151	-0.00994	-0.00854	-0.00649	-0.01001	-0.01065
1817.58	-0.01076	-0.0108	-0.0111	-0.01165	-0.01221	-0.01153	-0.00995	-0.00856	-0.0065	-0.01	-0.01065
1818.06	-0.01075	-0.01081	-0.01111	-0.01167	-0.01223	-0.01153	-0.00995	-0.00858	-0.0065	-0.01	-0.01066
1818.54	-0.01074	-0.01081	-0.01113	-0.0117	-0.01224	-0.01154	-0.00996	-0.00859	-0.0065	-0.01001	-0.01067
1819.03	-0.01073	-0.01082	-0.01115	-0.01173	-0.01225	-0.01155	-0.00997	-0.00862	-0.0065	-0.01003	-0.01068
1819.51	-0.01073	-0.01084	-0.01117	-0.01176	-0.01226	-0.01157	-0.00999	-0.00864	-0.0065	-0.01004	-0.0107
1819.99	-0.01072	-0.01085	-0.0112	-0.01179	-0.01227	-0.0116	-0.01002	-0.00867	-0.0065	-0.01005	-0.01071
1820.47	-0.01072	-0.01086	-0.01122	-0.01182	-0.01228	-0.01164	-0.01006	-0.0087	-0.0065	-0.01006	-0.01071
1820.95	-0.01072	-0.01087	-0.01124	-0.01184	-0.0123	-0.01168	-0.01009	-0.00873	-0.0065	-0.01005	-0.01071
1821.44	-0.01073	-0.01087	-0.01125	-0.01186	-0.01231	-0.01173	-0.01012	-0.00876	-0.0065	-0.01004	-0.01071
1821.92	-0.01073	-0.01087	-0.01125	-0.01188	-0.01232	-0.01178	-0.01014	-0.00878	-0.00651	-0.01002	-0.01071
1822.4	-0.01073	-0.01087	-0.01124	-0.01189	-0.01232	-0.01181	-0.01015	-0.00879	-0.00651	-0.00999	-0.0107
1822.88	-0.01071	-0.01085	-0.01123	-0.01189	-0.01232	-0.01183	-0.01015	-0.00879	-0.00651	-0.00996	-0.01068
1823.37	-0.01068	-0.01083	-0.0112	-0.0119	-0.01232	-0.01183	-0.01014	-0.00877	-0.0065	-0.00993	-0.01065
1823.85	-0.01064	-0.01081	-0.01118	-0.01189	-0.01231	-0.01182	-0.01013	-0.00875	-0.0065	-0.0099	-0.01061
1824.33	-0.01061	-0.01079	-0.01117	-0.01189	-0.01231	-0.01181	-0.01012	-0.00873	-0.0065	-0.00988	-0.01058
1824.81	-0.01059	-0.01079	-0.01117	-0.01189	-0.01232	-0.01181	-0.01013	-0.00872	-0.0065	-0.00988	-0.01055
1825.29	-0.01059	-0.0108	-0.01119	-0.01189	-0.01234	-0.01183	-0.01014	-0.00873	-0.00652	-0.0099	-0.01053
1825.78	-0.01063	-0.01084	-0.01122	-0.0119	-0.01237	-0.01187	-0.01017	-0.00876	-0.00654	-0.00995	-0.01054
1826.26	-0.01068	-0.01089	-0.01127	-0.01192	-0.01241	-0.01193	-0.01021	-0.0088	-0.00657	-0.01001	-0.01056
1826.74	-0.01074	-0.01095	-0.01132	-0.01194	-0.01245	-0.012	-0.01024	-0.00885	-0.0066	-0.01008	-0.01058
1827.22	-0.0108	-0.01101	-0.01137	-0.01196	-0.0125	-0.01207	-0.01027	-0.0089	-0.00663	-0.01014	-0.01061
1827.7	-0.01085	-0.01105	-0.0114	-0.01197	-0.01253	-0.01214	-0.01029	-0.00894	-0.00664	-0.01019	-0.01062
1828.19	-0.01086	-0.01107	-0.01142	-0.01198	-0.01256	-0.01218	-0.0103	-0.00897	-0.00665	-0.01022	-0.01062
1828.67	-0.01086	-0.01107	-0.01142	-0.01199	-0.01257	-0.01221	-0.0103	-0.00899	-0.00664	-0.01021	-0.0106
1829.15	-0.01083	-0.01106	-0.0114	-0.01201	-0.01258	-0.01221	-0.0103	-0.00901	-0.00664	-0.01018	-0.01057
1829.63	-0.0108	-0.01103	-0.01137	-0.01203	-0.01258	-0.0122	-0.0103	-0.00902	-0.00664	-0.01013	-0.01055
1830.12	-0.01077	-0.01099	-0.01133	-0.01207	-0.01259	-0.01218	-0.01031	-0.00904	-0.00665	-0.01008	-0.01054
1830.6	-0.01075	-0.01097	-0.01131	-0.01212	-0.01261	-0.01215	-0.01033	-0.00907	-0.00667	-0.01003	-0.01054
1831.08	-0.01076	-0.01096	-0.01131	-0.01218	-0.01265	-0.01213	-0.01037	-0.0091	-0.00671	-0.01001	-0.01057
1831.56	-0.0108	-0.01097	-0.01134	-0.01224	-0.01271	-0.01214	-0.01042	-0.00914	-0.00675	-0.01002	-0.01062
1832.04	-0.01085	-0.011	-0.0114	-0.0123	-0.01277	-0.01216	-0.01048	-0.00918	-0.0068	-0.01004	-0.01067
1832.53	-0.01091	-0.01103	-0.01147	-0.01234	-0.01284	-0.01221	-0.01054	-0.00922	-0.00684	-0.01008	-0.01073
1833.01	-0.01096	-0.01107	-0.01155	-0.01238	-0.01291	-0.01226	-0.0106	-0.00926	-0.00687	-0.01012	-0.01077
1833.49	-0.011	-0.01111	-0.01162	-0.0124	-0.01297	-0.0123	-0.01065	-0.0093	-0.00691	-0.01015	-0.01081
1833.97	-0.01103	-0.01114	-0.01168	-0.01242	-0.01301	-0.01235	-0.01069	-0.00933	-0.00694	-0.01017	-0.01083
1834.45	-0.01104	-0.01117	-0.01173	-0.01243	-0.01305	-0.01239	-0.01072	-0.00935	-0.00697	-0.01019	-0.01085
1834.94	-0.01105	-0.01118	-0.01175	-0.01244	-0.01307	-0.01242	-0.01074	-0.00937	-0.00699	-0.0102	-0.01085
1835.42	-0.01105	-0.01119	-0.01176	-0.01244	-0.01309	-0.01246	-0.01075	-0.00938	-0.007	-0.01021	-0.01085
1835.9	-0.01106	-0.01119	-0.01176	-0.01244	-0.0131	-0.01249	-0.01075	-0.00939	-0.00701	-0.01023	-0.01084
1836.38	-0.01106	-0.01119	-0.01175	-0.01244	-0.01311	-0.01252	-0.01075	-0.00939	-0.00701	-0.01025	-0.01083
1836.87	-0.01107	-0.01118	-0.01174	-0.01243	-0.01312	-0.01255	-0.01075	-0.0094	-0.00702	-0.01026	-0.01083
1837.35	-0.01107	-0.01117	-0.01173	-0.01244	-0.01313	-0.01258	-0.01075	-0.0094	-0.00702	-0.01028	-0.01083
1837.83	-0.01107	-0.01116	-0.01173	-0.01244	-0.01314	-0.01259	-0.01076	-0.00941	-0.00703	-0.01029	-0.01083
1838.31	-0.01108	-0.01115	-0.01173	-0.01246	-0.01316	-0.01261	-0.01078	-0.00942	-0.00704	-0.0103	-0.01084
1838.79	-0.01108	-0.01114	-0.01175	-0.01249	-0.01318	-0.01262	-0.01079	-0.00944	-0.00705	-0.0103	-0.01084
1839.28	-0.0111	-0.01115	-0.01177	-0.01252	-0.0132	-0.01263	-0.01081	-0.00945	-0.00707	-0.0103	-0.01085
1839.76	-0.01111	-0.01116	-0.01179	-0.01256	-0.01322	-0.01265	-0.01082	-0.00946	-0.00707	-0.0103	-0.01085
1840.24	-0.01113	-0.01118	-0.01182	-0.0126	-0.01324	-0.01268	-0.01082	-0.00947	-0.00707	-0.0103	-0.01084
1840.72	-0.01115	-0.0112	-0.01184	-0.01263	-0.01325	-0.0127	-0.01081	-0.00948	-0.00706	-0.0103	-0.01083
1841.2	-0.01115	-0.01121	-0.01186	-0.01265	-0.01325	-0.01272	-0.01078	-0.00947	-0.00704	-0.0103	-0.01081
1841.69	-0.01113	-0.01123	-0.01186	-0.01266	-0.01324	-0.01273	-0.01076	-0.00946	-0.00701	-0.01029	-0.01078
1842.17	-0.0111	-0.01123	-0.01185	-0.01267	-0.01323	-0.01272	-0.01072	-0.00944	-0.00698	-0.01028	-0.01076
1842.65	-0.01106	-0.01123	-0.01182	-0.01266	-0.01322	-0.01269	-0.01069	-0.00942	-0.00695	-0.01026	-0.01073
1843.13	-0.01102	-0.01124	-0.01179	-0.01266	-0.01321	-0.01266	-0.01067	-0.0094	-0.00692	-0.01023	-0.0107
1843.61	-0.01099	-0.01124	-0.01177	-0.01266	-0.01322	-0.01263	-0.01067	-0.00939	-0.00691	-0.0102	-0.01068
1844.1	-0.01098	-0.01126	-0.01176	-0.01266	-0.01325	-0.01261	-0.01069	-0.00939	-0.00691	-0.01019	-0.01068
1844.58	-0.011	-0.01129	-0.01176	-0.01269	-0.01329	-0.01262	-0.01073	-0.00941	-0.00693	-0.01019	-0.01069
1845.06	-0.01104	-0.01133	-0.0118	-0.01273	-0.01336	-0.01266	-0.01078	-0.00945	-0.00697	-0.01021	-0.01072
1845.54	-0.01111	-0.01138	-0.01185	-0.01279	-0.01344	-0.01272	-0.01085	-0.00951	-0.00702	-0.01026	-0.01076
1846.03	-0.01119	-0.01144	-0.01193	-0.01285	-0.01351	-0.0128	-0.01092	-0.00957	-0.00707	-0.01032	-0.0108
1846.51	-0.01127	-0.01149	-0.01201	-0.01292	-0.01359	-0.01289	-0.01099	-0.00964	-0.00711	-0.01038	-0.01085
1846.99	-0.01133	-0.01154	-0.01208	-0.01299	-0.01365	-0.01297	-0.01106	-0.00969	-0.00715	-0.01044	-0.0109
1847.47	-0.01138	-0.01159	-0.01215	-0.01305	-0.0137	-0.01303	-0.01111	-0.00973	-0.00718	-0.01048	-0.01094
1847.95	-0.0114	-0.01162	-0.0122	-0.01311	-0.01374	-0.01308	-0.01116	-0.00976	-0.00719	-0.0105	-0.01098
1848.43	-0.01141	-0.01165	-0.01224	-0.01316	-0.01376	-0.01311	-0.01119	-0.00978	-0.0072	-0.0105	-0.01101
1848.92	-0.01141	-0.01168	-0.01226	-0.0132	-0.01378	-0.01312	-0.01121	-0.00979	-0.00721	-0.0105	-0.01105
1849.4	-0.01142	-0.0117	-0.01229	-0.01324	-0.01379	-0.01313	-0.01122	-0.00978	-0.00721	-0.01049	-0.01108
1849.88	-0.01143	-0.01172	-0.01231	-0.01327	-0.0138	-0.01314	-0.01123	-0.00978	-0.00722	-0.01049	-0.01111
1850.36	-0.01144	-0.01175	-0.01233	-0.0133	-0.01382	-0.01315	-0.01123	-0.00978	-0.00722	-0.0105	-0.01113
1850.85	-0.01147	-0.01177	-0.01236	-0.01332	-0.01383	-0.01317	-0.01123	-0.00977	-0.00722	-0.01051	-0.01115
1851.33	-0.01149	-0.0118	-0.01239	-0.01335	-0.01385	-0.01318	-0.01123	-0.00976	-0.00722	-0.01053	-0.01116
1851.81	-0.01152	-0.01183	-0.01242	-0.01337	-0.01387	-0.01319	-0.01124	-0.00976	-0.00723	-0.01056	-0.01117
1852.29	-0.01156	-0.01186	-0.01246	-0.01338	-0.0139	-0.01321	-0.01125	-0.00976	-0.00724	-0.01058	-0.01119
1852.77	-0.01159	-0.01189	-0.01249	-0.0134	-0.01393	-0.01322	-0.01127	-0.00976	-0.00726	-0.0106	-0.0112
1853.26	-0.01162	-0.01193	-0.01252	-0.01342	-0.01397	-0.01324	-0.0113	-0.00976	-0.00728	-0.01062	-0.01122
1853.74	-0.01164	-0.01196	-0.01254	-0.01343	-0.014	-0.01325	-0.01132	-0.00978	-0.0073	-0.01064	-0.01125
1854.22	-0.01167	-0.01198	-0.01256	-0.01345	-0.01404	-0.01326	-0.01135	-0.00979	-0.00732	-0.01064	-0.01128
1854.7	-0.01169	-0.012	-0.01258	-0.01346	-0.01406	-0.01327	-0.01136	-0.0098	-0.00733	-0.01065	-0.01131
1855.18	-0.0117	-0.01202	-0.0126	-0.01347	-0.01408	-0.01327	-0.01137	-0.00982	-0.00733	-0.01064	-0.01134
1855.67	-0.01171	-0.01203	-0.01262	-0.01348	-0.01408	-0.01328	-0.01137	-0.00983	-0.00733	-0.01063	-0.01135
1856.15	-0.01171	-0.01203	-0.01264	-0.01349	-0.01407	-0.01328	-0.01137	-0.00983	-0.00732	-0.01062	-0.01137
1856.63	-0.01171	-0.01204	-0.01266	-0.0135	-0.01406	-0.0133	-0.01136	-0.00984	-0.0073	-0.01061	-0.01137
1857.11	-0.01172	-0.01205	-0.01267	-0.01351	-0.01404	-0.01332	-0.01135	-0.00984	-0.00729	-0.0106	-0.01137
1857.6	-0.01172	-0.01207	-0.01269	-0.01352	-0.01403	-0.01334	-0.01135	-0.00985	-0.00728	-0.01059	-0.01136
1858.08	-0.01173	-0.01208	-0.0127	-0.01353	-0.01402	-0.01336	-0.01136	-0.00985	-0.00728	-0.01058	-0.01136
1858.56	-0.01174	-0.01209	-0.01271	-0.01355	-0.01402	-0.01338	-0.01137	-0.00986	-0.00728	-0.01058	-0.01134
1859.04	-0.01176	-0.0121	-0.01272	-0.01357	-0.01403	-0.0134	-0.01139	-0.00986	-0.00729	-0.01058	-0.01133
1859.52	-0.01177	-0.01211	-0.01273	-0.0136	-0.01405	-0.0134	-0.0114	-0.00986	-0.00731	-0.01059	-0.01132
1860.01	-0.01179	-0.01212	-0.01273	-0.01362	-0.01407	-0.0134	-0.01142	-0.00986	-0.00733	-0.0106	-0.01131
1860.49	-0.0118	-0.01213	-0.01274	-0.01364	-0.01408	-0.01339	-0.01143	-0.00987	-0.00735	-0.01061	-0.0113
1860.97	-0.01181	-0.01214	-0.01275	-0.01366	-0.01409	-0.01338	-0.01143	-0.00987	-0.00736	-0.01062	-0.01129
1861.45	-0.01182	-0.01215	-0.01277	-0.01368	-0.0141	-0.01336	-0.01142	-0.00987	-0.00737	-0.01063	-0.01129
1861.93	-0.01182	-0.01217	-0.01278	-0.01368	-0.0141	-0.01334	-0.01141	-0.00988	-0.00737	-0.01064	-0.01129
1862.42	-0.01182	-0.01218	-0.01279	-0.01368	-0.0141	-0.01332	-0.01139	-0.00987	-0.00736	-0.01065	-0.0113
1862.9	-0.01182	-0.01219	-0.01279	-0.01367	-0.01409	-0.01331	-0.01138	-0.00986	-0.00733	-0.01064	-0.0113
1863.38	-0.01182	-0.01219	-0.0128	-0.01367	-0.01409	-0.0133	-0.01136	-0.00984	-0.0073	-0.01064	-0.0113
1863.86	-0.01183	-0.0122	-0.0128	-0.01366	-0.01409	-0.01331	-0.01134	-0.00982	-0.00726	-0.01063	-0.0113
1864.35	-0.01186	-0.01221	-0.01281	-0.01365	-0.01409	-0.01333	-0.01133	-0.00979	-0.00723	-0.01063	-0.0113
1864.83	-0.01189	-0.01222	-0.01282	-0.01365	-0.0141	-0.01336	-0.01132	-0.00977	-0.0072	-0.01064	-0.0113
1865.31	-0.01192	-0.01223	-0.01285	-0.01365	-0.01412	-0.01341	-0.01132	-0.00974	-0.00719	-0.01065	-0.01131
1865.79	-0.01196	-0.01224	-0.01287	-0.01365	-0.01413	-0.01346	-0.01131	-0.00972	-0.00718	-0.01068	-0.01131
1866.27	-0.012	-0.01226	-0.01291	-0.01364	-0.01415	-0.01351	-0.01131	-0.0097	-0.00718	-0.01072	-0.01131
1866.76	-0.01203	-0.01227	-0.01294	-0.01364	-0.01417	-0.01356	-0.0113	-0.00969	-0.00717	-0.01076	-0.01131
1867.24	-0.01204	-0.01229	-0.01298	-0.01364	-0.01418	-0.01359	-0.01129	-0.00969	-0.00716	-0.0108	-0.01131
1867.72	-0.01205	-0.01231	-0.01301	-0.01364	-0.01419	-0.01361	-0.01128	-0.0097	-0.00714	-0.01084	-0.01132
1868.2	-0.01204	-0.01233	-0.01304	-0.01366	-0.01421	-0.01361	-0.01127	-0.00971	-0.00713	-0.01087	-0.01134
1868.68	-0.01203	-0.01235	-0.01307	-0.01369	-0.01423	-0.0136	-0.01128	-0.00973	-0.00712	-0.01088	-0.01137
1869.17	-0.01202	-0.01238	-0.01309	-0.01374	-0.01425	-0.01357	-0.01129	-0.00976	-0.00712	-0.01089	-0.01141
1869.65	-0.01202	-0.01242	-0.01311	-0.0138	-0.01429	-0.01354	-0.01132	-0.00979	-0.00714	-0.01089	-0.01146
1870.13	-0.01203	-0.01246	-0.01312	-0.01386	-0.01433	-0.01352	-0.01136	-0.00982	-0.00717	-0.0109	-0.01151
1870.61	-0.01205	-0.0125	-0.01314	-0.01393	-0.01437	-0.01351	-0.01141	-0.00985	-0.00721	-0.01092	-0.01156
1871.1	-0.01208	-0.01255	-0.01316	-0.01398	-0.01442	-0.01352	-0.01146	-0.00988	-0.00726	-0.01095	-0.01161
1871.58	-0.01212	-0.01259	-0.01318	-0.01402	-0.01447	-0.01353	-0.01151	-0.00992	-0.00729	-0.01098	-0.01165
1872.06	-0.01216	-0.01263	-0.01319	-0.01404	-0.01451	-0.01356	-0.01156	-0.00995	-0.00733	-0.01102	-0.01168
1872.54	-0.01219	-0.01266	-0.01321	-0.01406	-0.01454	-0.01358	-0.01159	-0.00999	-0.00735	-0.01105	-0.01171
1873.02	-0.01223	-0.01269	-0.01322	-0.01407	-0.01457	-0.0136	-0.01162	-0.01002	-0.00737	-0.01109	-0.01174
1873.51	-0.01226	-0.01271	-0.01323	-0.01407	-0.01458	-0.01361	-0.01164	-0.01005	-0.00738	-0.01111	-0.01176
1873.99	-0.01228	-0.01272	-0.01324	-0.01406	-0.01459	-0.01363	-0.01165	-0.01007	-0.00738	-0.01113	-0.01178
1874.47	-0.01229	-0.01273	-0.01326	-0.01406	-0.01459	-0.01364	-0.01164	-0.01009	-0.00738	-0.01115	-0.0118
1874.95	-0.0123	-0.01273	-0.01327	-0.01405	-0.01458	-0.01365	-0.01164	-0.0101	-0.00737	-0.01116	-0.01181
1875.43	-0.01229	-0.01273	-0.01329	-0.01404	-0.01457	-0.01365	-0.01162	-0.01009	-0.00735	-0.01116	-0.01182
1875.92	-0.01227	-0.01272	-0.0133	-0.01404	-0.01455	-0.01365	-0.01161	-0.01008	-0.00733	-0.01116	-0.01183
1876.4	-0.01225	-0.01272	-0.01331	-0.01404	-0.01452	-0.01365	-0.01159	-0.01006	-0.00731	-0.01116	-0.01184
1876.88	-0.01222	-0.01271	-0.01332	-0.01404	-0.01451	-0.01364	-0.01158	-0.01004	-0.00729	-0.01116	-0.01185
1877.36	-0.0122	-0.01271	-0.01332	-0.01405	-0.01449	-0.01364	-0.01156	-0.01002	-0.00727	-0.01115	-0.01186
1877.84	-0.01219	-0.01271	-0.01332	-0.01407	-0.01449	-0.01364	-0.01154	-0.01001	-0.00726	-0.01115	-0.01187
1878.33	-0.01219	-0.01273	-0.01332	-0.01408	-0.0145	-0.01364	-0.01153	-0.00999	-0.00725	-0.01115	-0.01188
1878.81	-0.0122	-0.01274	-0.01332	-0.0141	-0.01452	-0.01364	-0.01153	-0.00998	-0.00725	-0.01115	-0.01189
1879.29	-0.01223	-0.01276	-0.01332	-0.01412	-0.01454	-0.01365	-0.01153	-0.00996	-0.00725	-0.01115	-0.01191
1879.77	-0.01225	-0.01278	-0.01333	-0.01413	-0.01457	-0.01367	-0.01154	-0.00995	-0.00725	-0.01115	-0.01192
1880.26	-0.01228	-0.0128	-0.01334	-0.01414	-0.01458	-0.01369	-0.01155	-0.00995	-0.00725	-0.01115	-0.01194
1880.74	-0.01231	-0.01281	-0.01334	-0.01414	-0.01459	-0.01371	-0.01156	-0.00994	-0.00726	-0.01116	-0.01195
1881.22	-0.01233	-0.01281	-0.01335	-0.01413	-0.01459	-0.01373	-0.01157	-0.00994	-0.00727	-0.01116	-0.01196
1881.7	-0.01234	-0.0128	-0.01336	-0.01411	-0.01457	-0.01374	-0.01158	-0.00993	-0.00728	-0.01117	-0.01197
1882.18	-0.01235	-0.01278	-0.01337	-0.01409	-0.01456	-0.01375	-0.01158	-0.00993	-0.00729	-0.01117	-0.01198
1882.67	-0.01235	-0.01275	-0.01337	-0.01407	-0.01454	-0.01374	-0.01158	-0.00993	-0.00729	-0.01117	-0.01198
1883.15	-0.01236	-0.01274	-0.01337	-0.01405	-0.01452	-0.01373	-0.01157	-0.00992	-0.00729	-0.01117	-0.01198
1883.63	-0.01238	-0.01273	-0.01336	-0.01405	-0.01451	-0.01371	-0.01156	-0.00993	-0.00729	-0.01118	-0.01198
1884.11	-0.0124	-0.01273	-0.01336	-0.01405	-0.01451	-0.0137	-0.01156	-0.00994	-0.00729	-0.01119	-0.01199
1884.59	-0.01242	-0.01275	-0.01336	-0.01406	-0.01452	-0.01369	-0.01157	-0.00995	-0.00729	-0.0112	-0.012
1885.08	-0.01245	-0.01278	-0.01337	-0.01409	-0.01454	-0.01369	-0.01158	-0.00997	-0.00729	-0.01123	-0.01202
1885.56	-0.01249	-0.01282	-0.01338	-0.01412	-0.01455	-0.01369	-0.0116	-0.00999	-0.00729	-0.01126	-0.01205
1886.04	-0.01251	-0.01286	-0.01339	-0.01415	-0.01457	-0.0137	-0.01162	-0.01	-0.00728	-0.0113	-0.01208
1886.52	-0.01253	-0.01289	-0.01341	-0.01418	-0.01457	-0.01371	-0.01164	-0.01001	-0.00727	-0.01133	-0.0121
1887.01	-0.01253	-0.01292	-0.01343	-0.01421	-0.01458	-0.01372	-0.01165	-0.01	-0.00725	-0.01137	-0.01213
1887.49	-0.01253	-0.01293	-0.01344	-0.01423	-0.01458	-0.01373	-0.01166	-0.00999	-0.00722	-0.01139	-0.01215
1887.97	-0.01251	-0.01294	-0.01345	-0.01424	-0.01457	-0.01373	-0.01165	-0.00998	-0.0072	-0.01141	-0.01216
1888.45	-0.0125	-0.01295	-0.01346	-0.01424	-0.01457	-0.01374	-0.01165	-0.00996	-0.00718	-0.01143	-0.01218
1888.93	-0.0125	-0.01296	-0.01346	-0.01424	-0.01457	-0.01373	-0.01164	-0.00996	-0.00716	-0.01144	-0.01219
1889.41	-0.01251	-0.01296	-0.01347	-0.01424	-0.01458	-0.01373	-0.01163	-0.00995	-0.00716	-0.01144	-0.0122
1889.9	-0.01253	-0.01297	-0.01348	-0.01424	-0.0146	-0.01374	-0.01162	-0.00996	-0.00716	-0.01145	-0.01222
1890.38	-0.01255	-0.01298	-0.0135	-0.01425	-0.01463	-0.01375	-0.01163	-0.00998	-0.00717	-0.01146	-0.01224
1890.86	-0.01259	-0.013	-0.01352	-0.01427	-0.01466	-0.01376	-0.01164	-0.01	-0.00718	-0.01147	-0.01225
1891.34	-0.01262	-0.01301	-0.01355	-0.01429	-0.01469	-0.01378	-0.01166	-0.01002	-0.0072	-0.01149	-0.01227
1891.83	-0.01265	-0.01302	-0.01357	-0.01431	-0.01471	-0.01381	-0.01168	-0.01003	-0.00721	-0.0115	-0.01228
1892.31	-0.01267	-0.01303	-0.0136	-0.01433	-0.01472	-0.01383	-0.01171	-0.01005	-0.00722	-0.01152	-0.01228
1892.79	-0.01268	-0.01303	-0.01361	-0.01434	-0.01472	-0.01385	-0.01173	-0.01006	-0.00723	-0.01153	-0.01228
1893.27	-0.01268	-0.01303	-0.01362	-0.01434	-0.01472	-0.01386	-0.01175	-0.01006	-0.00723	-0.01153	-0.01227
1893.75	-0.01268	-0.01302	-0.01362	-0.01434	-0.01471	-0.01386	-0.01176	-0.01006	-0.00723	-0.01154	-0.01227
1894.24	-0.01268	-0.01301	-0.01361	-0.01433	-0.0147	-0.01386	-0.01177	-0.01006	-0.00723	-0.01154	-0.01226
1894.72	-0.01267	-0.013	-0.01361	-0.01433	-0.01469	-0.01385	-0.01177	-0.01006	-0.00723	-0.01155	-0.01226
1895.2	-0.01268	-0.013	-0.01362	-0.01434	-0.0147	-0.01385	-0.01178	-0.01006	-0.00723	-0.01156	-0.01227
1895.68	-0.01268	-0.01301	-0.01363	-0.01436	-0.01471	-0.01385	-0.01177	-0.01005	-0.00723	-0.01158	-0.01228
1896.16	-0.01269	-0.01304	-0.01364	-0.01438	-0.01474	-0.01386	-0.01177	-0.01005	-0.00723	-0.01161	-0.0123
1896.65	-0.01269	-0.01307	-0.01366	-0.01441	-0.01476	-0.01387	-0.01177	-0.01004	-0.00722	-0.01163	-0.01232
1897.13	-0.0127	-0.0131	-0.01367	-0.01444	-0.01479	-0.01389	-0.01176	-0.01003	-0.00722	-0.01166	-0.01234
1897.61	-0.01271	-0.01313	-0.01368	-0.01447	-0.0148	-0.01391	-0.01175	-0.01001	-0.00721	-0.01168	-0.01236
1898.09	-0.01272	-0.01316	-0.01368	-0.01449	-0.01482	-0.01393	-0.01174	-0.01	-0.0072	-0.0117	-0.01238
1898.58	-0.01272	-0.01318	-0.01369	-0.0145	-0.01483	-0.01395	-0.01173	-0.00999	-0.00719	-0.01172	-0.01239
1899.06	-0.01273	-0.01319	-0.01369	-0.01451	-0.01483	-0.01397	-0.01172	-0.00999	-0.00718	-0.01173	-0.0124
1899.54	-0.01275	-0.01321	-0.0137	-0.0145	-0.01483	-0.01398	-0.01173	-0.01	-0.00718	-0.01174	-0.01241
1900.02	-0.01276	-0.01321	-0.01371	-0.0145	-0.01484	-0.01399	-0.01174	-0.01001	-0.00718	-0.01174	-0.01242
1900.5	-0.01277	-0.01322	-0.01372	-0.0145	-0.01484	-0.01398	-0.01175	-0.01004	-0.00719	-0.01175	-0.01243
1900.99	-0.01278	-0.01322	-0.01373	-0.01449	-0.01484	-0.01397	-0.01177	-0.01006	-0.00721	-0.01175	-0.01244
1901.47	-0.01278	-0.01322	-0.01373	-0.01448	-0.01484	-0.01396	-0.01179	-0.01008	-0.00722	-0.01174	-0.01244
1901.95	-0.01278	-0.01321	-0.01373	-0.01447	-0.01483	-0.01394	-0.0118	-0.01009	-0.00723	-0.01173	-0.01243
1902.43	-0.01278	-0.0132	-0.01371	-0.01446	-0.01483	-0.01392	-0.01181	-0.01008	-0.00723	-0.01171	-0.01242
1902.91	-0.01278	-0.01318	-0.01369	-0.01444	-0.01482	-0.0139	-0.0118	-0.01007	-0.00722	-0.01169	-0.01241
1903.4	-0.01277	-0.01315	-0.01366	-0.01442	-0.01481	-0.01388	-0.01179	-0.01005	-0.00721	-0.01167	-0.0124
1903.88	-0.01276	-0.01313	-0.01364	-0.01441	-0.0148	-0.01388	-0.01177	-0.01003	-0.00719	-0.01166	-0.01239
1904.36	-0.01275	-0.01311	-0.01362	-0.01439	-0.01479	-0.01388	-0.01174	-0.01001	-0.00717	-0.01164	-0.01238
1904.84	-0.01275	-0.0131	-0.0136	-0.01438	-0.01479	-0.01388	-0.01172	-0.01	-0.00715	-0.01164	-0.01237
1905.33	-0.01275	-0.0131	-0.01359	-0.01437	-0.0148	-0.01389	-0.01169	-0.00999	-0.00713	-0.01163	-0.01235
1905.81	-0.01275	-0.0131	-0.0136	-0.01436	-0.0148	-0.0139	-0.01167	-0.00999	-0.00712	-0.01164	-0.01234
1906.29	-0.01275	-0.01311	-0.01361	-0.01436	-0.01481	-0.01391	-0.01165	-0.00998	-0.0071	-0.01165	-0.01233
1906.77	-0.01276	-0.01312	-0.01363	-0.01436	-0.01482	-0.01392	-0.01163	-0.00997	-0.00709	-0.01166	-0.01232
1907.25	-0.01276	-0.01313	-0.01364	-0.01435	-0.01482	-0.01392	-0.01162	-0.00996	-0.00707	-0.01168	-0.01231
1907.74	-0.01276	-0.01314	-0.01366	-0.01435	-0.01481	-0.01391	-0.01162	-0.00995	-0.00706	-0.01169	-0.0123
1908.22	-0.01276	-0.01314	-0.01367	-0.01434	-0.0148	-0.0139	-0.01161	-0.00993	-0.00704	-0.0117	-0.01229
1908.7	-0.01275	-0.01315	-0.01368	-0.01432	-0.01479	-0.01389	-0.01161	-0.00991	-0.00703	-0.0117	-0.01229
1909.18	-0.01276	-0.01315	-0.01368	-0.0143	-0.01477	-0.01387	-0.0116	-0.00989	-0.00702	-0.01169	-0.01229
1909.66	-0.01276	-0.01314	-0.01367	-0.01429	-0.01475	-0.01385	-0.01159	-0.00988	-0.00701	-0.01168	-0.0123
1910.15	-0.01277	-0.01314	-0.01367	-0.01427	-0.01474	-0.01384	-0.01158	-0.00987	-0.00701	-0.01167	-0.01231
1910.63	-0.01277	-0.01314	-0.01367	-0.01427	-0.01473	-0.01383	-0.01157	-0.00987	-0.00701	-0.01165	-0.01234
1911.11	-0.01278	-0.01314	-0.01368	-0.01428	-0.01472	-0.01382	-0.01156	-0.00987	-0.00701	-0.01165	-0.01237
1911.59	-0.01279	-0.01315	-0.01369	-0.0143	-0.01471	-0.01382	-0.01155	-0.00988	-0.00701	-0.01165	-0.0124
1912.08	-0.0128	-0.01317	-0.01371	-0.01432	-0.0147	-0.01382	-0.01155	-0.00989	-0.00701	-0.01166	-0.01243
1912.56	-0.0128	-0.01318	-0.01372	-0.01435	-0.01469	-0.01382	-0.01155	-0.00991	-0.00701	-0.01168	-0.01246
1913.04	-0.0128	-0.01319	-0.01373	-0.01438	-0.01468	-0.01382	-0.01156	-0.00992	-0.007	-0.01171	-0.01248
1913.52	-0.01279	-0.01319	-0.01373	-0.0144	-0.01468	-0.01382	-0.01157	-0.00994	-0.007	-0.01174	-0.01249
1914	-0.01278	-0.01319	-0.01373	-0.01441	-0.01468	-0.01382	-0.01158	-0.00996	-0.007	-0.01177	-0.0125
1914.48	-0.01277	-0.01319	-0.01371	-0.01442	-0.01468	-0.01381	-0.0116	-0.00997	-0.007	-0.0118	-0.0125
1914.97	-0.01275	-0.01318	-0.0137	-0.01442	-0.0147	-0.0138	-0.01161	-0.00998	-0.007	-0.01182	-0.01251
1915.45	-0.01274	-0.01317	-0.01367	-0.01441	-0.01471	-0.01378	-0.0116	-0.00998	-0.007	-0.01183	-0.01251
1915.93	-0.01271	-0.01316	-0.01363	-0.01439	-0.01473	-0.01375	-0.01159	-0.00997	-0.00699	-0.01183	-0.0125
1916.41	-0.01269	-0.01314	-0.01359	-0.01437	-0.01473	-0.01372	-0.01156	-0.00995	-0.00698	-0.01182	-0.0125
1916.9	-0.01267	-0.01312	-0.01354	-0.01435	-0.01473	-0.01369	-0.01153	-0.00992	-0.00697	-0.0118	-0.01249
1917.38	-0.01265	-0.0131	-0.0135	-0.01434	-0.01472	-0.01367	-0.0115	-0.00989	-0.00696	-0.01178	-0.01248
1917.86	-0.01265	-0.01307	-0.01346	-0.01432	-0.01471	-0.01365	-0.01147	-0.00985	-0.00695	-0.01176	-0.01247
1918.34	-0.01265	-0.01305	-0.01343	-0.01432	-0.0147	-0.01365	-0.01147	-0.00982	-0.00695	-0.01174	-0.01246
1918.82	-0.01267	-0.01304	-0.01343	-0.01433	-0.01469	-0.01366	-0.01147	-0.0098	-0.00695	-0.01175	-0.01245
1919.31	-0.0127	-0.01304	-0.01345	-0.01434	-0.0147	-0.01368	-0.01149	-0.00979	-0.00696	-0.01176	-0.01244
1919.79	-0.01273	-0.01305	-0.01349	-0.01436	-0.01471	-0.0137	-0.01152	-0.00978	-0.00695	-0.01179	-0.01244
1920.27	-0.01276	-0.01307	-0.01354	-0.01437	-0.01472	-0.01374	-0.01155	-0.00978	-0.00694	-0.01182	-0.01244
1920.75	-0.01279	-0.01309	-0.01358	-0.01438	-0.01474	-0.01377	-0.01157	-0.00977	-0.00691	-0.01184	-0.01244
1921.23	-0.0128	-0.01311	-0.01362	-0.01438	-0.01475	-0.0138	-0.01157	-0.00976	-0.00687	-0.01186	-0.01244
1921.72	-0.0128	-0.01312	-0.01364	-0.01437	-0.01476	-0.01383	-0.01157	-0.00975	-0.00682	-0.01187	-0.01243
1922.2	-0.01278	-0.01312	-0.01365	-0.01436	-0.01476	-0.01384	-0.01156	-0.00974	-0.00678	-0.01187	-0.01242
1922.68	-0.01275	-0.01312	-0.01364	-0.01435	-0.01475	-0.01385	-0.01155	-0.00974	-0.00676	-0.01187	-0.01241
1923.16	-0.01271	-0.01311	-0.01363	-0.01433	-0.01475	-0.01384	-0.01154	-0.00974	-0.00674	-0.01187	-0.0124
1923.65	-0.01268	-0.0131	-0.01361	-0.01432	-0.01474	-0.01383	-0.01153	-0.00976	-0.00675	-0.01187	-0.0124
1924.13	-0.01265	-0.01309	-0.01359	-0.01432	-0.01473	-0.0138	-0.01153	-0.00977	-0.00677	-0.01187	-0.01241
1924.61	-0.01263	-0.01309	-0.01358	-0.01432	-0.01473	-0.01378	-0.01153	-0.00979	-0.0068	-0.01187	-0.01242
1925.09	-0.01263	-0.0131	-0.01357	-0.01433	-0.01472	-0.01376	-0.01154	-0.00982	-0.00684	-0.01187	-0.01245
1925.57	-0.01264	-0.01311	-0.01357	-0.01434	-0.01471	-0.01374	-0.01155	-0.00984	-0.00687	-0.01187	-0.01247
1926.06	-0.01265	-0.01313	-0.01357	-0.01435	-0.0147	-0.01373	-0.01155	-0.00985	-0.0069	-0.01187	-0.0125
1926.54	-0.01267	-0.01314	-0.01356	-0.01436	-0.01469	-0.01372	-0.01154	-0.00987	-0.00692	-0.01186	-0.01253
1927.02	-0.01269	-0.01314	-0.01356	-0.01438	-0.01469	-0.01371	-0.01153	-0.00987	-0.00693	-0.01186	-0.01255
1927.5	-0.0127	-0.01314	-0.01355	-0.01438	-0.01468	-0.0137	-0.01151	-0.00986	-0.00692	-0.01185	-0.01257
1927.98	-0.0127	-0.01314	-0.01354	-0.01439	-0.01466	-0.01369	-0.01148	-0.00985	-0.00691	-0.01184	-0.01258
1928.47	-0.0127	-0.01313	-0.01353	-0.01438	-0.01465	-0.01367	-0.01145	-0.00982	-0.00689	-0.01184	-0.01258
1928.95	-0.0127	-0.01311	-0.01351	-0.01437	-0.01464	-0.01365	-0.01142	-0.00979	-0.00687	-0.01183	-0.01257
1929.43	-0.01269	-0.01309	-0.0135	-0.01436	-0.01462	-0.01362	-0.0114	-0.00976	-0.00684	-0.01182	-0.01256
1929.91	-0.01269	-0.01307	-0.0135	-0.01435	-0.01461	-0.01359	-0.0114	-0.00973	-0.00681	-0.01182	-0.01253
1930.39	-0.01269	-0.01305	-0.0135	-0.01434	-0.01461	-0.01357	-0.0114	-0.00971	-0.00679	-0.01181	-0.01251
1930.88	-0.0127	-0.01304	-0.01351	-0.01433	-0.0146	-0.01356	-0.01142	-0.00969	-0.00677	-0.01181	-0.01249
1931.36	-0.01271	-0.01303	-0.01353	-0.01433	-0.0146	-0.01356	-0.01144	-0.00968	-0.00676	-0.01181	-0.01246
1931.84	-0.01273	-0.01303	-0.01355	-0.01433	-0.01461	-0.01357	-0.01146	-0.00967	-0.00675	-0.01181	-0.01244
1932.32	-0.01274	-0.01303	-0.01357	-0.01433	-0.01461	-0.01358	-0.01147	-0.00967	-0.00675	-0.01182	-0.01243
1932.81	-0.01275	-0.01304	-0.01358	-0.01433	-0.01461	-0.0136	-0.01148	-0.00967	-0.00674	-0.01184	-0.01241
1933.29	-0.01276	-0.01305	-0.01359	-0.01432	-0.01461	-0.01362	-0.01147	-0.00967	-0.00674	-0.01185	-0.01241
1933.77	-0.01276	-0.01306	-0.01358	-0.01431	-0.01461	-0.01364	-0.01145	-0.00967	-0.00674	-0.01187	-0.01242
1934.25	-0.01275	-0.01306	-0.01358	-0.0143	-0.01461	-0.01365	-0.01143	-0.00966	-0.00674	-0.01189	-0.01243
1934.73	-0.01274	-0.01306	-0.01356	-0.01428	-0.01461	-0.01364	-0.01141	-0.00966	-0.00674	-0.0119	-0.01245
1935.22	-0.01272	-0.01306	-0.01355	-0.01427	-0.01461	-0.01363	-0.0114	-0.00965	-0.00674	-0.01191	-0.01248
1935.7	-0.0127	-0.01304	-0.01353	-0.01425	-0.01461	-0.01361	-0.01139	-0.00964	-0.00673	-0.0119	-0.0125
1936.18	-0.01268	-0.01303	-0.01351	-0.01424	-0.0146	-0.01358	-0.01138	-0.00962	-0.00672	-0.01189	-0.01251
1936.66	-0.01265	-0.01301	-0.0135	-0.01423	-0.0146	-0.01355	-0.01137	-0.00959	-0.0067	-0.01188	-0.01252
1937.14	-0.01263	-0.01299	-0.01349	-0.01422	-0.01458	-0.01352	-0.01137	-0.00957	-0.00667	-0.01186	-0.01251
1937.63	-0.01262	-0.01298	-0.01348	-0.01421	-0.01457	-0.0135	-0.01136	-0.00956	-0.00665	-0.01185	-0.0125
1938.11	-0.01261	-0.01298	-0.01347	-0.0142	-0.01455	-0.01348	-0.01135	-0.00955	-0.00662	-0.01183	-0.01248
1938.59	-0.01262	-0.01297	-0.01347	-0.01419	-0.01454	-0.01347	-0.01134	-0.00955	-0.00659	-0.01182	-0.01247
1939.07	-0.01263	-0.01297	-0.01347	-0.01418	-0.01452	-0.01346	-0.01132	-0.00956	-0.00657	-0.01182	-0.01246
1939.56	-0.01264	-0.01296	-0.01347	-0.01418	-0.01451	-0.01346	-0.0113	-0.00956	-0.00654	-0.01182	-0.01245
1940.04	-0.01266	-0.01295	-0.01347	-0.01417	-0.01449	-0.01346	-0.01127	-0.00956	-0.00652	-0.01183	-0.01244
1940.52	-0.01267	-0.01293	-0.01347	-0.01416	-0.01447	-0.01346	-0.01124	-0.00956	-0.00649	-0.01183	-0.01243
1941	-0.01269	-0.0129	-0.01346	-0.01415	-0.01444	-0.01346	-0.01121	-0.00955	-0.00646	-0.01184	-0.01242
1941.48	-0.01269	-0.01287	-0.01345	-0.01414	-0.01442	-0.01346	-0.01117	-0.00953	-0.00644	-0.01184	-0.0124
1941.97	-0.0127	-0.01285	-0.01344	-0.01414	-0.0144	-0.01346	-0.01115	-0.0095	-0.00642	-0.01184	-0.01238
1942.45	-0.01269	-0.01283	-0.01342	-0.01413	-0.0144	-0.01346	-0.01113	-0.00948	-0.00641	-0.01184	-0.01236
1942.93	-0.01269	-0.01283	-0.01341	-0.01414	-0.0144	-0.01347	-0.01112	-0.00946	-0.00642	-0.01183	-0.01234
1943.41	-0.01269	-0.01283	-0.01341	-0.01414	-0.01441	-0.01348	-0.01112	-0.00944	-0.00643	-0.01183	-0.01233
1943.89	-0.01269	-0.01285	-0.01341	-0.01415	-0.01443	-0.01349	-0.01113	-0.00943	-0.00645	-0.01182	-0.01233
1944.38	-0.01269	-0.01288	-0.01342	-0.01416	-0.01445	-0.01349	-0.01115	-0.00943	-0.00647	-0.01181	-0.01234
1944.86	-0.01269	-0.01291	-0.01344	-0.01417	-0.01447	-0.0135	-0.01117	-0.00943	-0.00649	-0.01181	-0.01235
1945.34	-0.01269	-0.01293	-0.01345	-0.01417	-0.01448	-0.0135	-0.01119	-0.00944	-0.0065	-0.0118	-0.01237
1945.82	-0.01269	-0.01296	-0.01347	-0.01418	-0.01449	-0.0135	-0.01121	-0.00944	-0.00651	-0.01179	-0.01239
1946.31	-0.01268	-0.01297	-0.01347	-0.01418	-0.01449	-0.01349	-0.01122	-0.00944	-0.00651	-0.01179	-0.0124
1946.79	-0.01267	-0.01297	-0.01347	-0.01418	-0.01448	-0.01347	-0.01122	-0.00944	-0.00652	-0.01179	-0.01241
1947.27	-0.01265	-0.01297	-0.01346	-0.01418	-0.01446	-0.01345	-0.01122	-0.00942	-0.00652	-0.01179	-0.01242
1947.75	-0.01263	-0.01296	-0.01345	-0.01416	-0.01444	-0.01342	-0.01121	-0.0094	-0.00652	-0.01179	-0.01242
1948.23	-0.01261	-0.01295	-0.01344	-0.01414	-0.01442	-0.01339	-0.01119	-0.00936	-0.00651	-0.0118	-0.01241
1948.72	-0.01259	-0.01294	-0.01342	-0.01412	-0.01439	-0.01336	-0.01117	-0.00933	-0.0065	-0.0118	-0.0124
1949.2	-0.01257	-0.01292	-0.01341	-0.0141	-0.01436	-0.01333	-0.01114	-0.00929	-0.00647	-0.01181	-0.01238
1949.68	-0.01256	-0.01291	-0.0134	-0.01407	-0.01433	-0.01331	-0.01112	-0.00926	-0.00645	-0.01182	-0.01237
1950.16	-0.01255	-0.0129	-0.01339	-0.01406	-0.01431	-0.0133	-0.0111	-0.00924	-0.00642	-0.01183	-0.01235
1950.64	-0.01254	-0.0129	-0.01338	-0.01404	-0.01429	-0.01329	-0.01108	-0.00923	-0.0064	-0.01183	-0.01233
1951.13	-0.01254	-0.01289	-0.01337	-0.01404	-0.01428	-0.01329	-0.01107	-0.00923	-0.00637	-0.01184	-0.01232
1951.61	-0.01255	-0.01289	-0.01336	-0.01403	-0.01428	-0.01329	-0.01106	-0.00924	-0.00635	-0.01184	-0.0123
1952.09	-0.01256	-0.01288	-0.01335	-0.01403	-0.01428	-0.01329	-0.01105	-0.00924	-0.00633	-0.01184	-0.01229
1952.57	-0.01256	-0.01287	-0.01334	-0.01402	-0.01428	-0.01329	-0.01104	-0.00924	-0.00632	-0.01183	-0.01228
1953.06	-0.01256	-0.01286	-0.01332	-0.01401	-0.01427	-0.01327	-0.01102	-0.00923	-0.0063	-0.01181	-0.01226
1953.54	-0.01256	-0.01284	-0.0133	-0.01399	-0.01425	-0.01325	-0.011	-0.00922	-0.00629	-0.01179	-0.01225
1954.02	-0.01255	-0.01283	-0.01329	-0.01397	-0.01423	-0.01322	-0.01098	-0.0092	-0.00628	-0.01176	-0.01224
1954.5	-0.01253	-0.01282	-0.01327	-0.01394	-0.0142	-0.0132	-0.01096	-0.00919	-0.00627	-0.01173	-0.01223
1954.98	-0.0125	-0.0128	-0.01327	-0.0139	-0.01418	-0.01317	-0.01094	-0.00917	-0.00626	-0.0117	-0.01223
1955.46	-0.01248	-0.0128	-0.01326	-0.01387	-0.01417	-0.01316	-0.01093	-0.00916	-0.00626	-0.01168	-0.01223
1955.95	-0.01245	-0.0128	-0.01326	-0.01384	-0.01416	-0.01315	-0.01093	-0.00915	-0.00626	-0.01165	-0.01223
1956.43	-0.01244	-0.01281	-0.01325	-0.01382	-0.01416	-0.01314	-0.01093	-0.00914	-0.00626	-0.01164	-0.01224
1956.91	-0.01243	-0.01282	-0.01325	-0.01381	-0.01416	-0.01314	-0.01094	-0.00914	-0.00627	-0.01163	-0.01224
1957.39	-0.01244	-0.01283	-0.01325	-0.01381	-0.01417	-0.01314	-0.01095	-0.00913	-0.00627	-0.01163	-0.01225
1957.88	-0.01245	-0.01285	-0.01325	-0.01381	-0.01418	-0.01314	-0.01095	-0.00914	-0.00628	-0.01163	-0.01225
1958.36	-0.01247	-0.01285	-0.01325	-0.01382	-0.01418	-0.01313	-0.01095	-0.00914	-0.00627	-0.01163	-0.01225
1958.84	-0.01248	-0.01285	-0.01324	-0.01382	-0.01418	-0.01312	-0.01094	-0.00914	-0.00626	-0.01164	-0.01224
1959.32	-0.01249	-0.01283	-0.01324	-0.01381	-0.01417	-0.01311	-0.01092	-0.00914	-0.00625	-0.01165	-0.01224
1959.8	-0.01249	-0.01281	-0.01323	-0.0138	-0.01416	-0.0131	-0.01089	-0.00914	-0.00622	-0.01165	-0.01223
1960.29	-0.01247	-0.01277	-0.01322	-0.01378	-0.01414	-0.01309	-0.01085	-0.00914	-0.00619	-0.01166	-0.01222
1960.77	-0.01245	-0.01273	-0.0132	-0.01376	-0.01413	-0.01307	-0.01081	-0.00913	-0.00617	-0.01166	-0.01221
1961.25	-0.01243	-0.0127	-0.01318	-0.01374	-0.01412	-0.01306	-0.01077	-0.00911	-0.00615	-0.01166	-0.01221
1961.73	-0.01241	-0.01267	-0.01316	-0.01372	-0.01411	-0.01305	-0.01074	-0.0091	-0.00614	-0.01166	-0.01221
1962.21	-0.0124	-0.01266	-0.01314	-0.01371	-0.0141	-0.01304	-0.0107	-0.00908	-0.00613	-0.01165	-0.01221
1962.7	-0.01241	-0.01267	-0.01312	-0.0137	-0.0141	-0.01303	-0.01068	-0.00906	-0.00613	-0.01163	-0.01222
1963.18	-0.01241	-0.01268	-0.0131	-0.01369	-0.0141	-0.01302	-0.01066	-0.00904	-0.00612	-0.01162	-0.01222
1963.66	-0.01242	-0.0127	-0.01307	-0.01369	-0.01409	-0.01302	-0.01065	-0.00902	-0.0061	-0.01161	-0.01221
1964.14	-0.01243	-0.01272	-0.01306	-0.01368	-0.01408	-0.01301	-0.01065	-0.00899	-0.00607	-0.01161	-0.01221
1964.62	-0.01243	-0.01274	-0.01304	-0.01367	-0.01407	-0.01301	-0.01065	-0.00895	-0.00604	-0.0116	-0.01219
1965.11	-0.01242	-0.01275	-0.01303	-0.01365	-0.01405	-0.01301	-0.01066	-0.00892	-0.006	-0.0116	-0.01217
1965.59	-0.01239	-0.01275	-0.01302	-0.01364	-0.01404	-0.013	-0.01066	-0.00889	-0.00596	-0.01159	-0.01215
1966.07	-0.01236	-0.01275	-0.01301	-0.01363	-0.01402	-0.01299	-0.01066	-0.00886	-0.00593	-0.01159	-0.01214
1966.55	-0.01232	-0.01273	-0.013	-0.01363	-0.014	-0.01297	-0.01066	-0.00884	-0.00592	-0.01159	-0.01212
1967.04	-0.01228	-0.01271	-0.01299	-0.01363	-0.01398	-0.01294	-0.01065	-0.00883	-0.00592	-0.01158	-0.01211
1967.52	-0.01225	-0.01268	-0.01298	-0.01364	-0.01396	-0.01291	-0.01063	-0.00883	-0.00594	-0.01158	-0.0121
1968	-0.01223	-0.01266	-0.01298	-0.01365	-0.01395	-0.01287	-0.01062	-0.00883	-0.00596	-0.01157	-0.0121
1968.48	-0.01222	-0.01264	-0.01298	-0.01366	-0.01395	-0.01284	-0.0106	-0.00884	-0.00598	-0.01157	-0.01211
1968.96	-0.01222	-0.01262	-0.01299	-0.01368	-0.01395	-0.01281	-0.01059	-0.00885	-0.006	-0.01157	-0.01212
1969.45	-0.01224	-0.01262	-0.013	-0.01369	-0.01395	-0.0128	-0.01059	-0.00885	-0.00601	-0.01156	-0.01213
1969.93	-0.01226	-0.01262	-0.01301	-0.0137	-0.01396	-0.0128	-0.01059	-0.00885	-0.00601	-0.01156	-0.01213
1970.41	-0.01228	-0.01262	-0.01303	-0.0137	-0.01396	-0.0128	-0.01058	-0.00884	-0.00601	-0.01155	-0.01214
1970.89	-0.0123	-0.01262	-0.01303	-0.01369	-0.01397	-0.01281	-0.01057	-0.00882	-0.00599	-0.01153	-0.01214
1971.38	-0.01232	-0.01262	-0.01304	-0.01368	-0.01396	-0.01281	-0.01056	-0.00879	-0.00597	-0.01151	-0.01214
1971.86	-0.01232	-0.01262	-0.01303	-0.01367	-0.01395	-0.0128	-0.01054	-0.00876	-0.00594	-0.01149	-0.01213
1972.34	-0.01231	-0.01261	-0.01302	-0.01364	-0.01393	-0.01279	-0.01052	-0.00874	-0.00591	-0.01147	-0.01211
1972.82	-0.0123	-0.0126	-0.013	-0.01362	-0.01391	-0.01276	-0.0105	-0.00871	-0.00588	-0.01145	-0.01209
1973.3	-0.01229	-0.01258	-0.01299	-0.01359	-0.01389	-0.01273	-0.01048	-0.00869	-0.00585	-0.01143	-0.01207
1973.79	-0.01227	-0.01257	-0.01297	-0.01356	-0.01386	-0.0127	-0.01046	-0.00868	-0.00582	-0.01142	-0.01205
1974.27	-0.01226	-0.01256	-0.01296	-0.01354	-0.01383	-0.01267	-0.01044	-0.00866	-0.0058	-0.01141	-0.01204
1974.75	-0.01225	-0.01255	-0.01294	-0.01351	-0.01381	-0.01264	-0.01042	-0.00865	-0.00579	-0.0114	-0.01203
1975.23	-0.01224	-0.01254	-0.01292	-0.01349	-0.01379	-0.01263	-0.0104	-0.00863	-0.00578	-0.0114	-0.01202
1975.71	-0.01224	-0.01253	-0.0129	-0.01347	-0.01377	-0.01262	-0.01039	-0.00862	-0.00577	-0.0114	-0.01201
1976.2	-0.01223	-0.01253	-0.01287	-0.01346	-0.01375	-0.01261	-0.01037	-0.0086	-0.00576	-0.01141	-0.012
1976.68	-0.01222	-0.01252	-0.01284	-0.01344	-0.01374	-0.01261	-0.01035	-0.00858	-0.00575	-0.01141	-0.012
1977.16	-0.01221	-0.01251	-0.01281	-0.01344	-0.01373	-0.01261	-0.01034	-0.00857	-0.00575	-0.01142	-0.012
1977.64	-0.0122	-0.01249	-0.01279	-0.01344	-0.01372	-0.0126	-0.01033	-0.00856	-0.00574	-0.01143	-0.012
1978.12	-0.01218	-0.01248	-0.01278	-0.01344	-0.0137	-0.0126	-0.01032	-0.00854	-0.00573	-0.01145	-0.01201
1978.61	-0.01217	-0.01246	-0.01278	-0.01344	-0.01369	-0.01259	-0.01032	-0.00853	-0.00572	-0.01145	-0.01202
1979.09	-0.01217	-0.01244	-0.01278	-0.01344	-0.01367	-0.01258	-0.01031	-0.00853	-0.0057	-0.01146	-0.01203
1979.57	-0.01217	-0.01243	-0.01279	-0.01345	-0.01366	-0.01257	-0.0103	-0.00852	-0.00569	-0.01147	-0.01203
1980.05	-0.01217	-0.01241	-0.01281	-0.01345	-0.01365	-0.01256	-0.0103	-0.00851	-0.00567	-0.01146	-0.01204
1980.54	-0.01218	-0.0124	-0.01283	-0.01345	-0.01363	-0.01255	-0.01029	-0.0085	-0.00565	-0.01146	-0.01203
1981.02	-0.01219	-0.0124	-0.01284	-0.01344	-0.01363	-0.01254	-0.01028	-0.00849	-0.00564	-0.01144	-0.01203
1981.5	-0.01219	-0.0124	-0.01285	-0.01344	-0.01362	-0.01253	-0.01027	-0.00849	-0.00562	-0.01143	-0.01202
1981.98	-0.0122	-0.01241	-0.01286	-0.01343	-0.01361	-0.01251	-0.01026	-0.00848	-0.0056	-0.01141	-0.01201
1982.46	-0.0122	-0.01242	-0.01286	-0.01342	-0.0136	-0.01249	-0.01025	-0.00847	-0.00558	-0.01139	-0.012
1982.95	-0.0122	-0.01242	-0.01286	-0.0134	-0.01358	-0.01247	-0.01023	-0.00845	-0.00556	-0.01138	-0.012
1983.43	-0.0122	-0.01243	-0.01285	-0.01339	-0.01355	-0.01245	-0.01021	-0.00844	-0.00555	-0.01137	-0.01199
1983.91	-0.01219	-0.01243	-0.01284	-0.01337	-0.01352	-0.01242	-0.01019	-0.00842	-0.00553	-0.01137	-0.01198
1984.39	-0.01218	-0.01242	-0.01283	-0.01336	-0.0135	-0.0124	-0.01016	-0.0084	-0.00551	-0.01138	-0.01197
1984.87	-0.01217	-0.01242	-0.01281	-0.01335	-0.01348	-0.01238	-0.01014	-0.00837	-0.00549	-0.01138	-0.01196
1985.36	-0.01215	-0.01241	-0.01279	-0.01334	-0.01346	-0.01236	-0.01012	-0.00835	-0.00547	-0.01139	-0.01194
1985.84	-0.01213	-0.0124	-0.01278	-0.01332	-0.01345	-0.01235	-0.01009	-0.00833	-0.00545	-0.01139	-0.01191
1986.32	-0.01212	-0.01238	-0.01276	-0.0133	-0.01345	-0.01235	-0.01007	-0.00831	-0.00544	-0.01139	-0.01189
1986.8	-0.0121	-0.01237	-0.01274	-0.01328	-0.01344	-0.01235	-0.01004	-0.00829	-0.00542	-0.01139	-0.01186
1987.29	-0.01208	-0.01235	-0.01271	-0.01324	-0.01343	-0.01235	-0.01001	-0.00827	-0.0054	-0.01138	-0.01183
1987.77	-0.01207	-0.01233	-0.01269	-0.0132	-0.01342	-0.01236	-0.00997	-0.00825	-0.00539	-0.01137	-0.0118
1988.25	-0.01207	-0.01232	-0.01267	-0.01316	-0.0134	-0.01236	-0.00994	-0.00822	-0.00537	-0.01137	-0.01178
1988.73	-0.01206	-0.0123	-0.01266	-0.01313	-0.01338	-0.01236	-0.0099	-0.0082	-0.00536	-0.01136	-0.01176
1989.21	-0.01206	-0.01229	-0.01264	-0.0131	-0.01336	-0.01235	-0.00988	-0.00817	-0.00535	-0.01135	-0.01175
1989.7	-0.01206	-0.01228	-0.01264	-0.01307	-0.01334	-0.01234	-0.00986	-0.00815	-0.00532	-0.01134	-0.01174
1990.18	-0.01206	-0.01227	-0.01264	-0.01306	-0.01333	-0.01232	-0.00985	-0.00813	-0.0053	-0.01132	-0.01174
1990.66	-0.01206	-0.01226	-0.01264	-0.01305	-0.01331	-0.01229	-0.00985	-0.00811	-0.00527	-0.01131	-0.01175
1991.14	-0.01206	-0.01225	-0.01264	-0.01306	-0.0133	-0.01227	-0.00984	-0.0081	-0.00523	-0.0113	-0.01176
1991.62	-0.01205	-0.01224	-0.01263	-0.01306	-0.01328	-0.01224	-0.00984	-0.00809	-0.00521	-0.01128	-0.01177
1992.11	-0.01204	-0.01223	-0.01262	-0.01307	-0.01327	-0.01221	-0.00984	-0.0081	-0.00518	-0.01126	-0.01178
1992.59	-0.01203	-0.01222	-0.01261	-0.01309	-0.01326	-0.01218	-0.00983	-0.0081	-0.00517	-0.01125	-0.01179
1993.07	-0.01201	-0.01222	-0.01259	-0.01311	-0.01325	-0.01215	-0.00982	-0.00811	-0.00517	-0.01125	-0.0118
1993.55	-0.012	-0.01222	-0.01258	-0.01313	-0.01325	-0.01213	-0.00981	-0.00812	-0.00517	-0.01124	-0.01182
1994.04	-0.01199	-0.01222	-0.01257	-0.01314	-0.01326	-0.01211	-0.0098	-0.00812	-0.00518	-0.01125	-0.01182
1994.52	-0.01198	-0.01223	-0.01257	-0.01316	-0.01326	-0.01209	-0.00979	-0.00813	-0.00519	-0.01126	-0.01183
1995	-0.01197	-0.01222	-0.01257	-0.01317	-0.01327	-0.01208	-0.00978	-0.00813	-0.00519	-0.01126	-0.01183
1995.48	-0.01197	-0.01222	-0.01257	-0.01317	-0.01328	-0.01207	-0.00978	-0.00813	-0.00519	-0.01127	-0.01182
1995.96	-0.01197	-0.01221	-0.01256	-0.01317	-0.01327	-0.01207	-0.00978	-0.00812	-0.00519	-0.01126	-0.01181
1996.44	-0.01197	-0.0122	-0.01256	-0.01316	-0.01326	-0.01208	-0.00978	-0.00812	-0.00518	-0.01126	-0.01179
1996.93	-0.01196	-0.01219	-0.01255	-0.01314	-0.01325	-0.01209	-0.00977	-0.00812	-0.00516	-0.01124	-0.01177
1997.41	-0.01196	-0.01218	-0.01254	-0.01312	-0.01322	-0.0121	-0.00977	-0.00811	-0.00514	-0.01123	-0.01174
1997.89	-0.01195	-0.01218	-0.01254	-0.01311	-0.0132	-0.01211	-0.00977	-0.0081	-0.00512	-0.01121	-0.01173
1998.37	-0.01195	-0.01218	-0.01253	-0.01309	-0.01317	-0.01211	-0.00976	-0.00808	-0.0051	-0.01119	-0.01172
1998.86	-0.01194	-0.01218	-0.01252	-0.01307	-0.01314	-0.0121	-0.00975	-0.00806	-0.00508	-0.01118	-0.01171
1999.34	-0.01193	-0.01217	-0.01251	-0.01305	-0.01312	-0.01208	-0.00975	-0.00803	-0.00506	-0.01118	-0.01172
1999.82	-0.01193	-0.01217	-0.01249	-0.01304	-0.01311	-0.01206	-0.00974	-0.008	-0.00505	-0.01118	-0.01173
2000.3	-0.01193	-0.01216	-0.01248	-0.01302	-0.01311	-0.01203	-0.00974	-0.00797	-0.00504	-0.01118	-0.01174
2000.78	-0.01193	-0.01215	-0.01246	-0.013	-0.01312	-0.01199	-0.00974	-0.00793	-0.00504	-0.01118	-0.01176
2001.27	-0.01193	-0.01214	-0.01244	-0.01299	-0.01313	-0.01196	-0.00973	-0.0079	-0.00503	-0.01118	-0.01178
2001.75	-0.01194	-0.01213	-0.01243	-0.01297	-0.01314	-0.01194	-0.00972	-0.00787	-0.00502	-0.01118	-0.01179
2002.23	-0.01194	-0.01212	-0.01241	-0.01296	-0.01315	-0.01192	-0.00971	-0.00784	-0.00501	-0.01118	-0.01179
2002.71	-0.01194	-0.01211	-0.0124	-0.01294	-0.01316	-0.01191	-0.00968	-0.00781	-0.00499	-0.01117	-0.01179
2003.19	-0.01194	-0.0121	-0.01239	-0.01293	-0.01315	-0.0119	-0.00966	-0.00779	-0.00497	-0.01116	-0.01178
2003.68	-0.01194	-0.0121	-0.01239	-0.01292	-0.01314	-0.01189	-0.00963	-0.00777	-0.00496	-0.01115	-0.01176
2004.16	-0.01193	-0.01209	-0.01238	-0.01291	-0.01312	-0.01188	-0.0096	-0.00776	-0.00494	-0.01114	-0.01174
2004.64	-0.01192	-0.01208	-0.01237	-0.01289	-0.0131	-0.01186	-0.00957	-0.00774	-0.00493	-0.01112	-0.01172
2005.12	-0.0119	-0.01206	-0.01236	-0.01287	-0.01308	-0.01184	-0.00954	-0.00774	-0.00491	-0.01111	-0.01171
2005.61	-0.01188	-0.01204	-0.01235	-0.01285	-0.01306	-0.01182	-0.00951	-0.00773	-0.0049	-0.01109	-0.01169
2006.09	-0.01185	-0.01201	-0.01235	-0.01282	-0.01304	-0.01179	-0.00948	-0.00772	-0.00488	-0.01108	-0.01168
2006.57	-0.01183	-0.01198	-0.01234	-0.0128	-0.01302	-0.01176	-0.00946	-0.00771	-0.00486	-0.01107	-0.01166
2007.05	-0.0118	-0.01196	-0.01233	-0.01279	-0.013	-0.01173	-0.00944	-0.00769	-0.00485	-0.01106	-0.01165
2007.53	-0.01177	-0.01193	-0.01233	-0.01278	-0.01299	-0.01171	-0.00942	-0.00768	-0.00484	-0.01106	-0.01164
2008.02	-0.01175	-0.01192	-0.01232	-0.01277	-0.01298	-0.01169	-0.0094	-0.00767	-0.00483	-0.01105	-0.01162
2008.5	-0.01174	-0.01192	-0.01231	-0.01277	-0.01296	-0.01168	-0.00938	-0.00765	-0.00483	-0.01105	-0.01161
2008.98	-0.01173	-0.01192	-0.01229	-0.01276	-0.01295	-0.01168	-0.00936	-0.00764	-0.00483	-0.01104	-0.0116
2009.46	-0.01172	-0.01193	-0.01228	-0.01275	-0.01293	-0.01167	-0.00934	-0.00763	-0.00482	-0.01103	-0.01159
2009.94	-0.01171	-0.01193	-0.01226	-0.01274	-0.01291	-0.01167	-0.00932	-0.00761	-0.0048	-0.01101	-0.01159
2010.43	-0.0117	-0.01194	-0.01224	-0.01273	-0.01288	-0.01165	-0.00929	-0.0076	-0.00478	-0.011	-0.01159
2010.91	-0.01169	-0.01194	-0.01223	-0.01271	-0.01285	-0.01163	-0.00926	-0.00757	-0.00475	-0.01099	-0.01158
2011.39	-0.01168	-0.01194	-0.01221	-0.0127	-0.01282	-0.01161	-0.00924	-0.00754	-0.00472	-0.01098	-0.01158
2011.87	-0.01166	-0.01193	-0.0122	-0.01268	-0.01279	-0.01158	-0.00921	-0.00752	-0.00469	-0.01097	-0.01158
2012.36	-0.01165	-0.01192	-0.0122	-0.01267	-0.01277	-0.01155	-0.0092	-0.00749	-0.00467	-0.01096	-0.01157
2012.84	-0.01164	-0.01191	-0.0122	-0.01266	-0.01276	-0.01153	-0.00919	-0.00746	-0.00465	-0.01095	-0.01156
2013.32	-0.01164	-0.0119	-0.01219	-0.01264	-0.01274	-0.01151	-0.00918	-0.00743	-0.00464	-0.01094	-0.01155
2013.8	-0.01164	-0.01188	-0.01218	-0.01263	-0.01273	-0.01149	-0.00917	-0.00741	-0.00463	-0.01093	-0.01154
2014.28	-0.01165	-0.01187	-0.01217	-0.01262	-0.01271	-0.01147	-0.00916	-0.0074	-0.00462	-0.01092	-0.01153
2014.77	-0.01165	-0.01185	-0.01215	-0.01261	-0.01268	-0.01146	-0.00914	-0.00739	-0.0046	-0.01091	-0.01152
2015.25	-0.01165	-0.01183	-0.01213	-0.01259	-0.01264	-0.01145	-0.00911	-0.00738	-0.00459	-0.01092	-0.01151
2015.73	-0.01164	-0.01181	-0.01211	-0.01257	-0.01261	-0.01144	-0.00909	-0.00738	-0.00457	-0.01093	-0.01151
2016.21	-0.01164	-0.01179	-0.01209	-0.01255	-0.01257	-0.01144	-0.00906	-0.00738	-0.00455	-0.01094	-0.01151
2016.69	-0.01163	-0.01178	-0.01208	-0.01253	-0.01253	-0.01144	-0.00904	-0.00738	-0.00454	-0.01095	-0.01151
2017.18	-0.01163	-0.01178	-0.01207	-0.01252	-0.01251	-0.01144	-0.00903	-0.00738	-0.00453	-0.01096	-0.01151
2017.66	-0.01163	-0.01177	-0.01207	-0.01251	-0.01249	-0.01144	-0.00903	-0.00739	-0.00453	-0.01096	-0.01151
2018.14	-0.01163	-0.01178	-0.01208	-0.01251	-0.01248	-0.01144	-0.00903	-0.00739	-0.00453	-0.01095	-0.01152
2018.62	-0.01164	-0.01179	-0.01209	-0.01251	-0.01249	-0.01144	-0.00904	-0.00738	-0.00453	-0.01094	-0.01152
2019.11	-0.01164	-0.01179	-0.01209	-0.01252	-0.01249	-0.01143	-0.00905	-0.00738	-0.00452	-0.01092	-0.01153
2019.59	-0.01165	-0.0118	-0.01209	-0.01252	-0.01251	-0.01142	-0.00905	-0.00737	-0.00452	-0.0109	-0.01153
2020.07	-0.01165	-0.01181	-0.01208	-0.01252	-0.01252	-0.0114	-0.00905	-0.00736	-0.00451	-0.01088	-0.01152
2020.55	-0.01164	-0.01182	-0.01207	-0.01251	-0.01254	-0.01139	-0.00905	-0.00734	-0.0045	-0.01087	-0.01151
2021.03	-0.01163	-0.01182	-0.01206	-0.0125	-0.01255	-0.01137	-0.00903	-0.00732	-0.00448	-0.01086	-0.01149
2021.52	-0.01162	-0.01181	-0.01205	-0.01248	-0.01255	-0.01136	-0.00901	-0.00731	-0.00446	-0.01085	-0.01147
2022	-0.0116	-0.01179	-0.01204	-0.01247	-0.01255	-0.01134	-0.00899	-0.00729	-0.00444	-0.01085	-0.01145
2022.48	-0.01157	-0.01177	-0.01203	-0.01245	-0.01255	-0.01132	-0.00897	-0.00727	-0.00442	-0.01086	-0.01143
2022.96	-0.01154	-0.01174	-0.01203	-0.01244	-0.01254	-0.01131	-0.00895	-0.00726	-0.0044	-0.01086	-0.01142
2023.44	-0.01151	-0.01171	-0.01202	-0.01244	-0.01252	-0.01129	-0.00894	-0.00724	-0.00438	-0.01087	-0.01142
2023.93	-0.01149	-0.01169	-0.012	-0.01244	-0.01251	-0.01127	-0.00893	-0.00723	-0.00437	-0.01088	-0.01143
2024.41	-0.01147	-0.01166	-0.01199	-0.01245	-0.01251	-0.01126	-0.00892	-0.00723	-0.00436	-0.01089	-0.01145
2024.89	-0.01146	-0.01164	-0.01198	-0.01245	-0.0125	-0.01124	-0.00893	-0.00722	-0.00435	-0.0109	-0.01147
2025.37	-0.01146	-0.01163	-0.01197	-0.01245	-0.0125	-0.01123	-0.00893	-0.00721	-0.00434	-0.0109	-0.01149
2025.85	-0.01146	-0.01163	-0.01196	-0.01244	-0.01249	-0.01122	-0.00893	-0.0072	-0.00433	-0.01089	-0.01151
2026.34	-0.01147	-0.01163	-0.01196	-0.01243	-0.01249	-0.01121	-0.00892	-0.00719	-0.00431	-0.01088	-0.01151
2026.82	-0.01148	-0.01163	-0.01196	-0.01242	-0.01247	-0.01121	-0.00892	-0.00718	-0.00431	-0.01087	-0.01151
2027.3	-0.01148	-0.01164	-0.01197	-0.01241	-0.01246	-0.0112	-0.00891	-0.00716	-0.0043	-0.01085	-0.0115
2027.78	-0.01148	-0.01164	-0.01197	-0.0124	-0.01245	-0.01119	-0.0089	-0.00715	-0.00431	-0.01084	-0.01149
2028.27	-0.01147	-0.01164	-0.01196	-0.01239	-0.01243	-0.01119	-0.0089	-0.00714	-0.00431	-0.01084	-0.01148
2028.75	-0.01146	-0.01164	-0.01195	-0.01239	-0.01242	-0.01118	-0.00889	-0.00713	-0.00432	-0.01084	-0.01147
2029.23	-0.01145	-0.01164	-0.01194	-0.01239	-0.01242	-0.01118	-0.00888	-0.00713	-0.00434	-0.01085	-0.01146
2029.71	-0.01143	-0.01163	-0.01192	-0.01238	-0.01241	-0.01117	-0.00886	-0.00712	-0.00435	-0.01086	-0.01145
2030.19	-0.01142	-0.01163	-0.01191	-0.01238	-0.0124	-0.01117	-0.00885	-0.00711	-0.00435	-0.01087	-0.01145
2030.67	-0.01142	-0.01162	-0.01189	-0.01237	-0.01238	-0.01117	-0.00883	-0.00711	-0.00435	-0.01088	-0.01145
2031.16	-0.01141	-0.01161	-0.01188	-0.01236	-0.01236	-0.01116	-0.00882	-0.0071	-0.00434	-0.01088	-0.01146
2031.64	-0.01141	-0.0116	-0.01187	-0.01235	-0.01234	-0.01115	-0.00881	-0.00709	-0.00432	-0.01088	-0.01148
2032.12	-0.01141	-0.01159	-0.01185	-0.01234	-0.01231	-0.01114	-0.0088	-0.00709	-0.00431	-0.01088	-0.01149
2032.6	-0.01141	-0.01158	-0.01184	-0.01233	-0.01228	-0.01113	-0.00879	-0.00708	-0.00429	-0.01087	-0.01149
2033.09	-0.01142	-0.01157	-0.01182	-0.01231	-0.01226	-0.01111	-0.00878	-0.00708	-0.00427	-0.01087	-0.0115
2033.57	-0.01142	-0.01156	-0.0118	-0.01229	-0.01224	-0.0111	-0.00877	-0.00707	-0.00425	-0.01087	-0.01149
2034.05	-0.01143	-0.01155	-0.01179	-0.01227	-0.01222	-0.01109	-0.00875	-0.00707	-0.00424	-0.01087	-0.01147
2034.53	-0.01144	-0.01154	-0.01177	-0.01224	-0.01221	-0.01108	-0.00873	-0.00706	-0.00423	-0.01088	-0.01144
2035.01	-0.01144	-0.01153	-0.01175	-0.01221	-0.0122	-0.01107	-0.00871	-0.00705	-0.00423	-0.01088	-0.0114
2035.5	-0.01144	-0.01152	-0.01174	-0.01218	-0.01219	-0.01106	-0.00869	-0.00704	-0.00423	-0.01089	-0.01136
2035.98	-0.01143	-0.01151	-0.01172	-0.01216	-0.01218	-0.01105	-0.00867	-0.00703	-0.00424	-0.01088	-0.01133
2036.46	-0.01141	-0.01151	-0.01171	-0.01215	-0.01217	-0.01103	-0.00865	-0.00702	-0.00425	-0.01088	-0.0113
2036.94	-0.0114	-0.0115	-0.0117	-0.01214	-0.01216	-0.01102	-0.00864	-0.00701	-0.00425	-0.01087	-0.01128
2037.42	-0.01139	-0.01149	-0.01169	-0.01213	-0.01216	-0.011	-0.00864	-0.00699	-0.00426	-0.01085	-0.01127
2037.91	-0.01138	-0.01148	-0.01168	-0.01213	-0.01215	-0.01099	-0.00863	-0.00698	-0.00426	-0.01084	-0.01128
2038.39	-0.01138	-0.01148	-0.01168	-0.01213	-0.01216	-0.01099	-0.00864	-0.00696	-0.00425	-0.01083	-0.01129
2038.87	-0.01137	-0.01147	-0.01168	-0.01213	-0.01216	-0.01101	-0.00864	-0.00695	-0.00425	-0.01082	-0.01131
2039.35	-0.01137	-0.01146	-0.01168	-0.01213	-0.01218	-0.01103	-0.00864	-0.00694	-0.00424	-0.01082	-0.01133
2039.84	-0.01136	-0.01145	-0.01169	-0.01212	-0.01219	-0.01105	-0.00865	-0.00693	-0.00424	-0.01081	-0.01135
2040.32	-0.01135	-0.01145	-0.01169	-0.01211	-0.01221	-0.01108	-0.00866	-0.00692	-0.00423	-0.01081	-0.01137
2040.8	-0.01134	-0.01144	-0.01169	-0.0121	-0.01222	-0.0111	-0.00868	-0.00692	-0.00423	-0.01081	-0.01138
2041.28	-0.01132	-0.01145	-0.01169	-0.01208	-0.01222	-0.01111	-0.00869	-0.00693	-0.00423	-0.01081	-0.01138
2041.76	-0.01131	-0.01145	-0.01169	-0.01207	-0.01221	-0.01111	-0.00871	-0.00693	-0.00424	-0.01081	-0.01138
2042.25	-0.01129	-0.01146	-0.01168	-0.01206	-0.0122	-0.0111	-0.00873	-0.00694	-0.00425	-0.01081	-0.01138
2042.73	-0.01128	-0.01146	-0.01166	-0.01206	-0.01218	-0.01109	-0.00875	-0.00696	-0.00427	-0.01081	-0.01137
2043.21	-0.01127	-0.01146	-0.01165	-0.01206	-0.01216	-0.01107	-0.00876	-0.00697	-0.00429	-0.01081	-0.01136
2043.69	-0.01126	-0.01146	-0.01164	-0.01207	-0.01215	-0.01106	-0.00877	-0.00699	-0.00431	-0.0108	-0.01134
2044.17	-0.01126	-0.01145	-0.01162	-0.01209	-0.01214	-0.01105	-0.00877	-0.007	-0.00432	-0.01079	-0.01133
2044.66	-0.01125	-0.01143	-0.01162	-0.0121	-0.01214	-0.01104	-0.00877	-0.00701	-0.00432	-0.01078	-0.01131
2045.14	-0.01124	-0.01141	-0.01161	-0.01212	-0.01215	-0.01103	-0.00876	-0.00701	-0.00431	-0.01077	-0.01129
2045.62	-0.01123	-0.0114	-0.01162	-0.01213	-0.01216	-0.01102	-0.00876	-0.00702	-0.00429	-0.01076	-0.01128
2046.1	-0.01123	-0.01138	-0.01162	-0.01214	-0.01217	-0.01102	-0.00876	-0.00702	-0.00427	-0.01075	-0.01127
2046.59	-0.01123	-0.01137	-0.01164	-0.01215	-0.01218	-0.01101	-0.00876	-0.00702	-0.00426	-0.01074	-0.01126
2047.07	-0.01123	-0.01137	-0.01165	-0.01215	-0.01218	-0.011	-0.00877	-0.00702	-0.00425	-0.01074	-0.01127
2047.55	-0.01124	-0.01138	-0.01166	-0.01215	-0.01218	-0.011	-0.00878	-0.00702	-0.00425	-0.01075	-0.01127
2048.03	-0.01125	-0.0114	-0.01166	-0.01215	-0.01218	-0.011	-0.0088	-0.00703	-0.00426	-0.01075	-0.01129
2048.51	-0.01126	-0.01141	-0.01166	-0.01215	-0.01217	-0.01101	-0.00881	-0.00705	-0.00427	-0.01076	-0.01131
2049	-0.01128	-0.01142	-0.01165	-0.01215	-0.01217	-0.01101	-0.00882	-0.00706	-0.00429	-0.01078	-0.01133
2049.48	-0.0113	-0.01143	-0.01163	-0.01214	-0.01217	-0.01101	-0.00882	-0.00708	-0.00431	-0.01079	-0.01135
2049.96	-0.01132	-0.01143	-0.01162	-0.01214	-0.01217	-0.01101	-0.00882	-0.00709	-0.00432	-0.01081	-0.01136
2050.44	-0.01134	-0.01142	-0.0116	-0.01214	-0.01217	-0.01101	-0.00881	-0.00711	-0.00434	-0.01083	-0.01137
2050.92	-0.01136	-0.01141	-0.01159	-0.01213	-0.01218	-0.01101	-0.00881	-0.00711	-0.00435	-0.01085	-0.01138
2051.41	-0.01136	-0.01139	-0.01159	-0.01213	-0.0122	-0.01101	-0.0088	-0.00712	-0.00437	-0.01086	-0.01138
2051.89	-0.01137	-0.01138	-0.0116	-0.01212	-0.0122	-0.01101	-0.0088	-0.00712	-0.00437	-0.01088	-0.01138
2052.37	-0.01136	-0.01137	-0.01161	-0.01212	-0.01221	-0.01101	-0.0088	-0.00713	-0.00438	-0.01088	-0.01138
2052.85	-0.01135	-0.01136	-0.01162	-0.01211	-0.01221	-0.01101	-0.0088	-0.00713	-0.00438	-0.01088	-0.01137
2053.34	-0.01134	-0.01136	-0.01163	-0.01211	-0.01221	-0.01101	-0.0088	-0.00714	-0.00438	-0.01088	-0.01136
2053.82	-0.01132	-0.01137	-0.01164	-0.01212	-0.01221	-0.011	-0.00881	-0.00715	-0.00437	-0.01087	-0.01135
2054.3	-0.01131	-0.01138	-0.01164	-0.01213	-0.0122	-0.011	-0.00881	-0.00716	-0.00436	-0.01086	-0.01135
2054.78	-0.0113	-0.0114	-0.01164	-0.01213	-0.0122	-0.011	-0.00882	-0.00717	-0.00435	-0.01086	-0.01134
2055.26	-0.0113	-0.01141	-0.01164	-0.01214	-0.01219	-0.01101	-0.00882	-0.00717	-0.00433	-0.01085	-0.01133
2055.75	-0.0113	-0.01142	-0.01162	-0.01214	-0.01219	-0.01102	-0.00883	-0.00718	-0.00432	-0.01085	-0.01133
2056.23	-0.01129	-0.01143	-0.01161	-0.01214	-0.0122	-0.01103	-0.00885	-0.00717	-0.00432	-0.01086	-0.01132
2056.71	-0.01129	-0.01143	-0.0116	-0.01213	-0.0122	-0.01104	-0.00886	-0.00716	-0.00432	-0.01087	-0.01132
2057.19	-0.01128	-0.01143	-0.01159	-0.01211	-0.0122	-0.01105	-0.00887	-0.00715	-0.00433	-0.01088	-0.01131
2057.67	-0.01127	-0.01143	-0.01159	-0.0121	-0.0122	-0.01106	-0.00888	-0.00714	-0.00434	-0.0109	-0.01132
2058.16	-0.01126	-0.01143	-0.01159	-0.0121	-0.0122	-0.01106	-0.00889	-0.00714	-0.00436	-0.01091	-0.01132
2058.64	-0.01124	-0.01143	-0.01159	-0.0121	-0.01221	-0.01107	-0.0089	-0.00714	-0.00438	-0.01093	-0.01133
2059.12	-0.01123	-0.01143	-0.0116	-0.0121	-0.01222	-0.01108	-0.00891	-0.00715	-0.00439	-0.01094	-0.01134
2059.6	-0.01122	-0.01143	-0.01161	-0.01211	-0.01223	-0.01109	-0.00891	-0.00717	-0.0044	-0.01094	-0.01134
2060.08	-0.01121	-0.01143	-0.01162	-0.01213	-0.01225	-0.01111	-0.00891	-0.00718	-0.0044	-0.01094	-0.01135
2060.57	-0.0112	-0.01143	-0.01163	-0.01215	-0.01226	-0.01113	-0.00891	-0.0072	-0.00441	-0.01093	-0.01135
2061.05	-0.0112	-0.01143	-0.01165	-0.01216	-0.01227	-0.01115	-0.0089	-0.00722	-0.0044	-0.01091	-0.01135
2061.53	-0.0112	-0.01143	-0.01166	-0.01218	-0.01227	-0.01116	-0.00889	-0.00723	-0.0044	-0.01089	-0.01134
2062.01	-0.0112	-0.01143	-0.01168	-0.0122	-0.01227	-0.01117	-0.00888	-0.00723	-0.00439	-0.01086	-0.01132
2062.49	-0.0112	-0.01142	-0.0117	-0.01222	-0.01226	-0.01116	-0.00887	-0.00723	-0.00439	-0.01084	-0.0113
2062.98	-0.0112	-0.01141	-0.01173	-0.01224	-0.01224	-0.01115	-0.00887	-0.00722	-0.00438	-0.01082	-0.01128
2063.46	-0.0112	-0.01141	-0.01175	-0.01226	-0.01223	-0.01114	-0.00887	-0.00722	-0.00438	-0.0108	-0.01125
[truncated: 491 more rows]

## Sheet: Figure 4b
Wavenumber (cm-1)	0	-0.1	-0.2	-0.3	-0.4	-0.5	-0.6	-0.7	-0.8	-0.9	-1
1100.67	-0.00257	-0.00243	-0.00344	-0.00553	-0.00684	-0.00611	-0.00627	-0.00747	-0.00731	-0.000590378	-0.000431654
1101.15	-0.00263	-0.00257	-0.00361	-0.00563	-0.00689	-0.00607	-0.00637	-0.00748	-0.00724	-0.000505927	-0.000293435
1101.64	-0.00264	-0.0027	-0.00379	-0.00573	-0.00691	-0.00605	-0.0065	-0.00749	-0.00713	-0.000397956	-0.000172925
1102.12	-0.0026	-0.00279	-0.00398	-0.00584	-0.00691	-0.00607	-0.00662	-0.00752	-0.007	-0.000289098	-9.40242e-05
1102.6	-0.00253	-0.00284	-0.00416	-0.00594	-0.00689	-0.00614	-0.00674	-0.00755	-0.00686	-0.000199123	-7.13317e-05
1103.08	-0.00244	-0.00284	-0.00432	-0.00603	-0.00685	-0.00626	-0.00684	-0.0076	-0.00672	-0.000140996	-0.000107109
1103.57	-0.00235	-0.00281	-0.00445	-0.0061	-0.00679	-0.00639	-0.00692	-0.00767	-0.0066	-0.000114596	-0.000191506
1104.05	-0.00226	-0.00276	-0.00453	-0.00613	-0.0067	-0.00652	-0.00696	-0.00775	-0.0065	-0.000111912	-0.000304263
1104.53	-0.00216	-0.00272	-0.00456	-0.00609	-0.00658	-0.00662	-0.00698	-0.00783	-0.00642	-0.000116848	-0.00041987
1105.01	-0.00204	-0.00272	-0.00452	-0.00599	-0.00644	-0.00668	-0.00698	-0.00789	-0.00638	-0.000113304	-0.000514764
1105.49	-0.0019	-0.00275	-0.00442	-0.00583	-0.00631	-0.00669	-0.00696	-0.00791	-0.00635	-9.01152e-05	-0.000573933
1105.98	-0.00174	-0.00284	-0.00427	-0.00564	-0.0062	-0.00668	-0.00695	-0.00788	-0.00633	-4.37347e-05	-0.000594647
1106.46	-0.00158	-0.00296	-0.00408	-0.00546	-0.00616	-0.00665	-0.00695	-0.00779	-0.00633	2.13388e-05	-0.000588195
1106.94	-0.00146	-0.00311	-0.00388	-0.00532	-0.00618	-0.00664	-0.00699	-0.00766	-0.00634	9.22881e-05	-0.000573768
1107.42	-0.0014	-0.00325	-0.00369	-0.00526	-0.00626	-0.00665	-0.00707	-0.00749	-0.00636	0.000153537	-0.000574562
1107.9	-0.00143	-0.00338	-0.00354	-0.00528	-0.00638	-0.00669	-0.00717	-0.00732	-0.00638	0.000187712	-0.000607684
1108.39	-0.00156	-0.00345	-0.00343	-0.00537	-0.0065	-0.00674	-0.00729	-0.00719	-0.00641	0.000183005	-0.000679445
1108.87	-0.00178	-0.00346	-0.00338	-0.00548	-0.00659	-0.0068	-0.00741	-0.0071	-0.00645	0.000134114	-0.000781525
1109.35	-0.00207	-0.00342	-0.00338	-0.0056	-0.00663	-0.00687	-0.00751	-0.00708	-0.0065	4.63239e-05	-0.000894261
1109.83	-0.00239	-0.00332	-0.00344	-0.00568	-0.00663	-0.00693	-0.00758	-0.00711	-0.00657	-6.53685e-05	-0.000992257
1110.32	-0.00271	-0.0032	-0.00352	-0.00572	-0.0066	-0.00701	-0.00763	-0.00717	-0.00666	-0.00017733	-0.00105
1110.8	-0.00299	-0.00307	-0.00362	-0.00573	-0.00658	-0.0071	-0.00764	-0.00725	-0.00678	-0.00026519	-0.00106
1111.28	-0.0032	-0.00296	-0.00371	-0.00571	-0.00658	-0.00721	-0.00765	-0.00733	-0.00693	-0.000307309	-0.00103
1111.76	-0.0033	-0.00288	-0.00379	-0.0057	-0.00661	-0.00734	-0.00764	-0.00739	-0.00709	-0.000292872	-0.00094918
1112.24	-0.0033	-0.00285	-0.00384	-0.0057	-0.00667	-0.0075	-0.00763	-0.00744	-0.00726	-0.000224491	-0.000855605
1112.72	-0.0032	-0.00285	-0.00388	-0.00572	-0.00673	-0.00768	-0.00763	-0.0075	-0.00742	-0.000120624	-0.000763896
1113.21	-0.00301	-0.00287	-0.00391	-0.00576	-0.00677	-0.00786	-0.00763	-0.00757	-0.00755	-8.08463e-06	-0.000687517
1113.69	-0.00277	-0.00288	-0.00393	-0.0058	-0.00678	-0.00801	-0.00763	-0.00766	-0.00766	8.33732e-05	-0.000630117
1114.17	-0.0025	-0.00286	-0.00395	-0.00582	-0.00676	-0.00813	-0.00762	-0.00777	-0.00773	0.000132821	-0.000587797
1114.65	-0.00224	-0.00281	-0.00398	-0.00584	-0.00672	-0.00817	-0.00759	-0.00788	-0.00777	0.00012964	-0.000555203
1115.14	-0.00202	-0.00272	-0.004	-0.00583	-0.00667	-0.00814	-0.00752	-0.00797	-0.00777	7.72092e-05	-0.000531112
1115.62	-0.00187	-0.00261	-0.00402	-0.00581	-0.00663	-0.00801	-0.00742	-0.00801	-0.00775	-1.3154e-05	-0.000520985
1116.1	-0.00181	-0.00251	-0.00404	-0.00577	-0.00661	-0.00781	-0.00729	-0.00801	-0.00769	-0.000123606	-0.000536076
1116.58	-0.00184	-0.00245	-0.00404	-0.00572	-0.00661	-0.00755	-0.00714	-0.00797	-0.00761	-0.000240453	-0.000586375
1117.06	-0.00196	-0.00245	-0.00404	-0.00566	-0.00662	-0.00728	-0.007	-0.00791	-0.00753	-0.000354191	-0.000674317
1117.55	-0.00215	-0.00249	-0.00404	-0.0056	-0.00665	-0.00704	-0.00688	-0.00785	-0.00746	-0.000459293	-0.00078814
1118.03	-0.00238	-0.00256	-0.00403	-0.00553	-0.00668	-0.00686	-0.0068	-0.00782	-0.00741	-0.000550769	-0.000903222
1118.51	-0.00261	-0.00265	-0.00401	-0.00547	-0.00671	-0.00677	-0.00676	-0.00781	-0.0074	-0.000623863	-0.000989282
1118.99	-0.00281	-0.00273	-0.00399	-0.00542	-0.00675	-0.00676	-0.00677	-0.00782	-0.00744	-0.0006678	-0.00102
1119.47	-0.00296	-0.00279	-0.00397	-0.00539	-0.00679	-0.00684	-0.00679	-0.00783	-0.0075	-0.000672762	-0.000986802
1119.96	-0.00304	-0.00283	-0.00393	-0.00539	-0.00684	-0.00697	-0.00683	-0.00783	-0.0076	-0.00063187	-0.00089565
1120.44	-0.00306	-0.00287	-0.00388	-0.00542	-0.00691	-0.00713	-0.00687	-0.00781	-0.0077	-0.000550041	-0.000776101
1120.92	-0.00303	-0.0029	-0.00383	-0.00549	-0.00698	-0.00729	-0.0069	-0.00778	-0.0078	-0.000442048	-0.000665749
1121.4	-0.00295	-0.00296	-0.00378	-0.00559	-0.00705	-0.00743	-0.00692	-0.00775	-0.00789	-0.000333267	-0.000597294
1121.88	-0.00284	-0.00304	-0.00375	-0.00571	-0.00711	-0.00751	-0.00694	-0.00772	-0.00796	-0.000249163	-0.000586739
1122.37	-0.00271	-0.00312	-0.00374	-0.00582	-0.00716	-0.00755	-0.00696	-0.00772	-0.00803	-0.000210979	-0.000628694
1122.85	-0.00259	-0.0032	-0.00373	-0.00592	-0.00718	-0.00753	-0.00696	-0.00772	-0.00808	-0.000224988	-0.000699691
1123.33	-0.00248	-0.00326	-0.00374	-0.00598	-0.00716	-0.00746	-0.00696	-0.00772	-0.00813	-0.000284131	-0.000766674
1123.81	-0.00239	-0.00328	-0.00375	-0.006	-0.0071	-0.00736	-0.00695	-0.00769	-0.00816	-0.000368195	-0.000800939
1124.3	-0.00233	-0.00326	-0.00376	-0.00598	-0.007	-0.00726	-0.00693	-0.00763	-0.00816	-0.000451382	-0.000786585
1124.78	-0.0023	-0.00323	-0.00378	-0.00593	-0.00688	-0.00718	-0.00693	-0.00755	-0.00812	-0.000510991	-0.000725692
1125.26	-0.00231	-0.00319	-0.00379	-0.00585	-0.00677	-0.00713	-0.00696	-0.00747	-0.00803	-0.000535546	-0.000634318
1125.74	-0.00236	-0.00316	-0.00381	-0.00578	-0.00666	-0.00712	-0.00703	-0.0074	-0.00788	-0.000525221	-0.000533329
1126.22	-0.00245	-0.00314	-0.00383	-0.00572	-0.0066	-0.00716	-0.00715	-0.00738	-0.0077	-0.000493483	-0.000441287
1126.71	-0.00257	-0.00314	-0.00385	-0.00569	-0.00657	-0.00724	-0.00731	-0.00741	-0.00751	-0.000459756	-0.000369751
1127.19	-0.00271	-0.00314	-0.00385	-0.0057	-0.00657	-0.00734	-0.00747	-0.00749	-0.00733	-0.000444663	-0.000319725
1127.67	-0.00285	-0.00314	-0.00384	-0.00573	-0.0066	-0.00745	-0.00762	-0.00758	-0.00721	-0.000462239	-0.000288005
1128.15	-0.00299	-0.00314	-0.00381	-0.00579	-0.00664	-0.00754	-0.00773	-0.00766	-0.00718	-0.000518172	-0.000268833
1128.63	-0.0031	-0.00313	-0.00378	-0.00584	-0.00668	-0.00761	-0.00778	-0.00769	-0.00722	-0.000606592	-0.000258766
1129.12	-0.00316	-0.00313	-0.00376	-0.00587	-0.00669	-0.00764	-0.00778	-0.00766	-0.00733	-0.000712162	-0.000256415
1129.6	-0.00317	-0.00314	-0.00377	-0.00586	-0.00668	-0.00763	-0.00774	-0.00758	-0.00746	-0.000813341	-0.000261945
1130.08	-0.00311	-0.00317	-0.00382	-0.00582	-0.00664	-0.00757	-0.00769	-0.00745	-0.00759	-0.000891318	-0.000276184
1130.56	-0.00298	-0.00321	-0.00392	-0.00573	-0.00659	-0.00746	-0.00763	-0.00731	-0.00766	-0.000931194	-0.000298733
1131.05	-0.0028	-0.00326	-0.00405	-0.00563	-0.00651	-0.00733	-0.00759	-0.00719	-0.00766	-0.000929409	-0.000328102
1131.53	-0.0026	-0.00331	-0.0042	-0.00554	-0.00643	-0.0072	-0.00755	-0.0071	-0.00759	-0.000892971	-0.00036452
1132.01	-0.00241	-0.00337	-0.00435	-0.00546	-0.00635	-0.00708	-0.00751	-0.00707	-0.00748	-0.000841915	-0.000409476
1132.49	-0.00226	-0.00343	-0.00449	-0.00543	-0.00629	-0.00701	-0.00749	-0.00708	-0.00734	-0.000800344	-0.000466773
1132.97	-0.00216	-0.00348	-0.00459	-0.00543	-0.00624	-0.00701	-0.00747	-0.00714	-0.00723	-0.000788801	-0.000538624
1133.46	-0.00211	-0.00353	-0.00467	-0.00548	-0.00621	-0.00706	-0.00746	-0.00722	-0.00716	-0.000818104	-0.000623599
1133.94	-0.0021	-0.00358	-0.00471	-0.00553	-0.00619	-0.00714	-0.00744	-0.00731	-0.00714	-0.000886524	-0.000714941
1134.42	-0.00211	-0.00363	-0.00472	-0.00558	-0.00618	-0.00724	-0.00742	-0.0074	-0.00718	-0.000976918	-0.000800344
1134.9	-0.00211	-0.00366	-0.0047	-0.00561	-0.00617	-0.0073	-0.00738	-0.00747	-0.00725	-0.00107	-0.000865063
1135.38	-0.0021	-0.00369	-0.00466	-0.00559	-0.00615	-0.0073	-0.00732	-0.00753	-0.00733	-0.00113	-0.000897204
1135.87	-0.00207	-0.00369	-0.00459	-0.00553	-0.00613	-0.00724	-0.00723	-0.00757	-0.00741	-0.00114	-0.000892145
1136.35	-0.00202	-0.00368	-0.00452	-0.00543	-0.0061	-0.00713	-0.00714	-0.0076	-0.00747	-0.0011	-0.000854316
1136.83	-0.00196	-0.00363	-0.00445	-0.0053	-0.00608	-0.00698	-0.00705	-0.00761	-0.00751	-0.001	-0.000795317
1137.31	-0.0019	-0.00356	-0.0044	-0.00516	-0.00605	-0.00684	-0.00697	-0.00761	-0.00753	-0.000867543	-0.000728139
1137.8	-0.00184	-0.00346	-0.00437	-0.00502	-0.00603	-0.00672	-0.00693	-0.00761	-0.00753	-0.000708325	-0.000662837
1138.28	-0.00178	-0.00333	-0.00436	-0.00488	-0.00599	-0.00664	-0.00691	-0.0076	-0.00751	-0.000540874	-0.000603746
1138.76	-0.00173	-0.00317	-0.00435	-0.00475	-0.00594	-0.00661	-0.00691	-0.0076	-0.00747	-0.00038104	-0.000548684
1139.24	-0.00169	-0.00301	-0.00434	-0.00464	-0.00587	-0.00659	-0.00692	-0.00761	-0.00741	-0.000242275	-0.000493814
1139.72	-0.00166	-0.00285	-0.00432	-0.00456	-0.00578	-0.00658	-0.00691	-0.00761	-0.00735	-0.000137783	-0.000436388
1140.21	-0.00165	-0.00271	-0.00427	-0.00452	-0.00567	-0.00656	-0.00688	-0.00762	-0.00729	-7.57378e-05	-0.000377365
1140.69	-0.00167	-0.00262	-0.00421	-0.0045	-0.00558	-0.00652	-0.00684	-0.00761	-0.00724	-6.02998e-05	-0.000322208
1141.17	-0.00171	-0.00257	-0.00415	-0.00452	-0.00551	-0.00647	-0.00679	-0.00758	-0.0072	-8.68688e-05	-0.000278767
1141.65	-0.00177	-0.00257	-0.0041	-0.00455	-0.00547	-0.00641	-0.00674	-0.00752	-0.00718	-0.000144109	-0.000253964
1142.13	-0.00184	-0.00259	-0.00406	-0.0046	-0.00547	-0.00634	-0.00673	-0.00741	-0.00718	-0.000212536	-0.000251646
1142.62	-0.0019	-0.00261	-0.00405	-0.00465	-0.0055	-0.00628	-0.00674	-0.00727	-0.00717	-0.000271051	-0.00027072
1143.1	-0.00195	-0.00262	-0.00406	-0.00468	-0.00555	-0.00622	-0.00679	-0.0071	-0.00716	-0.000300885	-0.000307474
1143.58	-0.00199	-0.00259	-0.00407	-0.00471	-0.00559	-0.00617	-0.00684	-0.00691	-0.00714	-0.00029519	-0.000357402
1144.06	-0.00201	-0.00254	-0.00407	-0.00473	-0.00563	-0.00613	-0.00688	-0.00674	-0.00708	-0.000258567	-0.000417388
1144.55	-0.00202	-0.00247	-0.00406	-0.00474	-0.00566	-0.00609	-0.00689	-0.00659	-0.007	-0.000208065	-0.000486731
1145.03	-0.00202	-0.00239	-0.00403	-0.00476	-0.00567	-0.00606	-0.00686	-0.00648	-0.0069	-0.000164976	-0.000565495
1145.51	-0.00201	-0.00232	-0.00398	-0.00477	-0.00568	-0.00605	-0.00679	-0.00643	-0.00677	-0.000150436	-0.000652879
1145.99	-0.00199	-0.00228	-0.00393	-0.00479	-0.0057	-0.00605	-0.00669	-0.00641	-0.00664	-0.000175211	-0.00074534
1146.47	-0.00195	-0.00225	-0.00388	-0.0048	-0.00571	-0.00606	-0.00656	-0.00642	-0.00652	-0.000238102	-0.0008353
1146.96	-0.00191	-0.00226	-0.00384	-0.00482	-0.00573	-0.00609	-0.00643	-0.00645	-0.00644	-0.000325221	-0.000913174
1147.44	-0.00187	-0.00229	-0.0038	-0.00482	-0.00576	-0.00615	-0.00633	-0.00648	-0.0064	-0.000416262	-0.000968917
1147.92	-0.00183	-0.00234	-0.00377	-0.00483	-0.00578	-0.00621	-0.00625	-0.00651	-0.00643	-0.000490273	-0.000995927
1148.4	-0.00182	-0.00241	-0.00374	-0.00483	-0.00579	-0.00628	-0.00621	-0.00653	-0.00649	-0.000531542	-0.000992158
1148.88	-0.00182	-0.0025	-0.00371	-0.00483	-0.00581	-0.00635	-0.00621	-0.00652	-0.00658	-0.000533793	-0.000959098
1149.37	-0.00185	-0.0026	-0.00366	-0.00482	-0.00582	-0.00641	-0.00624	-0.00649	-0.00667	-0.000500499	-0.000901205
1149.85	-0.00189	-0.0027	-0.00359	-0.00478	-0.00583	-0.00644	-0.00628	-0.00645	-0.00671	-0.000440161	-0.000824553
1150.33	-0.00192	-0.00278	-0.00352	-0.00473	-0.00583	-0.00645	-0.00631	-0.00639	-0.0067	-0.000365811	-0.000735317
1150.81	-0.00195	-0.00284	-0.00343	-0.00466	-0.00581	-0.00643	-0.00632	-0.00632	-0.00662	-0.000289362	-0.000640506
1151.3	-0.00196	-0.00286	-0.00334	-0.00458	-0.00578	-0.00637	-0.00631	-0.00626	-0.0065	-0.000221643	-0.000548089
1151.78	-0.00194	-0.00284	-0.00326	-0.00451	-0.00572	-0.00628	-0.00627	-0.00621	-0.00637	-0.00016958	-0.000466773
1152.26	-0.00189	-0.00277	-0.0032	-0.00445	-0.00562	-0.00616	-0.0062	-0.00618	-0.00625	-0.000137021	-0.000405239
1152.74	-0.00183	-0.00267	-0.00316	-0.00441	-0.00551	-0.00602	-0.00613	-0.00617	-0.00616	-0.000123771	-0.000370016
1153.22	-0.00174	-0.00255	-0.00314	-0.00439	-0.00537	-0.00588	-0.00606	-0.00617	-0.00613	-0.000127614	-0.000364686
1153.7	-0.00165	-0.00244	-0.00314	-0.00437	-0.00523	-0.00574	-0.00601	-0.00617	-0.00615	-0.000143281	-0.000388025
1154.19	-0.00155	-0.00234	-0.00315	-0.00433	-0.00508	-0.00562	-0.00598	-0.00617	-0.0062	-0.000164546	-0.000433839
1154.67	-0.00146	-0.00227	-0.00315	-0.00426	-0.00495	-0.00552	-0.00596	-0.00616	-0.00627	-0.000183921	-0.000491927
1155.15	-0.00139	-0.00222	-0.00315	-0.00417	-0.00484	-0.00544	-0.00596	-0.00615	-0.00634	-0.000195811	-0.000550306
1155.63	-0.00136	-0.00219	-0.00315	-0.00407	-0.00475	-0.0054	-0.00596	-0.00613	-0.00638	-0.000197037	-0.000599412
1156.12	-0.00135	-0.00217	-0.00313	-0.00398	-0.00468	-0.00538	-0.00596	-0.00613	-0.00641	-0.000187432	-0.000632234
1156.6	-0.00137	-0.00215	-0.00311	-0.00392	-0.00463	-0.00539	-0.00596	-0.00613	-0.00641	-0.000168388	-0.000646626
1157.08	-0.00141	-0.00213	-0.00309	-0.00389	-0.00461	-0.00542	-0.00594	-0.00613	-0.00639	-0.000144772	-0.000644542
1157.56	-0.00145	-0.0021	-0.00308	-0.00389	-0.00459	-0.00546	-0.00592	-0.00614	-0.00635	-0.000120392	-0.000631308
1158.04	-0.00149	-0.00208	-0.00306	-0.00391	-0.00457	-0.0055	-0.00588	-0.00614	-0.00629	-0.00010002	-0.000612647
1158.53	-0.00151	-0.00205	-0.00306	-0.00393	-0.00456	-0.00554	-0.00583	-0.00613	-0.00623	-8.69019e-05	-0.000594746
1159.01	-0.00152	-0.00203	-0.00305	-0.00391	-0.00455	-0.00557	-0.00577	-0.00611	-0.00616	-8.60406e-05	-0.000582238
1159.49	-0.00152	-0.00202	-0.00305	-0.00386	-0.00453	-0.00558	-0.00572	-0.00608	-0.0061	-0.000101312	-0.000577507
1159.97	-0.00151	-0.00201	-0.00305	-0.00379	-0.00452	-0.00558	-0.00568	-0.00606	-0.00604	-0.000136921	-0.000580187
1160.45	-0.0015	-0.00202	-0.00305	-0.0037	-0.00452	-0.00556	-0.00566	-0.00604	-0.006	-0.000193526	-0.000586242
1160.94	-0.00148	-0.00203	-0.00306	-0.00361	-0.00451	-0.00552	-0.00566	-0.00603	-0.00598	-0.000270323	-0.000590411
1161.42	-0.00145	-0.00206	-0.00306	-0.00355	-0.0045	-0.00546	-0.00567	-0.00603	-0.00597	-0.000361077	-0.000586606
1161.9	-0.00141	-0.0021	-0.00307	-0.00352	-0.00448	-0.00538	-0.00569	-0.00604	-0.00598	-0.000455818	-0.000569433
1162.38	-0.00137	-0.00214	-0.00307	-0.00353	-0.00443	-0.00529	-0.0057	-0.00605	-0.00599	-0.000541603	-0.000537367
1162.87	-0.00132	-0.00219	-0.00305	-0.00356	-0.00437	-0.00521	-0.0057	-0.00605	-0.00601	-0.000607221	-0.000493318
1163.35	-0.00128	-0.00222	-0.00303	-0.00359	-0.00429	-0.00512	-0.00568	-0.00603	-0.00602	-0.000645104	-0.000444498
1163.83	-0.00126	-0.00224	-0.003	-0.00363	-0.0042	-0.00506	-0.00565	-0.00602	-0.00603	-0.000653905	-0.000401035
1164.31	-0.00126	-0.00224	-0.00297	-0.00366	-0.00412	-0.005	-0.00561	-0.00599	-0.00604	-0.000636899	-0.0003723
1164.79	-0.00127	-0.00222	-0.00295	-0.00368	-0.00407	-0.00497	-0.00557	-0.00597	-0.00604	-0.000602721	-0.000366043
1165.28	-0.00129	-0.00218	-0.00293	-0.00369	-0.00406	-0.00495	-0.00554	-0.00596	-0.00603	-0.000559803	-0.000385211
1165.76	-0.0013	-0.00212	-0.00293	-0.0037	-0.00409	-0.00495	-0.00552	-0.00595	-0.00602	-0.00051569	-0.000427384
1166.24	-0.00129	-0.00207	-0.00293	-0.0037	-0.00416	-0.00495	-0.00552	-0.00595	-0.006	-0.000474849	-0.000486433
1166.72	-0.00127	-0.00202	-0.00293	-0.00371	-0.00425	-0.00496	-0.00552	-0.00595	-0.00598	-0.000439367	-0.000553152
1167.2	-0.00124	-0.00199	-0.00294	-0.00372	-0.00433	-0.00498	-0.00552	-0.00596	-0.00597	-0.000409277	-0.000617875
1167.69	-0.0012	-0.00197	-0.00293	-0.00374	-0.00441	-0.005	-0.00553	-0.00598	-0.00596	-0.00038445	-0.000671373
1168.17	-0.00118	-0.00196	-0.00292	-0.00375	-0.00445	-0.00503	-0.00555	-0.00598	-0.00596	-0.00036505	-0.000705943
1168.65	-0.00117	-0.00196	-0.00289	-0.00376	-0.00448	-0.00504	-0.00556	-0.00598	-0.00596	-0.000352635	-0.000715371
1169.13	-0.00117	-0.00195	-0.00286	-0.00377	-0.00449	-0.00505	-0.00558	-0.00597	-0.00596	-0.000348331	-0.000695787
1169.62	-0.00118	-0.00193	-0.00282	-0.00377	-0.00449	-0.00505	-0.0056	-0.00593	-0.00595	-0.000353396	-0.000645435
1170.1	-0.00119	-0.0019	-0.00278	-0.00377	-0.00449	-0.00503	-0.00563	-0.00588	-0.00594	-0.000366242	-0.000566587
1170.58	-0.0012	-0.00187	-0.00275	-0.00375	-0.0045	-0.00499	-0.00565	-0.00582	-0.00593	-0.000384119	-0.000466045
1171.06	-0.00121	-0.00185	-0.00273	-0.00374	-0.00453	-0.00495	-0.00567	-0.00575	-0.00592	-0.000401995	-0.00035386
1171.54	-0.00122	-0.00183	-0.00272	-0.00372	-0.00455	-0.0049	-0.00569	-0.0057	-0.00592	-0.000413912	-0.000242341
1172.03	-0.00124	-0.00181	-0.00271	-0.0037	-0.00458	-0.00486	-0.00571	-0.00567	-0.00593	-0.000413779	-0.000143579
1172.51	-0.00126	-0.00181	-0.00271	-0.00369	-0.00459	-0.00482	-0.00573	-0.00566	-0.00594	-0.000397062	-6.71906e-05
1172.99	-0.0013	-0.0018	-0.00271	-0.00367	-0.00457	-0.0048	-0.00574	-0.00567	-0.00594	-0.000361177	-1.99462e-05
1173.47	-0.00133	-0.00181	-0.00271	-0.00365	-0.00454	-0.00479	-0.00576	-0.0057	-0.00591	-0.000307739	-4.40681e-06
1173.95	-0.00137	-0.00181	-0.00272	-0.00362	-0.00448	-0.00479	-0.00577	-0.00573	-0.00587	-0.000241149	-1.95155e-05
1174.44	-0.00139	-0.00183	-0.00272	-0.00358	-0.00441	-0.00482	-0.00579	-0.00576	-0.00581	-0.000170408	-6.18568e-05
1174.92	-0.00139	-0.00185	-0.00274	-0.00354	-0.00435	-0.00486	-0.0058	-0.00579	-0.00575	-0.000106082	-0.000126289
1175.4	-0.00138	-0.00188	-0.00277	-0.00352	-0.0043	-0.00493	-0.0058	-0.00581	-0.00573	-5.83783e-05	-0.000205482
1175.88	-0.00136	-0.00192	-0.00281	-0.00351	-0.00428	-0.00501	-0.0058	-0.00582	-0.00575	-3.43255e-05	-0.00029029
1176.37	-0.00133	-0.00197	-0.00287	-0.00354	-0.00429	-0.00509	-0.0058	-0.00584	-0.00583	-3.63796e-05	-0.000370115
1176.85	-0.00128	-0.00201	-0.00292	-0.00358	-0.00433	-0.00517	-0.0058	-0.00585	-0.00596	-6.1128e-05	-0.000433111
1177.33	-0.00124	-0.00204	-0.00297	-0.00365	-0.00439	-0.00525	-0.0058	-0.00586	-0.00612	-0.000100285	-0.000468759
1177.81	-0.0012	-0.00207	-0.003	-0.00373	-0.00446	-0.0053	-0.00581	-0.00587	-0.00629	-0.000142188	-0.000470547
1178.29	-0.00117	-0.00208	-0.003	-0.0038	-0.00452	-0.00534	-0.00581	-0.00589	-0.00644	-0.000176502	-0.000438738
1178.78	-0.00116	-0.00207	-0.00299	-0.00386	-0.00459	-0.00537	-0.00581	-0.0059	-0.00655	-0.000195082	-0.000381536
1179.26	-0.00116	-0.00207	-0.00296	-0.0039	-0.00464	-0.00539	-0.0058	-0.00592	-0.00662	-0.000195082	-0.000312706
1179.74	-0.00118	-0.00206	-0.00294	-0.00393	-0.00469	-0.00541	-0.00579	-0.00595	-0.00667	-0.000177993	-0.000248501
1180.22	-0.00122	-0.00205	-0.00292	-0.00394	-0.00473	-0.00542	-0.00577	-0.00599	-0.00669	-0.000149177	-0.00020217
1180.7	-0.00127	-0.00205	-0.00292	-0.00394	-0.00477	-0.00543	-0.00575	-0.00604	-0.00671	-0.000114827	-0.000181272
1181.19	-0.00131	-0.00206	-0.00294	-0.00394	-0.0048	-0.00544	-0.00574	-0.0061	-0.00673	-8.14358e-05	-0.000184584
1181.67	-0.00134	-0.00207	-0.00297	-0.00392	-0.00483	-0.00544	-0.00574	-0.00616	-0.00675	-5.2945e-05	-0.00020419
1182.15	-0.00137	-0.00209	-0.00301	-0.0039	-0.00484	-0.00545	-0.00575	-0.00623	-0.00676	-3.27683e-05	-0.000229227
1182.63	-0.00138	-0.00212	-0.00304	-0.00386	-0.00483	-0.00546	-0.00576	-0.00628	-0.00677	-2.20998e-05	-0.000249461
1183.11	-0.00138	-0.00215	-0.00306	-0.00382	-0.00482	-0.00547	-0.00578	-0.00633	-0.00676	-2.18348e-05	-0.000259627
1183.6	-0.00139	-0.0022	-0.00307	-0.00378	-0.00481	-0.0055	-0.0058	-0.00636	-0.00674	-3.15425e-05	-0.000259296
1184.08	-0.00141	-0.00225	-0.00307	-0.00375	-0.00481	-0.00553	-0.00581	-0.00638	-0.00672	-5.04602e-05	-0.000252209
1184.56	-0.00143	-0.0023	-0.00307	-0.00373	-0.00482	-0.00557	-0.00583	-0.00639	-0.00671	-7.57378e-05	-0.000241646
1185.04	-0.00145	-0.00234	-0.00307	-0.00373	-0.00486	-0.00559	-0.00584	-0.00639	-0.0067	-0.000103995	-0.00023234
1185.53	-0.00148	-0.00237	-0.00308	-0.00374	-0.00492	-0.00561	-0.00587	-0.00639	-0.00671	-0.000131125	-0.000225352
1186.01	-0.00149	-0.00238	-0.00311	-0.00377	-0.00499	-0.00563	-0.0059	-0.00639	-0.00675	-0.000154245	-0.000220385
1186.49	-0.00149	-0.00237	-0.00315	-0.0038	-0.00506	-0.00563	-0.00595	-0.00639	-0.00682	-0.000171965	-0.000215781
1186.97	-0.00148	-0.00236	-0.00319	-0.00383	-0.00512	-0.00563	-0.00602	-0.00641	-0.00691	-0.000185577	-0.000211642
1187.45	-0.00146	-0.00234	-0.00323	-0.00386	-0.00515	-0.00564	-0.00608	-0.00645	-0.00702	-0.000197666	-0.00021035
1187.94	-0.00144	-0.00233	-0.00325	-0.00389	-0.00515	-0.00566	-0.00614	-0.0065	-0.00712	-0.000212172	-0.000215715
1188.42	-0.00142	-0.00232	-0.00325	-0.00393	-0.00512	-0.00568	-0.00619	-0.00656	-0.0072	-0.000230519	-0.000232042
1188.9	-0.0014	-0.00232	-0.00323	-0.00396	-0.00506	-0.0057	-0.00623	-0.00663	-0.00726	-0.000252507	-0.000260389
1189.38	-0.0014	-0.00232	-0.00318	-0.00398	-0.005	-0.00572	-0.00625	-0.0067	-0.00728	-0.000274197	-0.000299031
1189.86	-0.00141	-0.00233	-0.00312	-0.00399	-0.00495	-0.00573	-0.00626	-0.00676	-0.00727	-0.00029072	-0.0003431
1190.35	-0.00142	-0.00233	-0.00305	-0.00398	-0.00492	-0.00572	-0.00627	-0.0068	-0.00724	-0.000296978	-0.000386469
1190.83	-0.00143	-0.00233	-0.00299	-0.00397	-0.00492	-0.00571	-0.00627	-0.00683	-0.00718	-0.000289926	-0.000424803
1191.31	-0.00145	-0.00233	-0.00293	-0.00396	-0.00494	-0.0057	-0.00627	-0.00684	-0.00713	-0.000268866	-0.000456711
1191.79	-0.00146	-0.00234	-0.00291	-0.00395	-0.00497	-0.00569	-0.00628	-0.00684	-0.00707	-0.000236446	-0.000484481
1192.28	-0.00148	-0.00235	-0.0029	-0.00397	-0.00502	-0.00569	-0.00629	-0.00684	-0.00704	-0.00019644	-0.000512248
1192.76	-0.00149	-0.00238	-0.00291	-0.00401	-0.00505	-0.00571	-0.0063	-0.00684	-0.00702	-0.000153582	-0.000542331
1193.24	-0.0015	-0.0024	-0.00294	-0.00406	-0.00508	-0.00573	-0.00631	-0.00684	-0.00701	-0.000111283	-0.000574562
1193.72	-0.00151	-0.00243	-0.00297	-0.00413	-0.00508	-0.00576	-0.00631	-0.00683	-0.00702	-7.269e-05	-0.000604276
1194.2	-0.00153	-0.00245	-0.003	-0.00419	-0.00507	-0.0058	-0.0063	-0.00682	-0.00703	-4.00241e-05	-0.00062469
1194.68	-0.00155	-0.00246	-0.00301	-0.00424	-0.00505	-0.00583	-0.0063	-0.0068	-0.00705	-1.58378e-05	-0.000629289
1195.17	-0.00158	-0.00245	-0.00302	-0.00428	-0.00503	-0.00586	-0.00629	-0.00678	-0.00708	-1.92177e-06	-0.00061493
1195.65	-0.00161	-0.00244	-0.00302	-0.0043	-0.00501	-0.00587	-0.00629	-0.00675	-0.0071	-1.02715e-06	-0.000582867
1196.13	-0.00163	-0.00241	-0.00301	-0.0043	-0.00501	-0.00586	-0.00631	-0.00672	-0.00711	-1.40155e-05	-0.000539551
1196.61	-0.00165	-0.00238	-0.00302	-0.0043	-0.00503	-0.00584	-0.00633	-0.0067	-0.00713	-4.03885e-05	-0.000492689
1197.1	-0.00166	-0.00235	-0.00303	-0.0043	-0.00507	-0.00579	-0.00637	-0.00667	-0.00713	-7.6036e-05	-0.000449032
1197.58	-0.00166	-0.00232	-0.00306	-0.00429	-0.00512	-0.00574	-0.00641	-0.00666	-0.00713	-0.000115589	-0.000412157
1198.06	-0.00164	-0.00229	-0.00309	-0.00429	-0.00516	-0.00569	-0.00645	-0.00664	-0.00712	-0.000151462	-0.000380874
1198.54	-0.0016	-0.00228	-0.00313	-0.00428	-0.00521	-0.00565	-0.00647	-0.00663	-0.0071	-0.000177165	-0.00035088
1199.02	-0.00156	-0.00228	-0.00318	-0.00427	-0.00524	-0.00563	-0.00648	-0.00663	-0.00708	-0.000188293	-0.000317772
1199.51	-0.00152	-0.00228	-0.00322	-0.00425	-0.00526	-0.00564	-0.00647	-0.00662	-0.00707	-0.000184849	-0.000280157
1199.99	-0.00148	-0.0023	-0.00326	-0.00424	-0.00527	-0.00567	-0.00645	-0.00662	-0.00706	-0.000169348	-0.000240718
1200.47	-0.00146	-0.00233	-0.0033	-0.00425	-0.00526	-0.00572	-0.00643	-0.00662	-0.00706	-0.000148084	-0.000205681
1200.95	-0.00146	-0.00238	-0.00334	-0.00427	-0.00526	-0.00579	-0.00641	-0.00663	-0.00707	-0.000128442	-0.000183325
1201.43	-0.00148	-0.00243	-0.00337	-0.00431	-0.00526	-0.00586	-0.00641	-0.00666	-0.00708	-0.000116981	-0.000179616
1201.92	-0.00152	-0.00249	-0.0034	-0.00438	-0.00527	-0.00591	-0.00642	-0.00669	-0.0071	-0.000118736	-0.000196838
1202.4	-0.00158	-0.00255	-0.00343	-0.00445	-0.00529	-0.00595	-0.00644	-0.00673	-0.00712	-0.000135	-0.000232075
1202.88	-0.00164	-0.0026	-0.00345	-0.00454	-0.00533	-0.00597	-0.00646	-0.00678	-0.00715	-0.000163155	-0.0002787
1203.36	-0.00172	-0.00265	-0.00346	-0.00462	-0.00537	-0.00598	-0.00648	-0.00683	-0.00718	-0.000198494	-0.000328532
1203.85	-0.00179	-0.00267	-0.00347	-0.00468	-0.00541	-0.00599	-0.00649	-0.00687	-0.0072	-0.00023436	-0.000374551
1204.33	-0.00185	-0.00268	-0.00347	-0.00473	-0.00545	-0.00599	-0.0065	-0.0069	-0.00723	-0.000264462	-0.000412588
1204.81	-0.0019	-0.00268	-0.00348	-0.00475	-0.00548	-0.00599	-0.0065	-0.00692	-0.00725	-0.000284495	-0.000441651
1205.29	-0.00194	-0.00266	-0.0035	-0.00475	-0.00548	-0.006	-0.00649	-0.00694	-0.00726	-0.000293866	-0.000463629
1205.77	-0.00195	-0.00263	-0.00352	-0.00473	-0.00547	-0.00601	-0.00647	-0.00695	-0.00726	-0.000294991	-0.000480542
1206.26	-0.00194	-0.00259	-0.00354	-0.00469	-0.00545	-0.00602	-0.00645	-0.00695	-0.00726	-0.000293237	-0.000494774
1206.74	-0.00191	-0.00256	-0.00356	-0.00464	-0.00542	-0.00602	-0.00643	-0.00694	-0.00725	-0.000293303	-0.000506258
1207.22	-0.00186	-0.00254	-0.00358	-0.00458	-0.00539	-0.00602	-0.0064	-0.00693	-0.00723	-0.000299131	-0.00051483
1207.7	-0.0018	-0.00254	-0.0036	-0.00452	-0.00537	-0.00601	-0.00638	-0.00691	-0.0072	-0.000310355	-0.000519794
1208.18	-0.00174	-0.00254	-0.0036	-0.00446	-0.00535	-0.00599	-0.00636	-0.00688	-0.00717	-0.000323135	-0.000521084
1208.67	-0.00169	-0.00256	-0.00359	-0.00442	-0.00533	-0.00597	-0.00634	-0.00685	-0.00714	-0.000330817	-0.000519794
1209.15	-0.00166	-0.00258	-0.00358	-0.00438	-0.00531	-0.00595	-0.00634	-0.00682	-0.0071	-0.000326546	-0.000517113
1209.63	-0.00165	-0.0026	-0.00356	-0.00436	-0.0053	-0.00593	-0.00634	-0.00678	-0.00706	-0.000305984	-0.0005143
1210.11	-0.00167	-0.0026	-0.00353	-0.00435	-0.00528	-0.00591	-0.00635	-0.00675	-0.00701	-0.000268932	-0.000511785
1210.6	-0.0017	-0.00258	-0.00351	-0.00435	-0.00525	-0.00589	-0.00635	-0.00672	-0.00696	-0.000219292	-0.000507747
1211.08	-0.00173	-0.00255	-0.00348	-0.00436	-0.00523	-0.00586	-0.00634	-0.00668	-0.0069	-0.000164877	-0.000499573
1211.56	-0.00176	-0.00251	-0.00346	-0.00437	-0.0052	-0.00583	-0.00631	-0.00663	-0.00682	-0.000113403	-0.000484977
1212.04	-0.00178	-0.00246	-0.00342	-0.00437	-0.00516	-0.00578	-0.00627	-0.00657	-0.00673	-7.16299e-05	-0.000462239
1212.52	-0.00179	-0.00242	-0.00338	-0.00435	-0.00513	-0.00572	-0.0062	-0.00649	-0.00663	-4.21776e-05	-0.000432482
1213.01	-0.0018	-0.00238	-0.00333	-0.00431	-0.00508	-0.00564	-0.00613	-0.00641	-0.00653	-2.5148e-05	-0.000399148
1213.49	-0.00179	-0.00235	-0.00328	-0.00426	-0.00503	-0.00556	-0.00604	-0.00633	-0.00643	-1.73288e-05	-0.000367467
1213.97	-0.00178	-0.00232	-0.00323	-0.00419	-0.00497	-0.00548	-0.00596	-0.00625	-0.00634	-1.58047e-05	-0.000343332
1214.45	-0.00177	-0.0023	-0.00318	-0.00412	-0.00492	-0.00541	-0.00589	-0.00618	-0.00626	-1.88529e-05	-0.000331148
1214.93	-0.00175	-0.00228	-0.00315	-0.00404	-0.00486	-0.00534	-0.00582	-0.00613	-0.00618	-2.71691e-05	-0.000333796
1215.42	-0.00172	-0.00228	-0.00313	-0.00396	-0.00482	-0.0053	-0.00578	-0.00609	-0.00612	-4.27739e-05	-0.000350814
1215.9	-0.00169	-0.00228	-0.00313	-0.00388	-0.00479	-0.00526	-0.00574	-0.00605	-0.00607	-6.75551e-05	-0.00037912
1216.38	-0.00164	-0.00229	-0.00314	-0.00381	-0.00476	-0.00522	-0.00572	-0.00602	-0.00601	-0.000101809	-0.000413316
1216.86	-0.0016	-0.00231	-0.00316	-0.00374	-0.00475	-0.00517	-0.0057	-0.00597	-0.00596	-0.000143546	-0.000447377
1217.35	-0.00154	-0.00233	-0.00317	-0.00369	-0.00474	-0.00511	-0.00568	-0.00592	-0.0059	-0.00018773	-0.000475412
1217.83	-0.00149	-0.00233	-0.00317	-0.00364	-0.00472	-0.00504	-0.00564	-0.00585	-0.00584	-0.000229194	-0.000492953
1218.31	-0.00144	-0.00232	-0.00315	-0.00361	-0.0047	-0.00496	-0.0056	-0.00578	-0.00579	-0.000262607	-0.000498282
1218.79	-0.0014	-0.0023	-0.00312	-0.0036	-0.00466	-0.00488	-0.00555	-0.00571	-0.00572	-0.000285687	-0.000491696
1219.27	-0.00137	-0.00227	-0.00308	-0.0036	-0.00461	-0.0048	-0.00548	-0.00564	-0.00566	-0.000298104	-0.000476206
1219.76	-0.00134	-0.00224	-0.00303	-0.0036	-0.00455	-0.00473	-0.0054	-0.00557	-0.00559	-0.000302144	-0.000455652
1220.24	-0.00132	-0.00221	-0.00298	-0.0036	-0.00448	-0.00468	-0.00531	-0.00552	-0.00552	-0.000300587	-0.000434567
1220.72	-0.00131	-0.0022	-0.00292	-0.00361	-0.00441	-0.00463	-0.00521	-0.00546	-0.00545	-0.000296515	-0.000416362
1221.2	-0.00131	-0.0022	-0.00288	-0.00361	-0.00433	-0.00459	-0.00511	-0.00542	-0.00539	-0.000291647	-0.00040322
1221.68	-0.00131	-0.0022	-0.00283	-0.0036	-0.00426	-0.00454	-0.005	-0.00537	-0.00533	-0.000286879	-0.000394944
1222.17	-0.00131	-0.00221	-0.00279	-0.0036	-0.00419	-0.00448	-0.0049	-0.00531	-0.00528	-0.000282177	-0.000390077
1222.65	-0.00131	-0.0022	-0.00274	-0.00359	-0.00413	-0.00442	-0.0048	-0.00525	-0.00523	-0.000277608	-0.00038584
1223.13	-0.00131	-0.00219	-0.00268	-0.00357	-0.00409	-0.00435	-0.0047	-0.00518	-0.00518	-0.00027327	-0.000379848
1223.61	-0.00132	-0.00216	-0.00263	-0.00355	-0.00406	-0.00428	-0.00462	-0.0051	-0.00514	-0.000269429	-0.000370877
1224.09	-0.00132	-0.00213	-0.00257	-0.00353	-0.00404	-0.00423	-0.00455	-0.00501	-0.00509	-0.00026572	-0.000358694
1224.58	-0.00131	-0.00209	-0.00252	-0.0035	-0.00404	-0.00418	-0.0045	-0.00491	-0.00504	-0.000261316	-0.000344755
1225.06	-0.00131	-0.00204	-0.00249	-0.00347	-0.00404	-0.00415	-0.00447	-0.00482	-0.00499	-0.000254991	-0.000331479
1225.54	-0.00131	-0.002	-0.00246	-0.00345	-0.00404	-0.00412	-0.00446	-0.00475	-0.00494	-0.000245057	-0.000320983
1226.02	-0.00131	-0.00196	-0.00245	-0.00343	-0.00402	-0.0041	-0.00445	-0.00469	-0.00491	-0.00023075	-0.000314196
1226.51	-0.0013	-0.00193	-0.00244	-0.00341	-0.00399	-0.00408	-0.00444	-0.00464	-0.00487	-0.000212933	-0.000311348
1226.99	-0.0013	-0.00189	-0.00244	-0.0034	-0.00395	-0.00406	-0.00443	-0.00461	-0.00484	-0.000194188	-0.000311282
1227.47	-0.0013	-0.00187	-0.00245	-0.00338	-0.00389	-0.00404	-0.00441	-0.00459	-0.00481	-0.000178158	-0.00031264
1227.95	-0.0013	-0.00184	-0.00247	-0.00337	-0.00383	-0.00402	-0.00437	-0.00457	-0.00479	-0.000168123	-0.000314858
1228.43	-0.0013	-0.00181	-0.00248	-0.00334	-0.00377	-0.00399	-0.00433	-0.00455	-0.00476	-0.000166268	-0.00031807
1228.91	-0.0013	-0.00178	-0.0025	-0.0033	-0.00371	-0.00397	-0.00429	-0.00453	-0.00474	-0.000171799	-0.000323566
1229.4	-0.00129	-0.00174	-0.00252	-0.00324	-0.00367	-0.00393	-0.00425	-0.0045	-0.00473	-0.000181636	-0.000332803
1229.88	-0.00129	-0.00169	-0.00253	-0.00318	-0.00363	-0.00389	-0.00421	-0.00448	-0.00471	-0.000191108	-0.000346576
1230.36	-0.00128	-0.00164	-0.00254	-0.00311	-0.0036	-0.00384	-0.0042	-0.00446	-0.00469	-0.000195646	-0.000363328
1230.84	-0.00127	-0.00158	-0.00254	-0.00305	-0.00357	-0.0038	-0.0042	-0.00444	-0.00467	-0.000192764	-0.000379517
1231.33	-0.00125	-0.00154	-0.00253	-0.00299	-0.00354	-0.00375	-0.00422	-0.00443	-0.00465	-0.000182663	-0.000390044
1231.81	-0.00124	-0.00151	-0.0025	-0.00295	-0.00351	-0.00372	-0.00425	-0.00441	-0.00461	-0.000168288	-0.000389415
1232.29	-0.00123	-0.0015	-0.00245	-0.00292	-0.00347	-0.0037	-0.00428	-0.00439	-0.00456	-0.000154808	-0.000374452
1232.77	-0.00122	-0.00151	-0.00238	-0.0029	-0.00343	-0.00369	-0.0043	-0.00436	-0.00451	-0.000147024	-0.000345649
1233.26	-0.00122	-0.00153	-0.0023	-0.00289	-0.00339	-0.00368	-0.00431	-0.00433	-0.00447	-0.00014815	-0.000307011
1233.74	-0.00122	-0.00156	-0.00222	-0.00287	-0.00336	-0.00368	-0.00431	-0.00429	-0.00443	-0.000158816	-0.000265985
1234.22	-0.00122	-0.00159	-0.00213	-0.00285	-0.00333	-0.00368	-0.00428	-0.00425	-0.00441	-0.000176867	-0.000231115
1234.7	-0.00122	-0.00161	-0.00205	-0.00282	-0.00331	-0.00367	-0.00424	-0.00421	-0.0044	-0.000198196	-0.00020886
1235.18	-0.00121	-0.00163	-0.00198	-0.00278	-0.00329	-0.00365	-0.00419	-0.00419	-0.0044	-0.000218828	-0.00020217
1235.66	-0.00119	-0.00163	-0.00193	-0.00275	-0.00328	-0.00363	-0.00414	-0.00418	-0.0044	-0.000234989	-0.000209423
1236.15	-0.00116	-0.00164	-0.00189	-0.00272	-0.00328	-0.00361	-0.0041	-0.00418	-0.0044	-0.000245189	-0.000224988
1236.63	-0.00112	-0.00164	-0.00188	-0.00269	-0.00327	-0.00357	-0.00406	-0.00418	-0.00438	-0.000249163	-0.000241877
1237.11	-0.00109	-0.00165	-0.00187	-0.00268	-0.00327	-0.00354	-0.00403	-0.0042	-0.00436	-0.000248732	-0.000254395
1237.59	-0.00105	-0.00165	-0.00187	-0.00268	-0.00326	-0.00351	-0.004	-0.00422	-0.00432	-0.000245023	-0.000259494
1238.08	-0.00102	-0.00166	-0.00187	-0.00268	-0.00325	-0.00348	-0.00398	-0.00423	-0.00428	-0.000239493	-0.00025913
1238.56	-0.000986108	-0.00166	-0.00187	-0.00269	-0.00324	-0.00346	-0.00395	-0.00424	-0.00424	-0.000232075	-0.00025711
1239.04	-0.000961016	-0.00165	-0.00186	-0.0027	-0.00323	-0.00344	-0.00392	-0.00424	-0.0042	-0.000222836	-0.000258998
1239.52	-0.000941741	-0.00164	-0.00185	-0.00271	-0.00323	-0.00343	-0.00389	-0.00422	-0.00417	-0.000210814	-0.000268369
1240	-0.000929541	-0.00163	-0.00183	-0.00272	-0.00323	-0.00343	-0.00386	-0.00419	-0.00413	-0.000195911	-0.000285687
1240.49	-0.000926598	-0.00162	-0.00182	-0.00273	-0.00323	-0.00343	-0.00383	-0.00415	-0.0041	-0.000178688	-0.000308766
1240.97	-0.000933773	-0.0016	-0.00181	-0.00273	-0.00323	-0.00343	-0.00379	-0.0041	-0.00407	-0.000160207	-0.000332571
1241.45	-0.000950998	-0.00158	-0.00181	-0.00273	-0.00323	-0.00344	-0.00375	-0.00404	-0.00405	-0.000141989	-0.000352105
1241.93	-0.000975695	-0.00156	-0.00182	-0.00273	-0.00323	-0.00344	-0.00371	-0.00399	-0.00402	-0.000126454	-0.000363792
1242.41	-0.001	-0.00153	-0.00183	-0.00272	-0.00322	-0.00344	-0.00367	-0.00395	-0.00398	-0.000115589	-0.00036654
1242.9	-0.00103	-0.00151	-0.00185	-0.0027	-0.00321	-0.00342	-0.00362	-0.00392	-0.00395	-0.000111184	-0.000361375
1243.38	-0.00104	-0.00148	-0.00186	-0.00266	-0.0032	-0.00339	-0.00358	-0.00389	-0.00391	-0.000114297	-0.000350682
1243.86	-0.00104	-0.00146	-0.00188	-0.00261	-0.00319	-0.00334	-0.00354	-0.00387	-0.00386	-0.000125328	-0.000337074
1244.34	-0.00103	-0.00144	-0.00189	-0.00253	-0.00317	-0.00329	-0.0035	-0.00385	-0.00381	-0.000142817	-0.000322043
1244.83	-0.000992158	-0.00143	-0.00188	-0.00245	-0.00314	-0.00322	-0.00348	-0.00381	-0.00376	-0.000164082	-0.00030668
1245.31	-0.000946601	-0.00141	-0.00186	-0.00237	-0.0031	-0.00315	-0.00346	-0.00377	-0.00369	-0.000184517	-0.000290753
1245.79	-0.000894691	-0.0014	-0.00182	-0.00229	-0.00304	-0.00308	-0.00344	-0.00371	-0.00363	-0.000199421	-0.000274197
1246.27	-0.000842642	-0.00138	-0.00177	-0.00222	-0.00298	-0.00303	-0.00342	-0.00364	-0.00356	-0.000203462	-0.00025774
1246.75	-0.000795846	-0.00136	-0.0017	-0.00218	-0.0029	-0.00298	-0.00341	-0.00357	-0.00349	-0.000193526	-0.000241646
1247.24	-0.000758008	-0.00133	-0.00164	-0.00215	-0.00282	-0.00295	-0.00339	-0.0035	-0.00342	-0.000168487	-0.000226346
1247.72	-0.000729892	-0.00131	-0.00158	-0.00214	-0.00275	-0.00293	-0.00337	-0.00343	-0.00335	-0.00013033	-0.00021088
1248.2	-0.00070988	-0.00128	-0.00152	-0.00214	-0.00269	-0.00291	-0.00335	-0.00337	-0.00329	-8.38542e-05	-0.000193526
1248.68	-0.000694729	-0.00125	-0.00148	-0.00213	-0.00265	-0.0029	-0.00332	-0.00332	-0.00323	-3.51538e-05	-0.0001716
1249.16	-0.000680371	-0.00122	-0.00145	-0.00213	-0.00261	-0.00287	-0.00327	-0.00328	-0.00318	1.01723e-05	-0.000143016
1249.65	-0.000663532	-0.00119	-0.00143	-0.00212	-0.00257	-0.00285	-0.00322	-0.00324	-0.00314	4.73511e-05	-0.000107308
1250.13	-0.000642887	-0.00115	-0.00142	-0.0021	-0.00254	-0.00281	-0.00315	-0.00321	-0.00311	7.43923e-05	-6.67931e-05
1250.61	-0.000619827	-0.00112	-0.00141	-0.00207	-0.00249	-0.00278	-0.00307	-0.00318	-0.00308	9.11613e-05	-2.57775e-05
1251.09	-0.000597393	-0.00108	-0.0014	-0.00204	-0.00244	-0.00274	-0.00299	-0.00315	-0.00305	9.93804e-05	9.94033e-06
1251.58	-0.000580121	-0.00105	-0.00139	-0.002	-0.00239	-0.00272	-0.00291	-0.00312	-0.003	0.000100441	3.4759e-05
1252.06	-0.000571584	-0.00102	-0.00138	-0.00196	-0.00233	-0.0027	-0.00283	-0.00308	-0.00295	9.52708e-05	4.57605e-05
1252.54	-0.00057337	-0.000997216	-0.00136	-0.00192	-0.00227	-0.00268	-0.00278	-0.00304	-0.00288	8.36052e-05	4.27782e-05
1253.02	-0.000583529	-0.000967826	-0.00134	-0.00187	-0.00222	-0.00267	-0.00275	-0.003	-0.0028	6.5047e-05	2.89601e-05
1253.5	-0.000598187	-0.000934467	-0.00132	-0.00183	-0.00218	-0.00265	-0.00274	-0.00296	-0.00272	3.80395e-05	8.94628e-06
1253.98	-0.00061129	-0.000896113	-0.00129	-0.00179	-0.00214	-0.00262	-0.00276	-0.00292	-0.00265	3.21401e-06	-1.1895e-05
1254.47	-0.000617709	-0.000854646	-0.00126	-0.00176	-0.00211	-0.00258	-0.00279	-0.00288	-0.00258	-3.80031e-05	-2.93558e-05
1254.95	-0.000614301	-0.000812978	-0.00123	-0.00174	-0.00208	-0.00253	-0.00282	-0.00283	-0.00252	-8.16346e-05	-4.07861e-05
1255.43	-0.000600603	-0.000774711	-0.00119	-0.00171	-0.00205	-0.00247	-0.00284	-0.00279	-0.00247	-0.000123208	-4.52919e-05
1255.91	-0.000579459	-0.000742462	-0.00114	-0.00169	-0.00201	-0.0024	-0.00284	-0.00274	-0.00244	-0.000157888	-4.36022e-05
1256.4	-0.000554641	-0.000716297	-0.00109	-0.00166	-0.00197	-0.00234	-0.00282	-0.00269	-0.0024	-0.000182033	-3.70091e-05
1256.88	-0.000530384	-0.000694001	-0.00104	-0.00162	-0.00193	-0.00229	-0.00277	-0.00263	-0.00236	-0.000193261	-2.6904e-05
1257.36	-0.000508939	-0.000672928	-0.000992687	-0.00158	-0.00188	-0.00224	-0.0027	-0.00257	-0.00232	-0.00019187	-1.49763e-05
1257.84	-0.000490571	-0.000650232	-0.000940617	-0.00154	-0.00184	-0.00221	-0.00262	-0.00252	-0.00227	-0.000178821	-2.78325e-06
1258.33	-0.000473923	-0.000625154	-0.000889566	-0.0015	-0.00181	-0.0022	-0.00254	-0.00247	-0.00221	-0.000157093	7.42209e-06
1258.81	-0.000456546	-0.000598022	-0.000840426	-0.00147	-0.00178	-0.00219	-0.00247	-0.00242	-0.00214	-0.000129601	1.36514e-05
1259.29	-0.000436024	-0.00057112	-0.000795251	-0.00144	-0.00177	-0.00218	-0.0024	-0.00238	-0.00207	-0.000100385	1.34526e-05
1259.77	-0.000411032	-0.000546103	-0.000756288	-0.00142	-0.00176	-0.00217	-0.00235	-0.00233	-0.002	-7.23256e-05	5.10267e-06
1260.25	-0.000381404	-0.000523931	-0.000726155	-0.00139	-0.00176	-0.00215	-0.0023	-0.00228	-0.00194	-4.84061e-05	-1.17956e-05
1260.73	-0.000348132	-0.000504007	-0.000706671	-0.00137	-0.00176	-0.00213	-0.00225	-0.00223	-0.0019	-3.03497e-05	-3.63796e-05
1261.22	-0.000312607	-0.000485606	-0.000698732	-0.00134	-0.00175	-0.0021	-0.00221	-0.00217	-0.00187	-1.90516e-05	-6.58986e-05
1261.7	-0.000276482	-0.000468031	-0.000700584	-0.00132	-0.00175	-0.00208	-0.00216	-0.00212	-0.00186	-1.39161e-05	-9.68069e-05
1262.18	-0.000241546	-0.000451647	-0.000708887	-0.00129	-0.00175	-0.00207	-0.00212	-0.00207	-0.00187	-1.39823e-05	-0.000124765
1262.66	-0.00021035	-0.000438407	-0.000718613	-0.00128	-0.00175	-0.00207	-0.00209	-0.00204	-0.0019	-1.68649e-05	-0.000146229
1263.15	-0.000184981	-0.000429768	-0.000724269	-0.00127	-0.00175	-0.00208	-0.00207	-0.00202	-0.00192	-2.09071e-05	-0.000158186
1263.63	-0.000167957	-0.000426391	-0.000721722	-0.00128	-0.00174	-0.00209	-0.00205	-0.00202	-0.00195	-2.40878e-05	-0.000159412
1264.11	-0.000160041	-0.000426954	-0.00071021	-0.00129	-0.00174	-0.00209	-0.00205	-0.00202	-0.00196	-2.54131e-05	-0.000150336
1264.59	-0.000161399	-0.000428344	-0.000691321	-0.00131	-0.00173	-0.00208	-0.00204	-0.00203	-0.00196	-2.4651e-05	-0.000132913
1265.07	-0.000169249	-0.000426094	-0.000670049	-0.00132	-0.00173	-0.00206	-0.00203	-0.00204	-0.00195	-2.29944e-05	-0.000110157
1265.56	-0.000180444	-0.00041699	-0.000652548	-0.00132	-0.00172	-0.00202	-0.00201	-0.00204	-0.00192	-2.18017e-05	-8.60406e-05
1266.04	-0.000190578	-0.00039928	-0.000644277	-0.00132	-0.00171	-0.00198	-0.00199	-0.00203	-0.00188	-2.30275e-05	-6.36127e-05
1266.52	-0.000197301	-0.000373889	-0.000647122	-0.0013	-0.0017	-0.00193	-0.00196	-0.00201	-0.00183	-2.77986e-05	-4.49274e-05
1267	-0.000200117	-0.000343464	-0.000659761	-0.00126	-0.0017	-0.0019	-0.00193	-0.00198	-0.00178	-3.68104e-05	-3.06479e-05
1267.48	-0.000201044	-0.000311547	-0.000676401	-0.00122	-0.00169	-0.00187	-0.0019	-0.00195	-0.00172	-4.83399e-05	-1.92173e-05
1267.97	-0.000203892	-0.000281449	-0.000690197	-0.00117	-0.00168	-0.00186	-0.00188	-0.00191	-0.00167	-6.02998e-05	-8.6479e-06
1268.45	-0.000211377	-0.00025413	-0.000692942	-0.00112	-0.00167	-0.00185	-0.00185	-0.00188	-0.00162	-6.82839e-05	4.04237e-06
1268.93	-0.000224525	-0.000230419	-0.000680537	-0.00107	-0.00166	-0.00184	-0.00184	-0.00186	-0.00157	-6.89465e-05	2.06099e-05
1269.41	-0.00024052	-0.000210549	-0.000651887	-0.00102	-0.00165	-0.00183	-0.00183	-0.00184	-0.00152	-5.92727e-05	4.11544e-05
1269.89	-0.000253004	-0.00019442	-0.000610264	-0.000965314	-0.00163	-0.00182	-0.00182	-0.00183	-0.00147	-3.86326e-05	6.46825e-05
1270.38	-0.000255057	-0.000183126	-0.00056202	-0.000917473	-0.0016	-0.00182	-0.00181	-0.00183	-0.00143	-9.67503e-06	8.85763e-05
1270.86	-0.000240553	-0.000177595	-0.000514532	-0.000874256	-0.00157	-0.00182	-0.00181	-0.00182	-0.0014	2.22004e-05	0.000109953
1271.34	-0.000207568	-0.000177231	-0.000473559	-0.000838475	-0.00153	-0.00181	-0.0018	-0.00181	-0.00136	5.04329e-05	0.000127121
1271.82	-0.000158617	-0.000180609	-0.000442214	-0.000812746	-0.00149	-0.0018	-0.00179	-0.00179	-0.00134	6.88248e-05	0.000139252
1272.31	-0.000100583	-0.000183557	-0.000419473	-0.000798889	-0.00145	-0.00178	-0.00177	-0.00176	-0.00132	7.4094e-05	0.000147505
1272.79	-4.20782e-05	-0.000182	-0.000402326	-0.000797963	-0.00142	-0.00174	-0.00175	-0.00173	-0.00131	6.62069e-05	0.000153968
1273.27	9.17823e-06	-0.000172528	-0.000386006	-0.00080848	-0.00141	-0.00169	-0.00172	-0.0017	-0.0013	4.90743e-05	0.00016126
1273.75	4.88423e-05	-0.000153781	-0.000366738	-0.000828025	-0.00142	-0.00163	-0.00169	-0.00166	-0.00128	2.8695e-05	0.000171668
1274.23	7.63807e-05	-0.000127249	-0.000342802	-0.000852199	-0.00143	-0.00157	-0.00166	-0.00163	-0.00126	1.15639e-05	0.000186651
1274.72	9.45748e-05	-9.64756e-05	-0.000315123	-0.000876339	-0.00145	-0.00151	-0.00163	-0.0016	-0.00122	2.12058e-06	0.000206375
1275.2	0.000107798	-6.57992e-05	-0.000286614	-0.000896344	-0.00147	-0.00146	-0.00162	-0.00158	-0.00118	1.72297e-06	0.000229945
1275.68	0.000119896	-3.85663e-05	-0.00026221	-0.000908215	-0.00148	-0.00144	-0.00161	-0.00156	-0.00114	8.44926e-06	0.000255041
1276.16	0.000133982	-1.55396e-05	-0.000245321	-0.000909504	-0.00148	-0.00142	-0.0016	-0.00155	-0.0011	1.88537e-05	0.000279078
1276.64	0.000150952	3.74416e-06	-0.000238566	-0.000899221	-0.00146	-0.00142	-0.0016	-0.00154	-0.00107	2.86619e-05	0.000298375
1277.13	0.000170873	2.14383e-05	-0.000241248	-0.000877629	-0.00144	-0.00142	-0.0016	-0.00153	-0.00105	3.58525e-05	0.000309781
1277.61	0.000193645	3.90005e-05	-0.000250355	-0.000846478	-0.00141	-0.00144	-0.0016	-0.00153	-0.00105	4.02266e-05	0.000310975
1278.09	0.000218773	5.67292e-05	-0.000260488	-0.000809472	-0.00139	-0.00145	-0.0016	-0.00151	-0.00106	4.38385e-05	0.000301425
1278.57	0.000245858	7.34312e-05	-0.000265985	-0.000771404	-0.00135	-0.00147	-0.0016	-0.00148	-0.00107	4.95051e-05	0.000282659
1279.06	0.000272911	8.69524e-05	-0.000261846	-0.000737997	-0.00132	-0.00149	-0.00159	-0.00144	-0.00106	5.92146e-05	0.000258522
1279.54	0.000296485	9.61988e-05	-0.000246381	-0.000714577	-0.00128	-0.00151	-0.00158	-0.00139	-0.00103	7.30998e-05	0.000234354
1280.02	0.000311903	0.000101733	-0.000219623	-0.000704785	-0.00123	-0.00153	-0.00157	-0.00133	-0.000976521	8.92391e-05	0.000216088
1280.5	0.000314125	0.000105611	-0.00018561	-0.000709416	-0.00118	-0.00154	-0.00156	-0.00128	-0.000911157	0.000104319	0.000208496
1280.98	0.000299735	0.000110582	-0.000149376	-0.000726518	-0.00114	-0.00155	-0.00157	-0.00124	-0.000841518	0.000114493	0.000213834
1281.47	0.000269165	0.000119067	-0.000116119	-0.000751558	-0.00111	-0.00154	-0.00158	-0.00122	-0.000780235	0.000117642	0.000232365
1281.95	0.000226994	0.00013143	-8.93864e-05	-0.000778151	-0.00109	-0.00153	-0.00161	-0.00121	-0.000736674	0.000113598	0.000261871
1282.43	0.000180883	0.000144853	-7.13317e-05	-0.000801501	-0.0011	-0.0015	-0.00163	-0.00122	-0.000716198	0.000103722	0.000298243
1282.91	0.000139948	0.000155095	-6.1128e-05	-0.000818997	-0.00112	-0.00147	-0.00165	-0.00123	-0.000716595	9.13933e-05	0.000337369
1283.39	0.000110914	0.000156553	-5.75831e-05	-0.000831531	-0.00115	-0.00144	-0.00165	-0.00124	-0.00073201	7.95953e-05	0.000375704
1283.88	9.69942e-05	0.000146046	-5.85108e-05	-0.000842543	-0.00118	-0.0014	-0.00163	-0.00125	-0.000753311	7.08464e-05	0.000410659
1284.36	9.66959e-05	0.000122514	-6.31489e-05	-0.000856564	-0.00119	-0.00138	-0.00159	-0.00124	-0.000772826	6.58092e-05	0.000440674
1284.84	0.000105346	8.89077e-05	-7.05698e-05	-0.000876769	-0.00119	-0.00138	-0.00154	-0.00124	-0.000785295	6.36552e-05	0.00046502
1285.32	0.000117111	5.12614e-05	-8.08727e-05	-0.000903453	-0.00119	-0.0014	-0.00149	-0.00124	-0.000790157	6.24953e-05	0.000483297
1285.81	0.000127585	1.70312e-05	-9.32292e-05	-0.00093298	-0.00118	-0.00145	-0.00145	-0.00123	-0.000789694	6.00099e-05	0.000495239
1286.29	0.000135108	-6.22916e-06	-0.000106182	-0.000958735	-0.00118	-0.00151	-0.00143	-0.00123	-0.000788073	5.40118e-05	0.000500977
1286.77	0.000140677	-1.2889e-05	-0.000116682	-0.000972951	-0.00119	-0.00158	-0.00142	-0.00124	-0.000789165	4.36066e-05	0.000501409
1287.25	0.000147074	-1.6567e-07	-0.000122115	-0.000969281	-0.00121	-0.00163	-0.00143	-0.00124	-0.000795118	2.98217e-05	0.000497693
1287.73	0.000156255	3.17767e-05	-0.000119995	-0.000944386	-0.00123	-0.00167	-0.00144	-0.00124	-0.000805239	1.55401e-05	0.000491457
1288.22	0.000168387	7.90319e-05	-0.000110621	-0.000899552	-0.00126	-0.00167	-0.00144	-0.00124	-0.000817012	4.27431e-06	0.000483861
1288.7	0.000181513	0.000136003	-9.57799e-05	-0.000839302	-0.00127	-0.00164	-0.00144	-0.00125	-0.000825975	7.95218e-07	0.000475435
1289.18	0.000192883	0.000195435	-7.9912e-05	-0.000771702	-0.00127	-0.0016	-0.00142	-0.00125	-0.000827727	7.85284e-06	0.000466546
1289.66	0.000200109	0.000250168	-6.73894e-05	-0.000704818	-0.00125	-0.00154	-0.00139	-0.00126	-0.000818831	2.674e-05	0.000456827
1290.14	0.000203424	0.000293733	-6.21219e-05	-0.000646527	-0.00123	-0.00149	-0.00135	-0.00127	-0.000797996	5.50391e-05	0.00044628
1290.63	0.000205248	0.000322282	-6.48716e-05	-0.000602621	-0.00121	-0.00145	-0.00132	-0.00128	-0.000766211	8.76815e-05	0.000435567
1291.11	0.000209325	0.000333622	-7.49427e-05	-0.000576679	-0.00119	-0.00142	-0.00129	-0.00128	-0.00072675	0.00011847	0.000425318
1291.59	0.000219403	0.00032898	-8.88233e-05	-0.000568705	-0.00119	-0.0014	-0.00126	-0.00129	-0.00068368	0.000141605	0.000416695
1292.07	0.000236641	0.000310676	-0.000103366	-0.000577705	-0.00119	-0.00139	-0.00125	-0.00129	-0.000642491	0.00015251	0.00040973
1292.56	0.000259617	0.000282327	-0.000115755	-0.000599048	-0.00121	-0.00137	-0.00124	-0.00129	-0.000606823	0.00015062	0.000403064
1293.04	0.000284416	0.000248212	-0.000124533	-0.000626808	-0.00124	-0.00135	-0.00123	-0.00129	-0.000579757	0.000137992	0.000394673
1293.52	0.000305636	0.000211745	-0.000129965	-0.000654169	-0.00126	-0.00134	-0.00123	-0.00131	-0.000562086	0.000119133	0.00038154
1294	0.0003188	0.000175679	-0.000133046	-0.000675144	-0.00128	-0.00133	-0.00124	-0.00133	-0.000553383	9.87507e-05	0.000361908
1294.48	0.000320856	0.00014124	-0.000134835	-0.000686326	-0.00129	-0.00132	-0.00124	-0.00136	-0.000552225	8.05232e-05	0.000335214
1294.96	0.000311306	0.00010919	-0.000135994	-0.00068798	-0.00128	-0.00133	-0.00124	-0.00139	-0.000557288	6.54778e-05	0.000303349
1295.45	0.000291412	7.99598e-05	-0.000135431	-0.000683977	-0.00126	-0.00134	-0.00124	-0.00141	-0.000567315	5.34154e-05	0.000270193
1295.93	0.000263396	5.33822e-05	-0.00013288	-0.000680735	-0.00123	-0.00136	-0.00123	-0.00141	-0.000581643	4.20491e-05	0.000240421
1296.41	0.000229945	2.91258e-05	-0.000127249	-0.000684606	-0.0012	-0.00137	-0.00122	-0.00139	-0.000599114	2.97222e-05	0.000217812
1296.89	0.000193844	7.28955e-06	-0.000119101	-0.000699757	-0.00117	-0.00137	-0.00122	-0.00136	-0.000617875	1.52088e-05	0.000204883
1297.38	0.000158907	-1.22594e-05	-0.000109693	-0.000725559	-0.00115	-0.00137	-0.00123	-0.00132	-0.000634318	-7.62082e-07	0.000202463
1297.86	0.000128612	-2.92895e-05	-0.000101511	-0.000757744	-0.00114	-0.00137	-0.00126	-0.00127	-0.000644641	-1.75607e-05	0.000209723
1298.34	0.00010697	-4.30058e-05	-9.61775e-05	-0.000788636	-0.00115	-0.00137	-0.00129	-0.00121	-0.00064474	-3.38948e-05	0.000225536
1298.82	9.67622e-05	-5.18848e-05	-9.47861e-05	-0.000811291	-0.00116	-0.00138	-0.00132	-0.00116	-0.000632499	-4.95988e-05	0.000248543
1299.3	9.87838e-05	-5.29118e-05	-9.60118e-05	-0.000820749	-0.00118	-0.00139	-0.00136	-0.00112	-0.00060775	-6.43084e-05	0.000278117
1299.79	0.000110848	-4.3801e-05	-9.78338e-05	-0.000817111	-0.00119	-0.0014	-0.00139	-0.00107	-0.000573602	-7.82224e-05	0.000312931
1300.27	0.000128314	-2.17022e-05	-9.62437e-05	-0.000804313	-0.00119	-0.0014	-0.00142	-0.00104	-0.000534885	-8.99827e-05	0.0003506
1300.75	0.000145019	1.48443e-05	-8.7962e-05	-0.000788603	-0.00118	-0.00139	-0.00143	-0.00101	-0.000497554	-9.7635e-05	0.000387145
1301.23	0.000155824	6.56104e-05	-6.97747e-05	-0.000776134	-0.00116	-0.00136	-0.00143	-0.000990571	-0.000466012	-9.7105e-05	0.000417756
1301.71	0.00015841	0.000127982	-4.11174e-05	-0.000770246	-0.00113	-0.00132	-0.00142	-0.000984687	-0.000443504	-8.55105e-05	0.00043696
1302.2	0.000154167	0.000197358	-2.75012e-06	-0.000770808	-0.00109	-0.00127	-0.00139	-0.000987761	-0.000430893	-6.01672e-05	0.000441702
1302.68	0.000147936	0.00026764	4.16846e-05	-0.000774017	-0.00105	-0.00123	-0.00136	-0.000994737	-0.000427384	-2.10727e-05	0.000431653
1303.16	0.000145814	0.00033276	8.81123e-05	-0.000774116	-0.00101	-0.00119	-0.00132	-0.000999233	-0.000431357	2.99542e-05	0.000410161
1303.64	0.000153073	0.000386581	0.000130966	-0.000766773	-0.000982207	-0.00116	-0.00128	-0.000996191	-0.000441949	8.84769e-05	0.000382801
1304.13	0.000171403	0.000424389	0.000165304	-0.000749375	-0.00096495	-0.00115	-0.00125	-0.000982505	-0.000458499	0.000149659	0.000355707
1304.61	0.00019885	0.000443825	0.000187513	-0.000722747	-0.000960553	-0.00115	-0.00122	-0.000959198	-0.000480741	0.000208231	0.000334484
1305.09	0.000230243	0.000445019	0.000195667	-0.000690362	-0.000969678	-0.00116	-0.00121	-0.000930235	-0.000507549	0.000259749	0.000321619
1305.57	0.000259517	0.000431023	0.000190364	-0.000656287	-0.000990108	-0.00119	-0.00121	-0.000901866	-0.000536804	0.000300829	0.000316943
1306.05	0.000281598	0.000407176	0.000174254	-0.000624426	-0.00102	-0.00122	-0.00122	-0.000880307	-0.00056523	0.000329411	0.000318303
1306.54	0.000294098	0.000379849	0.00015135	-0.000596765	-0.00105	-0.00125	-0.00122	-0.000870188	-0.000589651	0.000343836	0.000322282
1307.02	0.000297546	0.000355873	0.000126624	-0.000573139	-0.00108	-0.00127	-0.00123	-0.000873297	-0.000606327	0.000344134	0.000326294
1307.5	0.000294098	0.000339491	0.000103888	-0.00055292	-0.00111	-0.0013	-0.00122	-0.000889367	-0.000614268	0.000330273	0.000328715
1307.98	0.000286306	0.000332627	8.59582e-05	-0.000535811	-0.00114	-0.00131	-0.0012	-0.000915555	-0.000613838	0.000304277	0.000329278
1308.46	0.000275995	0.000333622	7.35969e-05	-0.00052264	-0.00117	-0.00133	-0.00118	-0.000947791	-0.000607783	0.000269099	0.000328449
1308.95	0.000263628	0.000338596	6.65051e-05	-0.000514863	-0.0012	-0.00134	-0.00117	-0.000981513	-0.000599478	0.000229315	0.000326559
1309.43	0.000248742	0.000341979	6.19651e-05	-0.000515194	-0.00124	-0.00135	-0.00117	-0.00101	-0.000593522	0.000189402	0.000323674
1309.91	0.000231934	0.000339724	5.82535e-05	-0.000524559	-0.00127	-0.00137	-0.00118	-0.00104	-0.000592397	0.0001543	0.000319762
1310.39	0.000214132	0.000329245	5.30508e-05	-0.000542165	-0.00131	-0.0014	-0.00122	-0.00106	-0.000597658	0.00012722	0.000314257
1310.88	0.000198419	0.000312135	4.58599e-05	-0.000564304	-0.00134	-0.00143	-0.00127	-0.00107	-0.000608478	0.000110383	0.000307129
1311.36	0.000187878	0.000292274	3.62501e-05	-0.000585415	-0.00136	-0.00147	-0.00133	-0.00108	-0.000622771	0.000104086	0.000297811
1311.84	0.000185657	0.000275763	2.59779e-05	-0.000598485	-0.00137	-0.00149	-0.00139	-0.00108	-0.000636701	0.000107268	0.000286041
1312.32	0.000193579	0.000268734	1.66005e-05	-0.000598055	-0.00135	-0.0015	-0.00145	-0.00108	-0.000645931	0.000117576	0.000271121
1312.8	0.000211215	0.000276227	1.03379e-05	-0.000580716	-0.00131	-0.00149	-0.0015	-0.00107	-0.000645898	0.000132258	0.000253151
1313.29	0.000236277	0.000299304	7.98538e-06	-0.000547493	-0.00126	-0.00146	-0.00152	-0.00105	-0.000634318	0.000146742	0.000232564
1313.77	0.00026449	0.000334882	8.81374e-06	-0.000503445	-0.0012	-0.0014	-0.00153	-0.00104	-0.000610992	0.000156885	0.000211115
1314.25	0.000291412	0.000376135	1.03048e-05	-0.000455751	-0.00113	-0.00134	-0.0015	-0.00102	-0.000579161	0.000158907	0.000192087
1314.73	0.000313694	0.000414904	8.97942e-06	-0.000411926	-0.00108	-0.00128	-0.00146	-0.00101	-0.00054372	0.000151548	0.000180253
1315.21	0.000329345	0.00044293	9.27754e-07	-0.000378094	-0.00104	-0.00122	-0.00141	-0.001	-0.000510693	0.000135108	0.000180088
1315.7	0.000337966	0.000454107	-1.5639e-05	-0.000357766	-0.00102	-0.00118	-0.00134	-0.001	-0.000484679	0.000112704	0.000193811
1316.18	0.000340785	0.000446213	-4.02891e-05	-0.000351708	-0.00102	-0.00115	-0.00129	-0.00101	-0.000467932	8.93386e-05	0.00022116
1316.66	0.000339657	0.000420608	-6.91784e-05	-0.000358627	-0.00105	-0.00114	-0.00124	-0.00102	-0.000459194	7.03493e-05	0.000257395
1317.14	0.000337966	0.000382801	-9.49518e-05	-0.000375445	-0.0011	-0.00114	-0.00122	-0.00104	-0.000454063	5.95791e-05	0.000294927
1317.62	0.000339193	0.00034105	-0.000108765	-0.000398916	-0.00115	-0.00115	-0.00121	-0.00105	-0.000446053	5.86512e-05	0.000325233
1318.11	0.000346754	0.000304443	-0.000102306	-0.000425299	-0.00119	-0.00116	-0.00122	-0.00105	-0.000429139	6.57761e-05	0.00034168
1318.59	0.000362837	0.000280703	-7.03379e-05	-0.000450555	-0.00122	-0.00117	-0.00122	-0.00104	-0.000399181	7.73086e-05	0.000341713
1319.07	0.000387543	0.000273641	-1.38829e-05	-0.000471804	-0.00123	-0.00118	-0.00122	-0.00102	-0.000356674	8.84106e-05	0.000328549
1319.55	0.00041822	0.000282792	6.07058e-05	-0.000486169	-0.00122	-0.00119	-0.00121	-0.00099067	-0.00030572	9.64971e-05	0.000308952
1320.04	0.000449995	0.000303614	0.00014187	-0.000492126	-0.00119	-0.00119	-0.00118	-0.00095523	-0.000253335	0.000100673	0.00029191
1320.52	0.000477691	0.000330339	0.000217347	-0.000489081	-0.00115	-0.0012	-0.00115	-0.000918663	-0.00020684	0.000103589	0.000285146
1321	0.000497162	0.000357266	0.00027689	-0.000477994	-0.00112	-0.00119	-0.00111	-0.000883878	-0.000171501	0.000108097	0.000292672
1321.48	0.000507114	0.000381408	0.000316247	-0.000461213	-0.00109	-0.00119	-0.00107	-0.000852464	-0.000149707	0.000117012	0.000314954
1321.96	0.000508939	0.0004026	0.000336275	-0.000441585	-0.00107	-0.00118	-0.00104	-0.000824652	-0.000141426	0.000130601	0.000348776
1322.45	0.000506583	0.000423096	0.000343006	-0.000421625	-0.00107	-0.00118	-0.00102	-0.00080084	-0.000144507	0.000147173	0.000390097
1322.93	0.000504162	0.000445052	0.000343537	-0.000403153	-0.00106	-0.00118	-0.00102	-0.000782186	-0.000156828	0.000162951	0.000434074
1323.41	0.00050519	0.000469597	0.000344267	-0.000386734	-0.00106	-0.00118	-0.00103	-0.000770577	-0.000176237	0.000174088	0.000476663
1323.89	0.000511327	0.000495371	0.000348312	-0.000371208	-0.00106	-0.00119	-0.00104	-0.000767203	-0.000200945	0.000178066	0.00051481
1324.38	0.000521644	0.000518692	0.000354016	-0.000355217	-0.00105	-0.0012	-0.00106	-0.000772363	-0.000228465	0.000174718	0.000545198
1324.86	0.000533686	0.000535013	0.000356536	-0.000337637	-0.00102	-0.00122	-0.00108	-0.000784733	-0.000256647	0.000165934	0.000565303
1325.34	0.000543772	0.000540122	0.000349871	-0.000319328	-0.00099391	-0.00124	-0.00109	-0.000801038	-0.000282376	0.000155261	0.000572204
1325.82	0.000549378	0.000532393	0.000329278	-0.000302044	-0.000956057	-0.00125	-0.0011	-0.000817938	-0.000303071	0.00014661	0.000564507
1326.3	0.000548516	0.000513085	0.000293932	-0.000288899	-0.000913174	-0.00125	-0.0011	-0.000833052	-0.000316513	0.000142666	0.000541881
1326.79	0.000540753	0.000485387	0.000246985	-0.000283469	-0.000869626	-0.00123	-0.00109	-0.000845684	-0.000322639	0.000144555	0.000506583
1327.27	0.000526852	0.000453908	0.000195767	-0.00028827	-0.000830505	-0.0012	-0.00107	-0.000857391	-0.000322043	0.000152443	0.000462698
1327.75	0.000509138	0.000423262	0.000149626	-0.000303733	-0.000800939	-0.00117	-0.00106	-0.00086956	-0.00031605	0.000165205	0.000416429
1328.23	0.00049013	0.000396497	0.000117145	-0.000327705	-0.000784931	-0.00113	-0.00105	-0.000883481	-0.000306018	0.00018138	0.000373913
1328.71	0.000473478	0.000375339	0.000104086	-0.000356873	-0.000783642	-0.0011	-0.00105	-0.000898196	-0.000292839	0.000198651	0.00034042
1329.2	0.000462997	0.000359819	0.000111543	-0.000386966	-0.000795515	-0.00108	-0.00105	-0.000911058	-0.000276747	0.00021453	0.000318502
1329.68	0.000461405	0.000348677	0.000135937	-0.00041464	-0.000816648	-0.00108	-0.00106	-0.000919126	-0.000258468	0.000225701	0.000307891
1330.16	0.00047036	0.000341282	0.000170707	-0.000437546	-0.000842179	-0.00109	-0.00108	-0.000920085	-0.000239328	0.000229083	0.000306233
1330.64	0.000489002	0.000336905	0.000207369	-0.00045499	-0.000868337	-0.00111	-0.00111	-0.000914827	-0.000222405	0.000222121	0.000309582
1331.12	0.000514379	0.000335247	0.000238796	-0.000466674	-0.000893302	-0.00114	-0.00113	-0.000906561	-0.000211178	0.00020422	0.000314357
1331.61	0.000540587	0.000336242	0.000259882	-0.000472301	-0.000917407	-0.00118	-0.00116	-0.000900973	-0.000209522	0.000176972	0.000317772
1332.09	0.000561189	0.000340155	0.000268734	-0.000471341	-0.000942369	-0.00121	-0.00118	-0.000903156	-0.000219027	0.000145483	0.000318568
1332.57	0.000570313	0.00034682	0.000266181	-0.000462967	-0.000969843	-0.00124	-0.00121	-0.000916315	-0.000239029	0.000115587	0.000316877
1333.05	0.000563578	0.000355873	0.000254942	-0.000447278	-0.001	-0.00126	-0.00125	-0.000940617	-0.000266548	9.35475e-05	0.000313163
1333.54	0.000540355	0.000367181	0.000238332	-0.000424902	-0.00103	-0.00128	-0.00128	-0.000972752	-0.000297276	8.40361e-05	0.000308952
1334.02	0.000502271	0.000380446	0.000218806	-0.000398089	-0.00107	-0.0013	-0.00132	-0.00101	-0.000327903	8.89077e-05	0.000305272
1334.5	0.000453146	0.000394408	0.000197126	-0.000371241	-0.00111	-0.00132	-0.00135	-0.00104	-0.000358065	0.000106672	0.000302884
1334.98	0.000397525	0.000407077	0.000173127	-0.000348132	-0.00114	-0.00133	-0.00137	-0.00108	-0.000390177	0.000134147	0.000301658
1335.46	0.000339889	0.000415501	0.000144721	-0.00033277	-0.00118	-0.00135	-0.00139	-0.00111	-0.000429271	0.000166597	0.000301326
1335.94	0.000284151	0.000415832	0.000110019	-0.000327274	-0.00122	-0.00137	-0.00141	-0.00114	-0.00048084	0.00019948	0.000300398
1336.43	0.000233359	0.000404623	6.68034e-05	-0.000331777	-0.00126	-0.0014	-0.00143	-0.00117	-0.000548386	0.000228784	0.000296485
1336.91	0.000189203	0.000379385	1.40491e-05	-0.000345384	-0.00131	-0.00143	-0.00145	-0.00122	-0.000631672	0.000251461	0.000286373
1337.39	0.000153305	0.000340752	-4.75779e-05	-0.00036558	-0.00136	-0.00148	-0.00147	-0.00127	-0.000725559	0.000265186	0.000267474
1337.87	0.00012732	0.000293335	-0.000114364	-0.000390177	-0.00141	-0.00152	-0.0015	-0.00133	-0.000819757	0.00026827	0.000238498
1338.36	0.000114029	0.000246521	-0.000179417	-0.000417487	-0.00144	-0.00157	-0.00153	-0.00138	-0.000901436	0.000258688	0.000201601
1338.84	0.000117012	0.00021264	-0.000231943	-0.000446351	-0.00145	-0.00161	-0.00156	-0.00143	-0.000956784	0.000236045	0.000162918
1339.32	0.000139948	0.000204585	-0.00025913	-0.000475412	-0.00143	-0.00164	-0.00158	-0.00145	-0.000975596	0.000201369	0.000133418
1339.8	0.000183204	0.000228552	-0.000251746	-0.000504107	-0.00138	-0.00164	-0.00158	-0.00144	-0.000955164	0.000158575	0.00012311
1340.28	0.00024294	0.000281233	-0.000208496	-0.00053141	-0.00131	-0.00162	-0.00155	-0.00138	-0.000903916	0.000113267	0.000137826
1340.77	0.000310875	0.000349473	-0.000136921	-0.000557123	-0.00122	-0.00157	-0.00152	-0.0013	-0.000836822	7.18405e-05	0.000175944
1341.25	0.000378323	0.000416031	-5.16198e-05	-0.000581378	-0.00114	-0.00152	-0.00147	-0.00121	-0.000770511	3.90337e-05	0.000229216
1341.73	0.000439016	0.000467143	3.27708e-05	-0.000604209	-0.00107	-0.00147	-0.00142	-0.00111	-0.000716694	1.723e-05	0.00028677
1342.21	0.000490429	0.000495736	0.000104749	-0.000625948	-0.00102	-0.00143	-0.00138	-0.00103	-0.000680305	6.06357e-06	0.000338828
1342.69	0.000532094	0.000502271	0.000158211	-0.000647023	-0.000996654	-0.0014	-0.00134	-0.000973248	-0.000660125	3.71103e-06	0.00037829
1343.18	0.000563279	0.00049295	0.000192386	-0.000667767	-0.000991067	-0.0014	-0.00132	-0.000936848	-0.00065235	7.38895e-06	0.000402334
1343.66	0.000581527	0.000475867	0.000209855	-0.000689303	-0.001	-0.00142	-0.00131	-0.000923755	-0.000652614	1.42147e-05	0.000410294
1344.14	0.000584148	0.000460111	0.000216486	-0.000712327	-0.00103	-0.00145	-0.00132	-0.000930599	-0.000657147	2.1869e-05	0.000405186
1344.62	0.000568289	0.000452117	0.000219137	-0.000737335	-0.00107	-0.00149	-0.00134	-0.000952321	-0.000663201	2.90595e-05	0.000391224
1345.11	0.000533521	0.000454605	0.000223215	-0.000764094	-0.00112	-0.00153	-0.00137	-0.000983232	-0.000669189	3.50904e-05	0.000373482
1345.59	0.000482667	0.000466314	0.000232299	-0.000791116	-0.00116	-0.00157	-0.00141	-0.00102	-0.00067402	4.12207e-05	0.000356437
1346.07	0.000420476	0.000481771	0.000244963	-0.000816516	-0.0012	-0.00159	-0.00144	-0.00105	-0.000676964	4.8047e-05	0.000342376
1346.55	0.000354513	0.000494608	0.00025776	-0.000836921	-0.00122	-0.00161	-0.00147	-0.00109	-0.000677129	5.72263e-05	0.00033213
1347.03	0.000292307	0.000498655	0.000264954	-0.000849256	-0.00124	-0.00161	-0.0015	-0.00113	-0.00067392	6.91894e-05	0.0003251
1347.52	0.000240023	0.00049086	0.000261705	-0.000851009	-0.00124	-0.00161	-0.00152	-0.00116	-0.000667237	8.38041e-05	0.000319662
1348	0.000202198	0.000471488	0.000245825	-0.000841352	-0.00124	-0.0016	-0.00153	-0.0012	-0.000657974	9.90158e-05	0.000314059
1348.48	0.000180055	0.000444157	0.000218375	-0.000822238	-0.00124	-0.00159	-0.00153	-0.00123	-0.000648744	0.000111179	0.000305703
1348.96	0.000171536	0.000414075	0.000182806	-0.000798062	-0.00125	-0.00158	-0.00152	-0.00125	-0.000643417	0.000116382	0.000291545
1349.44	0.000172861	0.000387443	0.00014482	-0.000774116	-0.00128	-0.00158	-0.00151	-0.00127	-0.000645998	0.000111179	0.000268502
1349.93	0.000178927	0.000368143	0.00010876	-0.000756156	-0.00132	-0.00159	-0.00149	-0.00127	-0.000660224	9.31829e-05	0.000233591
1350.41	0.00018443	0.000358227	7.76069e-05	-0.000747556	-0.00137	-0.0016	-0.00146	-0.00127	-0.000687649	6.33569e-05	0.000186121
1350.89	0.000185226	0.000356967	5.13277e-05	-0.000749739	-0.00142	-0.00162	-0.00145	-0.00128	-0.000727445	2.41554e-05	0.000128347
1351.37	0.000178497	0.00036161	2.7966e-05	-0.000761018	-0.00146	-0.00165	-0.00144	-0.00129	-0.000775737	-1.91511e-05	6.68365e-05
1351.86	0.000163315	0.000367546	3.14775e-06	-0.00077878	-0.0015	-0.00169	-0.00145	-0.00131	-0.00082786	-6.20556e-05	1.06693e-05
1352.34	0.000140445	0.000369933	-2.6904e-05	-0.000800377	-0.00152	-0.00173	-0.00149	-0.00134	-0.000878885	-0.000100153	-2.92564e-05
1352.82	0.000111875	0.000363202	-6.61636e-05	-0.000824916	-0.00153	-0.00177	-0.00153	-0.00138	-0.000926202	-0.000131622	-4.42648e-05
1353.3	8.09209e-05	0.000343636	-0.000116119	-0.000852828	-0.00153	-0.0018	-0.00159	-0.00142	-0.000969017	-0.000155172	-2.95546e-05
1353.78	5.09631e-05	0.000308886	-0.000175939	-0.000886061	-0.00154	-0.00182	-0.00166	-0.00146	-0.00101	-0.000170607	1.3784e-05
1354.27	2.60773e-05	0.000259617	-0.000241248	-0.000925739	-0.00154	-0.00183	-0.00173	-0.00149	-0.00105	-0.000176502	7.88662e-05
1354.75	8.94628e-06	0.00019948	-0.000305289	-0.000971	-0.00155	-0.00183	-0.0018	-0.00152	-0.00109	-0.000171236	0.000154366
1355.23	1.15969e-06	0.000134877	-0.000359621	-0.00102	-0.00156	-0.00182	-0.00187	-0.00153	-0.00112	-0.00015292	0.00022726
1355.71	2.717e-06	7.34312e-05	-0.000396897	-0.00106	-0.00157	-0.0018	-0.00193	-0.00153	-0.00116	-0.000121916	0.000286041
1356.19	1.24917e-05	2.22004e-05	-0.000412422	-0.0011	-0.00159	-0.00179	-0.00198	-0.00154	-0.00119	-8.13364e-05	0.000324072
1356.68	2.87613e-05	-1.40155e-05	-0.000406166	-0.00112	-0.0016	-0.00179	-0.00202	-0.00155	-0.00122	-3.83013e-05	0.000339757
1357.16	5.05655e-05	-3.24701e-05	-0.000381503	-0.00112	-0.00162	-0.0018	-0.00204	-0.00157	-0.00125	-7.62082e-07	0.000336242
1357.64	7.77725e-05	-3.32322e-05	-0.000344855	-0.00111	-0.00162	-0.00182	-0.00206	-0.0016	-0.00127	2.32607e-05	0.000318369
1358.12	0.000110649	-1.84884e-05	-0.000303369	-0.00108	-0.00163	-0.00184	-0.00206	-0.00166	-0.0013	2.9656e-05	0.000291014
1358.61	0.000149328	8.94628e-06	-0.000263965	-0.00105	-0.00163	-0.00186	-0.00206	-0.00172	-0.00133	1.90856e-05	0.00025713
1359.09	0.000192551	4.52303e-05	-0.000231346	-0.00101	-0.00163	-0.00188	-0.00207	-0.0018	-0.00137	-1.7561e-06	0.000218673
1359.57	0.000238133	8.58588e-05	-0.000208959	-0.000967892	-0.00164	-0.00188	-0.00208	-0.00187	-0.00142	-2.32926e-05	0.000176011
1360.05	0.000282327	0.000125828	-0.000198196	-0.000932384	-0.00166	-0.00189	-0.00211	-0.00194	-0.00147	-3.47893e-05	0.000129176
1360.53	0.000321353	0.000160233	-0.000199123	-0.000903619	-0.00168	-0.00189	-0.00213	-0.00199	-0.00152	-2.79974e-05	7.92307e-05
1361.02	0.000353087	0.000185988	-0.000209522	-0.000881497	-0.00172	-0.00189	-0.00216	-0.00202	-0.00155	9.27754e-07	2.95566e-05
1361.5	0.000377959	0.000201767	-0.000225816	-0.000864401	-0.00175	-0.0019	-0.00216	-0.00201	-0.00157	4.94057e-05	-1.4148e-05
1361.98	0.000401107	0.000211679	-0.000240453	-0.000847768	-0.00178	-0.00189	-0.00213	-0.00197	-0.00155	0.000110417	-4.32378e-05
1362.46	0.000428635	0.00022285	-0.000244593	-0.000826206	-0.00178	-0.00187	-0.00205	-0.00188	-0.0015	0.000173326	-4.90356e-05
1362.94	0.000463992	0.000242311	-0.000231048	-0.000796706	-0.00174	-0.00182	-0.00193	-0.00176	-0.0014	0.000228983	-2.72685e-05
1363.43	0.000503532	0.000271817	-0.000199686	-0.000760158	-0.00167	-0.00174	-0.00179	-0.00162	-0.00126	0.000270657	1.92182e-05
1363.91	0.000536938	0.000307129	-0.000156696	-0.000722747	-0.00158	-0.00165	-0.00167	-0.00149	-0.00112	0.000297148	8.02912e-05
1364.39	0.000554355	0.00034105	-0.000112442	-0.000691553	-0.0015	-0.00155	-0.00157	-0.00139	-0.000985877	0.000310179	0.000144952
1364.87	0.000552099	0.000369171	-7.36507e-05	-0.000671274	-0.00144	-0.00147	-0.00151	-0.00132	-0.000874057	0.000313893	0.00020548
1365.35	0.00053226	0.000389367	-4.45299e-05	-0.000664128	-0.00141	-0.00141	-0.00148	-0.00129	-0.000790653	0.000310643	0.000257395
1365.84	0.000500679	0.000402003	-2.5148e-05	-0.000669156	-0.00139	-0.00138	-0.00147	-0.00129	-0.000735152	0.00030242	0.00029811
1366.32	0.000463527	0.000407806	-1.45456e-05	-0.00068368	-0.00139	-0.00136	-0.00147	-0.0013	-0.000704521	0.000289721	0.000325631
1366.8	0.000425948	0.000407873	-9.9401e-06	-0.00070419	-0.00139	-0.00137	-0.00147	-0.00133	-0.000694365	0.000274105	0.000337568
1367.28	0.000391722	0.000403064	-8.08463e-06	-0.000727213	-0.00139	-0.0014	-0.00146	-0.00137	-0.000699459	0.000256699	0.000332594
1367.77	0.000363865	0.000396099	-4.3074e-06	-0.000749838	-0.00139	-0.00144	-0.00145	-0.0014	-0.000712791	0.000240056	0.000312832
1368.25	0.000344068	0.000389102	4.60566e-06	-0.000770577	-0.00138	-0.00147	-0.00143	-0.00143	-0.000727808	0.000226398	0.000284118
1368.73	0.000333291	0.000385653	2.05767e-05	-0.000787677	-0.00135	-0.0015	-0.00142	-0.00144	-0.000738559	0.000218508	0.000255937
1369.21	0.000330041	0.000387477	4.22148e-05	-0.000800542	-0.00132	-0.00151	-0.0014	-0.00145	-0.000742826	0.000217679	0.000237802
1369.69	0.000331997	0.000394441	6.56104e-05	-0.000808347	-0.00128	-0.0015	-0.00139	-0.00145	-0.000741635	0.000224972	0.000235979
1370.18	0.000336408	0.000405551	8.60245e-05	-0.000809472	-0.00126	-0.00149	-0.00138	-0.00144	-0.000738625	0.000240918	0.000252323
1370.66	0.000340752	0.000419846	0.000100839	-0.000801766	-0.00125	-0.00148	-0.00137	-0.00144	-0.000737137	0.000265816	0.000283753
1371.14	0.000343471	0.000435102	0.000108925	-0.000784733	-0.00126	-0.00147	-0.00136	-0.00145	-0.000740014	0.000298375	0.000323376
1371.62	0.000343139	0.000449397	0.000111842	-0.000759199	-0.00129	-0.00147	-0.00135	-0.00145	-0.000748118	0.000336275	0.000362903
1372.1	0.000337369	0.000458718	0.000111709	-0.00072933	-0.00133	-0.00148	-0.00134	-0.00145	-0.000761514	0.000373681	0.000393512
1372.59	0.000324304	0.000459249	0.000110781	-0.000700849	-0.00138	-0.00151	-0.00132	-0.00144	-0.000778416	0.000402931	0.000408105
1373.07	0.000302984	0.000446645	0.000109489	-0.000681132	-0.00143	-0.00154	-0.00131	-0.00142	-0.000796871	0.000413643	0.000402666
1373.55	0.000275962	0.000420376	0.000108395	-0.000675045	-0.00148	-0.00157	-0.0013	-0.00139	-0.000812118	0.00039789	0.000377959
1374.03	0.000249571	0.000385387	0.000106837	-0.00068368	-0.00152	-0.0016	-0.0013	-0.00135	-0.000819195	0.000353087	0.000340354
1374.52	0.00023031	0.00034934	0.000103092	-0.000702867	-0.00153	-0.00162	-0.00131	-0.00131	-0.000815061	0.000285975	0.000299038
1375	0.000220298	0.00031943	9.31829e-05	-0.000726221	-0.00152	-0.00163	-0.00133	-0.00127	-0.000802957	0.000209822	0.000261473
1375.48	0.000217016	0.000300497	7.42597e-05	-0.00074706	-0.0015	-0.00163	-0.00136	-0.00123	-0.000789132	0.000141008	0.000232531
1375.96	0.00021685	0.000293501	4.58599e-05	-0.000761977	-0.00147	-0.00163	-0.0014	-0.00121	-0.000780367	9.11945e-05	0.0002138
1376.44	0.000218309	0.000299071	1.21604e-05	-0.000768923	-0.00145	-0.00164	-0.00144	-0.0012	-0.00077921	6.61406e-05	0.00020664
1376.92	0.000222685	0.00031638	-2.09071e-05	-0.000768196	-0.00142	-0.00165	-0.00148	-0.00119	-0.000784468	6.39865e-05	0.000212176
1377.41	0.000232829	0.000343836	-4.6584e-05	-0.000759662	-0.00139	-0.00165	-0.0015	-0.00117	-0.000791943	8.00592e-05	0.000230939
1377.89	0.000249869	0.000377594	-6.07636e-05	-0.000743388	-0.00136	-0.00164	-0.0015	-0.00116	-0.000797896	0.000106605	0.000261473
1378.37	0.000273442	0.000412383	-6.17575e-05	-0.000718877	-0.00132	-0.00162	-0.00151	-0.00114	-0.000797996	0.0001366	0.000299801
1378.85	0.000301359	0.000443162	-5.08909e-05	-0.000686326	-0.00128	-0.0016	-0.00151	-0.00113	-0.000789231	0.000163315	0.00034042
1379.34	0.000330174	0.000465717	-3.14762e-05	-0.000647652	-0.00125	-0.00158	-0.00152	-0.00113	-0.00076932	0.000181977	0.000377528
1379.82	0.000356536	0.000478189	-7.62076e-06	-0.000606327	-0.00123	-0.00156	-0.00154	-0.00115	-0.0007375	0.000190364	0.000407209
1380.3	0.000377461	0.000480577	1.73295e-05	-0.000567414	-0.00122	-0.00155	-0.00157	-0.00118	-0.000694795	0.000187215	0.000428601
1380.78	0.000391091	0.00047318	4.07899e-05	-0.000536374	-0.00121	-0.00154	-0.0016	-0.00121	-0.000644509	0.000172729	0.000442996
1381.26	0.000397127	0.000457192	6.19319e-05	-0.000516882	-0.00122	-0.00154	-0.00162	-0.00124	-0.000592165	0.000148731	0.000452814
1381.75	0.000395967	0.000433477	8.03243e-05	-0.000510362	-0.00123	-0.00154	-0.00163	-0.00128	-0.000545077	0.00011804	0.000459647
1382.23	0.000389632	0.000404059	9.66628e-05	-0.000514267	-0.00124	-0.00153	-0.00162	-0.0013	-0.000511355	8.61902e-05	0.000463494
1382.71	0.000381507	0.000372222	0.00011151	-0.000523401	-0.00126	-0.00152	-0.00162	-0.00131	-0.000498083	5.91814e-05	0.000462964
1383.19	0.000375339	0.000342642	0.000125397	-0.000532303	-0.00129	-0.0015	-0.00161	-0.00132	-0.000509601	4.31758e-05	0.000455998
1383.67	0.000373913	0.000320458	0.000137926	-0.000536738	-0.00131	-0.00148	-0.0016	-0.00132	-0.000546732	4.17178e-05	0.000441968
1384.16	0.000378058	0.000309847	0.000148035	-0.000536275	-0.00134	-0.00145	-0.0016	-0.00132	-0.000606228	5.45089e-05	0.000421802
1384.64	0.000385288	0.000312401	0.000153371	-0.000533793	-0.00136	-0.00142	-0.00161	-0.00131	-0.000683282	7.71429e-05	0.000399018
1385.12	0.000390295	0.000326559	0.000150985	-0.000535447	-0.00139	-0.0014	-0.00164	-0.0013	-0.000770875	0.000101733	0.000378257
1385.6	0.000385752	0.000348378	0.000137528	-0.000547725	-0.00142	-0.0014	-0.00167	-0.00131	-0.000861194	0.000118636	0.000364462
1386.09	0.000365921	0.000372553	0.000111577	-0.000574661	-0.00145	-0.00141	-0.00171	-0.00132	-0.000944188	0.000118901	0.000361013
1386.57	0.000331069	0.000396165	7.59499e-05	-0.000614963	-0.00147	-0.00143	-0.00174	-0.00134	-0.00101	9.72262e-05	0.000369436
1387.05	0.000289158	0.000419083	3.87354e-05	-0.000661613	-0.00147	-0.00146	-0.00176	-0.00136	-0.00104	5.51054e-05	0.000387244
1387.53	0.000251825	0.000443029	9.04569e-06	-0.000703892	-0.00146	-0.00149	-0.00175	-0.00137	-0.00104	-9.94021e-08	0.000407806
1388.01	0.000228055	0.000468569	-6.79242e-06	-0.000732737	-0.00143	-0.00151	-0.00172	-0.00137	-0.00102	-5.74506e-05	0.000421504
1388.5	0.000220298	0.000493348	-8.48223e-06	-0.000744579	-0.00138	-0.00153	-0.00167	-0.00136	-0.000981943	-0.00010797	0.000420675
1388.98	0.000224574	0.000512986	1.32536e-07	-0.000741734	-0.00133	-0.00155	-0.00162	-0.00135	-0.000945874	-0.000146163	0.00040187
1389.46	0.00023515	0.000522971	1.33201e-05	-0.000729363	-0.00129	-0.00157	-0.00158	-0.00134	-0.000920085	-0.000171269	0.000367678
1389.94	0.000246421	0.000519952	2.59779e-05	-0.000712923	-0.00125	-0.00161	-0.00154	-0.00134	-0.000907123	-0.000184484	0.000324238
1390.42	0.000255737	0.000502105	3.44276e-05	-0.000696912	-0.00123	-0.00164	-0.00152	-0.00134	-0.000904247	-0.000188161	0.000279111
1390.91	0.000263197	0.000470095	3.68466e-05	-0.000683746	-0.00122	-0.00168	-0.0015	-0.00135	-0.000906363	-0.000183954	0.000238796
1391.39	0.000271121	0.000426014	3.22406e-05	-0.000674417	-0.00123	-0.00172	-0.0015	-0.00137	-0.000908512	-0.000173389	0.0002078
1391.87	0.000283521	0.000374079	2.09412e-05	-0.000668627	-0.00124	-0.00174	-0.0015	-0.00139	-0.000907289	-0.00015706	0.00018811
1392.35	0.000302685	0.000317374	2.68386e-06	-0.000665583	-0.00127	-0.00174	-0.0015	-0.0014	-0.000902627	-0.000135431	0.000178331
1392.84	0.000327488	0.000257395	-2.38559e-05	-0.000664855	-0.0013	-0.00174	-0.00151	-0.00143	-0.00089856	-0.000109163	0.000173856
1393.32	0.000352822	0.000194143	-6.0101e-05	-0.000665186	-0.00135	-0.00172	-0.00154	-0.00146	-0.000901701	-7.8885e-05	0.000167923
1393.8	0.000370563	0.000127419	-0.000106414	-0.000665286	-0.00142	-0.0017	-0.00158	-0.00151	-0.000918432	-4.51262e-05	0.000153173
1394.28	0.000374709	6.03081e-05	-0.00015865	-0.000662738	-0.00149	-0.00168	-0.00164	-0.00157	-0.000950271	-9.01237e-06	0.000126557
1394.76	0.000364296	1.6567e-07	-0.000207601	-0.000655493	-0.00156	-0.00166	-0.00169	-0.00162	-0.000991398	2.76347e-05	9.05979e-05
1395.25	0.000342642	-4.54575e-05	-0.000244229	-0.000644145	-0.00161	-0.00163	-0.00173	-0.00166	-0.00103	6.18988e-05	5.26532e-05
1395.73	0.000315186	-7.16299e-05	-0.000263501	-0.000631738	-0.00164	-0.00161	-0.00175	-0.00168	-0.00107	9.0631e-05	2.114e-05
1396.21	0.000286174	-7.92163e-05	-0.000266747	-0.00062383	-0.00165	-0.00158	-0.00175	-0.00168	-0.00109	0.000110549	1.85551e-06
1396.69	0.000259915	-7.0106e-05	-0.000257806	-0.000624326	-0.00165	-0.00156	-0.00173	-0.00166	-0.00111	0.000120824	-1.49103e-06
1397.17	0.000240321	-4.57226e-05	-0.000238765	-0.000634153	-0.00164	-0.00154	-0.00169	-0.00163	-0.00111	0.000122448	1.25911e-05
1397.66	0.000230111	-6.89183e-06	-0.000209688	-0.000650696	-0.00161	-0.00152	-0.00165	-0.0016	-0.0011	0.000118371	4.38717e-05
1398.14	0.000231006	4.52966e-05	-0.000168586	-0.000668495	-0.00158	-0.0015	-0.00159	-0.00156	-0.00107	0.000112737	8.98025e-05
1398.62	0.000242741	0.000107831	-0.000113006	-0.000680537	-0.00153	-0.00148	-0.00154	-0.00152	-0.00102	0.000110483	0.000144886
1399.1	0.000263164	0.000174519	-4.45299e-05	-0.000681397	-0.00147	-0.00144	-0.00147	-0.00147	-0.000945246	0.000114493	0.000200905
1399.59	0.000287168	0.000236973	3.16773e-05	-0.000668958	-0.0014	-0.0014	-0.00141	-0.00142	-0.000857424	0.000125563	0.000248875
1400.07	0.000307692	0.00028498	0.000104451	-0.000646725	-0.00134	-0.00135	-0.00136	-0.00137	-0.000770213	0.000140611	0.000281399
1400.55	0.000317872	0.000312268	0.000163083	-0.000621084	-0.0013	-0.00131	-0.00133	-0.00134	-0.000698765	0.00015536	0.000296319
1401.03	0.000315949	0.000317772	0.000200971	-0.000598055	-0.00128	-0.00129	-0.00131	-0.00131	-0.000652978	0.000166232	0.000297778
1401.51	0.000304542	0.000306996	0.00021748	-0.000580816	-0.00128	-0.00129	-0.0013	-0.00129	-0.000632565	0.000172563	0.000293998
1401.99	0.000288892	0.000287201	0.000215856	-0.000571186	-0.00129	-0.0013	-0.0013	-0.00128	-0.000632797	0.000175712	0.000294463
1402.48	0.000273376	0.000264159	0.000200308	-0.000570359	-0.0013	-0.00132	-0.0013	-0.00126	-0.000645998	0.00017843	0.000306432
1402.96	0.000260246	0.000241614	0.000174287	-0.000580187	-0.00131	-0.00136	-0.0013	-0.00124	-0.000665881	0.000183701	0.000333357
1403.44	0.000250334	0.000221093	0.000141041	-0.000603184	-0.00133	-0.0014	-0.00131	-0.00122	-0.000688113	0.00019348	0.000374046
1403.92	0.000244001	0.000203424	0.000103457	-0.000641134	-0.00136	-0.00145	-0.00133	-0.00121	-0.000710806	0.000206242	0.000423361
1404.41	0.000242841	0.000190629	6.67702e-05	-0.000692876	-0.00139	-0.00151	-0.00135	-0.00121	-0.000732836	0.00021864	0.000473346
1404.89	0.00024851	0.000184961	3.61176e-05	-0.000752981	-0.00144	-0.00156	-0.00138	-0.00123	-0.000754965	0.000223978	0.000515175
1405.37	0.000259484	0.000187347	1.44136e-05	-0.000812316	-0.00149	-0.00159	-0.00141	-0.00125	-0.000778515	0.000216917	0.00054135
1405.85	0.000271386	0.000194607	9.27754e-07	-0.000861723	-0.00153	-0.00162	-0.00144	-0.00129	-0.000807091	0.000193712	0.000546658
1406.33	0.000278316	0.000202032	-8.38283e-06	-0.000895154	-0.00157	-0.00164	-0.00148	-0.00133	-0.000842245	0.000155592	0.000531464
1406.82	0.00027689	0.000204353	-1.82233e-05	-0.000911257	-0.00161	-0.00166	-0.00154	-0.00137	-0.000883614	0.000107036	0.000500247
1407.3	0.000268502	0.000199016	-3.08467e-05	-0.000912711	-0.00163	-0.00168	-0.0016	-0.00142	-0.000927689	5.55693e-05	0.000461272
1407.78	0.000256633	0.000184165	-4.73791e-05	-0.000905635	-0.00164	-0.0017	-0.00166	-0.00146	-0.00097067	7.48836e-06	0.000422366
1408.26	0.000246455	0.000159702	-6.60643e-05	-0.000896609	-0.00164	-0.00172	-0.00173	-0.00149	-0.00101	-3.05485e-05	0.000390395
1408.74	0.000240752	0.000126425	-8.49474e-05	-0.000891682	-0.00163	-0.00175	-0.0018	-0.00153	-0.00104	-5.50653e-05	0.000369303
1409.23	0.000239791	8.54611e-05	-0.000101113	-0.000894327	-0.00162	-0.00177	-0.00186	-0.00157	-0.00107	-6.39771e-05	0.000359355
1409.71	0.000241316	3.96964e-05	-0.000113171	-0.000904809	-0.0016	-0.00178	-0.00192	-0.00161	-0.00109	-5.88089e-05	0.00035773
1410.19	0.00024178	-5.86469e-06	-0.000119995	-0.000920217	-0.00158	-0.00179	-0.00197	-0.00165	-0.00111	-4.26083e-05	0.000360051
1410.67	0.000237835	-4.52919e-05	-0.000123606	-0.000935691	-0.00156	-0.00179	-0.00201	-0.00168	-0.00112	-2.09733e-05	0.000360482
1411.16	0.000228122	-7.19943e-05	-0.000127249	-0.000946204	-0.00154	-0.00178	-0.00203	-0.00171	-0.00113	5.96413e-07	0.000353983
1411.64	0.000213469	-8.25622e-05	-0.000136822	-0.000948982	-0.00153	-0.00176	-0.00204	-0.00171	-0.00114	1.66336e-05	0.000336043
1412.12	0.00019696	-7.6036e-05	-0.000157093	-0.000943295	-0.00152	-0.00173	-0.00204	-0.00171	-0.00115	2.53151e-05	0.000304277
1412.6	0.000181977	-5.55954e-05	-0.000191671	-0.000930897	-0.00153	-0.00171	-0.00202	-0.00169	-0.00116	2.69388e-05	0.000257495
1413.08	0.000170906	-2.7401e-05	-0.00023989	-0.000914662	-0.00156	-0.0017	-0.002	-0.00167	-0.00116	2.53814e-05	0.000196364
1413.57	0.000165138	1.68984e-06	-0.000297938	-0.000897667	-0.00159	-0.0017	-0.00197	-0.00166	-0.00117	2.50169e-05	0.000123773
1414.05	0.000162984	2.55802e-05	-0.000358329	-0.000882291	-0.00164	-0.00172	-0.00195	-0.00166	-0.00118	3.05507e-05	4.41368e-05
1414.53	0.000162155	4.06574e-05	-0.000413316	-0.000870453	-0.00169	-0.00176	-0.00193	-0.00168	-0.00119	4.43356e-05	-3.54188e-05
1415.01	0.000159735	4.69203e-05	-0.00045552	-0.000863013	-0.00174	-0.00182	-0.00192	-0.00172	-0.00122	6.65383e-05	-0.00010648
1415.49	0.000153935	4.76825e-05	-0.000480178	-0.000860566	-0.00178	-0.00189	-0.00192	-0.00176	-0.00125	9.44423e-05	-0.00016014
1415.98	0.000144986	4.86104e-05	-0.000484679	-0.000862847	-0.00181	-0.00195	-0.00194	-0.00181	-0.00129	0.000123906	-0.000188061
1416.46	0.000135142	5.67623e-05	-0.000468759	-0.000868271	-0.00183	-0.00201	-0.00196	-0.00184	-0.00133	0.000149427	-0.000184021
1416.94	0.000129275	8.00924e-05	-0.00043182	-0.000873495	-0.00184	-0.00203	-0.00199	-0.00186	-0.00137	0.000166994	-0.000145136
1417.42	0.000135208	0.000125198	-0.000373691	-0.000874123	-0.00182	-0.00201	-0.00202	-0.00185	-0.00139	0.00017253	-7.36176e-05
1417.9	0.000164111	0.000197457	-0.000291879	-0.000864005	-0.00178	-0.00195	-0.00201	-0.00179	-0.00139	0.000164873	2.3095e-05
1418.39	0.000226132	0.000297845	-0.000185677	-0.000838674	-0.00169	-0.00182	-0.00196	-0.00169	-0.00134	0.000145118	0.000131065
1418.87	0.00032132	0.000418386	-5.99022e-05	-0.000798922	-0.00157	-0.00165	-0.00185	-0.00155	-0.00125	0.000117708	0.000231304
1419.35	0.00043026	0.000537601	6.85929e-05	-0.00075351	-0.00143	-0.00147	-0.00171	-0.0014	-0.00112	8.79135e-05	0.00030431
1419.83	0.000516403	0.000626951	0.00017485	-0.000717157	-0.0013	-0.00133	-0.00157	-0.00127	-0.00099672	6.0043e-05	0.000335811
1420.32	0.000550009	0.000668032	0.000239857	-0.000701113	-0.00123	-0.00125	-0.0015	-0.00122	-0.000901403	3.64158e-05	0.00032457
1420.8	0.000524762	0.000661461	0.000261307	-0.000707366	-0.00123	-0.00123	-0.0015	-0.00123	-0.000848033	2.00466e-05	0.000282129
1421.28	0.00045696	0.000622239	0.000249604	-0.000730554	-0.00127	-0.00127	-0.00156	-0.00128	-0.000829579	1.28562e-05	0.000225934
1421.76	0.000371791	0.000569019	0.000220497	-0.00076244	-0.00134	-0.00133	-0.00165	-0.00136	-0.000830042	1.71969e-05	0.000171436
1422.24	0.000292606	0.000516137	0.000187248	-0.000795581	-0.00142	-0.0014	-0.00176	-0.00144	-0.000835102	3.36323e-05	0.000130435
1422.73	0.000235979	0.000471488	0.000159106	-0.000824189	-0.00149	-0.00144	-0.00184	-0.00149	-0.000835764	6.09046e-05	0.000110118
1423.21	0.00021022	0.000437689	0.000140611	-0.000844395	-0.00154	-0.00147	-0.0019	-0.00152	-0.000830505	9.40777e-05	0.000113963
1423.69	0.000216419	0.000416031	0.000134678	-0.000852563	-0.00156	-0.00148	-0.00191	-0.00152	-0.000822039	0.000126292	0.0001425
1424.17	0.000247051	0.000406745	0.000141373	-0.000845817	-0.00155	-0.00148	-0.00189	-0.0015	-0.000816814	0.000149427	0.000190662
1424.65	0.00028687	0.000408735	0.000157946	-0.000823957	-0.00152	-0.00147	-0.00184	-0.00147	-0.000821841	0.000158277	0.000247913
1425.14	0.00031827	0.000418917	0.000179657	-0.000789429	-0.00148	-0.00147	-0.00179	-0.00144	-0.000842047	0.000152145	0.000299668
1425.62	0.000328118	0.000432913	0.000201866	-0.000746994	-0.00143	-0.00147	-0.00174	-0.00142	-0.000877	0.000135838	0.000333092
1426.1	0.000313329	0.000447009	0.000221756	-0.000702767	-0.0014	-0.0015	-0.00171	-0.00142	-0.000921606	0.000115918	0.000341249
1426.58	0.000279178	0.000458386	0.00023936	-0.00066211	-0.00137	-0.00153	-0.00169	-0.00143	-0.000966901	9.8817e-05	0.000324072
1427.07	0.000234321	0.000463295	0.00025408	-0.000630646	-0.00135	-0.00156	-0.00168	-0.00144	-0.00101	8.76484e-05	0.000285975
1427.55	0.000186452	0.000456595	0.000264159	-0.000613441	-0.00134	-0.0016	-0.00167	-0.00145	-0.00103	8.27436e-05	0.000233591
1428.03	0.000140776	0.000433245	0.000266048	-0.000614566	-0.00134	-0.00163	-0.00167	-0.00147	-0.00105	8.0722e-05	0.000174884
1428.51	0.000101965	0.000392053	0.000257196	-0.000634715	-0.00135	-0.00167	-0.00167	-0.00149	-0.00105	7.7176e-05	0.000119597
1428.99	7.54859e-05	0.000338265	0.000238332	-0.000669818	-0.00137	-0.00171	-0.00168	-0.00151	-0.00105	6.67039e-05	7.6944e-05
1429.48	6.76318e-05	0.000284781	0.000215889	-0.000710707	-0.00139	-0.00174	-0.0017	-0.00153	-0.00104	4.72849e-05	5.55693e-05
1429.96	8.16168e-05	0.000244068	0.000196695	-0.000748085	-0.00142	-0.00176	-0.00173	-0.00154	-0.00103	1.96158e-05	5.79884e-05
1430.44	0.000114792	0.000223414	0.000186253	-0.000775042	-0.00144	-0.00176	-0.00176	-0.00154	-0.00102	-1.18618e-05	8.12523e-05
1430.92	0.000158741	0.000220364	0.000184397	-0.000790819	-0.00146	-0.00176	-0.0018	-0.00155	-0.00101	-4.13493e-05	0.00011804
1431.4	0.000201866	0.000225768	0.000186585	-0.000798558	-0.00148	-0.00176	-0.00184	-0.00157	-0.00102	-6.25526e-05	0.00016136
1431.89	0.000233724	0.000228022	0.00018569	-0.000803122	-0.00151	-0.00177	-0.00189	-0.0016	-0.00105	-7.12986e-05	0.00020727
1432.37	0.000248809	0.000220331	0.000176375	-0.000806991	-0.00156	-0.00179	-0.00193	-0.00165	-0.0011	-6.53354e-05	0.000255572
1432.85	0.000248212	0.000202463	0.000155957	-0.000810927	-0.0016	-0.00183	-0.00197	-0.0017	-0.00115	-4.54906e-05	0.000308488
1433.33	0.000239725	0.000181248	0.000126591	-0.000812217	-0.00165	-0.00187	-0.00199	-0.00174	-0.00121	-1.42805e-05	0.000369436
1433.82	0.000234785	0.000166895	9.28515e-05	-0.000808546	-0.00169	-0.00191	-0.00199	-0.00177	-0.00127	2.3824e-05	0.000440575
1434.3	0.000245294	0.000169182	6.12692e-05	-0.000797863	-0.0017	-0.00193	-0.00195	-0.00175	-0.00131	6.34895e-05	0.000521611
1434.78	0.00027931	0.000193115	3.68466e-05	-0.000781789	-0.0017	-0.00193	-0.00187	-0.0017	-0.00132	9.70936e-05	0.000606677
1435.26	0.000337137	0.000235746	2.46524e-05	-0.000764061	-0.00166	-0.00191	-0.00176	-0.00162	-0.00131	0.000117443	0.000683928
1435.74	0.000412847	0.000288063	2.87944e-05	-0.000749739	-0.00159	-0.00187	-0.00164	-0.00151	-0.00126	0.000117841	0.000736863
1436.23	0.000494874	0.00033916	5.64641e-05	-0.000740841	-0.00149	-0.00181	-0.0015	-0.0014	-0.00119	9.82867e-05	0.000751002
1436.71	0.000570545	0.000381706	0.000112704	-0.000734027	-0.00137	-0.00173	-0.00138	-0.00128	-0.00109	6.58423e-05	0.000722658
1437.19	0.000623467	0.000410095	0.000192253	-0.000723839	-0.00125	-0.00164	-0.00128	-0.00119	-0.000991232	3.33341e-05	0.000660565
1437.67	0.000639095	0.000419713	0.000275299	-0.000708689	-0.00115	-0.00156	-0.00123	-0.00114	-0.000906991	1.04705e-05	0.000577745
1438.15	0.000615603	0.000410426	0.00034115	-0.000691288	-0.0011	-0.0015	-0.00123	-0.00112	-0.000857523	2.31938e-07	0.000487012
1438.64	0.000566564	0.000388173	0.000379119	-0.000676137	-0.0011	-0.00146	-0.00127	-0.00114	-0.000845486	-1.19282e-06	0.000398454
1439.12	0.00051282	0.000363036	0.000389599	-0.00066641	-0.00114	-0.00144	-0.00133	-0.00118	-0.000860169	1.12656e-06	0.000320922
1439.6	0.000472019	0.000342277	0.000378722	-0.000663267	-0.0012	-0.00143	-0.0014	-0.00122	-0.000888805	2.28626e-06	0.00026144
1440.08	0.000450923	0.000329046	0.000353419	-0.000666245	-0.00127	-0.00145	-0.00147	-0.00126	-0.000920779	-3.97608e-07	0.00022537
1440.57	0.000447009	0.000322249	0.000319496	-0.000672266	-0.00134	-0.00147	-0.00153	-0.00129	-0.000950205	-8.28343e-06	0.000215093
1441.05	0.000450459	0.000318999	0.000282261	-0.000676335	-0.00141	-0.00152	-0.00157	-0.00132	-0.000974703	-2.0145e-05	0.00022968
1441.53	0.000449729	0.000316711	0.000245228	-0.000673391	-0.00146	-0.00159	-0.00162	-0.00135	-0.00099434	-3.35966e-05	0.000264125
1442.01	0.000436727	0.000315053	0.000210982	-0.000659694	-0.00151	-0.00167	-0.00166	-0.00139	-0.00101	-4.60207e-05	0.000309483
1442.49	0.000410261	0.000313561	0.000179193	-0.000636072	-0.00155	-0.00175	-0.0017	-0.00142	-0.00102	-5.64236e-05	0.000354613
1442.97	0.000375903	0.000312699	0.000147869	-0.000608048	-0.00159	-0.00182	-0.00173	-0.00146	-0.00103	-6.49047e-05	0.000388239
1443.46	0.000343636	0.000311041	0.000113764	-0.000584588	-0.00162	-0.00187	-0.00177	-0.0015	-0.00104	-7.30875e-05	0.000403296
1443.94	0.000323144	0.000305537	7.4326e-05	-0.000575223	-0.00165	-0.00189	-0.0018	-0.00155	-0.00104	-8.21978e-05	0.000397293
1444.42	0.00032079	0.000292341	2.86619e-05	-0.000587003	-0.00168	-0.00189	-0.00183	-0.0016	-0.00104	-9.34942e-05	0.000373316
1444.9	0.0003379	0.000268999	-2.04101e-05	-0.000621547	-0.0017	-0.00188	-0.00186	-0.00165	-0.00103	-0.000105552	0.000338795
1445.39	0.000369668	0.000234321	-6.89465e-05	-0.000675111	-0.0017	-0.00186	-0.00188	-0.00169	-0.00103	-0.000116682	0.00030252
1445.87	0.000407906	0.000190264	-0.000111051	-0.000739816	-0.0017	-0.00183	-0.0019	-0.00173	-0.00103	-0.00012397	0.000272315
1446.35	0.000441603	0.000139682	-0.000143215	-0.000806065	-0.00168	-0.00179	-0.00191	-0.00174	-0.00102	-0.000126421	0.000252024
1446.83	0.000461338	8.83775e-05	-0.000162062	-0.000863773	-0.00165	-0.00176	-0.0019	-0.00174	-0.00102	-0.000123109	0.00024178
1447.31	0.000461106	4.35735e-05	-0.000168123	-0.000904445	-0.00161	-0.00171	-0.00189	-0.0017	-0.00102	-0.000115589	0.000238266
1447.8	0.000440508	1.25249e-05	-0.000163817	-0.000923755	-0.00158	-0.00165	-0.00186	-0.00165	-0.00101	-0.000105652	0.000236177
1448.28	0.000403992	-3.97608e-07	-0.000155172	-0.000922432	-0.00156	-0.00159	-0.00184	-0.0016	-0.00101	-9.56143e-05	0.000230011
1448.76	0.000357962	4.20804e-06	-0.000149078	-0.000906264	-0.00154	-0.00154	-0.00182	-0.00155	-0.000998406	-8.70344e-05	0.000216121
1449.24	0.000308919	2.21341e-05	-0.000151727	-0.000883316	-0.00154	-0.00152	-0.00181	-0.00153	-0.000992522	-7.98788e-05	0.000194574
1449.72	0.000262832	4.9008e-05	-0.000164248	-0.000860103	-0.00155	-0.00153	-0.00182	-0.00152	-0.00099153	-7.3452e-05	0.000168718
1450.21	0.00022421	8.18488e-05	-0.000185246	-0.000840889	-0.00156	-0.00157	-0.00184	-0.00154	-0.000996092	-6.77538e-05	0.000143428
1450.69	0.000194275	0.000117642	-0.000210715	-0.000828455	-0.00157	-0.00162	-0.00187	-0.00157	-0.001	-6.25526e-05	0.000122547
1451.17	0.000170409	0.000150952	-0.0002384	-0.000825346	-0.00158	-0.00168	-0.0019	-0.0016	-0.00102	-5.88752e-05	0.000107401
1451.65	0.000144356	0.000173259	-0.000268104	-0.000834639	-0.00159	-0.00175	-0.00194	-0.00164	-0.00104	-5.7815e-05	9.48731e-05
1452.13	0.000106837	0.000175712	-0.00030168	-0.000859805	-0.00163	-0.00182	-0.00198	-0.00169	-0.00106	-6.02666e-05	7.98604e-05
1452.62	5.13277e-05	0.000152808	-0.000341312	-0.000903222	-0.0017	-0.0019	-0.00204	-0.00175	-0.0011	-6.50704e-05	5.76902e-05
1453.1	-2.31932e-05	0.000105147	-0.000388985	-0.000965413	-0.0018	-0.002	-0.00211	-0.00183	-0.00115	-7.08679e-05	2.58122e-05
1453.58	-0.000111151	4.11544e-05	-0.000443935	-0.00104	-0.00192	-0.00211	-0.00219	-0.00192	-0.00121	-7.50752e-05	-1.3154e-05
1454.06	-0.000202799	-2.77654e-05	-0.000505067	-0.00114	-0.00205	-0.00224	-0.00226	-0.00203	-0.00128	-7.71292e-05	-5.33094e-05
1454.55	-0.000289065	-8.95521e-05	-0.000569466	-0.00124	-0.00217	-0.0024	-0.00231	-0.00215	-0.00136	-7.83218e-05	-8.62393e-05
1455.03	-0.00036654	-0.000138313	-0.000635774	-0.00135	-0.00228	-0.00258	-0.00236	-0.00227	-0.00145	-8.27278e-05	-0.000105453
1455.51	-0.000440857	-0.000177165	-0.000703528	-0.00146	-0.00236	-0.00279	-0.0024	-0.00242	-0.00155	-9.62768e-05	-0.000109494
1455.99	-0.000518437	-0.00021502	-0.000768328	-0.00156	-0.00243	-0.00301	-0.00246	-0.00258	-0.00166	-0.000124699	-0.000103532
1456.47	-0.000585713	-0.000250719	-0.000806363	-0.0016	-0.00245	-0.0032	-0.00252	-0.00274	-0.00175	-0.000165009	-9.17716e-05
1456.96	-0.000594151	-0.000258302	-0.000771404	-0.00157	-0.00239	-0.00326	-0.00254	-0.0028	-0.00178	-0.00020217	-6.69919e-05
1457.44	-0.000496362	-0.000205647	-0.000629753	-0.00144	-0.00221	-0.00313	-0.00246	-0.00271	-0.0017	-0.000213828	-1.84884e-05
1457.92	-0.000306018	-9.78007e-05	-0.000409277	-0.00126	-0.00197	-0.00283	-0.00227	-0.00248	-0.00153	-0.000190876	4.84115e-05
1458.4	-8.98502e-05	2.57128e-05	-0.000181537	-0.00108	-0.00173	-0.00248	-0.00205	-0.0022	-0.00133	-0.000140432	0.000113565
1458.88	9.10287e-05	0.000128214	-6.22916e-06	-0.000942369	-0.00156	-0.00216	-0.00185	-0.00195	-0.00116	-7.85206e-05	0.000162984
1459.37	0.000212739	0.000196861	9.70605e-05	-0.000859177	-0.00146	-0.00193	-0.00172	-0.00178	-0.00107	-1.62685e-05	0.000196132
1459.85	0.000276592	0.000234487	0.000135473	-0.000822304	-0.00142	-0.00179	-0.00164	-0.00168	-0.00102	3.93982e-05	0.000219237
1460.33	0.000294595	0.000249107	0.00012785	-0.00081817	-0.00142	-0.0017	-0.00161	-0.00163	-0.00102	8.66873e-05	0.000238796
1460.81	0.000280736	0.000249505	9.37795e-05	-0.000833184	-0.00145	-0.00166	-0.00161	-0.00161	-0.00103	0.000126093	0.000259948
1461.3	0.000248411	0.000242112	4.96045e-05	-0.00085706	-0.00148	-0.00164	-0.00162	-0.0016	-0.00105	0.00015831	0.000285179
1461.78	0.000209259	0.000231337	5.26834e-06	-0.000882787	-0.00152	-0.00163	-0.00164	-0.00159	-0.00107	0.00018327	0.000315153
1462.26	0.000171801	0.000217977	-3.50875e-05	-0.000906099	-0.00156	-0.00161	-0.00166	-0.00157	-0.00108	0.000199546	0.000348279
1462.74	0.000141008	0.00020001	-7.3717e-05	-0.000924945	-0.00159	-0.0016	-0.00168	-0.00155	-0.00108	0.000204121	0.000381209
1463.22	0.000119001	0.000173624	-0.000115556	-0.000939261	-0.00162	-0.00159	-0.0017	-0.00153	-0.00107	0.000193148	0.000408602
1463.71	0.000108461	0.000138125	-0.000164248	-0.000948717	-0.00166	-0.00159	-0.00172	-0.00151	-0.00107	0.000163514	0.000426578
1464.19	0.00011383	9.89827e-05	-0.000215781	-0.00095285	-0.00169	-0.00159	-0.00174	-0.0015	-0.00107	0.000116946	0.000434406
1464.67	0.000138191	6.77644e-05	-0.000259627	-0.00095156	-0.0017	-0.0016	-0.00176	-0.00149	-0.00107	6.03413e-05	0.000435434
1465.15	0.000177005	5.33159e-05	-0.000283137	-0.000945609	-0.00169	-0.00162	-0.00177	-0.00148	-0.00105	5.76536e-06	0.000433079
1465.63	0.000215358	5.51054e-05	-0.000284098	-0.000938269	-0.00166	-0.00163	-0.00177	-0.00148	-0.00103	-3.70091e-05	0.000427275
1466.12	0.000236078	6.33569e-05	-0.00026923	-0.000932715	-0.00163	-0.00165	-0.00178	-0.00149	-0.00101	-6.29501e-05	0.000413842
1466.6	0.000228851	6.75324e-05	-0.000250388	-0.000929508	-0.0016	-0.00167	-0.00181	-0.00151	-0.000989679	-7.31869e-05	0.000389798
1467.08	0.000193513	6.16337e-05	-0.000237606	-0.000926202	-0.0016	-0.00171	-0.00187	-0.00154	-0.00098386	-7.15305e-05	0.00035511
1467.56	0.000138058	4.52635e-05	-0.000236778	-0.000919225	-0.00161	-0.00174	-0.00194	-0.00158	-0.000987464	-6.27845e-05	0.000312566
1468.05	7.30667e-05	2.13388e-05	-0.000249196	-0.000905801	-0.00163	-0.00178	-0.00201	-0.00162	-0.000997943	-5.04271e-05	0.000266745
1468.53	9.70838e-06	-5.89782e-06	-0.000273171	-0.00088487	-0.00165	-0.0018	-0.00208	-0.00166	-0.00101	-3.59821e-05	0.000222983
1469.01	-4.33372e-05	-3.24039e-05	-0.000304925	-0.000858152	-0.00166	-0.00182	-0.00214	-0.00168	-0.00103	-1.91511e-05	0.000185524
1469.49	-8.05414e-05	-5.73512e-05	-0.000341345	-0.00083077	-0.00166	-0.00183	-0.00217	-0.0017	-0.00104	3.64475e-07	0.000156421
1469.97	-0.000101345	-8.40198e-05	-0.000380576	-0.000810662	-0.00167	-0.00183	-0.00219	-0.00171	-0.00106	2.41222e-05	0.000134678
1470.46	-0.000111283	-0.000120359	-0.000424836	-0.000808976	-0.00168	-0.00185	-0.00221	-0.00173	-0.00109	5.22224e-05	0.000115421
1470.94	-0.000121022	-0.000177297	-0.000478589	-0.000838244	-0.00173	-0.00189	-0.00224	-0.00178	-0.00114	8.45e-05	9.03991e-05
1471.42	-0.00013977	-0.000259958	-0.00054425	-0.000907388	-0.00182	-0.00197	-0.0023	-0.00187	-0.00122	0.000119233	5.34154e-05
1471.9	-0.000166566	-0.000355747	-0.000614103	-0.00101	-0.00196	-0.00208	-0.00239	-0.00199	-0.00132	0.000154068	7.32268e-06
1472.38	-0.000184584	-0.000430827	-0.000667866	-0.00114	-0.00212	-0.0022	-0.00247	-0.00211	-0.00143	0.000186717	-3.05816e-05
1472.87	-0.000175873	-0.000449264	-0.000685334	-0.00125	-0.00224	-0.00229	-0.00252	-0.00218	-0.00152	0.00021453	-3.91295e-05
1473.35	-0.000140068	-0.000402855	-0.000665682	-0.00132	-0.00232	-0.00233	-0.00252	-0.00218	-0.00156	0.00023379	-1.03377e-05
1473.83	-9.25666e-05	-0.000315024	-0.000625882	-0.00136	-0.00234	-0.00234	-0.00248	-0.00214	-0.00157	0.000241813	4.67878e-05
1474.31	-4.70147e-05	-0.000218795	-0.000585878	-0.00136	-0.00234	-0.00233	-0.00242	-0.00209	-0.00156	0.000236509	0.00011731
1474.8	-5.59962e-06	-0.000138246	-0.000554906	-0.00135	-0.00231	-0.00231	-0.00237	-0.00205	-0.00154	0.000217613	0.000189568
1475.28	3.59519e-05	-8.57756e-05	-0.000534686	-0.00133	-0.00228	-0.00228	-0.00231	-0.00202	-0.00152	0.000184927	0.00025597
1475.76	7.88993e-05	-6.60974e-05	-0.000523037	-0.00131	-0.00224	-0.00225	-0.00226	-0.00201	-0.00149	0.000139782	0.000309516
1476.24	0.000117808	-7.90506e-05	-0.000519728	-0.0013	-0.00219	-0.00222	-0.00223	-0.00201	-0.00146	8.50965e-05	0.000342741
1476.72	0.000141605	-0.000120757	-0.000525519	-0.00129	-0.00215	-0.00219	-0.0022	-0.00203	-0.00144	2.65743e-05	0.000348544
1477.21	0.000139583	-0.000182861	-0.000542397	-0.0013	-0.00213	-0.00217	-0.0022	-0.00207	-0.00144	-2.94552e-05	0.000323741
1477.69	0.000107633	-0.000253964	-0.000569631	-0.00131	-0.00213	-0.00217	-0.00222	-0.00211	-0.00146	-7.70961e-05	0.000271055
1478.17	5.08637e-05	-0.000320387	-0.000603085	-0.00133	-0.00214	-0.00219	-0.00226	-0.00217	-0.0015	-0.000113006	0.000198982
1478.65	-1.89854e-05	-0.000370049	-0.000635046	-0.00135	-0.00215	-0.00221	-0.0023	-0.00221	-0.00154	-0.000135928	0.000119332
1479.13	-8.74982e-05	-0.000393951	-0.000656651	-0.00136	-0.00216	-0.00223	-0.00232	-0.00223	-0.00157	-0.000147587	4.42693e-05
1479.62	-0.000142387	-0.00038733	-0.000659595	-0.00136	-0.00214	-0.00223	-0.00232	-0.00223	-0.00158	-0.000150436	-1.56721e-05
1480.1	-0.000175674	-0.00035088	-0.00063895	-0.00134	-0.00208	-0.0022	-0.00229	-0.00219	-0.00155	-0.000147587	-5.30775e-05
1480.58	-0.000183491	-0.000288535	-0.000593092	-0.00129	-0.002	-0.00214	-0.00223	-0.00212	-0.00149	-0.000141194	-6.3944e-05
1481.06	-0.000166036	-0.00020833	-0.000525784	-0.00122	-0.0019	-0.00206	-0.00215	-0.00203	-0.00141	-0.000132417	-4.79423e-05
1481.55	-0.000127547	-0.000120028	-0.000444895	-0.00114	-0.00179	-0.00197	-0.00206	-0.00193	-0.00131	-0.000121187	-9.47623e-06
1482.03	-7.54728e-05	-3.40605e-05	-0.000362137	-0.00105	-0.00168	-0.00187	-0.00196	-0.00183	-0.00122	-0.000107043	4.2977e-05
1482.51	-1.84221e-05	4.05248e-05	-0.000287806	-0.000960586	-0.0016	-0.00179	-0.00188	-0.00174	-0.00114	-8.96515e-05	9.90821e-05
1482.99	3.67803e-05	9.87838e-05	-0.000228267	-0.000882523	-0.00153	-0.00173	-0.00182	-0.00168	-0.00109	-6.97747e-05	0.000150388
1483.47	8.64885e-05	0.000139616	-0.000183954	-0.000818732	-0.00149	-0.00169	-0.00179	-0.00162	-0.00105	-4.86712e-05	0.00019169
1483.95	0.000130004	0.000165205	-0.000151131	-0.000769287	-0.00146	-0.00166	-0.00176	-0.00159	-0.00103	-2.83287e-05	0.000222022
1484.44	0.000167459	0.000178563	-0.000124434	-0.000732903	-0.00144	-0.00164	-0.00175	-0.00156	-0.000996918	-1.00064e-05	0.000242145
1484.92	0.000197656	0.000182043	-0.000100683	-0.000707928	-0.00141	-0.00162	-0.00174	-0.00153	-0.000963595	5.43402e-06	0.000253251
1485.4	0.000218143	0.000177104	-7.95807e-05	-0.000693439	-0.00139	-0.00161	-0.00173	-0.00151	-0.000925772	1.82241e-05	0.000255273
1485.88	0.0002259	0.000165304	-6.38777e-05	-0.000688013	-0.00138	-0.0016	-0.00173	-0.00149	-0.000889202	2.94903e-05	0.000248245
1486.37	0.000219137	0.000149361	-5.82457e-05	-0.000690296	-0.00138	-0.00159	-0.00173	-0.00149	-0.000862219	4.19497e-05	0.00023147
1486.85	0.000198319	0.000133153	-6.64618e-05	-0.00069711	-0.0014	-0.0016	-0.00174	-0.00151	-0.000853191	5.75576e-05	0.000205016
1487.33	0.000166332	0.000121022	-8.99827e-05	-0.000705182	-0.00144	-0.00161	-0.00175	-0.00154	-0.000867609	7.77063e-05	0.000170011
1487.81	0.000128579	0.000117509	-0.000125726	-0.00071031	-0.00149	-0.00162	-0.00178	-0.00158	-0.00090471	0.000101468	0.000129341
1488.29	9.50388e-05	0.00012785	-0.000163883	-0.000707862	-0.00154	-0.00164	-0.00181	-0.00163	-0.000956321	0.000126922	8.88414e-05
1488.78	8.17494e-05	0.000159172	-0.000188094	-0.000693869	-0.00157	-0.00165	-0.00184	-0.00166	-0.00101	0.000150189	5.90157e-05
1489.26	0.00010929	0.000219966	-0.00017796	-0.00066512	-0.00156	-0.00164	-0.00183	-0.00166	-0.00103	0.000168254	5.43764e-05
1489.74	0.000193016	0.000313163	-0.000119631	-0.000621911	-0.00149	-0.00159	-0.00178	-0.00161	-0.00101	0.000178828	8.66542e-05
1490.22	0.000326825	0.00042817	-1.81571e-05	-0.000570458	-0.00136	-0.00151	-0.00167	-0.0015	-0.000934963	0.000182342	0.000155095
1490.7	0.000477094	0.000537502	9.84524e-05	-0.000522839	-0.00122	-0.00142	-0.00155	-0.00138	-0.000841154	0.00017916	0.000241183
1491.19	0.000599643	0.000611123	0.000194905	-0.000491232	-0.00111	-0.00135	-0.00145	-0.00128	-0.000759827	0.000170541	0.000318435
1491.67	0.000665842	0.000633786	0.000248245	-0.000481535	-0.00106	-0.00133	-0.00141	-0.00124	-0.000716396	0.000157349	0.000368342
1492.15	0.000673342	0.000610028	0.000256699	-0.000491663	-0.00106	-0.00135	-0.00144	-0.00125	-0.000715735	0.000141439	0.000387676
1492.63	0.000638498	0.000556943	0.000232895	-0.000515128	-0.00111	-0.0014	-0.0015	-0.00131	-0.000746795	0.000124204	0.000384459
1493.12	0.000582987	0.000493514	0.000193446	-0.000544349	-0.00116	-0.00145	-0.00159	-0.00138	-0.000793233	0.000107401	0.0003699
1493.6	0.000524895	0.000434505	0.000152974	-0.000572775	-0.00122	-0.0015	-0.00167	-0.00145	-0.000840063	9.19898e-05	0.000354082
1494.08	0.000474308	0.000387543	0.000120757	-0.00059554	-0.00126	-0.00154	-0.00173	-0.0015	-0.000876868	7.93633e-05	0.00034231
1494.56	0.000433112	0.000353817	0.000100607	-0.000609305	-0.00128	-0.00156	-0.00176	-0.00154	-0.000898923	6.99847e-05	0.000335545
1495.04	0.000397061	0.000329146	9.2023e-05	-0.00061215	-0.00129	-0.00157	-0.00178	-0.00156	-0.000906528	6.5047e-05	0.000330107
1495.53	0.000359521	0.000307593	9.17247e-05	-0.000602919	-0.00129	-0.00157	-0.00177	-0.00158	-0.000903255	6.50139e-05	0.000320259
1496.01	0.00031827	0.00028687	9.81873e-05	-0.000582106	-0.00129	-0.00157	-0.00176	-0.00159	-0.000893534	7.06475e-05	0.000302984
1496.49	0.000277421	0.000270325	0.000112041	-0.000552159	-0.0013	-0.00155	-0.00174	-0.00159	-0.000881035	8.04238e-05	0.000280305
1496.97	0.000245825	0.000265352	0.00013544	-0.000518073	-0.00129	-0.00153	-0.00172	-0.00159	-0.000867907	9.1791e-05	0.000259882
1497.45	0.000230177	0.000277553	0.000167856	-0.000486698	-0.00128	-0.00149	-0.00168	-0.00157	-0.000857788	0.000100143	0.000250068
1497.94	0.000229647	0.000305504	0.000203656	-0.000464655	-0.00126	-0.00144	-0.00165	-0.00155	-0.000855109	0.000101634	0.000254246
1498.42	0.000238863	0.000342741	0.000235116	-0.000455917	-0.00124	-0.0014	-0.00163	-0.00152	-0.00086331	9.43097e-05	0.000270756
1498.9	0.000250765	0.000380711	0.000255704	-0.000460716	-0.00122	-0.00137	-0.00162	-0.0015	-0.00088206	7.90319e-05	0.000293899
1499.38	0.000260346	0.000412317	0.000262634	-0.000476504	-0.00122	-0.00136	-0.00162	-0.00149	-0.000908016	5.83861e-05	0.00031764
1499.87	0.000263794	0.000432681	0.000256467	-0.000499407	-0.00122	-0.00136	-0.00163	-0.00148	-0.000936583	3.64821e-05	0.000336043
1500.35	0.000258423	0.000438253	0.000239526	-0.000525883	-0.00123	-0.00138	-0.00166	-0.00148	-0.000963859	1.63354e-05	0.000345295
1500.83	0.000242543	0.000428402	0.000215259	-0.000553052	-0.00125	-0.00141	-0.00169	-0.00149	-0.000987563	7.95218e-07	0.000343172
1501.31	0.000215955	0.000404258	0.000186518	-0.000578632	-0.00129	-0.00145	-0.00173	-0.00151	-0.00101	-8.81357e-06	0.000329411
1501.79	0.000181115	0.000370132	0.00015652	-0.000600801	-0.00133	-0.00149	-0.00178	-0.00155	-0.00102	-1.17956e-05	0.000305902
1502.28	0.000143627	0.000332229	0.000128115	-0.00061761	-0.00137	-0.00153	-0.00182	-0.00159	-0.00103	-8.8467e-06	0.000276691
1502.76	0.000113002	0.000299735	0.000106208	-0.000626676	-0.00141	-0.00156	-0.00186	-0.00163	-0.00104	-2.65072e-07	0.000247648
1503.24	0.000100905	0.000283289	9.69942e-05	-0.000625485	-0.00143	-0.00158	-0.00187	-0.00165	-0.00103	1.29556e-05	0.000226497
1503.72	0.00012026	0.000294098	0.000108693	-0.000610728	-0.00142	-0.00157	-0.00185	-0.00164	-0.001	3.03187e-05	0.000222552
1504.2	0.000178894	0.000338795	0.000146345	-0.00058118	-0.00137	-0.00152	-0.00179	-0.00159	-0.000945047	4.9969e-05	0.00024294
1504.69	0.000270425	0.000411654	0.000205049	-0.000538624	-0.00129	-0.00144	-0.0017	-0.00152	-0.000870486	7.02498e-05	0.000287002
1505.17	0.000361444	0.000483098	0.000256367	-0.000493715	-0.00122	-0.00139	-0.00163	-0.00145	-0.000808546	8.82118e-05	0.000336739
1505.65	0.00039139	0.000498722	0.00024556	-0.000464754	-0.00125	-0.00141	-0.00165	-0.00146	-0.00081903	0.000101667	0.000353319
1506.13	0.000313694	0.000413046	0.000119597	-0.000467303	-0.00142	-0.00159	-0.00181	-0.00161	-0.000956255	0.000113168	0.000299005
1506.62	0.000176674	0.000262766	-9.63431e-05	-0.000489081	-0.00167	-0.00186	-0.00206	-0.00183	-0.00119	0.000133617	0.000191192
1507.1	0.000122845	0.000175314	-0.00027529	-0.000488386	-0.00184	-0.00205	-0.00218	-0.00196	-0.00137	0.000172033	0.000116283
1507.58	0.000221425	0.0002259	-0.000315057	-0.000443471	-0.00182	-0.00204	-0.00208	-0.0019	-0.00141	0.000219867	0.00013249
1508.06	0.000383298	0.000351728	-0.000246249	-0.000379153	-0.00167	-0.0019	-0.00188	-0.00173	-0.00134	0.000255141	0.000203027
1508.54	0.00049912	0.000458851	-0.000152092	-0.00032883	-0.00154	-0.00175	-0.00172	-0.0016	-0.00127	0.000266082	0.000265021
1509.03	0.000539194	0.000512853	-7.63672e-05	-0.000302607	-0.00147	-0.00165	-0.00165	-0.00153	-0.00124	0.000254809	0.000294595
1509.51	0.000530203	0.000527052	-2.07745e-05	-0.000293965	-0.00145	-0.0016	-0.00166	-0.00152	-0.00124	0.000229812	0.000300497
1509.99	0.000508242	0.000525426	2.66737e-05	-0.000293402	-0.00145	-0.00158	-0.00168	-0.00152	-0.00123	0.000198618	0.000299536
1510.47	0.000496764	0.00052463	7.52208e-05	-0.000294693	-0.00143	-0.00155	-0.00171	-0.00152	-0.00121	0.000166597	0.000303548
1510.95	0.000503134	0.00053017	0.000125265	-0.000296051	-0.0014	-0.00151	-0.00171	-0.00149	-0.00117	0.000136269	0.000316413
1511.44	0.00052118	0.000538265	0.000170442	-0.000299594	-0.00136	-0.00147	-0.00169	-0.00145	-0.0011	0.00010929	0.000334617
1511.92	0.000537933	0.000540587	0.000200275	-0.000309031	-0.00131	-0.00144	-0.00167	-0.00141	-0.00103	8.63228e-05	0.000350335
1512.4	0.000540686	0.000530402	0.000206839	-0.000326811	-0.00128	-0.00143	-0.00166	-0.00139	-0.000965975	6.84272e-05	0.000355607
1512.88	0.000522573	0.000505323	0.000187281	-0.000353032	-0.00127	-0.00144	-0.00167	-0.00139	-0.000931789	5.63315e-05	0.000345858
1513.36	0.000484889	0.000469697	0.00014651	-0.00038445	-0.00128	-0.00148	-0.0017	-0.00141	-0.000927326	5.14602e-05	0.000321751
1513.85	0.000434339	0.000430658	9.40114e-05	-0.000416163	-0.0013	-0.00154	-0.00175	-0.00146	-0.000947692	5.36473e-05	0.000287367
1514.33	0.000378423	0.00039537	4.04586e-05	-0.000443869	-0.00133	-0.0016	-0.00181	-0.00151	-0.00098115	6.25616e-05	0.000248676
1514.81	0.000320856	0.000366683	-6.26229e-06	-0.000465582	-0.00135	-0.00165	-0.00186	-0.00156	-0.00102	7.58173e-05	0.000209988
1515.29	0.000260479	0.000342111	-4.20451e-05	-0.000482726	-0.00138	-0.00169	-0.00192	-0.0016	-0.00104	8.97031e-05	0.000173127
1515.78	0.000195701	0.000316612	-6.63624e-05	-0.000499506	-0.0014	-0.00172	-0.00197	-0.00162	-0.00105	9.91815e-05	0.000139583
1516.26	0.000130866	0.000287964	-7.82556e-05	-0.000519794	-0.00142	-0.00173	-0.00202	-0.00164	-0.00104	9.99438e-05	0.000112538
1516.74	7.82365e-05	0.000259186	-7.7593e-05	-0.000544978	-0.00144	-0.00172	-0.00204	-0.00164	-0.00102	9.07968e-05	9.75244e-05
1517.22	4.62907e-05	0.000233492	-6.85821e-05	-0.000572742	-0.00144	-0.00169	-0.00203	-0.00162	-0.000980654	7.42929e-05	9.63976e-05
1517.7	3.0385e-05	0.000207436	-6.28838e-05	-0.000599478	-0.00145	-0.00167	-0.002	-0.0016	-0.000953676	5.5006e-05	0.000102429
1518.18	1.6965e-05	0.00017495	-7.12986e-05	-0.000620886	-0.00146	-0.00167	-0.00198	-0.00161	-0.000952453	3.80395e-05	0.000105744
1518.67	-4.07547e-06	0.00013375	-9.62768e-05	-0.000632036	-0.00148	-0.00168	-0.00198	-0.00164	-0.000980587	2.61435e-05	0.000100805
1519.15	-3.53194e-05	8.75158e-05	-0.000130462	-0.000628165	-0.00152	-0.00171	-0.00199	-0.00168	-0.00103	2.03779e-05	8.92391e-05
1519.63	-7.67648e-05	3.98289e-05	-0.000163618	-0.000607121	-0.00155	-0.00174	-0.002	-0.00174	-0.00109	1.88868e-05	7.47568e-05
1520.11	-0.000132119	-9.5425e-06	-0.000188757	-0.000571451	-0.00159	-0.00175	-0.00202	-0.00181	-0.00114	1.87543e-05	5.82204e-05
1520.6	-0.000200415	-5.99022e-05	-0.000202004	-0.000529524	-0.00163	-0.00175	-0.00205	-0.00188	-0.0012	1.61366e-05	3.93982e-05
1521.08	-0.000261283	-9.78007e-05	-0.000195149	-0.00049206	-0.00167	-0.00174	-0.00208	-0.00193	-0.00123	1.03048e-05	2.44536e-05
1521.56	-0.000275819	-9.83638e-05	-0.000158252	-0.000468064	-0.00168	-0.00169	-0.00207	-0.00193	-0.00122	3.47909e-06	2.71045e-05
1522.04	-0.000224789	-5.15535e-05	-9.59125e-05	-0.000462537	-0.00165	-0.00162	-0.002	-0.00188	-0.00116	-1.98804e-07	5.41444e-05
1522.52	-0.000134437	1.91519e-05	-3.50544e-05	-0.000476239	-0.00161	-0.00156	-0.00192	-0.00181	-0.00109	4.97011e-07	9.23875e-05
1523.01	-4.73791e-05	8.15174e-05	-1.45789e-06	-0.000505	-0.0016	-0.00154	-0.00186	-0.00175	-0.00104	6.12984e-06	0.000123508
1523.49	1.54407e-05	0.000122083	-3.64474e-07	-0.000540014	-0.00162	-0.00157	-0.00184	-0.00174	-0.00102	1.70975e-05	0.000140909
1523.97	5.84192e-05	0.00014777	-1.94161e-05	-0.000571352	-0.00165	-0.00162	-0.00185	-0.00175	-0.00103	3.57862e-05	0.000150952
1524.45	9.57348e-05	0.000172364	-4.18131e-05	-0.000591206	-0.00169	-0.00168	-0.00187	-0.00177	-0.00105	6.4086e-05	0.000163381
1524.93	0.00013723	0.00020601	-5.48665e-05	-0.000595276	-0.0017	-0.00173	-0.00189	-0.00178	-0.00107	0.000102164	0.000185325
1525.42	0.000185756	0.000251494	-5.22492e-05	-0.000583165	-0.00169	-0.00176	-0.0019	-0.00177	-0.00109	0.000147538	0.000218242
1525.9	0.000237901	0.000304874	-3.45243e-05	-0.000558347	-0.00165	-0.00177	-0.0019	-0.00175	-0.00109	0.00019454	0.000258754
1526.38	0.000287831	0.000358327	-7.19003e-06	-0.000526578	-0.0016	-0.00175	-0.00188	-0.00171	-0.00109	0.000235183	0.00030063
1526.86	0.000330306	0.000403296	2.22998e-05	-0.000495072	-0.00153	-0.00173	-0.00186	-0.00166	-0.00107	0.000262004	0.000337701
1527.35	0.000362538	0.000433377	4.60919e-05	-0.000470249	-0.00147	-0.0017	-0.00182	-0.0016	-0.00105	0.000270823	0.000365987
1527.83	0.00038353	0.000445583	5.86181e-05	-0.00045552	-0.00142	-0.00167	-0.00179	-0.00155	-0.00102	0.000261904	0.000384028
1528.31	0.000393711	0.000440707	5.73257e-05	-0.000451283	-0.00139	-0.00165	-0.00175	-0.00151	-0.001	0.000239559	0.000392949
1528.79	0.000393678	0.000421769	4.23474e-05	-0.000455288	-0.00137	-0.00163	-0.00172	-0.00149	-0.000997844	0.000210286	0.00039464
1529.27	0.000384591	0.000393081	1.56064e-05	-0.000464456	-0.00138	-0.00161	-0.00171	-0.00148	-0.00101	0.000180088	0.000391224
1529.76	0.000367678	0.00035962	-1.91179e-05	-0.000475015	-0.0014	-0.0016	-0.00172	-0.00149	-0.00103	0.00015367	0.000384923
1530.24	0.000346223	0.000326294	-5.74175e-05	-0.000484779	-0.00143	-0.00158	-0.00174	-0.00151	-0.00105	0.000133252	0.000377428
1530.72	0.000323376	0.000296949	-9.43555e-05	-0.000493119	-0.00146	-0.00156	-0.00177	-0.00154	-0.00108	0.000119034	0.000370331
1531.2	0.0002999	0.000271486	-0.000127382	-0.000502055	-0.00148	-0.00153	-0.00181	-0.00155	-0.00111	0.000108428	0.000362704
1531.68	0.000272812	0.000245394	-0.000155901	-0.000516782	-0.00151	-0.00151	-0.00186	-0.00156	-0.00114	9.78227e-05	0.000350534
1532.17	0.000236608	0.00021085	-0.000181205	-0.000543588	-0.00152	-0.00149	-0.0019	-0.00156	-0.00116	8.3075e-05	0.000327488
1532.65	0.00019096	0.000164078	-0.000201143	-0.00058525	-0.00154	-0.00149	-0.00195	-0.00157	-0.00118	6.25284e-05	0.000289489
1533.13	0.0001483	0.000113996	-0.000206939	-0.00063637	-0.00154	-0.00151	-0.00198	-0.00157	-0.00118	3.8868e-05	0.000241515
1533.61	0.000125397	7.78057e-05	-0.000189353	-0.000682555	-0.00153	-0.00152	-0.00197	-0.00155	-0.00117	1.91188e-05	0.000196032
1534.1	0.000121718	6.17994e-05	-0.000153781	-0.0007116	-0.0015	-0.00154	-0.00194	-0.00153	-0.00115	9.3439e-06	0.000160332
1534.58	0.000113433	5.37799e-05	-0.000121386	-0.000721987	-0.00149	-0.00158	-0.00191	-0.00154	-0.00113	1.03048e-05	0.000129275
1535.06	7.8833e-05	3.83709e-05	-0.000110621	-0.00072073	-0.00152	-0.00163	-0.00193	-0.00159	-0.00113	1.86217e-05	9.3912e-05
1535.54	1.87543e-05	1.44798e-05	-0.000121651	-0.000713849	-0.00157	-0.00171	-0.00198	-0.00167	-0.00116	3.15116e-05	5.31503e-05
1536.02	-4.87706e-05	-6.79242e-06	-0.000141526	-0.00070323	-0.00164	-0.00179	-0.00204	-0.00176	-0.0012	4.75831e-05	1.3784e-05
1536.51	-0.000101577	-1.11992e-05	-0.000152324	-0.000687517	-0.00168	-0.00184	-0.00209	-0.00183	-0.00122	6.70353e-05	-1.47113e-05
1536.99	-0.000124334	1.07024e-05	-0.000139538	-0.000664955	-0.00168	-0.00184	-0.0021	-0.00185	-0.00122	8.92391e-05	-2.47836e-05
1537.47	-0.000116053	5.71268e-05	-9.55481e-05	-0.000635543	-0.00163	-0.00181	-0.00207	-0.00184	-0.00118	0.000111643	-1.45125e-05
1537.95	-9.45874e-05	0.000109688	-2.68709e-05	-0.000602687	-0.00155	-0.00173	-0.00201	-0.00179	-0.00111	0.000128645	7.19015e-06
1538.43	-0.000100153	0.000130104	4.17509e-05	-0.00057562	-0.00147	-0.00165	-0.00198	-0.00176	-0.00105	0.000131065	1.73295e-05
1538.92	-0.000181205	7.09458e-05	7.0283e-05	-0.000566984	-0.00145	-0.00162	-0.00205	-0.00179	-0.00103	0.000106937	-1.62022e-05
1539.4	-0.000351542	-8.5113e-05	2.9424e-05	-0.000582669	-0.00153	-0.00167	-0.00225	-0.00192	-0.00109	5.07312e-05	-0.000110057
1539.88	-0.000544978	-0.000282111	-6.45403e-05	-0.000610231	-0.00167	-0.00178	-0.00252	-0.0021	-0.00121	-2.75998e-05	-0.000233069
1540.36	-0.000643152	-0.000407457	-0.000150568	-0.000622275	-0.00177	-0.00186	-0.00272	-0.00221	-0.00131	-9.93245e-05	-0.000315487
1540.85	-0.000588393	-0.000394513	-0.000185776	-0.000603713	-0.00177	-0.00186	-0.00277	-0.00221	-0.00134	-0.000137319	-0.000313368
1541.33	-0.000432747	-0.000275819	-0.000181735	-0.000562814	-0.00172	-0.00183	-0.00268	-0.00212	-0.00132	-0.000133543	-0.000246017
1541.81	-0.0002637	-0.000126819	-0.000174217	-0.000515492	-0.00166	-0.00179	-0.00253	-0.00201	-0.00127	-9.83638e-05	-0.000159213
1542.29	-0.000128276	4.63879e-06	-0.000179715	-0.000469256	-0.00164	-0.00179	-0.00239	-0.00193	-0.00122	-4.6584e-05	-8.06408e-05
1542.77	-2.76992e-05	0.00010919	-0.000191936	-0.000422916	-0.00163	-0.0018	-0.00226	-0.00187	-0.00117	1.0106e-05	-1.2889e-05
1543.26	5.89826e-05	0.00019885	-0.000191406	-0.000374055	-0.00162	-0.00179	-0.00212	-0.0018	-0.0011	6.45168e-05	5.46083e-05
1543.74	0.000153239	0.000289124	-0.000159644	-0.000322473	-0.00158	-0.00174	-0.00196	-0.0017	-0.001	0.000111543	0.000133982
1544.22	0.000264523	0.000387311	-8.71669e-05	-0.000273005	-0.00149	-0.00164	-0.00177	-0.00157	-0.000876637	0.0001484	0.000229845
1544.7	0.000384658	0.000487543	1.82904e-05	-0.000234526	-0.00137	-0.00151	-0.00158	-0.00142	-0.000743752	0.000173525	0.000335778
1545.18	0.000490959	0.000572469	0.000134048	-0.000215152	-0.00124	-0.00137	-0.00142	-0.00128	-0.000630679	0.000187911	0.000435865
1545.67	0.000560227	0.000623998	0.000231669	-0.00021853	-0.00114	-0.00126	-0.00132	-0.00117	-0.000561987	0.000193579	0.000512886
1546.15	0.000582058	0.000634317	0.000292341	-0.000241248	-0.00108	-0.00119	-0.00129	-0.00112	-0.000546368	0.000193944	0.000558502
1546.63	0.000565237	0.00061046	0.000313163	-0.000274197	-0.00107	-0.00118	-0.00131	-0.00113	-0.000573933	0.000191822	0.000575721
1547.11	0.000529739	0.000568355	0.000304277	-0.000306647	-0.00109	-0.0012	-0.00135	-0.00116	-0.000623466	0.000189436	0.000575754
1547.59	0.000495073	0.000524099	0.000279078	-0.000329857	-0.00112	-0.00122	-0.0014	-0.00119	-0.000674317	0.000187082	0.000569517
1548.08	0.000472782	0.000487642	0.000248742	-0.000339657	-0.00114	-0.00124	-0.00143	-0.00122	-0.00071246	0.000183999	0.000563445
1548.56	0.000463726	0.00046157	0.000219635	-0.000335816	-0.00115	-0.00126	-0.00143	-0.00123	-0.000732638	0.000178331	0.000557673
1549.04	0.00046104	0.000443162	0.000194574	-0.00032254	-0.00116	-0.00127	-0.00143	-0.00123	-0.000737732	0.000168884	0.000547885
1549.52	0.000455865	0.000428601	0.000175381	-0.000306282	-0.00116	-0.00128	-0.00141	-0.00124	-0.000735152	0.000155592	0.000529971
1550.01	0.000441769	0.0004156	0.000163514	-0.000293435	-0.00118	-0.00129	-0.00141	-0.00125	-0.000733697	0.000141108	0.000503034
1550.49	0.000415368	0.000401737	0.000157117	-0.000288998	-0.0012	-0.00131	-0.00142	-0.00127	-0.000743157	0.000128082	0.000469
1550.97	0.000376898	0.000384823	0.000152046	-0.000294329	-0.00124	-0.00135	-0.00145	-0.0013	-0.000769882	0.000118835	0.000431255
1551.45	0.000330472	0.000364163	0.000144588	-0.000307044	-0.00128	-0.00139	-0.00151	-0.00135	-0.000814499	0.000113665	0.000393745
1551.93	0.000283587	0.000342078	0.000134048	-0.000322043	-0.00133	-0.00143	-0.00158	-0.00141	-0.000870023	0.000111411	0.000360582
1552.42	0.000241913	0.000320259	0.000121486	-0.000334823	-0.00137	-0.00146	-0.00166	-0.00146	-0.000926929	0.000109853	0.000333423
1552.9	0.000205778	0.000297181	0.000106837	-0.000343365	-0.0014	-0.00149	-0.00174	-0.00151	-0.000976422	0.000105644	0.000310013
1553.38	0.00016905	0.000267375	8.68199e-05	-0.000349026	-0.00142	-0.00151	-0.00182	-0.00155	-0.00101	9.59336e-05	0.000284582
1553.86	0.00012427	0.000225403	5.79222e-05	-0.000356111	-0.00145	-0.00152	-0.0019	-0.00158	-0.00104	7.90319e-05	0.000250997
1554.34	6.93882e-05	0.000170376	1.95495e-05	-0.000369552	-0.00147	-0.00153	-0.00197	-0.0016	-0.00105	5.51054e-05	0.000207933
1554.83	1.23592e-05	0.000110715	-2.29944e-05	-0.000391998	-0.0015	-0.00154	-0.00202	-0.00161	-0.00105	2.82974e-05	0.00016189
1555.31	-3.18738e-05	5.99105e-05	-6.04654e-05	-0.000422452	-0.00151	-0.00154	-0.00204	-0.00161	-0.00104	3.14775e-06	0.000125198
1555.79	-4.57226e-05	3.29033e-05	-8.18334e-05	-0.00045691	-0.00151	-0.00152	-0.00203	-0.00159	-0.00102	-1.50095e-05	0.000112438
1556.27	-1.43799e-05	4.14858e-05	-7.69635e-05	-0.000489578	-0.00146	-0.00147	-0.00198	-0.00155	-0.000974703	-2.2895e-05	0.000137064
1556.76	6.79964e-05	9.03991e-05	-3.9759e-05	-0.000515922	-0.00138	-0.0014	-0.00188	-0.00149	-0.000915753	-1.85878e-05	0.000208132
1557.24	0.000186883	0.000168851	2.34927e-05	-0.000536076	-0.00127	-0.00132	-0.00176	-0.00142	-0.000848694	-2.28624e-06	0.000323476
1557.72	0.000302255	0.000246819	8.83443e-05	-0.000556196	-0.00119	-0.00127	-0.00167	-0.0014	-0.000801865	2.53151e-05	0.000462035
1558.2	0.000379716	0.00030179	0.000129043	-0.000578996	-0.00117	-0.00129	-0.00163	-0.00142	-0.000798889	6.34563e-05	0.000591547
1558.68	0.000482368	0.000393844	0.000183999	-0.000576448	-0.00115	-0.00131	-0.00156	-0.0014	-0.000780863	0.00011625	0.000712303
1559.16	0.000749542	0.000641584	0.00034944	-0.000504239	-0.00096214	-0.00116	-0.00126	-0.00113	-0.000618801	0.000180021	0.000865395
1559.65	0.00112	0.000986758	0.000591879	-0.00038776	-0.000629256	-0.000867543	-0.000800178	-0.000675045	-0.000349258	0.000229812	0.00102
1560.13	0.00134	0.00121	0.00074078	-0.000313534	-0.000415997	-0.000666377	-0.000515326	-0.00036793	-0.000184054	0.000239758	0.00107
1560.61	0.00131	0.00121	0.000727304	-0.00031605	-0.000444431	-0.000681761	-0.000539915	-0.000353098	-0.000214424	0.000212507	0.000995957
1561.09	0.00111	0.00107	0.000608635	-0.000369652	-0.000638454	-0.000847933	-0.000774017	-0.000544879	-0.000376174	0.000166829	0.000852846
1561.58	0.000868018	0.000873662	0.000460874	-0.000439466	-0.00088454	-0.00106	-0.00108	-0.000811192	-0.000577871	0.000119432	0.00070165
1562.06	0.000651141	0.000693452	0.000328648	-0.000505265	-0.00111	-0.00125	-0.00136	-0.00107	-0.000762176	7.89656e-05	0.000575655
1562.54	0.0004894	0.000549478	0.000229216	-0.000559307	-0.00129	-0.0014	-0.00157	-0.00127	-0.000904346	4.90411e-05	0.00048605
1563.02	0.000386548	0.000446313	0.000163249	-0.000601794	-0.00141	-0.00149	-0.00172	-0.00141	-0.000999133	2.92915e-05	0.000432449
1563.5	0.000332196	0.000377992	0.000123375	-0.000637098	-0.00149	-0.00155	-0.0018	-0.00149	-0.00105	1.83235e-05	0.000408967
1563.99	0.000309847	0.000334219	9.82535e-05	-0.000670612	-0.00153	-0.00157	-0.00184	-0.00153	-0.00107	1.39497e-05	0.000406845
1564.47	0.000301326	0.000304045	7.73417e-05	-0.000706539	-0.00156	-0.00159	-0.00185	-0.00155	-0.00108	1.40159e-05	0.000415899
1564.95	0.000291777	0.000278581	5.29183e-05	-0.00074663	-0.00159	-0.00161	-0.00185	-0.00157	-0.00108	1.65342e-05	0.00042681
1565.43	0.00027195	0.000252057	2.26643e-05	-0.000790356	-0.00162	-0.00165	-0.00186	-0.00159	-0.0011	1.96489e-05	0.000432316
1565.91	0.000239758	0.000222221	-1.10666e-05	-0.000835466	-0.00165	-0.00169	-0.00189	-0.00163	-0.00112	2.14714e-05	0.000429331
1566.4	0.000198783	0.0001898	-4.34697e-05	-0.000879943	-0.00169	-0.00174	-0.00193	-0.00168	-0.00115	2.08418e-05	0.00041905
1566.88	0.000155228	0.000157018	-6.92115e-05	-0.000923061	-0.00173	-0.00179	-0.00198	-0.00172	-0.0012	1.65011e-05	0.000405352
1567.36	0.00011393	0.000124337	-8.62062e-05	-0.000965975	-0.00178	-0.00184	-0.00204	-0.00176	-0.00124	7.15701e-06	0.000392683
1567.84	7.54528e-05	8.88083e-05	-9.84632e-05	-0.00101	-0.00182	-0.00189	-0.0021	-0.0018	-0.00129	-8.48223e-06	0.000382734
1568.33	3.7675e-05	4.48658e-05	-0.000114927	-0.00107	-0.00188	-0.00194	-0.00217	-0.00184	-0.00135	-3.1178e-05	0.000375273
1568.81	2.18685e-06	-9.7413e-06	-0.000146494	-0.00114	-0.00195	-0.00201	-0.00225	-0.0019	-0.00142	-5.95709e-05	0.000370066
1569.29	-2.12384e-05	-6.85821e-05	-0.000198693	-0.00123	-0.00202	-0.00209	-0.00233	-0.00197	-0.0015	-8.89227e-05	0.000369535
1569.77	-2.2895e-05	-0.000120624	-0.000270687	-0.00133	-0.00208	-0.00218	-0.0024	-0.00204	-0.00158	-0.000113204	0.000375704
1570.25	-1.14974e-05	-0.000164877	-0.000361905	-0.00144	-0.00213	-0.00227	-0.00246	-0.00212	-0.00167	-0.00012864	0.000382038
1570.74	-1.46119e-05	-0.000215252	-0.000476107	-0.00156	-0.00221	-0.00238	-0.00254	-0.00223	-0.00177	-0.000136822	0.00037378
1571.22	-5.79144e-05	-0.000287442	-0.000615658	-0.00169	-0.00232	-0.00252	-0.00267	-0.00238	-0.00189	-0.000141923	0.00033906
1571.7	-0.000146494	-0.000385211	-0.000775902	-0.00183	-0.00248	-0.0027	-0.00285	-0.00257	-0.00205	-0.000147819	0.000277023
1572.18	-0.000268237	-0.000501492	-0.000946899	-0.00197	-0.00268	-0.00289	-0.00306	-0.00278	-0.00222	-0.000155901	0.000195303
1572.66	-0.000404875	-0.00062608	-0.00112	-0.00212	-0.00288	-0.00309	-0.0033	-0.00299	-0.0024	-0.00016693	0.000104285
1573.15	-0.000541933	-0.00075222	-0.00129	-0.00226	-0.00308	-0.00328	-0.00354	-0.0032	-0.00259	-0.000182033	1.24917e-05
1573.63	-0.000672035	-0.000879546	-0.00145	-0.00241	-0.00327	-0.00346	-0.00377	-0.00338	-0.00277	-0.000204091	-7.44789e-05
1574.11	-0.000797599	-0.00102	-0.00162	-0.00257	-0.00346	-0.00364	-0.00401	-0.00356	-0.00294	-0.000237738	-0.000155305
1574.59	-0.00093083	-0.00118	-0.0018	-0.00275	-0.00366	-0.00382	-0.00425	-0.00375	-0.00313	-0.000289362	-0.000233797
1575.08	-0.00109	-0.00139	-0.00202	-0.00299	-0.00391	-0.00405	-0.00453	-0.00397	-0.00336	-0.000363924	-0.000319063
1575.56	-0.00128	-0.00165	-0.0023	-0.00329	-0.00421	-0.00432	-0.00485	-0.00426	-0.00365	-0.000460518	-0.000418116
1576.04	-0.0015	-0.00195	-0.00263	-0.00365	-0.00457	-0.00465	-0.00518	-0.00459	-0.00399	-0.000567414	-0.000527769
1576.52	-0.0017	-0.00224	-0.00297	-0.00402	-0.00492	-0.00499	-0.00548	-0.00494	-0.00434	-0.000664723	-0.000632863
1577	-0.00185	-0.00246	-0.00327	-0.00436	-0.00523	-0.00529	-0.00571	-0.00524	-0.00466	-0.000735615	-0.000718348
1577.49	-0.00196	-0.00262	-0.0035	-0.00463	-0.00547	-0.00553	-0.00587	-0.00548	-0.00492	-0.00077749	-0.000781095
1577.97	-0.00205	-0.00273	-0.00368	-0.00483	-0.00565	-0.00572	-0.00599	-0.00567	-0.00512	-0.000796904	-0.000824817
1578.45	-0.00211	-0.00282	-0.00382	-0.00497	-0.00578	-0.00586	-0.00607	-0.0058	-0.00527	-0.00080332	-0.000852199
1578.93	-0.00216	-0.00289	-0.00392	-0.00508	-0.00587	-0.00595	-0.00613	-0.00589	-0.00537	-0.000802295	-0.000861359
1579.41	-0.00218	-0.00294	-0.00399	-0.00514	-0.00592	-0.00601	-0.00616	-0.00592	-0.00542	-0.000795846	-0.000847702
1579.9	-0.00217	-0.00297	-0.00402	-0.00517	-0.00593	-0.00601	-0.00615	-0.00589	-0.00541	-0.00078255	-0.000807057
1580.38	-0.00212	-0.00297	-0.00402	-0.00514	-0.00588	-0.00595	-0.00608	-0.00581	-0.00535	-0.000759596	-0.00073717
1580.86	-0.00203	-0.00294	-0.00396	-0.00507	-0.00577	-0.00584	-0.00596	-0.00567	-0.00522	-0.000723012	-0.00063948
1581.34	-0.00191	-0.00286	-0.00386	-0.00493	-0.00562	-0.00566	-0.00579	-0.00548	-0.00503	-0.000670546	-0.000519066
1581.83	-0.00177	-0.00274	-0.00371	-0.00473	-0.00541	-0.00543	-0.00556	-0.00525	-0.00479	-0.000601794	-0.000383622
1582.31	-0.0016	-0.00258	-0.00352	-0.00449	-0.00516	-0.00516	-0.00529	-0.00499	-0.00452	-0.000519066	-0.000241083
1582.79	-0.00143	-0.00239	-0.00329	-0.00421	-0.00488	-0.00486	-0.005	-0.00471	-0.00422	-0.000426226	-9.82644e-05
1583.27	-0.00125	-0.00218	-0.00303	-0.00391	-0.00457	-0.00454	-0.00469	-0.00442	-0.0039	-0.00032883	3.99946e-05
1583.75	-0.00108	-0.00195	-0.00276	-0.00361	-0.00425	-0.00422	-0.00437	-0.00411	-0.00358	-0.000232141	0.000169779
1584.23	-0.000912149	-0.00172	-0.00248	-0.0033	-0.00392	-0.00389	-0.00405	-0.00379	-0.00325	-0.000141062	0.000287732
1584.72	-0.000750235	-0.00149	-0.00219	-0.003	-0.00359	-0.00357	-0.00373	-0.00346	-0.00291	-5.94384e-05	0.000389898
1585.2	-0.000596169	-0.00126	-0.0019	-0.0027	-0.00327	-0.00326	-0.00341	-0.00313	-0.00258	9.27763e-06	0.000472118
1585.68	-0.000449496	-0.00103	-0.00162	-0.00241	-0.00295	-0.00296	-0.0031	-0.00281	-0.00226	6.3854e-05	0.000531563
1586.16	-0.00030913	-0.000816615	-0.00135	-0.00212	-0.00265	-0.00267	-0.0028	-0.0025	-0.00195	0.00010402	0.000567659
1586.65	-0.000172561	-0.000609867	-0.00108	-0.00184	-0.00236	-0.0024	-0.00252	-0.0022	-0.00165	0.00013143	0.000582721
1587.13	-3.73736e-05	-0.000409112	-0.000826834	-0.00156	-0.00209	-0.00213	-0.00224	-0.00191	-0.00137	0.000148831	0.000581527
1587.61	9.79221e-05	-0.000211807	-0.000575323	-0.00128	-0.00181	-0.00188	-0.00198	-0.00164	-0.00111	0.000159271	0.000569749
1588.09	0.000233492	-1.53077e-05	-0.000324758	-0.000995067	-0.00155	-0.00163	-0.00172	-0.00137	-0.000852464	0.000166066	0.000553857
1588.57	0.00036801	0.000181513	-7.44458e-05	-0.000719969	-0.00129	-0.00138	-0.00147	-0.00112	-0.000608478	0.000171768	0.000539558
1589.06	0.000499352	0.000378523	0.00017379	-0.000456612	-0.00104	-0.00115	-0.00123	-0.000878918	-0.00037571	0.000178265	0.000531895
1589.54	0.000626354	0.000574493	0.000416131	-0.000212072	-0.000800542	-0.000926698	-0.001	-0.000649339	-0.000155404	0.000186949	0.000534947
1590.02	0.000748845	0.000768096	0.000648221	8.54867e-06	-0.000579856	-0.000716694	-0.000781624	-0.000433111	5.18247e-05	0.00019885	0.000551933
1590.5	0.000867785	0.000957701	0.000866291	0.000203524	-0.000376273	-0.000519165	-0.000574032	-0.000231247	0.000247051	0.000214695	0.000583783
1590.98	0.000984534	0.00114	0.00107	0.000375505	-0.000189452	-0.000333333	-0.000379285	-4.47286e-05	0.000432416	0.000234652	0.000629605
1591.47	0.0011	0.00132	0.00125	0.000529772	-1.81571e-05	-0.000159014	-0.000198924	0.000125099	0.000610493	0.000258721	0.000686317
1591.95	0.00121	0.00148	0.00142	0.000672545	0.000137826	2.717e-06	-3.49881e-05	0.000276426	0.000782403	0.000286472	0.000749077
1592.43	0.00132	0.00163	0.00157	0.000809058	0.000278017	0.000150554	0.000110152	0.000408105	0.000948138	0.000316777	0.00081188
1592.91	0.00142	0.00176	0.0017	0.000942393	0.000402334	0.000283687	0.000235614	0.000520782	0.00111	0.000348345	0.000869512
1593.4	0.00151	0.00187	0.00182	0.00107	0.00051272	0.000403561	0.000343836	0.000618423	0.00126	0.00038028	0.000917821
1593.88	0.0016	0.00197	0.00193	0.0012	0.000614043	0.000514611	0.000440409	0.000708155	0.00139	0.000411919	0.000955709
1594.36	0.00168	0.00205	0.00204	0.00133	0.000713	0.000623268	0.000533952	0.000799066	0.00153	0.000443991	0.000984534
1594.84	0.00176	0.00213	0.00214	0.00145	0.000816428	0.000735303	0.00063289	0.000898331	0.00165	0.000477227	0.00101
1595.32	0.00183	0.0022	0.00226	0.00156	0.000927583	0.000853675	0.000742207	0.00101	0.00177	0.00051282	0.00103
1595.81	0.00191	0.00228	0.00237	0.00167	0.00104	0.000976962	0.000862241	0.00113	0.00188	0.000550473	0.00105
1596.29	0.00197	0.00236	0.00247	0.00176	0.00116	0.0011	0.000988087	0.00125	0.00198	0.000589059	0.00107
1596.77	0.00203	0.00243	0.00256	0.00185	0.00127	0.00122	0.00111	0.00137	0.00207	0.00062559	0.0011
1597.25	0.00207	0.00249	0.00264	0.00192	0.00136	0.00132	0.00123	0.00148	0.00215	0.000657081	0.00113
1597.73	0.0021	0.00254	0.0027	0.00199	0.00143	0.0014	0.00133	0.00157	0.00221	0.000680676	0.00116
1598.22	0.00212	0.00258	0.00274	0.00205	0.00149	0.00148	0.00141	0.00165	0.00226	0.000695676	0.00119
1598.7	0.00213	0.00261	0.00278	0.0021	0.00152	0.00154	0.00147	0.00171	0.00231	0.000702679	0.00123
1599.18	0.00214	0.00263	0.00281	0.00216	0.00155	0.00159	0.00153	0.00177	0.00235	0.000704371	0.00127
1599.66	0.00215	0.00266	0.00284	0.00221	0.00156	0.00164	0.00156	0.00182	0.0024	0.000704471	0.0013
1600.14	0.00216	0.00268	0.00287	0.00227	0.00158	0.00168	0.00159	0.00187	0.00245	0.00070686	0.00134
1600.63	0.00216	0.0027	0.0029	0.00232	0.00159	0.00171	0.0016	0.0019	0.00249	0.00071446	0.00137
1601.11	0.00217	0.00272	0.00292	0.00236	0.00159	0.00173	0.0016	0.00192	0.00253	0.000728599	0.00139
1601.59	0.00217	0.00273	0.00294	0.0024	0.0016	0.00174	0.0016	0.00193	0.00257	0.000748779	0.00141
1602.07	0.00218	0.00275	0.00295	0.00242	0.00162	0.00176	0.0016	0.00195	0.0026	0.000773474	0.00142
1602.56	0.00219	0.00277	0.00295	0.00244	0.00164	0.00178	0.00161	0.00196	0.00262	0.000800062	0.00144
1603.04	0.00221	0.00278	0.00294	0.00246	0.00168	0.0018	0.00163	0.00198	0.00264	0.000825889	0.00145
1603.52	0.00224	0.0028	0.00294	0.00248	0.00173	0.00182	0.00165	0.00201	0.00267	0.000849459	0.00147
1604	0.00227	0.00281	0.00293	0.0025	0.00178	0.00185	0.00168	0.00204	0.00268	0.000869744	0.00148
1604.48	0.0023	0.00281	0.00292	0.00252	0.00182	0.00187	0.00171	0.00206	0.0027	0.00088681	0.00149
1604.97	0.00232	0.00282	0.00292	0.00254	0.00185	0.00189	0.00173	0.00208	0.00271	0.000901452	0.00149
1605.45	0.00233	0.00281	0.00292	0.00255	0.00187	0.0019	0.00176	0.00209	0.00272	0.000914434	0.00148
1605.93	0.00233	0.0028	0.00292	0.00257	0.00188	0.00191	0.00178	0.0021	0.00273	0.000926587	0.00146
1606.41	0.00232	0.0028	0.00294	0.00259	0.00189	0.00194	0.00181	0.00212	0.00274	0.000938408	0.00145
1606.89	0.0023	0.00279	0.00296	0.00261	0.00189	0.00196	0.00184	0.00215	0.00276	0.000949532	0.00143
1607.38	0.00228	0.00279	0.00298	0.00263	0.00191	0.002	0.00188	0.00218	0.00279	0.000959494	0.00142
1607.86	0.00227	0.00278	0.00301	0.00264	0.00193	0.00204	0.00193	0.00221	0.00282	0.000967398	0.00142
1608.34	0.00226	0.00277	0.00304	0.00265	0.00197	0.00207	0.00197	0.00224	0.00284	0.00097208	0.00143
1608.82	0.00226	0.00277	0.00306	0.00265	0.002	0.0021	0.00201	0.00226	0.00287	0.000973641	0.00145
1609.31	0.00228	0.00276	0.00308	0.00264	0.00204	0.00212	0.00203	0.00228	0.00289	0.000972346	0.00148
1609.79	0.0023	0.00275	0.00308	0.00262	0.00208	0.00214	0.00206	0.00229	0.00291	0.000970287	0.00151
1610.27	0.00234	0.00275	0.00308	0.00261	0.00211	0.00215	0.00208	0.00229	0.00294	0.000968859	0.00155
1610.75	0.00238	0.00275	0.00307	0.00259	0.00214	0.00216	0.00209	0.0023	0.00297	0.000969722	0.00158
1611.23	0.00241	0.00276	0.00306	0.00259	0.00217	0.00217	0.00211	0.00232	0.00301	0.000973608	0.00162
1611.72	0.00242	0.00276	0.00305	0.0026	0.00218	0.00218	0.00212	0.00233	0.00304	0.000979818	0.00164
1612.2	0.00242	0.00276	0.00303	0.00262	0.00217	0.00218	0.00212	0.00233	0.00306	0.000985995	0.00165
1612.68	0.00239	0.00275	0.00302	0.00264	0.00215	0.00217	0.00211	0.00232	0.00307	0.000989681	0.00165
1613.16	0.00235	0.00274	0.003	0.00266	0.00212	0.00215	0.00208	0.00231	0.00307	0.00098802	0.00163
1613.64	0.00231	0.00272	0.00299	0.00268	0.00208	0.00213	0.00206	0.00229	0.00305	0.000978888	0.0016
1614.13	0.00227	0.0027	0.00299	0.0027	0.00206	0.00213	0.00205	0.00228	0.00304	0.00096059	0.00157
1614.61	0.00224	0.00269	0.00302	0.00272	0.00205	0.00215	0.00205	0.0023	0.00304	0.000932697	0.00154
1615.09	0.00223	0.0027	0.00307	0.00276	0.00207	0.0022	0.00208	0.00235	0.00307	0.000896704	0.00151
1615.57	0.00224	0.00273	0.00315	0.00281	0.00214	0.0023	0.00215	0.00244	0.00313	0.000857626	0.00149
1616.06	0.00228	0.00279	0.00326	0.00287	0.00224	0.00243	0.00225	0.00257	0.00323	0.000824694	0.0015
1616.54	0.00235	0.00288	0.0034	0.00296	0.00239	0.00259	0.0024	0.00274	0.00336	0.000810353	0.00152
1617.02	0.00245	0.00299	0.00353	0.00306	0.00255	0.00276	0.00258	0.00293	0.00352	0.000821805	0.00157
1617.5	0.00256	0.00311	0.00364	0.00317	0.0027	0.00289	0.00275	0.0031	0.00367	0.000855867	0.00163
1617.98	0.00264	0.0032	0.00371	0.00326	0.0028	0.00298	0.00287	0.00322	0.00379	0.000900589	0.00169
1618.47	0.00269	0.00325	0.00373	0.00334	0.00284	0.003	0.00294	0.00328	0.00386	0.000944883	0.00172
1618.95	0.00269	0.00327	0.00371	0.00339	0.00282	0.00298	0.00295	0.00328	0.00389	0.000982873	0.00174
1619.43	0.00266	0.00326	0.00367	0.00343	0.00277	0.00294	0.00292	0.00326	0.00388	0.00101	0.00173
1619.91	0.00263	0.00325	0.00362	0.00346	0.00272	0.0029	0.0029	0.00323	0.00387	0.00104	0.00172
1620.39	0.00261	0.00325	0.00358	0.00349	0.00268	0.00288	0.00288	0.0032	0.00387	0.00107	0.00172
1620.88	0.0026	0.00326	0.00356	0.00352	0.00267	0.00289	0.00288	0.00319	0.00387	0.0011	0.00172
1621.36	0.0026	0.00329	0.00357	0.00356	0.00268	0.00294	0.0029	0.00321	0.00389	0.00112	0.00173
1621.84	0.00262	0.00333	0.00359	0.0036	0.00271	0.00301	0.00293	0.00324	0.00393	0.00115	0.00175
1622.32	0.00265	0.00337	0.00364	0.00364	0.00277	0.0031	0.00298	0.0033	0.00399	0.00117	0.00177
1622.81	0.00269	0.00342	0.0037	0.00369	0.00285	0.0032	0.00303	0.00338	0.00406	0.00118	0.00181
1623.29	0.00276	0.00347	0.00378	0.00374	0.00295	0.0033	0.0031	0.00348	0.00414	0.00119	0.00185
1623.77	0.00283	0.00351	0.00385	0.00378	0.00306	0.00339	0.00317	0.00359	0.00422	0.00117	0.00188
1624.25	0.0029	0.00354	0.00391	0.00382	0.00316	0.00345	0.00323	0.00369	0.00429	0.00115	0.00191
1624.73	0.00294	0.00354	0.00395	0.00384	0.00323	0.00348	0.00327	0.00375	0.00432	0.00112	0.00191
1625.21	0.00295	0.00352	0.00396	0.00385	0.00327	0.00348	0.00329	0.00379	0.00432	0.00108	0.00189
1625.7	0.00294	0.00349	0.00397	0.00385	0.00329	0.00348	0.00329	0.00381	0.00431	0.00104	0.00185
1626.18	0.00291	0.00347	0.00398	0.00386	0.0033	0.00348	0.00331	0.00382	0.0043	0.00101	0.00181
1626.66	0.00288	0.00345	0.00399	0.00387	0.00332	0.00349	0.00333	0.00385	0.00431	0.000988353	0.00176
1627.14	0.00286	0.00346	0.00402	0.0039	0.00336	0.00352	0.00337	0.00388	0.00433	0.00097115	0.00173
1627.63	0.00285	0.00347	0.00404	0.00393	0.00341	0.00356	0.00342	0.00392	0.00436	0.000962815	0.00171
1628.11	0.00285	0.0035	0.00407	0.00396	0.00346	0.0036	0.00348	0.00395	0.00441	0.00096318	0.00171
1628.59	0.00286	0.00353	0.00408	0.00399	0.0035	0.00362	0.00352	0.00397	0.00445	0.000969224	0.00173
1629.07	0.00286	0.00355	0.00407	0.004	0.00353	0.00361	0.00355	0.00397	0.00447	0.000977161	0.00175
1629.55	0.00285	0.00354	0.00405	0.004	0.00352	0.00359	0.00354	0.00394	0.00448	0.000982342	0.00178
1630.04	0.00283	0.00352	0.00402	0.00398	0.0035	0.00354	0.00352	0.00389	0.00447	0.000981478	0.00179
1630.52	0.0028	0.00349	0.00399	0.00396	0.00346	0.0035	0.00348	0.00384	0.00444	0.000973541	0.00179
1631	0.00277	0.00345	0.00397	0.00394	0.00341	0.00346	0.00344	0.00379	0.00442	0.000959029	0.00178
1631.48	0.00275	0.00342	0.00395	0.00391	0.00337	0.00343	0.00341	0.00375	0.0044	0.000939703	0.00177
1631.96	0.00275	0.0034	0.00395	0.00389	0.00334	0.00343	0.00341	0.00374	0.00439	0.00091802	0.00177
1632.45	0.00278	0.0034	0.00397	0.00388	0.00333	0.00346	0.00343	0.00374	0.0044	0.000896206	0.00177
1632.93	0.00283	0.00343	0.00402	0.00387	0.00334	0.0035	0.00347	0.00377	0.00443	0.000876218	0.00179
1633.41	0.00291	0.00349	0.00408	0.00387	0.00338	0.00358	0.00354	0.00383	0.00447	0.000858224	0.00183
1633.89	0.003	0.00356	0.00415	0.00388	0.00344	0.00366	0.00362	0.00391	0.00453	0.00084189	0.00188
1634.38	0.00306	0.00363	0.00422	0.00389	0.00349	0.00374	0.00368	0.00398	0.00459	0.000825623	0.00192
1634.86	0.00307	0.00367	0.00427	0.0039	0.00351	0.00377	0.00369	0.00402	0.00463	0.000809988	0.00194
1635.34	0.00301	0.00366	0.00426	0.00389	0.00349	0.00375	0.00364	0.00403	0.00463	0.000799664	0.00191
1635.82	0.00292	0.00362	0.00422	0.00388	0.00345	0.00369	0.00356	0.00401	0.00461	0.000803913	0.00186
1636.3	0.00285	0.00358	0.00417	0.00387	0.00343	0.00363	0.00351	0.00399	0.00458	0.000827748	0.00181
1636.79	0.00282	0.00355	0.00413	0.00384	0.00342	0.00358	0.00349	0.00398	0.00455	0.000867055	0.00178
1637.27	0.0028	0.00351	0.00408	0.00382	0.00341	0.00353	0.00346	0.00394	0.00451	0.000911346	0.00177
1637.75	0.00278	0.00346	0.00402	0.00379	0.00337	0.00346	0.00342	0.00387	0.00446	0.000953251	0.00176
1638.23	0.00275	0.00341	0.00395	0.00375	0.00331	0.0034	0.00336	0.00378	0.00439	0.00098998	0.00174
1638.71	0.00273	0.00337	0.00388	0.00372	0.00326	0.00334	0.00329	0.00369	0.00432	0.00102	0.00173
1639.2	0.00271	0.00334	0.00381	0.0037	0.00322	0.00329	0.00324	0.00362	0.00426	0.00105	0.00171
1639.68	0.0027	0.00331	0.00375	0.00367	0.00319	0.00326	0.00319	0.00355	0.0042	0.00107	0.0017
1640.16	0.0027	0.00329	0.00369	0.00365	0.00316	0.00324	0.00316	0.0035	0.00415	0.00108	0.00169
1640.64	0.00268	0.00327	0.00363	0.00362	0.00313	0.00322	0.00312	0.00345	0.0041	0.00108	0.00167
1641.12	0.00265	0.00323	0.00358	0.00359	0.00309	0.00319	0.00308	0.00339	0.00404	0.00106	0.00164
1641.61	0.00261	0.00318	0.00352	0.00355	0.00303	0.00315	0.00303	0.00332	0.00399	0.00105	0.00161
1642.09	0.00255	0.00311	0.00347	0.00351	0.00296	0.00311	0.00297	0.00325	0.00393	0.00102	0.00157
1642.57	0.00248	0.00304	0.00342	0.00346	0.00289	0.00306	0.00291	0.00319	0.00388	0.000995559	0.00152
1643.05	0.00243	0.00298	0.00338	0.00341	0.00283	0.00302	0.00286	0.00314	0.00383	0.000970586	0.00148
1643.54	0.00238	0.00293	0.00335	0.00337	0.00277	0.00298	0.00282	0.00311	0.00379	0.000947972	0.00145
1644.02	0.00236	0.00289	0.00333	0.00333	0.00274	0.00296	0.00278	0.00309	0.00376	0.000927384	0.00143
1644.5	0.00234	0.00286	0.00332	0.00329	0.00271	0.00295	0.00275	0.00307	0.00373	0.000907196	0.00141
1644.98	0.00232	0.00283	0.00331	0.00325	0.00267	0.00293	0.00269	0.00304	0.00368	0.000884087	0.0014
1645.46	0.00228	0.00279	0.0033	0.0032	0.00262	0.00288	0.0026	0.00298	0.00363	0.000854738	0.00136
1645.95	0.00221	0.00272	0.00326	0.00313	0.00253	0.00279	0.00247	0.00288	0.00355	0.000817357	0.00131
1646.43	0.00213	0.00264	0.00321	0.00306	0.00244	0.00268	0.00232	0.00276	0.00348	0.000775465	0.00125
1646.91	0.00208	0.00259	0.00318	0.003	0.00238	0.0026	0.00223	0.00269	0.00345	0.000737461	0.00122
1647.39	0.00209	0.00259	0.00318	0.00297	0.00239	0.00258	0.00223	0.00269	0.00347	0.000712203	0.00122
1647.88	0.00214	0.00261	0.00321	0.00295	0.00243	0.00259	0.0023	0.00273	0.00353	0.000700687	0.00127
1648.36	0.00217	0.00263	0.00322	0.00294	0.00245	0.00259	0.00235	0.00275	0.00355	0.000697966	0.0013
1648.84	0.00214	0.0026	0.00319	0.00292	0.0024	0.00254	0.00234	0.00272	0.00352	0.000698796	0.00131
1649.32	0.00208	0.00253	0.00312	0.0029	0.0023	0.00245	0.00227	0.00263	0.00343	0.000701882	0.00128
1649.8	0.00201	0.00246	0.00304	0.00288	0.00219	0.00234	0.00218	0.00253	0.00332	0.000708818	0.00124
1650.29	0.00198	0.00242	0.00297	0.00288	0.00211	0.00225	0.00212	0.00246	0.00322	0.000722558	0.0012
1650.77	0.00201	0.00244	0.00295	0.00289	0.00211	0.00224	0.00213	0.00245	0.00318	0.000745028	0.0012
1651.25	0.00214	0.00255	0.00299	0.00294	0.00221	0.00231	0.00226	0.00254	0.00321	0.000776826	0.00125
1651.73	0.00233	0.00273	0.0031	0.00301	0.00239	0.00246	0.00248	0.0027	0.00333	0.000815565	0.00136
1652.21	0.00253	0.00295	0.00322	0.00306	0.00258	0.00262	0.00272	0.00286	0.00347	0.000856066	0.00148
1652.7	0.00265	0.00312	0.00329	0.00305	0.0027	0.00271	0.00288	0.00295	0.00357	0.000893583	0.00155
1653.18	0.00268	0.00323	0.0033	0.00298	0.00272	0.00271	0.00295	0.00296	0.0036	0.000929243	0.00157
1653.66	0.00271	0.00329	0.00329	0.00287	0.00273	0.0027	0.00299	0.00299	0.0036	0.000962915	0.00158
1654.14	0.00274	0.0033	0.00328	0.00277	0.00273	0.00269	0.00299	0.003	0.00358	0.000985663	0.00161
1654.62	0.0027	0.00324	0.00324	0.00269	0.00266	0.00264	0.00289	0.00295	0.00349	0.00098988	0.00162
1655.11	0.00259	0.00311	0.00316	0.00261	0.00251	0.00252	0.00269	0.0028	0.00334	0.000979851	0.0016
1655.59	0.00245	0.00295	0.00305	0.00254	0.00233	0.00236	0.00245	0.0026	0.00316	0.000964077	0.00157
1656.07	0.00231	0.0028	0.00295	0.00247	0.00214	0.00221	0.00222	0.00241	0.00299	0.000949433	0.00154
1656.55	0.0022	0.00269	0.00287	0.00242	0.00198	0.00208	0.00202	0.00224	0.00284	0.000939072	0.00151
1657.04	0.00211	0.0026	0.00281	0.00238	0.00186	0.00198	0.00188	0.00211	0.00271	0.000932896	0.00149
1657.52	0.00206	0.00254	0.00277	0.00234	0.00177	0.00191	0.00178	0.00201	0.00262	0.000928812	0.00148
1658	0.00202	0.0025	0.00274	0.00231	0.00171	0.00186	0.00171	0.00194	0.00255	0.000924396	0.00147
1658.48	0.002	0.00248	0.00271	0.00228	0.00165	0.00182	0.00166	0.00189	0.00249	0.000916792	0.00146
1658.96	0.00196	0.00245	0.00268	0.00224	0.0016	0.00177	0.00162	0.00184	0.00242	0.000904274	0.00144
1659.45	0.00193	0.00242	0.00264	0.00219	0.00155	0.00171	0.00156	0.00177	0.00234	0.000886046	0.00142
1659.93	0.00188	0.00238	0.00259	0.00214	0.00149	0.00165	0.00149	0.0017	0.00226	0.000862905	0.0014
1660.41	0.00184	0.00234	0.00253	0.00208	0.00142	0.00158	0.00142	0.00162	0.00216	0.000834985	0.00137
1660.89	0.00181	0.0023	0.00247	0.00201	0.00136	0.00151	0.00135	0.00153	0.00206	0.000802718	0.00134
1661.37	0.00178	0.00226	0.00242	0.00195	0.00131	0.00146	0.00129	0.00145	0.00197	0.000765374	0.00132
1661.86	0.00177	0.00222	0.00237	0.0019	0.00127	0.00141	0.00124	0.00138	0.00189	0.000722392	0.0013
1662.34	0.00177	0.00218	0.00232	0.00184	0.00124	0.00137	0.0012	0.00132	0.00183	0.000674868	0.00129
1662.82	0.00177	0.00214	0.00228	0.00179	0.00123	0.00133	0.00118	0.00128	0.00179	0.000625823	0.00127
1663.3	0.00178	0.0021	0.00224	0.00174	0.00122	0.00129	0.00115	0.00126	0.00176	0.0005803	0.00126
1663.79	0.00178	0.00205	0.00219	0.00168	0.0012	0.00123	0.0011	0.00122	0.00172	0.000542809	0.00124
1664.27	0.00175	0.00199	0.00213	0.00163	0.00115	0.00115	0.00103	0.00117	0.00165	0.000515706	0.00122
1664.75	0.0017	0.00193	0.00206	0.00157	0.00107	0.00105	0.000931169	0.00109	0.00157	0.000499153	0.00118
1665.23	0.00163	0.00186	0.002	0.00152	0.000992404	0.000950362	0.00081978	0.00101	0.00148	0.000492651	0.00114
1665.71	0.00158	0.00181	0.00196	0.00147	0.000918519	0.000860581	0.000716153	0.000923001	0.00139	0.000495106	0.0011
1666.19	0.00154	0.00178	0.00193	0.00144	0.000864565	0.000793589	0.00063372	0.00085434	0.0013	0.00050519	0.00107
1666.68	0.00151	0.00176	0.00192	0.00142	0.000833358	0.000751301	0.000576252	0.000803614	0.00123	0.000521511	0.00105
1667.16	0.0015	0.00175	0.00193	0.0014	0.000816992	0.000726973	0.000536805	0.000765673	0.00116	0.000541549	0.00105
1667.64	0.00148	0.00174	0.00193	0.00137	0.00080046	0.000707856	0.000501973	0.000729263	0.00109	0.000563545	0.00105
1668.12	0.00144	0.00172	0.00193	0.00134	0.000765673	0.000679149	0.000456131	0.00068197	0.00102	0.000584945	0.00105
1668.61	0.00139	0.00168	0.00191	0.0013	0.000700687	0.000631264	0.000389898	0.000616698	0.000932	0.000603956	0.00105
1669.09	0.00132	0.00163	0.00187	0.00125	0.000607473	0.000565668	0.000306863	0.00053634	0.000844911	0.000619219	0.00105
1669.57	0.00127	0.00157	0.00181	0.00119	0.000501873	0.000493746	0.00022116	0.000451487	0.000770154	0.000629804	0.00105
1670.05	0.00123	0.00153	0.00176	0.00114	0.000401339	0.000426512	0.000145251	0.000370364	0.000714792	0.000634118	0.00106
1670.53	0.00123	0.0015	0.00171	0.00109	0.000312069	0.000364329	7.84354e-05	0.000290053	0.000671914	0.000631829	0.00106
1671.02	0.00123	0.00148	0.00165	0.00103	0.000226729	0.000297679	9.14509e-06	0.000200574	0.00062413	0.000622471	0.00106
1671.5	0.00124	0.00145	0.00157	0.000968427	0.000137528	0.000220099	-7.02053e-05	9.74581e-05	0.000559398	0.000608137	0.00105
1671.98	0.00123	0.00141	0.0015	0.000900522	4.63239e-05	0.000135771	-0.000153317	-1.03377e-05	0.000478719	0.00059095	0.00104
1672.46	0.00123	0.00137	0.00142	0.000832063	-3.40605e-05	5.97117e-05	-0.000221544	-0.000103697	0.000395303	0.000573166	0.00102
1672.94	0.00124	0.00135	0.00136	0.000770154	-8.60406e-05	1.00066e-05	-0.000252276	-0.000161068	0.000327421	0.00055535	0.00101
1673.43	0.00129	0.00134	0.00133	0.000720335	-9.65419e-05	-5.63278e-07	-0.00023032	-0.000168851	0.000289357	0.00053581	0.00102
1673.91	0.00136	0.00136	0.00133	0.00068426	-6.34802e-05	2.82311e-05	-0.000156331	-0.000127547	0.000285942	0.000510962	0.00104
1674.39	0.00144	0.00138	0.00136	0.000658674	6.95815e-07	8.06557e-05	-5.09572e-05	-5.55954e-05	0.00030809	0.00047716	0.00108
1674.87	0.00152	0.0014	0.00139	0.000635877	7.12772e-05	0.000128579	4.82127e-05	1.501e-05	0.00033538	0.000433079	0.00112
1675.36	0.00157	0.00141	0.00141	0.000606611	0.000117708	0.000141307	9.81541e-05	4.75831e-05	0.000342443	0.000383563	0.00114
1675.84	0.00155	0.00138	0.00141	0.00056318	0.000112472	9.63976e-05	6.60743e-05	1.38834e-05	0.000307858	0.000336772	0.00112
1676.32	0.00148	0.00131	0.00136	0.000503332	4.19829e-05	-1.0669e-05	-5.60592e-05	-9.37923e-05	0.000223878	0.000300232	0.00108
1676.8	0.00136	0.00122	0.00127	0.000430923	-8.58749e-05	-0.000165274	-0.000247805	-0.000259461	9.93141e-05	0.000277155	0.00101
1677.28	0.0012	0.00111	0.00117	0.000353751	-0.000246249	-0.000340319	-0.000470712	-0.000451283	-4.46293e-05	0.00026754	0.00091802
1677.77	0.00105	0.00101	0.00105	0.000279377	-0.000411694	-0.000509501	-0.000687153	-0.000637561	-0.000186968	0.000269132	0.000825756
1678.25	0.000912542	0.000912874	0.000935619	0.000213005	-0.00056245	-0.000656287	-0.00087247	-0.000796904	-0.000312938	0.00027941	0.000740514
1678.73	0.000795647	0.000836114	0.00083047	0.00015546	-0.000691487	-0.000776034	-0.00102	-0.000922002	-0.000417851	0.000295026	0.000666937
1679.21	0.000698032	0.000774071	0.000734872	0.000105346	-0.000801005	-0.000873297	-0.00113	-0.00102	-0.000504835	0.000312699	0.000606113
1679.69	0.000615968	0.000723355	0.000649449	5.97779e-05	-0.000897072	-0.000956321	-0.00122	-0.00109	-0.000580286	0.000329411	0.000556976
1680.18	0.000548549	0.00068343	0.000576849	1.6733e-05	-0.00098353	-0.00103	-0.0013	-0.00114	-0.00064924	0.000343106	0.000518924
1680.66	0.000500148	0.000656484	0.000521876	-2.40215e-05	-0.00106	-0.0011	-0.00137	-0.00118	-0.000712824	0.000353187	0.000492021
1681.14	0.000477426	0.000646728	0.000489533	-6.1393e-05	-0.00112	-0.00115	-0.00143	-0.00121	-0.000768096	0.000359653	0.000476862
1681.62	0.000485353	0.000657114	0.000482799	-9.41236e-05	-0.00116	-0.00118	-0.00148	-0.00121	-0.000810365	0.000361941	0.000473545
1682.11	0.00052118	0.000684691	0.000499418	-0.000122413	-0.00117	-0.0012	-0.0015	-0.00119	-0.000838508	0.000357829	0.000479615
1682.59	0.00056746	0.000715555	0.000527217	-0.000150634	-0.00118	-0.0012	-0.00153	-0.00117	-0.000860466	0.000342542	0.000486747
1683.07	0.000594035	0.000726209	0.00054334	-0.00018624	-0.0012	-0.00121	-0.00156	-0.00118	-0.000894096	0.000311439	0.000480643
1683.55	0.000581792	0.000703043	0.000528113	-0.000233797	-0.00125	-0.00125	-0.00161	-0.00122	-0.000951263	0.000265651	0.000454041
1684.03	0.000555649	0.000669525	0.000489666	-0.000283965	-0.00128	-0.0013	-0.00164	-0.00128	-0.00101	0.000220132	0.00042555
1684.52	0.000562483	0.000668497	0.000457623	-0.000321182	-0.00124	-0.00131	-0.00159	-0.00132	-0.00105	0.00019706	0.000426645
1685	0.000594069	0.000695576	0.000433842	-0.00034694	-0.00117	-0.0013	-0.00152	-0.00134	-0.00107	0.000203524	0.00045351
1685.48	0.000596159	0.000703973	0.000390528	-0.000378226	-0.00114	-0.00133	-0.00151	-0.00141	-0.00112	0.000226232	0.000471521
1685.96	0.000545231	0.000670819	0.000316579	-0.000424008	-0.00118	-0.00143	-0.00159	-0.00155	-0.00121	0.000249936	0.000462466
1686.44	0.000461405	0.000608767	0.000224574	-0.000480244	-0.00128	-0.00155	-0.00173	-0.00172	-0.00134	0.000266645	0.000434207
1686.93	0.000374941	0.000540587	0.000133153	-0.000538624	-0.00139	-0.00168	-0.00189	-0.0019	-0.00148	0.000274569	0.000401903
1687.41	0.000305603	0.000480643	5.47077e-05	-0.000592695	-0.0015	-0.00179	-0.00204	-0.00204	-0.00161	0.000273243	0.000375803
1687.89	0.000260114	0.000434406	-4.60561e-06	-0.00063948	-0.0016	-0.00188	-0.00214	-0.00215	-0.00171	0.000262269	0.000359653
1688.37	0.000237868	0.000401306	-4.19788e-05	-0.00067789	-0.00167	-0.00193	-0.0022	-0.00221	-0.00178	0.000241316	0.000353386
1688.86	0.000234785	0.000378987	-5.68874e-05	-0.000708788	-0.00172	-0.00195	-0.00223	-0.00223	-0.00183	0.000212143	0.000355541
1689.34	0.000245626	0.000364395	-5.21167e-05	-0.000735152	-0.00176	-0.00196	-0.00222	-0.00222	-0.00185	0.000177701	0.000363202
1689.82	0.000262965	0.000353751	-3.4955e-05	-0.000761316	-0.00179	-0.00195	-0.0022	-0.00219	-0.00185	0.000143262	0.000372818
1690.3	0.000276559	0.000341116	-1.75607e-05	-0.00079277	-0.00181	-0.00195	-0.00219	-0.00217	-0.00185	0.000114062	0.000379451
1690.78	0.000275265	0.000320126	-1.37173e-05	-0.000833647	-0.00185	-0.00197	-0.0022	-0.00217	-0.00186	9.40777e-05	0.000378091
1691.27	0.000251759	0.000286207	-3.34972e-05	-0.000885267	-0.0019	-0.00201	-0.00226	-0.00221	-0.00189	8.44337e-05	0.000365092
1691.75	0.000206176	0.000239426	-7.9415e-05	-0.000945312	-0.00197	-0.00208	-0.00235	-0.00229	-0.00195	8.48977e-05	0.000340055
1692.23	0.000146113	0.000184795	-0.00014666	-0.00101	-0.00206	-0.00216	-0.00246	-0.00239	-0.00203	9.31829e-05	0.000305968
1692.71	8.58919e-05	0.000131297	-0.000223995	-0.00107	-0.00215	-0.00225	-0.00258	-0.0025	-0.0021	0.000107003	0.000268635
1693.19	3.98289e-05	8.84769e-05	-0.000298038	-0.00113	-0.00221	-0.00231	-0.00269	-0.0026	-0.00217	0.000122547	0.000234686
1693.68	1.75614e-05	6.18657e-05	-0.000356972	-0.00117	-0.00224	-0.00234	-0.00276	-0.00266	-0.00221	0.000135407	0.000208529
1694.16	1.52088e-05	4.68541e-05	-0.0003964	-0.0012	-0.00224	-0.00233	-0.00279	-0.0027	-0.00223	0.000138622	0.000188076
1694.64	9.77465e-06	2.41885e-05	-0.000424736	-0.00124	-0.00222	-0.0023	-0.00282	-0.00272	-0.00223	0.000123906	0.000160299
1695.12	-3.43918e-05	-3.45906e-05	-0.000461709	-0.00128	-0.00222	-0.00229	-0.00285	-0.00275	-0.00224	8.48314e-05	0.000105247
1695.6	-0.000141625	-0.000146229	-0.00052446	-0.00135	-0.00227	-0.00234	-0.00294	-0.00283	-0.0023	2.2366e-05	1.05699e-05
1696.09	-0.000300885	-0.000297342	-0.000612647	-0.00142	-0.00238	-0.00245	-0.00306	-0.00295	-0.00241	-5.17192e-05	-0.000112542
1696.57	-0.000471606	-0.000450753	-0.000708126	-0.0015	-0.00253	-0.00261	-0.00321	-0.00308	-0.00255	-0.00011973	-0.000234294
1697.05	-0.000610794	-0.000571253	-0.000790984	-0.00157	-0.00267	-0.00278	-0.00334	-0.0032	-0.00268	-0.000169779	-0.000327373
1697.53	-0.000687153	-0.000635973	-0.000844163	-0.00162	-0.00278	-0.00291	-0.00343	-0.00329	-0.00278	-0.000197765	-0.000375445
1698.02	-0.00067789	-0.000629852	-0.000851108	-0.00165	-0.00283	-0.00299	-0.00344	-0.00331	-0.00283	-0.000205846	-0.000367996
1698.5	-0.000566752	-0.000540643	-0.000794192	-0.00166	-0.0028	-0.00297	-0.00337	-0.00325	-0.00281	-0.000196474	-0.000295091
1698.98	-0.000351013	-0.000364851	-0.00066201	-0.00165	-0.00267	-0.00285	-0.00318	-0.00308	-0.00271	-0.000172263	-0.000151032
1699.46	-5.51978e-05	-0.000120194	-0.000462173	-0.00162	-0.00245	-0.00263	-0.0029	-0.00282	-0.00254	-0.000134272	5.48403e-05
1699.94	0.000261539	0.000145218	-0.00023393	-0.00157	-0.00219	-0.00235	-0.00257	-0.00251	-0.00234	-8.55768e-05	0.0002874
1700.43	0.000515142	0.000361278	-4.30721e-05	-0.00152	-0.00196	-0.0021	-0.0023	-0.00225	-0.00217	-3.18738e-05	0.000490163
1700.91	0.000629705	0.000461836	4.47333e-05	-0.00149	-0.00185	-0.00198	-0.00216	-0.00213	-0.0021	1.44467e-05	0.000607905
1701.39	0.000582224	0.000426645	6.03044e-06	-0.00149	-0.00188	-0.002	-0.00221	-0.00219	-0.00215	4.33746e-05	0.000622239
1701.87	0.000414804	0.00029118	-0.00012927	-0.00152	-0.00204	-0.00216	-0.00241	-0.00239	-0.0023	5.31834e-05	0.000559132
1702.35	0.000199844	0.000116482	-0.00030668	-0.00157	-0.00225	-0.00238	-0.00267	-0.00266	-0.00249	5.03004e-05	0.000463461
1702.84	-1.49103e-06	-4.56563e-05	-0.000478722	-0.00161	-0.00246	-0.00259	-0.00293	-0.00292	-0.00268	4.20823e-05	0.000372885
1703.32	-0.000155702	-0.000165639	-0.000615459	-0.00164	-0.00263	-0.00275	-0.00313	-0.00312	-0.00282	3.3301e-05	0.000308322
1703.8	-0.000253766	-0.000235486	-0.000702999	-0.00166	-0.00273	-0.00285	-0.00326	-0.00325	-0.00291	2.46193e-05	0.000275365
1704.28	-0.000304428	-0.000262442	-0.000739088	-0.00166	-0.00278	-0.00288	-0.00332	-0.0033	-0.00294	1.4281e-05	0.000267971
1704.77	-0.000324394	-0.000263965	-0.000732373	-0.00167	-0.00279	-0.00287	-0.00333	-0.00331	-0.00294	-9.9402e-07	0.000272049
1705.25	-0.000329161	-0.000258832	-0.000697938	-0.00167	-0.00278	-0.00284	-0.00332	-0.00329	-0.00291	-2.29282e-05	0.00027195
1705.73	-0.000327638	-0.000260587	-0.000655824	-0.00169	-0.00277	-0.00281	-0.0033	-0.00326	-0.00289	-5.03277e-05	0.00025713
1706.21	-0.000324692	-0.000274826	-0.000625154	-0.00173	-0.00277	-0.00281	-0.0033	-0.00326	-0.00289	-7.88519e-05	0.000225171
1706.69	-0.000325221	-0.000300952	-0.000620621	-0.00178	-0.00279	-0.00284	-0.00333	-0.00328	-0.00291	-0.00010436	0.000179889
1707.17	-0.000333399	-0.000334426	-0.000645468	-0.00183	-0.00283	-0.0029	-0.00339	-0.00334	-0.00297	-0.000123771	0.000127883
1707.66	-0.000349523	-0.000367367	-0.000693405	-0.00189	-0.00288	-0.00297	-0.00345	-0.00342	-0.00304	-0.000136292	7.7176e-05
1708.14	-0.00037134	-0.000393752	-0.000752981	-0.00193	-0.00292	-0.00305	-0.00352	-0.00349	-0.00312	-0.00014285	3.35661e-05
1708.62	-0.000396235	-0.000411661	-0.000814069	-0.00197	-0.00296	-0.00311	-0.00358	-0.00356	-0.0032	-0.000145765	-3.64474e-07
1709.1	-0.000423611	-0.000424174	-0.000870817	-0.00199	-0.00299	-0.00317	-0.00362	-0.00361	-0.00325	-0.000147256	-2.57444e-05
1709.59	-0.000453335	-0.000437977	-0.000921705	-0.00202	-0.00301	-0.00321	-0.00366	-0.00365	-0.0033	-0.000149707	-4.57557e-05
1710.07	-0.000484779	-0.000459293	-0.000967562	-0.00204	-0.00303	-0.00326	-0.00369	-0.00369	-0.00333	-0.000153847	-6.38777e-05
1710.55	-0.000515955	-0.000491663	-0.00101	-0.00208	-0.00306	-0.0033	-0.00373	-0.00373	-0.00337	-0.000160207	-8.18996e-05
1711.03	-0.000544085	-0.000534388	-0.00105	-0.00212	-0.00309	-0.00334	-0.00376	-0.00377	-0.00339	-0.00016756	-9.95564e-05
1711.51	-0.000567943	-0.000584621	-0.00109	-0.00217	-0.00313	-0.00339	-0.0038	-0.0038	-0.00342	-0.000175177	-0.000115755
1712	-0.000588658	-0.000639744	-0.00112	-0.00221	-0.00317	-0.00343	-0.00384	-0.00383	-0.00344	-0.000182398	-0.000130462
1712.48	-0.00061215	-0.000699559	-0.00116	-0.00226	-0.0032	-0.00347	-0.00388	-0.00386	-0.00347	-0.000190082	-0.000145832
1712.96	-0.000646361	-0.000766542	-0.00121	-0.00229	-0.00324	-0.00352	-0.00392	-0.00389	-0.00349	-0.000199487	-0.000167129
1713.44	-0.000698566	-0.000843899	-0.00127	-0.00232	-0.0033	-0.00358	-0.00398	-0.00394	-0.00354	-0.000212172	-0.000200216
1713.92	-0.00077061	-0.000930533	-0.00135	-0.00234	-0.00338	-0.00366	-0.00406	-0.004	-0.0036	-0.000228101	-0.000248335
1714.41	-0.000856234	-0.00102	-0.00144	-0.00235	-0.00348	-0.00376	-0.00416	-0.00408	-0.00367	-0.000246249	-0.000309792
1714.89	-0.000942468	-0.0011	-0.00153	-0.00235	-0.0036	-0.00387	-0.00427	-0.00416	-0.00377	-0.000263236	-0.000376008
1715.37	-0.00101	-0.00115	-0.0016	-0.00235	-0.00372	-0.00398	-0.00437	-0.00422	-0.00385	-0.000274661	-0.000434303
1715.85	-0.00106	-0.00116	-0.00165	-0.00234	-0.00381	-0.00405	-0.00445	-0.00426	-0.00392	-0.000276747	-0.000470249
1716.34	-0.00106	-0.00113	-0.00164	-0.00232	-0.00385	-0.00407	-0.00448	-0.00424	-0.00396	-0.000267309	-0.000470547
1716.82	-0.00102	-0.00103	-0.00157	-0.00229	-0.00381	-0.00402	-0.00443	-0.00416	-0.00394	-0.00024648	-0.00042381
1717.3	-0.000908314	-0.000887086	-0.00143	-0.00224	-0.00368	-0.00388	-0.00429	-0.00402	-0.00385	-0.000217603	-0.000323831
1717.78	-0.000735582	-0.000702767	-0.00125	-0.00217	-0.00345	-0.00367	-0.00406	-0.00383	-0.00371	-0.000186173	-0.000179284
1718.26	-0.000531476	-0.000517709	-0.00105	-0.0021	-0.0032	-0.00343	-0.0038	-0.00363	-0.00356	-0.00015918	-2.0145e-05
1718.75	-0.000352469	-0.000377299	-0.000899023	-0.00205	-0.00298	-0.00325	-0.00359	-0.0035	-0.00344	-0.000141459	0.000113234
1719.23	-0.000242937	-0.000309064	-0.000813771	-0.00204	-0.00287	-0.00316	-0.00348	-0.00345	-0.00338	-0.000133808	0.00019338
1719.71	-0.000213662	-0.000310421	-0.000799749	-0.00206	-0.00286	-0.00316	-0.00349	-0.00349	-0.0034	-0.000132615	0.000216917
1720.19	-0.000246017	-0.000358627	-0.000837219	-0.0021	-0.00293	-0.00323	-0.00357	-0.00358	-0.00347	-0.000133775	0.000197789
1720.67	-0.000310786	-0.00042659	-0.000900709	-0.00215	-0.00304	-0.00333	-0.00369	-0.0037	-0.00355	-0.000133775	0.000155128
1721.16	-0.000381967	-0.000492788	-0.000969446	-0.0022	-0.00315	-0.00343	-0.0038	-0.0038	-0.00363	-0.000131257	0.000105313
1721.64	-0.000442048	-0.000544647	-0.00103	-0.00225	-0.00324	-0.0035	-0.00389	-0.00388	-0.00369	-0.00012715	5.85849e-05
1722.12	-0.000482362	-0.000577871	-0.00107	-0.00228	-0.0033	-0.00354	-0.00395	-0.00392	-0.00371	-0.000123341	2.00466e-05
1722.6	-0.000501591	-0.000594548	-0.0011	-0.0023	-0.00334	-0.00355	-0.00396	-0.00393	-0.00371	-0.000123109	-9.5425e-06
1723.09	-0.00050361	-0.000600305	-0.00112	-0.00232	-0.00335	-0.00354	-0.00395	-0.00392	-0.00368	-0.000129005	-3.15756e-05
1723.57	-0.000495601	-0.000601893	-0.00112	-0.00232	-0.00334	-0.00353	-0.00392	-0.00389	-0.00364	-0.000142652	-4.85055e-05
1724.05	-0.0004864	-0.000605732	-0.00112	-0.00232	-0.00333	-0.00351	-0.0039	-0.00387	-0.0036	-0.000163784	-6.28507e-05
1724.53	-0.000484017	-0.00061675	-0.00111	-0.00232	-0.00332	-0.0035	-0.00388	-0.00384	-0.00356	-0.000190413	-7.67648e-05
1725.01	-0.000494178	-0.000637197	-0.00112	-0.00233	-0.00332	-0.0035	-0.00388	-0.00383	-0.00354	-0.000220087	-9.2136e-05
1725.5	-0.000518238	-0.000666675	-0.00114	-0.00235	-0.00333	-0.00352	-0.00389	-0.00383	-0.00353	-0.000249825	-0.000109163
1725.98	-0.000553383	-0.000702437	-0.00117	-0.00237	-0.00335	-0.00354	-0.00391	-0.00383	-0.00354	-0.000277144	-0.000127481
1726.46	-0.000594283	-0.000740279	-0.0012	-0.00239	-0.00337	-0.00357	-0.00394	-0.00385	-0.00356	-0.000300654	-0.0001456
1726.94	-0.000635344	-0.000776398	-0.00125	-0.00242	-0.0034	-0.0036	-0.00397	-0.00387	-0.00358	-0.000319527	-0.000162525
1727.42	-0.000673226	-0.00080848	-0.00129	-0.00245	-0.00342	-0.00362	-0.00399	-0.0039	-0.00361	-0.000333863	-0.000177993
1727.91	-0.000708027	-0.000837384	-0.00133	-0.00248	-0.00343	-0.00364	-0.00402	-0.00393	-0.00364	-0.000344623	-0.000193791
1728.39	-0.000743223	-0.000866121	-0.00137	-0.0025	-0.00345	-0.00367	-0.00404	-0.00396	-0.00368	-0.000353032	-0.000213265
1728.87	-0.000783807	-0.000899552	-0.0014	-0.00252	-0.00348	-0.0037	-0.00407	-0.00401	-0.00372	-0.000360382	-0.000240685
1729.35	-0.000834242	-0.000941906	-0.00144	-0.00254	-0.00352	-0.00373	-0.00412	-0.00408	-0.00377	-0.000367003	-0.000279826
1729.84	-0.000894955	-0.000994737	-0.00148	-0.00255	-0.00358	-0.00378	-0.00418	-0.00416	-0.00384	-0.000372598	-0.000331976
1730.32	-0.000961578	-0.00106	-0.00153	-0.00257	-0.00365	-0.00385	-0.00426	-0.00425	-0.00393	-0.000375147	-0.000395407
1730.8	-0.00103	-0.00112	-0.00159	-0.00258	-0.00373	-0.00391	-0.00434	-0.00435	-0.00402	-0.000372532	-0.000464754
1731.28	-0.00107	-0.00118	-0.00165	-0.0026	-0.0038	-0.00398	-0.00443	-0.00443	-0.00412	-0.000362666	-0.000532403
1731.76	-0.0011	-0.00122	-0.00169	-0.00261	-0.00385	-0.00404	-0.0045	-0.0045	-0.0042	-0.000344391	-0.000588856
1732.24	-0.00109	-0.00123	-0.00172	-0.0026	-0.00387	-0.00406	-0.00454	-0.00453	-0.00426	-0.000317904	-0.000623863
1732.73	-0.00103	-0.00121	-0.00171	-0.00258	-0.00385	-0.00405	-0.00453	-0.00451	-0.00428	-0.000285985	-0.000629653
1733.21	-0.000947593	-0.00116	-0.00167	-0.00255	-0.00377	-0.00398	-0.00447	-0.00445	-0.00425	-0.000253468	-0.000599875
1733.69	-0.000828488	-0.00107	-0.00157	-0.0025	-0.00365	-0.00385	-0.00433	-0.00432	-0.00414	-0.000225882	-0.000528365
1734.17	-0.000684507	-0.000943824	-0.00144	-0.00244	-0.00349	-0.00367	-0.00413	-0.00412	-0.00397	-0.000207767	-0.000417454
1734.66	-0.000547625	-0.000805172	-0.0013	-0.00239	-0.00332	-0.00348	-0.0039	-0.00392	-0.00379	-0.000200812	-0.000291416
1735.14	-0.000469322	-0.000704785	-0.00119	-0.00236	-0.00322	-0.00335	-0.00374	-0.00377	-0.00364	-0.000203164	-0.000191969
1735.62	-0.000477332	-0.000674218	-0.00115	-0.00237	-0.00321	-0.00331	-0.00369	-0.00372	-0.00358	-0.000211013	-0.000146063
1736.1	-0.000554575	-0.000705348	-0.00117	-0.0024	-0.00329	-0.00336	-0.00376	-0.00377	-0.0036	-0.000218365	-0.000149806
1736.58	-0.000660455	-0.000767402	-0.00122	-0.00244	-0.0034	-0.00345	-0.00387	-0.00386	-0.00366	-0.000220915	-0.000181172
1737.07	-0.00075781	-0.000829943	-0.00127	-0.00248	-0.00351	-0.00354	-0.00399	-0.00396	-0.00372	-0.000216146	-0.000217239
1737.55	-0.00082442	-0.000873198	-0.0013	-0.00251	-0.00358	-0.00361	-0.00407	-0.00402	-0.00376	-0.000205548	-0.000241613
1738.03	-0.000854679	-0.000890458	-0.00131	-0.00252	-0.0036	-0.00363	-0.0041	-0.00405	-0.00377	-0.000193128	-0.000246381
1738.51	-0.000856564	-0.000885829	-0.0013	-0.00253	-0.00358	-0.00362	-0.00409	-0.00403	-0.00374	-0.000185511	-0.000231943
1738.99	-0.000844626	-0.000869792	-0.00128	-0.00253	-0.00354	-0.00358	-0.00405	-0.00398	-0.00369	-0.000189585	-0.000205217
1739.48	-0.000833912	-0.000854745	-0.00127	-0.00252	-0.0035	-0.00354	-0.004	-0.00393	-0.00363	-0.000209688	-0.00017733
1739.96	-0.00083411	-0.000850149	-0.00126	-0.00252	-0.00347	-0.00351	-0.00396	-0.0039	-0.00358	-0.000243732	-0.000159644
1740.44	-0.000848793	-0.000860929	-0.00128	-0.00252	-0.00347	-0.0035	-0.00394	-0.00389	-0.00355	-0.000285422	-0.000160505
1740.92	-0.00087581	-0.000886821	-0.00132	-0.00253	-0.00349	-0.00352	-0.00396	-0.00391	-0.00355	-0.000326148	-0.000183093
1741.4	-0.000908843	-0.000923259	-0.00138	-0.00253	-0.00353	-0.00357	-0.004	-0.00396	-0.00358	-0.000359091	-0.00022469
1741.89	-0.000940881	-0.000963297	-0.00145	-0.00253	-0.00359	-0.00363	-0.00405	-0.00402	-0.00363	-0.000380676	-0.000278634
1742.37	-0.000967099	-0.001	-0.00151	-0.00252	-0.00364	-0.00369	-0.0041	-0.00408	-0.00367	-0.000390077	-0.00033777
1742.85	-0.000986736	-0.00103	-0.00157	-0.00252	-0.00368	-0.00374	-0.00415	-0.00412	-0.00371	-0.000388985	-0.000394944
1743.33	-0.001	-0.00106	-0.00161	-0.00252	-0.00371	-0.00378	-0.00418	-0.00415	-0.00373	-0.000380709	-0.000444663
1743.82	-0.00102	-0.00108	-0.00164	-0.00252	-0.00373	-0.0038	-0.0042	-0.00416	-0.00374	-0.000368824	-0.000482958
1744.3	-0.00104	-0.00109	-0.00166	-0.00252	-0.00373	-0.00382	-0.00422	-0.00415	-0.00374	-0.000356939	-0.000508144
1744.78	-0.00107	-0.00111	-0.00167	-0.00253	-0.00373	-0.00382	-0.00423	-0.00413	-0.00374	-0.000346642	-0.00052125
1745.26	-0.0011	-0.00112	-0.00167	-0.00254	-0.00372	-0.00381	-0.00424	-0.0041	-0.00373	-0.000338664	-0.000524328
1745.74	-0.00114	-0.00114	-0.00168	-0.00255	-0.00371	-0.0038	-0.00426	-0.00408	-0.00373	-0.000332803	-0.000520621
1746.23	-0.00118	-0.00116	-0.00169	-0.00255	-0.0037	-0.00379	-0.00428	-0.00407	-0.00373	-0.000328301	-0.000513539
1746.71	-0.00121	-0.00118	-0.00171	-0.00254	-0.00369	-0.00377	-0.00431	-0.00407	-0.00373	-0.000324493	-0.000506821
1747.19	-0.00125	-0.0012	-0.00175	-0.00252	-0.00369	-0.00376	-0.00434	-0.00409	-0.00375	-0.000321083	-0.000503511
1747.67	-0.00127	-0.00122	-0.00179	-0.0025	-0.00369	-0.00376	-0.00437	-0.00412	-0.00377	-0.000317805	-0.000504636
1748.15	-0.00128	-0.00123	-0.00182	-0.00246	-0.0037	-0.00376	-0.00439	-0.00415	-0.00379	-0.000314825	-0.000508939
1748.64	-0.00125	-0.00122	-0.00185	-0.00243	-0.0037	-0.00376	-0.00439	-0.00417	-0.00381	-0.000311713	-0.000512546
1749.12	-0.00119	-0.00119	-0.00185	-0.00241	-0.00368	-0.00375	-0.00435	-0.00416	-0.0038	-0.000309527	-0.000510991
1749.6	-0.0011	-0.00114	-0.00182	-0.00239	-0.00364	-0.00372	-0.00427	-0.00411	-0.00378	-0.000309163	-0.00049997
1750.08	-0.000979397	-0.00105	-0.00176	-0.00238	-0.00357	-0.00368	-0.00416	-0.00402	-0.00372	-0.000312474	-0.000476339
1750.57	-0.000844726	-0.000954569	-0.00167	-0.00238	-0.00348	-0.00361	-0.00401	-0.0039	-0.00363	-0.000320917	-0.000439003
1751.05	-0.000714643	-0.000852662	-0.00157	-0.00239	-0.00337	-0.00353	-0.00385	-0.00376	-0.00353	-0.000335419	-0.000391004
1751.53	-0.000609768	-0.000765483	-0.00146	-0.00239	-0.00327	-0.00345	-0.0037	-0.00363	-0.00342	-0.000354952	-0.000340319
1752.01	-0.00054607	-0.000708656	-0.00138	-0.0024	-0.00319	-0.00337	-0.00359	-0.00353	-0.00333	-0.000377001	-0.000296912
1752.49	-0.000528895	-0.000688906	-0.00133	-0.00241	-0.00314	-0.00332	-0.00354	-0.00347	-0.00327	-0.000397824	-0.000269959
1752.98	-0.000550438	-0.000701973	-0.00131	-0.00243	-0.00312	-0.0033	-0.00353	-0.00346	-0.00325	-0.000414276	-0.000261779
1753.46	-0.00059382	-0.000735152	-0.00131	-0.00245	-0.00313	-0.0033	-0.00355	-0.00346	-0.00326	-0.000423379	-0.000269031
1753.94	-0.000640406	-0.000773455	-0.00133	-0.00246	-0.00314	-0.00331	-0.00359	-0.00348	-0.00329	-0.00042381	-0.000284859
1754.42	-0.000675707	-0.000804809	-0.00135	-0.00247	-0.00314	-0.00332	-0.00361	-0.00349	-0.00331	-0.000415368	-0.000301813
1754.9	-0.000692843	-0.000823693	-0.00137	-0.00248	-0.00313	-0.00333	-0.00362	-0.00348	-0.00332	-0.000399645	-0.000314924
1755.39	-0.000692479	-0.000830208	-0.00138	-0.00248	-0.00312	-0.00332	-0.00361	-0.00346	-0.00332	-0.000379153	-0.000321745
1755.87	-0.000680669	-0.000829513	-0.00139	-0.00247	-0.00309	-0.00331	-0.00359	-0.00344	-0.0033	-0.000357998	-0.000321811
1756.35	-0.000665021	-0.000827099	-0.0014	-0.00246	-0.00308	-0.00329	-0.00357	-0.00342	-0.00327	-0.000339657	-0.000315421
1756.83	-0.000652251	-0.000826934	-0.0014	-0.00244	-0.00307	-0.00328	-0.00355	-0.0034	-0.00323	-0.000326811	-0.000303369
1757.32	-0.000648181	-0.000831762	-0.0014	-0.00243	-0.00307	-0.00327	-0.00354	-0.00341	-0.0032	-0.000320288	-0.000287873
1757.8	-0.000657015	-0.000842807	-0.00141	-0.00242	-0.0031	-0.00326	-0.00354	-0.00342	-0.00319	-0.000318997	-0.000272243
1758.28	-0.00067918	-0.000859243	-0.00141	-0.00242	-0.00313	-0.00326	-0.00355	-0.00345	-0.00319	-0.000320752	-0.000259362
1758.76	-0.000710045	-0.000877364	-0.00142	-0.00243	-0.00316	-0.00327	-0.00356	-0.00349	-0.00321	-0.000323665	-0.000249428
1759.24	-0.000741668	-0.000891682	-0.00143	-0.00243	-0.00319	-0.00328	-0.00356	-0.00352	-0.00323	-0.000326181	-0.000240354
1759.73	-0.000766277	-0.000897667	-0.00143	-0.00244	-0.0032	-0.00327	-0.00355	-0.00353	-0.00324	-0.000328433	-0.000229227
1760.21	-0.000778713	-0.000893236	-0.00142	-0.00243	-0.00319	-0.00325	-0.00351	-0.00351	-0.00324	-0.00033128	-0.000214589
1760.69	-0.000777655	-0.000879216	-0.00141	-0.00241	-0.00316	-0.0032	-0.00344	-0.00348	-0.00322	-0.000336809	-0.000197467
1761.17	-0.00076416	-0.000858416	-0.00139	-0.00238	-0.0031	-0.00314	-0.00337	-0.00342	-0.00318	-0.000346775	-0.000180907
1761.65	-0.000741271	-0.000833779	-0.00136	-0.00234	-0.00304	-0.00307	-0.00328	-0.00335	-0.00313	-0.000362401	-0.000168023
1762.14	-0.000714941	-0.000809306	-0.00134	-0.00231	-0.00297	-0.003	-0.0032	-0.00327	-0.00308	-0.000382927	-0.000162128
1762.62	-0.00069463	-0.000791645	-0.00132	-0.00229	-0.00291	-0.00294	-0.00315	-0.00321	-0.00303	-0.000406596	-0.000166566
1763.1	-0.00069066	-0.000787346	-0.00131	-0.00229	-0.00289	-0.00292	-0.00312	-0.00318	-0.00301	-0.000430595	-0.000183557
1763.58	-0.000707564	-0.00079955	-0.00132	-0.0023	-0.00289	-0.00293	-0.00314	-0.00318	-0.00301	-0.000451879	-0.000212635
1764.07	-0.000740941	-0.000824718	-0.00135	-0.00232	-0.00292	-0.00298	-0.00318	-0.0032	-0.00303	-0.000467667	-0.000249063
1764.55	-0.000780003	-0.000854779	-0.00139	-0.00234	-0.00297	-0.00303	-0.00323	-0.00324	-0.00308	-0.000475577	-0.000285985
1765.03	-0.000812217	-0.000879712	-0.00143	-0.00236	-0.003	-0.00308	-0.00327	-0.00327	-0.00312	-0.000474088	-0.000315653
1765.51	-0.000828753	-0.000892409	-0.00147	-0.00237	-0.00302	-0.00312	-0.0033	-0.00329	-0.00316	-0.000463	-0.000332704
1765.99	-0.000827099	-0.000889996	-0.0015	-0.00237	-0.00302	-0.00314	-0.00331	-0.00329	-0.00318	-0.000443703	-0.000334591
1766.47	-0.000811125	-0.000875149	-0.00152	-0.00236	-0.00299	-0.00313	-0.0033	-0.00326	-0.00319	-0.000419407	-0.000322639
1766.96	-0.000789926	-0.000855208	-0.00154	-0.00235	-0.00296	-0.0031	-0.00328	-0.00323	-0.00319	-0.000394845	-0.000301945
1767.44	-0.000773521	-0.00083874	-0.00155	-0.00235	-0.00294	-0.00306	-0.00327	-0.0032	-0.00318	-0.00037528	-0.000279164
1767.92	-0.00076975	-0.000833085	-0.00156	-0.00234	-0.00293	-0.00303	-0.00327	-0.00319	-0.00316	-0.000364421	-0.000261117
1768.4	-0.000782848	-0.00084284	-0.00157	-0.00235	-0.00294	-0.003	-0.0033	-0.0032	-0.00314	-0.000363792	-0.000252872
1768.89	-0.000812614	-0.000868072	-0.00157	-0.00235	-0.00297	-0.00299	-0.00334	-0.00324	-0.00312	-0.000371473	-0.00025615
1769.37	-0.000855738	-0.000905272	-0.00157	-0.00236	-0.00301	-0.00299	-0.0034	-0.00329	-0.0031	-0.000384119	-0.000270422
1769.85	-0.000906925	-0.000949081	-0.00156	-0.00236	-0.00305	-0.00299	-0.00345	-0.00335	-0.00308	-0.000398155	-0.000292508
1770.33	-0.000960917	-0.000993447	-0.00154	-0.00235	-0.00309	-0.00299	-0.0035	-0.00341	-0.00306	-0.000411661	-0.000319229
1770.81	-0.00101	-0.00103	-0.00151	-0.00232	-0.0031	-0.00299	-0.00353	-0.00343	-0.00303	-0.000424107	-0.000347106
1771.3	-0.00105	-0.00106	-0.00146	-0.00228	-0.00308	-0.00297	-0.00352	-0.00342	-0.003	-0.000436322	-0.000372135
1771.78	-0.00105	-0.00106	-0.00141	-0.00222	-0.00301	-0.00293	-0.00346	-0.00336	-0.00295	-0.000448271	-0.000388488
1772.26	-0.00102	-0.00103	-0.00135	-0.00215	-0.0029	-0.00286	-0.00334	-0.00325	-0.00288	-0.000459657	-0.000390409
1772.74	-0.000948552	-0.000968355	-0.00129	-0.00209	-0.00277	-0.00278	-0.00319	-0.00312	-0.0028	-0.000468594	-0.000377829
1773.22	-0.000863575	-0.000900973	-0.00124	-0.00204	-0.00265	-0.00271	-0.00304	-0.003	-0.00273	-0.00047432	-0.000359256
1773.71	-0.000793762	-0.000845684	-0.00121	-0.00201	-0.00256	-0.00266	-0.00293	-0.00292	-0.00269	-0.000475743	-0.000344358
1774.19	-0.000752881	-0.000811688	-0.00121	-0.00199	-0.00252	-0.00264	-0.00288	-0.00289	-0.00268	-0.000472268	-0.000336445
1774.67	-0.000737633	-0.000794887	-0.00121	-0.00199	-0.00252	-0.00264	-0.00286	-0.00289	-0.00268	-0.000463265	-0.000332406
1775.15	-0.000736078	-0.000786321	-0.00122	-0.00199	-0.00253	-0.00265	-0.00286	-0.0029	-0.00269	-0.000448105	-0.000326645
1775.64	-0.000737699	-0.00077825	-0.00122	-0.002	-0.00253	-0.00264	-0.00286	-0.00291	-0.00269	-0.00042702	-0.000315553
1776.12	-0.000736674	-0.000767567	-0.00121	-0.002	-0.00253	-0.00263	-0.00286	-0.00291	-0.00269	-0.000401465	-0.000299097
1776.6	-0.00073201	-0.000754535	-0.0012	-0.00199	-0.00252	-0.00262	-0.00286	-0.00289	-0.00268	-0.000373161	-0.000280522
1777.08	-0.000725857	-0.000742098	-0.00119	-0.00199	-0.00251	-0.0026	-0.00286	-0.00286	-0.00267	-0.00034502	-0.000264362
1777.56	-0.000720697	-0.00073191	-0.00118	-0.002	-0.00249	-0.00258	-0.00286	-0.00283	-0.00267	-0.000318964	-0.000254296
1778.05	-0.00071805	-0.000725129	-0.00118	-0.002	-0.00249	-0.00257	-0.00287	-0.00282	-0.00266	-0.00029764	-0.00025211
1778.53	-0.000718017	-0.00072106	-0.00117	-0.00199	-0.00248	-0.00256	-0.00289	-0.0028	-0.00266	-0.000282939	-0.000257839
1779.01	-0.000719539	-0.000718513	-0.00116	-0.00199	-0.00247	-0.00255	-0.0029	-0.0028	-0.00267	-0.000276647	-0.000269859
1779.49	-0.000721358	-0.000716363	-0.00114	-0.00197	-0.00247	-0.00254	-0.00292	-0.0028	-0.00268	-0.000279495	-0.000285522
1779.97	-0.000721557	-0.00071289	-0.00111	-0.00194	-0.00246	-0.00251	-0.00292	-0.0028	-0.00269	-0.000291217	-0.000301415
1780.46	-0.000719406	-0.000707498	-0.00108	-0.00191	-0.00244	-0.00249	-0.00291	-0.00281	-0.0027	-0.000309891	-0.000314726
1780.94	-0.000715205	-0.000700121	-0.00105	-0.00187	-0.00243	-0.00246	-0.0029	-0.00281	-0.00272	-0.000332207	-0.000323698
1781.42	-0.000711798	-0.000692148	-0.00103	-0.00184	-0.00241	-0.00243	-0.00288	-0.00281	-0.00273	-0.000354688	-0.000328996
1781.9	-0.00071117	-0.000685135	-0.00102	-0.00181	-0.0024	-0.00242	-0.00287	-0.00282	-0.00275	-0.000375346	-0.000331512
1782.38	-0.000712625	-0.000678916	-0.00102	-0.0018	-0.00239	-0.00242	-0.00286	-0.00282	-0.00277	-0.000392759	-0.000331744
1782.87	-0.000712195	-0.000672266	-0.00103	-0.00179	-0.00238	-0.00243	-0.00284	-0.00283	-0.00278	-0.000407523	-0.000328565
1783.35	-0.000705811	-0.000663995	-0.00104	-0.00179	-0.00237	-0.00244	-0.00283	-0.00282	-0.00279	-0.000420069	-0.000320652
1783.83	-0.000690494	-0.000655096	-0.00105	-0.00179	-0.00235	-0.00244	-0.0028	-0.00281	-0.00279	-0.000430827	-0.000307375
1784.31	-0.000667138	-0.000648479	-0.00106	-0.00179	-0.00232	-0.00243	-0.00276	-0.0028	-0.00277	-0.00043983	-0.000289992
1784.8	-0.000639182	-0.000647817	-0.00106	-0.00179	-0.00229	-0.00242	-0.00272	-0.00278	-0.00275	-0.000446053	-0.000270786
1785.28	-0.000612713	-0.000655493	-0.00104	-0.00178	-0.00227	-0.0024	-0.00268	-0.00277	-0.00272	-0.000448271	-0.000252839
1785.76	-0.000593721	-0.000671935	-0.00103	-0.00178	-0.00226	-0.00239	-0.00265	-0.00276	-0.00271	-0.000446318	-0.000238963
1786.24	-0.000586375	-0.000694729	-0.00101	-0.00177	-0.00226	-0.00239	-0.00263	-0.00276	-0.0027	-0.000440559	-0.000230519
1786.72	-0.000591868	-0.000720333	-0.000986637	-0.00177	-0.00228	-0.00239	-0.00263	-0.00277	-0.0027	-0.000432813	-0.000228002
1787.21	-0.000607584	-0.000744347	-0.000973149	-0.00177	-0.0023	-0.0024	-0.00265	-0.00278	-0.00271	-0.00042467	-0.000230287
1787.69	-0.000628628	-0.000763267	-0.000967529	-0.00177	-0.00232	-0.00242	-0.00267	-0.0028	-0.00273	-0.000418017	-0.00023595
1788.17	-0.000650133	-0.000775538	-0.000970107	-0.00177	-0.00234	-0.00243	-0.00269	-0.00282	-0.00275	-0.000413448	-0.000243533
1788.65	-0.000668031	-0.000780896	-0.000980059	-0.00177	-0.00236	-0.00244	-0.00271	-0.00283	-0.00277	-0.000411595	-0.000252143
1789.13	-0.000680735	-0.000781095	-0.000995001	-0.00176	-0.00236	-0.00243	-0.00273	-0.00284	-0.00278	-0.000412323	-0.000261614
1789.62	-0.000688807	-0.000778416	-0.00101	-0.00175	-0.00235	-0.00242	-0.00274	-0.00285	-0.00279	-0.000416031	-0.000271713
1790.1	-0.000694232	-0.00077448	-0.00103	-0.00173	-0.00232	-0.0024	-0.00274	-0.00285	-0.00279	-0.000423081	-0.00028221
1790.58	-0.000699128	-0.000769056	-0.00103	-0.00171	-0.00229	-0.00236	-0.00274	-0.00285	-0.00277	-0.000434038	-0.00029168
1791.06	-0.000704454	-0.000758736	-0.00103	-0.00168	-0.00224	-0.00232	-0.00274	-0.00283	-0.00275	-0.000448801	-0.000297938
1791.55	-0.000707564	-0.000737534	-0.00101	-0.00165	-0.00218	-0.00227	-0.00272	-0.00279	-0.0027	-0.000465383	-0.000297574
1792.03	-0.000705182	-0.000701213	-0.00097057	-0.00162	-0.00212	-0.00222	-0.00269	-0.00274	-0.00265	-0.000479781	-0.000289263
1792.51	-0.00069764	-0.000653177	-0.000926202	-0.00159	-0.00206	-0.00218	-0.00264	-0.00267	-0.00261	-0.000487426	-0.000275952
1792.99	-0.000691586	-0.000605831	-0.00088692	-0.00156	-0.00202	-0.00216	-0.0026	-0.00262	-0.00258	-0.00048458	-0.000265356
1793.47	-0.000695787	-0.000574694	-0.000864931	-0.00155	-0.00201	-0.00217	-0.00258	-0.0026	-0.00259	-0.000471275	-0.000265521
1793.96	-0.000712791	-0.000567513	-0.000862847	-0.00154	-0.00203	-0.0022	-0.00258	-0.00262	-0.00262	-0.000449827	-0.000279363
1794.44	-0.000736905	-0.000582106	-0.000875611	-0.00154	-0.00205	-0.00225	-0.00261	-0.00266	-0.00268	-0.000424273	-0.000303468
1794.92	-0.000757843	-0.000608776	-0.000892674	-0.00154	-0.00208	-0.00229	-0.00264	-0.00272	-0.00274	-0.000398089	-0.000330386
1795.4	-0.000766641	-0.000636899	-0.000904908	-0.00154	-0.00209	-0.00231	-0.00267	-0.00277	-0.00278	-0.000375246	-0.000353297
1795.88	-0.000759761	-0.000658338	-0.000906528	-0.00153	-0.00208	-0.00231	-0.00268	-0.0028	-0.00281	-0.000358694	-0.00036793
1796.37	-0.000739088	-0.000669156	-0.000896443	-0.00151	-0.00206	-0.00229	-0.00267	-0.00282	-0.00281	-0.000351013	-0.000373161
1796.85	-0.000711534	-0.00066952	-0.000877364	-0.0015	-0.00202	-0.00225	-0.00265	-0.00282	-0.0028	-0.000353032	-0.000371108
1797.33	-0.000684804	-0.000661911	-0.000854547	-0.00148	-0.00199	-0.00221	-0.00263	-0.00281	-0.00278	-0.000363759	-0.000365447
1797.81	-0.000665186	-0.000649869	-0.000832787	-0.00147	-0.00197	-0.00217	-0.00261	-0.00281	-0.00276	-0.000380477	-0.000359985
1798.3	-0.000654302	-0.000635543	-0.000816152	-0.00146	-0.00195	-0.00215	-0.0026	-0.00281	-0.00275	-0.000398916	-0.000356972
1798.78	-0.000649935	-0.000619529	-0.000806231	-0.00145	-0.00194	-0.00213	-0.0026	-0.00282	-0.00276	-0.000414541	-0.000356939
1799.26	-0.000646031	-0.000600768	-0.000802857	-0.00144	-0.00192	-0.00213	-0.0026	-0.00283	-0.00277	-0.000423081	-0.000358793
1799.74	-0.000635609	-0.000576713	-0.00080375	-0.00143	-0.0019	-0.00212	-0.00261	-0.00283	-0.00279	-0.000421592	-0.000359985
1800.22	-0.000613275	-0.000545474	-0.000805239	-0.00141	-0.00186	-0.00212	-0.00261	-0.00282	-0.0028	-0.000409377	-0.000357402
1800.71	-0.000577705	-0.000506655	-0.000803023	-0.00139	-0.00181	-0.0021	-0.00259	-0.0028	-0.00281	-0.000388422	-0.000347967
1801.19	-0.000533395	-0.000463728	-0.000794424	-0.00137	-0.00174	-0.00208	-0.00257	-0.00277	-0.00281	-0.000363957	-0.000331214
1801.67	-0.000489114	-0.000422353	-0.000778879	-0.00134	-0.00168	-0.00205	-0.00254	-0.00273	-0.00279	-0.000341974	-0.000308501
1802.15	-0.000454593	-0.000389415	-0.000758769	-0.00132	-0.00163	-0.00202	-0.00251	-0.0027	-0.00278	-0.000328565	-0.00028327
1802.63	-0.000436057	-0.000369122	-0.000737335	-0.0013	-0.00159	-0.002	-0.00248	-0.00268	-0.00276	-0.000326513	-0.000259395
1803.12	-0.000434303	-0.000362269	-0.00071815	-0.00129	-0.00157	-0.00198	-0.00246	-0.00268	-0.00276	-0.000335717	-0.000240321
1803.6	-0.000445987	-0.00036644	-0.000703627	-0.00127	-0.00156	-0.00197	-0.00246	-0.00269	-0.00276	-0.000353132	-0.000228167
1804.08	-0.000465648	-0.000377829	-0.00069496	-0.00126	-0.00156	-0.00196	-0.00246	-0.00271	-0.00277	-0.00037379	-0.000223862
1804.56	-0.000488154	-0.000392395	-0.000692049	-0.00125	-0.00157	-0.00196	-0.00246	-0.00273	-0.00279	-0.000392395	-0.000227803
1805.05	-0.000509799	-0.000407358	-0.000694133	-0.00124	-0.00159	-0.00197	-0.00247	-0.00277	-0.00282	-0.000404776	-0.000238765
1805.53	-0.000528465	-0.000420665	-0.000698732	-0.00123	-0.00161	-0.00199	-0.00249	-0.0028	-0.00285	-0.000408946	-0.000254428
1806.01	-0.000543621	-0.000431456	-0.00070333	-0.00122	-0.00163	-0.00201	-0.00251	-0.00284	-0.00289	-0.000405537	-0.000271316
1806.49	-0.000555898	-0.000439731	-0.000705447	-0.00121	-0.00166	-0.00203	-0.00254	-0.00287	-0.00292	-0.000397327	-0.000286217
1806.97	-0.000566322	-0.000445722	-0.000703991	-0.00121	-0.00168	-0.00204	-0.00257	-0.0029	-0.00295	-0.000388621	-0.000296978
1807.45	-0.000576216	-0.000450191	-0.000699492	-0.0012	-0.0017	-0.00206	-0.0026	-0.00292	-0.00297	-0.000383457	-0.000303336
1807.94	-0.000586904	-0.0004536	-0.000693902	-0.0012	-0.00172	-0.00207	-0.00263	-0.00294	-0.00299	-0.00038435	-0.000307772
1808.42	-0.000598651	-0.000456082	-0.000689634	-0.00119	-0.00174	-0.00208	-0.00266	-0.00296	-0.003	-0.000391335	-0.000313203
1808.9	-0.000610496	-0.000456744	-0.000688443	-0.00119	-0.00176	-0.00209	-0.00269	-0.00298	-0.00302	-0.000402194	-0.000323202
1809.38	-0.000619992	-0.000453964	-0.000689932	-0.00119	-0.00178	-0.00211	-0.00272	-0.00301	-0.00304	-0.000413084	-0.000338134
1809.87	-0.000623929	-0.000445325	-0.000691652	-0.00118	-0.00179	-0.00212	-0.00275	-0.00303	-0.00307	-0.000420532	-0.000355946
1810.35	-0.000619	-0.000428477	-0.000689403	-0.00117	-0.00179	-0.00214	-0.00277	-0.00305	-0.00311	-0.000421956	-0.000370546
1810.83	-0.000603812	-0.000402558	-0.000679644	-0.00116	-0.00178	-0.00215	-0.00278	-0.00307	-0.00314	-0.000417388	-0.000375246
1811.31	-0.000579757	-0.000368989	-0.000660786	-0.00114	-0.00175	-0.00214	-0.00279	-0.00307	-0.00316	-0.000408946	-0.000365083
1811.79	-0.000551232	-0.000332108	-0.000635146	-0.00113	-0.00171	-0.00213	-0.00278	-0.00308	-0.00318	-0.000400174	-0.00034012
1812.28	-0.000523666	-0.00029721	-0.000606691	-0.00111	-0.00167	-0.00211	-0.00277	-0.00308	-0.00319	-0.000393355	-0.000304461
1812.76	-0.000502518	-0.000270025	-0.000581411	-0.0011	-0.00163	-0.00209	-0.00276	-0.00308	-0.00319	-0.000389912	-0.00026625
1813.24	-0.000489379	-0.000253004	-0.000562351	-0.00109	-0.00161	-0.00209	-0.00276	-0.0031	-0.00321	-0.000389151	-0.000232605
1813.72	-0.000483124	-0.000246149	-0.000551067	-0.00108	-0.00159	-0.00209	-0.00276	-0.00312	-0.00322	-0.000389614	-0.000208628
1814.2	-0.000480344	-0.00024658	-0.000546202	-0.00108	-0.00159	-0.0021	-0.00277	-0.00315	-0.00325	-0.000389217	-0.000195281
1814.69	-0.000477861	-0.000251216	-0.000545905	-0.00108	-0.0016	-0.00212	-0.00279	-0.00318	-0.00329	-0.000387032	-0.000190578
1815.17	-0.000474287	-0.000257243	-0.000548287	-0.00107	-0.00162	-0.00214	-0.0028	-0.00321	-0.00334	-0.000382629	-0.000191241
1815.65	-0.000470613	-0.000263733	-0.000552986	-0.00107	-0.00164	-0.00215	-0.00282	-0.00324	-0.00339	-0.000376935	-0.000194089
1816.13	-0.000468528	-0.000270256	-0.000558943	-0.00107	-0.00167	-0.00217	-0.00284	-0.00328	-0.00345	-0.000370546	-0.000196176
1816.62	-0.000469322	-0.000277343	-0.000565759	-0.00107	-0.0017	-0.00218	-0.00286	-0.00332	-0.0035	-0.000364255	-0.00019644
1817.1	-0.000472069	-0.000284694	-0.000571749	-0.00108	-0.00173	-0.0022	-0.00289	-0.00336	-0.00355	-0.00035823	-0.000194718
1817.58	-0.000474386	-0.000292012	-0.000575223	-0.00109	-0.00176	-0.00222	-0.00292	-0.00341	-0.00359	-0.000352569	-0.0001923
1818.06	-0.000473194	-0.000298402	-0.000575124	-0.0011	-0.00179	-0.00224	-0.00294	-0.00345	-0.00362	-0.000347106	-0.000190777
1818.54	-0.000466475	-0.000303071	-0.00057165	-0.00112	-0.00181	-0.00226	-0.00297	-0.00349	-0.00364	-0.000342537	-0.000192201
1819.03	-0.000454891	-0.000305852	-0.000566785	-0.00113	-0.00182	-0.00228	-0.00299	-0.00352	-0.00365	-0.000340021	-0.000198196
1819.51	-0.000442114	-0.00030721	-0.00056394	-0.00115	-0.00183	-0.00231	-0.00302	-0.00355	-0.00366	-0.000340948	-0.000209721
1819.99	-0.000433905	-0.000308302	-0.000566421	-0.00116	-0.00185	-0.00234	-0.00304	-0.00357	-0.00367	-0.000346477	-0.000227074
1820.47	-0.000435031	-0.00031009	-0.00057615	-0.00118	-0.00186	-0.00237	-0.00308	-0.00359	-0.00369	-0.000356343	-0.000249461
1820.95	-0.000447808	-0.000312938	-0.000592761	-0.00119	-0.00188	-0.00241	-0.00312	-0.00362	-0.00372	-0.000369585	-0.000274826
1821.44	-0.000469156	-0.000315917	-0.000612382	-0.00121	-0.00191	-0.00245	-0.00317	-0.00365	-0.00376	-0.000383457	-0.000299462
1821.92	-0.000492656	-0.000316679	-0.000629389	-0.00122	-0.00193	-0.00248	-0.00321	-0.00367	-0.00381	-0.000394745	-0.000319361
1822.4	-0.000509766	-0.000312938	-0.000638487	-0.00123	-0.00194	-0.0025	-0.00324	-0.00369	-0.00386	-0.00040173	-0.000331313
1822.88	-0.00051344	-0.000303468	-0.000635609	-0.00123	-0.00195	-0.00251	-0.00326	-0.0037	-0.0039	-0.00040312	-0.000333134
1823.37	-0.000501029	-0.000288833	-0.000621084	-0.00123	-0.00194	-0.0025	-0.00327	-0.0037	-0.00393	-0.000399843	-0.000325354
1823.85	-0.00047475	-0.000271614	-0.000597823	-0.00122	-0.00192	-0.00248	-0.00328	-0.00371	-0.00395	-0.000393653	-0.000310421
1824.33	-0.000441585	-0.000255355	-0.000571815	-0.00122	-0.00191	-0.00246	-0.00328	-0.00372	-0.00397	-0.000387429	-0.000292309
[truncated: 987 more rows]

## Sheet: Figure 4c
E (V vs RHE)	Cu2O-pyS	Cu2O
-0.2	1.24	0.41
-0.3	1.89	0.6
[truncated: 7 more rows]

## Sheet: Figure 4d
E (V vs RHE)	Cu2O-pyS	Cu2O
[truncated: 9 more rows]
