# Supplementary material for: Molecular tuning boosts asymmetric C-C coupling for CO conversion to acetate
Source: Nat Commun. 2024 Apr 29;15:3641. doi: 10.1038/s41467-024-47913-1 (PMC11059391; doi:10.1038/s41467-024-47913-1)
Supplement: Supplementary file 3 — Source Data [file 41467_2024_47913_MOESM3_ESM.zip › Figure 5.xlsx]

## Sheet: Figure 5a
Cu111	E_DFT	E_ZPE	E_TS	G	ΔG
*	-223.941	/	/	-223.941	/
*CO+*H	-243.211	0.33786	0.081356	-242.954	-0.191248
*CHO	-242.209	0.42639	0.088251	-241.871	1.08351
*CO+*CHO	-257.745	0.598977	0.178661	-257.324	-0.0874992
*OCCHO	-257.826	0.660406	0.209908	-257.375	-0.0507662
*OCCH2O	-261.872	1.00921	0.165939	-261.029	-0.069435
TS1	-241.941	0.408131	0.0871253	-241.62	1.33389
TS2	-256.916	0.521922	0.102612	-256.497	0.827473
CupyS	E_DFT	E_ZPE	E_TS	G	ΔG
*	-296.171	/	/	-296.171	/
*CO+*H	-315.163	0.33786	0.081356	-314.906	0.0866166
*CHO	-314.653	0.42639	0.088251	-314.315	0.59126
*CO+*CHO	-329.966	0.589495	0.154379	-329.531	0.150548
*OCCHO	-330.062	0.668476	0.176231	-329.57	-0.0390298
*OCCH2O	-334.082	0.999229	0.191669	-333.274	-0.119634
TS1	-314.332	0.410214	0.081274	-314.003	0.903016
TS2	-329.199	0.531291	0.142312	-328.81	0.72074

## Sheet: Figure 5b
Cu111	E_DFT	E_ZPE	E_TS	G	ΔG
2*CO	-255.024	0.331488	0.17653	-254.869	/
TS	-252.812	0.342151	0.151231	-252.622	2.24761
*COCO	-253.515	0.366004	0.139582	-253.289	1.5804
*CO+*CHO	-257.745	0.598977	0.178661	-257.324	/
TS	-256.916	0.521922	0.102612	-256.497	0.827473
*COCHO	-257.826	0.660406	0.209908	-257.375	-0.0507662
2*CHO	-261.451	0.867946	0.264487	-260.848	/
TS	-260.812	0.891276	0.201273	-260.122	0.725216
*CHOCHO	-261.901	1.00246	0.173887	-261.073	-0.225036

## Sheet: Figure 5c
CupyS	E_DFT	E_ZPE	E_TS	G	ΔG
2*CO	-327.207	0.312022	0.147025	-327.042	/
TS	-325.014	0.341211	0.142711	-324.815	2.2271
*COCO	-325.593	0.366004	0.139582	-325.367	1.67552
*CO+*CHO	-329.966	0.589495	0.154379	-329.531	/
TS	-329.199	0.531291	0.142312	-328.81	0.72074
*COCHO	-330.062	0.668476	0.176231	-329.57	-0.0390298
2*CHO	-334.513	0.821764	0.25213	-333.943	/
TS	-333.541	0.882164	0.20123	-332.861	1.0827
*CHOCHO	-334.276	0.969171	0.17941	-333.486	0.457114

## Sheet: Figure 5d
Time (fs)	E_DFT
1	-290.834
2	-289.947
3	-289.766
4	-289.624
5	-289.694
6	-289.503
7	-289.03
8	-288.896
9	-288.71
10	-288.897
11	-288.949
12	-288.74
13	-288.955
14	-289.174
15	-289.303
16	-288.91
17	-288.923
18	-288.917
19	-288.79
20	-288.797
21	-288.666
22	-288.657
23	-288.688
24	-288.736
25	-288.543
26	-288.593
27	-288.928
28	-288.726
29	-288.908
30	-288.591
31	-288.299
32	-288.422
33	-288.4
34	-288.604
35	-288.518
36	-288.34
37	-288.36
38	-288.492
39	-288.642
40	-288.583
41	-288.491
42	-288.081
43	-288.522
44	-288.023
45	-287.818
46	-288.05
47	-287.864
48	-288.128
49	-287.968
50	-288.137
51	-287.903
52	-288.198
53	-287.989
54	-288.159
55	-288.432
56	-288.441
57	-288.511
58	-288.237
59	-288.203
60	-288.435
61	-288.179
62	-288.448
63	-288.588
64	-288.424
65	-288.371
66	-288.609
67	-288.389
68	-288.168
69	-288.264
70	-288.373
71	-288.566
72	-288.814
73	-288.577
74	-288.496
75	-288.242
76	-288.483
77	-288.291
78	-288.503
79	-288.656
80	-288.87
81	-288.447
82	-288.776
83	-288.583
84	-288.396
85	-288.71
86	-288.714
87	-288.704
88	-288.832
89	-288.696
90	-288.742
91	-288.315
92	-288.384
93	-288.256
94	-288.161
95	-288.172
96	-288.396
97	-288.316
98	-288.02
99	-288.219
100	-288.136
101	-288.105
102	-288.042
103	-287.608
104	-287.649
105	-288.007
106	-287.937
107	-287.711
108	-288.015
109	-288.09
110	-287.843
111	-288.213
112	-288.206
113	-288.558
114	-288.386
115	-288.513
116	-288.124
117	-288.441
118	-288.073
119	-288.258
120	-288.246
121	-287.961
122	-288.082
123	-288.077
124	-287.819
125	-287.782
126	-287.643
127	-287.656
128	-287.902
129	-287.842
130	-288.068
131	-288.061
132	-287.86
133	-287.818
134	-287.874
135	-287.574
136	-288.037
137	-287.987
138	-288.183
139	-288.334
140	-288.155
141	-287.755
142	-288.132
143	-288.142
144	-287.811
145	-287.654
146	-287.467
147	-287.494
148	-287.775
149	-287.834
150	-287.735
151	-288.015
152	-287.808
153	-287.867
154	-287.869
155	-288.194
156	-288.36
157	-288.064
158	-288.442
159	-288.414
160	-288.396
161	-288.097
162	-288.281
163	-288.546
164	-288.623
165	-288.665
166	-288.449
167	-288.647
168	-288.148
169	-287.926
170	-288.054
171	-288.38
172	-288.35
173	-288.2
174	-288.618
175	-288.644
176	-288.79
177	-288.607
178	-288.537
179	-288.228
180	-288.504
181	-288.491
182	-288.411
183	-288.621
184	-288.48
185	-288.282
186	-288.302
187	-288.3
188	-288.012
189	-288.235
190	-288.019
191	-288.233
192	-288.251
193	-288.229
194	-288.279
195	-287.899
196	-287.813
197	-287.716
198	-288.126
199	-288.21
200	-288.261
201	-287.992
202	-287.801
203	-288.003
204	-288.233
205	-288.267
206	-288.204
207	-288.387
208	-288.401
209	-288.23
210	-288.356
211	-288.273
212	-288.562
213	-288.448
214	-288.137
215	-288.214
216	-287.893
217	-288.058
218	-288.338
219	-288.44
220	-288.026
221	-288.14
222	-287.818
223	-288.225
224	-288.394
225	-288.356
226	-288.535
227	-288.415
228	-288.451
229	-288.496
230	-288.442
231	-288.538
232	-288.339
233	-288.321
234	-288.211
235	-288.404
236	-287.895
237	-287.966
238	-287.926
239	-288.077
240	-287.984
241	-287.888
242	-288.189
243	-288.208
244	-288.215
245	-288.317
246	-288.172
247	-288.171
248	-287.825
249	-287.844
250	-288.228
251	-288.08
252	-288.24
253	-288.452
254	-288.606
255	-288.707
256	-288.469
257	-288.491
258	-288.528
259	-288.066
260	-288.04
261	-288.017
262	-287.966
263	-287.777
264	-287.982
265	-287.883
266	-288.365
267	-288.263
268	-288.011
269	-288.007
270	-288.109
271	-287.736
272	-288.04
273	-288.304
274	-288.274
275	-287.973
276	-288.145
277	-288.065
278	-287.814
279	-287.919
280	-287.843
281	-288.063
282	-287.866
283	-287.776
284	-287.614
285	-287.967
286	-288.069
287	-288.003
288	-287.953
289	-287.965
290	-287.77
291	-287.617
292	-287.761
293	-288.066
294	-287.694
295	-287.544
296	-287.626
297	-287.954
298	-287.85
299	-287.972
300	-288.054
301	-288.141
302	-287.96
303	-288.072
304	-288.033
305	-287.989
306	-288.406
307	-288.018
308	-287.608
309	-287.733
310	-287.759
311	-287.743
312	-287.698
313	-287.277
314	-287.551
315	-287.475
316	-287.538
317	-287.688
318	-288.19
319	-288.027
320	-288.231
321	-287.9
322	-287.94
323	-287.377
324	-287.321
325	-287.823
326	-287.869
327	-287.578
328	-287.605
329	-287.759
330	-287.483
331	-287.681
332	-287.669
333	-287.676
334	-287.644
335	-287.831
336	-288.012
337	-287.924
338	-288.013
339	-287.633
340	-287.351
341	-287.796
342	-287.937
343	-288.012
344	-287.837
345	-287.883
346	-287.877
347	-287.514
348	-287.559
349	-287.536
350	-287.57
351	-288.014
352	-288.173
353	-288.192
354	-288.038
355	-287.981
356	-287.956
357	-287.791
358	-288.046
359	-288.424
360	-288.326
361	-288.147
362	-288.232
363	-287.967
364	-288.156
365	-288.042
366	-288.198
367	-287.738
368	-288.052
369	-287.935
370	-287.789
371	-288.165
372	-287.926
373	-287.687
374	-288.125
375	-288.12
376	-288.048
377	-288.158
378	-288.02
379	-287.808
380	-287.865
381	-287.731
382	-287.91
383	-288.148
384	-288.236
385	-288.038
386	-287.799
387	-287.968
388	-287.633
389	-287.858
390	-287.562
391	-287.455
392	-287.819
393	-287.876
394	-287.912
395	-287.847
396	-287.947
397	-287.626
398	-287.884
399	-287.721
400	-287.681
401	-287.794
402	-287.721
403	-287.476
404	-287.437
405	-287.893
406	-288.023
407	-288.03
408	-288.116
409	-288.26
410	-288.091
411	-288.109
412	-287.884
413	-288.128
414	-287.814
415	-288.147
416	-288.175
417	-288.181
418	-287.944
419	-288.016
420	-287.917
421	-287.8
422	-287.97
423	-287.694
424	-287.545
425	-287.423
426	-287.51
427	-287.621
428	-287.603
429	-287.446
430	-287.422
431	-287.354
432	-287.443
433	-287.496
434	-287.47
435	-287.451
436	-287.24
437	-287.198
438	-287.46
439	-287.578
440	-286.984
441	-287.233
442	-287.538
443	-287.477
444	-287.279
445	-287.569
446	-287.399
447	-287.565
448	-287.533
449	-287.97
450	-287.647
451	-287.324
452	-287.353
453	-287.278
454	-287.38
455	-287.621
456	-287.584
457	-287.315
458	-287.315
459	-287.547
460	-287.49
461	-287.753
462	-287.763
463	-287.956
464	-287.681
465	-287.706
466	-287.728
467	-287.821
468	-287.616
469	-287.777
470	-287.77
471	-287.75
472	-287.693
473	-287.854
474	-287.695
475	-287.797
476	-287.616
477	-287.995
478	-287.547
479	-287.637
480	-287.31
481	-287.813
482	-287.862
483	-287.969
484	-287.598
485	-287.889
486	-287.908
487	-287.703
488	-287.322
489	-287.4
490	-287.306
491	-287.07
492	-286.929
493	-287.15
494	-287.135
495	-287.366
496	-287.268
497	-287.512
498	-287.695
499	-287.694
500	-287.225
501	-287.427
502	-287.602
503	-287.099
504	-287.249
505	-287.442
506	-287.435
507	-287.548
508	-287.56
509	-287.369
510	-287.555
511	-287.47
512	-287.39
513	-287.411
514	-287.343
515	-287.591
516	-287.817
517	-287.656
518	-287.903
519	-287.413
520	-287.196
521	-287.332
522	-287.345
523	-287.314
524	-287.438
525	-287.208
526	-287.29
527	-287.386
528	-287.395
529	-287.488
530	-287.707
531	-287.493
532	-287.325
533	-287.698
534	-287.823
535	-288.022
536	-287.665
537	-287.755
538	-287.663
539	-287.629
540	-287.505
541	-287.529
542	-287.431
543	-287.238
544	-287.49
545	-287.265
546	-287.591
547	-287.626
548	-287.401
549	-287.585
550	-287.622
551	-287.706
552	-287.735
553	-287.531
554	-287.447
555	-287.434
556	-287.413
557	-287.591
558	-287.66
559	-287.608
560	-287.475
561	-287.352
562	-287.518
563	-287.572
564	-287.588
565	-287.44
566	-287.394
567	-287.169
568	-286.906
569	-287.332
570	-287.242
571	-287.532
572	-287.65
573	-287.008
574	-287.426
575	-287.486
576	-287.303
577	-287.424
578	-287.799
579	-287.528
580	-287.62
581	-287.559
582	-287.691
583	-287.694
584	-287.666
585	-287.71
586	-287.575
587	-287.846
588	-287.687
589	-287.379
590	-287.293
591	-287.216
592	-287.101
593	-287.15
594	-287.093
595	-287.331
596	-287.114
597	-286.893
598	-286.758
599	-286.903
600	-287.011
601	-287.092
602	-287.179
603	-287.031
604	-287.005
605	-287.139
606	-287.147
607	-287.195
608	-286.975
609	-286.469
610	-286.522
611	-286.801
612	-286.695
613	-286.933
614	-286.738
615	-286.986
616	-287.047
617	-287.149
618	-287.304
619	-287.156
620	-287.26
621	-287.224
622	-287.184
623	-287.093
624	-287.438
625	-287.164
626	-287.258
627	-287.21
628	-287.179
629	-287.259
630	-287.273
631	-287.401
632	-287.264
633	-287.368
634	-287.372
635	-287.358
636	-287.018
637	-287.074
638	-287.282
639	-287.315
640	-287.15
641	-287.383
642	-287.468
643	-287.031
644	-287.338
645	-287.466
646	-287.158
647	-287.172
648	-287.112
649	-286.908
650	-287.025
651	-287.217
652	-287.242
653	-287.429
654	-287.432
655	-287.259
656	-287.155
657	-287.421
658	-287.263
659	-287.48
660	-287.219
661	-287.077
662	-287.734
663	-287.55
664	-287.633
665	-287.605
666	-287.575
667	-287.595
668	-287.495
669	-287.596
670	-287.126
671	-287.336
672	-287.591
673	-287.539
674	-287.256
675	-287.123
676	-287.495
677	-287.495
678	-287.355
679	-287.231
680	-287.1
681	-287.101
682	-286.897
683	-287.103
684	-286.925
685	-286.893
686	-286.89
687	-287.056
688	-287.104
689	-286.99
690	-287.246
691	-287.505
692	-287.102
693	-286.994
694	-287.459
695	-287.387
696	-287.507
697	-287.467
698	-287.316
699	-287.013
700	-287.015
701	-287.126
702	-287.332
703	-287.231
704	-287.163
705	-287.154
706	-287.036
707	-286.851
708	-287.161
709	-287.047
710	-287.075
711	-287.003
712	-287.455
713	-287.414
714	-287.257
715	-287.188
716	-287.311
717	-287.185
718	-287.288
719	-287.397
720	-287.532
721	-287.423
722	-287.098
723	-287.31
724	-287.176
725	-287.508
726	-287.06
727	-286.943
728	-287.337
729	-287.421
730	-287.403
731	-287.478
732	-287.025
733	-287.078
734	-287.081
735	-287.012
736	-286.788
737	-287.055
738	-286.963
739	-286.862
740	-287.095
741	-287.096
742	-287.044
743	-287.063
744	-287.28
745	-287.265
746	-287.451
747	-287.238
748	-287.339
749	-287.313
750	-287.344
751	-287.255
752	-287.328
753	-287.182
754	-286.991
755	-287.037
756	-287.008
757	-287.041
758	-287.345
759	-287.14
760	-287.105
761	-287.079
762	-287.532
763	-287.544
764	-287.3
765	-287.491
766	-287.178
767	-287.237
768	-287.313
769	-287.165
770	-287.055
771	-287.195
772	-287.387
773	-287.132
774	-287.428
775	-287.445
776	-287.255
777	-287.137
778	-287.071
779	-287.267
780	-287.013
781	-287.227
782	-286.909
783	-287.162
784	-286.945
785	-287.185
786	-287.039
787	-286.958
788	-286.798
789	-286.531
790	-286.898
791	-287.01
792	-286.658
793	-286.899
794	-286.744
795	-286.517
796	-286.955
797	-287.263
798	-286.823
799	-287.086
800	-287.055
801	-286.808
802	-287.018
803	-287.064
804	-287.066
805	-286.834
806	-286.878
807	-286.967
808	-287.122
809	-287.13
810	-286.745
811	-286.82
812	-287.067
813	-287.164
814	-286.969
815	-286.523
816	-286.823
817	-286.588
818	-286.782
819	-287.106
820	-287.078
821	-287.092
822	-287.142
823	-287.11
824	-287.014
825	-287.039
826	-286.763
827	-287.093
828	-287.015
829	-286.871
830	-286.779
831	-287.075
832	-286.964
833	-286.913
834	-287.043
835	-287.112
836	-287.119
837	-286.813
838	-287.045
839	-287.183
840	-287.092
841	-287.134
842	-286.948
843	-286.971
844	-286.702
845	-286.638
846	-286.982
847	-287.112
848	-286.969
849	-286.854
850	-286.839
851	-286.925
852	-286.908
853	-286.856
854	-287.04
855	-286.968
856	-287.188
857	-287.054
858	-287.065
859	-287.396
860	-287.138
861	-286.77
862	-287.116
863	-287.431
864	-287.01
865	-287.119
866	-286.851
867	-287.19
868	-287.05
869	-287.267
870	-287.009
871	-287.035
872	-286.917
873	-286.7
874	-286.87
875	-287.036
876	-287.045
877	-286.791
878	-287.093
879	-287.046
880	-286.75
881	-287.014
882	-287.108
883	-286.794
884	-286.827
885	-286.903
886	-286.925
887	-287.105
888	-287.055
889	-286.848
890	-287.085
891	-287.537
892	-287.363
893	-287.524
894	-286.935
895	-287.128
896	-286.729
897	-286.564
898	-287.067
899	-286.97
900	-286.933
901	-286.911
902	-287.003
903	-287.046
904	-286.673
905	-286.625
906	-286.614
907	-286.638
908	-286.921
909	-286.814
910	-286.683
911	-286.469
912	-286.823
913	-287.045
914	-287.248
915	-287.316
916	-287.383
917	-287.461
918	-287.258
919	-287.119
920	-287.047
921	-287.237
922	-287.107
923	-287.178
924	-287.379
925	-287.339
926	-287.201
927	-286.945
928	-287.16
929	-287.169
930	-287.057
931	-287.151
932	-287.274
933	-287.399
934	-287.51
935	-287.285
936	-287.087
937	-287.008
938	-287.123
939	-287.458
940	-287.339
941	-287.588
942	-287.529
943	-287.273
944	-287.265
945	-287.709
946	-287.48
947	-287.329
948	-287.067
949	-287.501
950	-287.743
951	-287.504
952	-287.362
953	-287.28
954	-287.376
955	-287.633
956	-287.397
957	-287.274
958	-287.309
959	-287.205
960	-287.329
961	-287.158
962	-287.132
963	-287.257
964	-287.106
965	-287.356
966	-287.411
967	-287.466
968	-287.463
969	-287.444
970	-287.422
971	-287.33
972	-287.229
973	-287.36
974	-287.152
975	-287.13
976	-287.154
977	-287.361
978	-287.143
979	-287.544
980	-287.377
981	-287.296
982	-286.988
983	-286.893
984	-286.99
985	-287.441
986	-287.373
987	-287.421
988	-287.157
989	-287.289
990	-286.855
991	-287.167
992	-287.052
993	-287.256
994	-287.179
995	-287.082
996	-287.305
997	-287.39
998	-287.45
999	-287.281
1000	-287.333
1001	-287.554
1002	-287.458
1003	-287.235
1004	-287.26
1005	-287.183
1006	-286.652
1007	-286.677
1008	-286.91
1009	-286.788
1010	-287.201
1011	-287.098
1012	-287.086
1013	-287.325
1014	-287.237
1015	-286.786
1016	-287.346
1017	-287.1
1018	-287.084
1019	-286.879
1020	-286.9
1021	-286.86
1022	-286.774
1023	-286.916
1024	-287.019
1025	-287.101
1026	-286.955
1027	-286.723
1028	-286.98
1029	-286.906
1030	-287.144
1031	-286.764
1032	-286.86
1033	-286.94
1034	-286.857
1035	-287.007
1036	-286.925
1037	-287.127
1038	-287.048
1039	-287.207
1040	-287.315
1041	-287.268
1042	-287.281
1043	-287.329
1044	-287.121
1045	-287.251
1046	-287.338
1047	-287.048
1048	-286.892
1049	-287.045
1050	-287.331
1051	-287.376
1052	-287.381
1053	-287.154
1054	-287.169
1055	-287.617
1056	-287.418
1057	-287.256
1058	-287.093
1059	-287.017
1060	-286.898
1061	-286.877
1062	-286.744
1063	-286.845
1064	-287.004
1065	-286.942
1066	-286.631
1067	-286.999
1068	-286.849
1069	-286.841
1070	-286.825
1071	-286.958
1072	-286.627
1073	-286.925
1074	-286.901
1075	-286.772
1076	-286.857
1077	-286.802
1078	-287.217
1079	-287.152
1080	-286.761
1081	-286.585
1082	-286.457
1083	-286.803
1084	-286.909
1085	-286.64
1086	-286.603
1087	-286.724
1088	-286.604
1089	-286.784
1090	-286.981
1091	-286.837
1092	-287.026
1093	-286.93
1094	-286.811
1095	-287.118
1096	-287.231
1097	-287.169
1098	-286.961
1099	-286.722
1100	-287.178
1101	-287.286
1102	-287.251
1103	-286.786
1104	-287.047
1105	-286.658
1106	-286.867
1107	-286.624
1108	-286.578
1109	-286.805
1110	-286.589
1111	-286.486
1112	-286.835
1113	-286.849
1114	-286.742
1115	-286.782
1116	-286.717
1117	-286.504
1118	-286.913
1119	-286.854
1120	-287.353
1121	-287.04
1122	-286.937
1123	-286.818
1124	-286.324
1125	-286.075
1126	-286.587
1127	-286.784
1128	-286.625
1129	-286.756
1130	-286.738
1131	-286.739
1132	-286.894
1133	-287.149
1134	-287.493
1135	-287.249
1136	-287.158
1137	-286.871
1138	-287.098
1139	-287.094
1140	-286.956
1141	-286.926
1142	-287.126
1143	-287.23
1144	-287.058
1145	-286.864
1146	-286.823
1147	-287.054
1148	-287.261
1149	-287.149
1150	-287.058
1151	-287.158
1152	-286.892
1153	-286.389
1154	-287.005
1155	-286.661
1156	-286.557
1157	-286.579
1158	-286.874
1159	-286.955
1160	-286.956
1161	-286.811
1162	-286.528
1163	-286.34
1164	-286.885
1165	-286.727
1166	-286.7
1167	-286.965
1168	-286.779
1169	-286.873
1170	-287.019
1171	-286.694
1172	-286.87
1173	-286.611
1174	-286.803
1175	-286.761
1176	-286.751
1177	-286.836
1178	-286.605
1179	-286.589
1180	-286.895
1181	-286.786
1182	-287.018
1183	-286.767
1184	-286.607
1185	-286.88
1186	-286.748
1187	-287.079
1188	-286.69
1189	-286.433
1190	-286.762
1191	-286.556
1192	-286.547
1193	-286.771
1194	-286.55
1195	-286.856
1196	-286.797
1197	-286.831
1198	-287.011
1199	-286.797
1200	-287.211
1201	-287.21
1202	-287.263
1203	-287.163
1204	-287.287
1205	-287.031
1206	-287.141
1207	-286.78
1208	-286.82
1209	-286.787
1210	-286.751
1211	-286.615
1212	-286.783
1213	-286.967
1214	-286.888
1215	-286.889
1216	-287.077
1217	-286.939
1218	-286.653
1219	-286.968
1220	-286.768
1221	-286.864
1222	-286.852
1223	-287.107
1224	-286.953
1225	-287.066
1226	-287.034
1227	-286.965
1228	-286.901
1229	-286.95
1230	-286.955
1231	-286.8
1232	-286.714
1233	-286.827
1234	-286.705
1235	-286.895
1236	-286.782
1237	-286.796
1238	-287.009
1239	-286.823
1240	-286.822
1241	-287.168
1242	-286.842
1243	-286.597
1244	-286.903
1245	-286.78
1246	-286.765
1247	-286.681
1248	-286.839
1249	-286.801
1250	-286.969
1251	-287.062
1252	-287.016
1253	-287.221
1254	-287.185
1255	-287.142
1256	-286.621
1257	-286.913
1258	-287.156
1259	-287.009
1260	-287.183
1261	-287.149
1262	-287.253
1263	-286.865
1264	-286.892
1265	-287.231
1266	-286.974
1267	-287.144
1268	-286.972
1269	-287.042
1270	-286.793
1271	-286.861
1272	-286.917
1273	-286.766
1274	-286.739
1275	-286.761
1276	-286.424
1277	-286.515
1278	-286.658
1279	-286.529
1280	-286.727
1281	-286.684
1282	-286.649
1283	-286.671
1284	-286.819
1285	-286.506
1286	-286.712
1287	-286.773
1288	-286.576
1289	-286.817
1290	-287.056
1291	-287.203
1292	-287.187
1293	-287.153
1294	-286.923
1295	-286.792
1296	-287.091
1297	-286.939
1298	-287.17
1299	-286.935
1300	-286.878
1301	-286.874
1302	-286.756
1303	-286.719
1304	-287.065
1305	-286.943
1306	-287.029
1307	-287.471
1308	-287.5
1309	-287.218
1310	-287.265
1311	-287.346
1312	-287.392
1313	-287.17
1314	-287.38
1315	-287.43
1316	-287.45
1317	-287.121
1318	-287.189
1319	-287.14
1320	-287.12
1321	-286.977
1322	-287.041
1323	-286.855
1324	-287.196
1325	-287.131
1326	-287.201
1327	-287.105
1328	-287.002
1329	-286.728
1330	-287.083
1331	-286.952
1332	-287.154
1333	-286.845
1334	-286.819
1335	-286.861
1336	-287.052
1337	-286.923
1338	-286.76
1339	-286.967
1340	-287.103
1341	-286.776
1342	-287.038
1343	-286.766
1344	-286.851
1345	-287.253
1346	-287.125
1347	-287.105
1348	-287.21
1349	-287.229
1350	-287.119
1351	-287.347
1352	-287.232
1353	-287.171
1354	-287.358
1355	-287.816
1356	-287.432
1357	-287.194
1358	-287.233
1359	-287.338
1360	-287.39
1361	-287.171
1362	-286.795
1363	-286.888
1364	-287.069
1365	-287.04
1366	-287.2
1367	-287.47
1368	-286.966
1369	-287.074
1370	-287.112
1371	-287.3
1372	-287.056
1373	-287.293
1374	-287.066
1375	-287.169
1376	-286.901
1377	-287.157
1378	-287.104
1379	-287.272
1380	-287.129
1381	-287.272
1382	-287.406
1383	-287.329
1384	-287.373
1385	-287.237
1386	-287.481
1387	-287.425
1388	-287.275
1389	-287.568
1390	-287.471
1391	-287.267
1392	-287.488
1393	-286.799
1394	-287.168
1395	-287.303
1396	-287.255
1397	-286.799
1398	-287.024
1399	-286.9
1400	-286.85
1401	-287.174
1402	-287.501
1403	-287.53
1404	-287.296
1405	-287.419
1406	-287.236
1407	-287.244
1408	-287.195
1409	-287.329
1410	-287.273
1411	-287.06
1412	-287.265
1413	-287.071
1414	-286.94
1415	-287.228
1416	-287.017
1417	-286.894
1418	-287.212
1419	-287.302
1420	-287.165
1421	-286.736
1422	-286.6
1423	-287.016
1424	-287.063
1425	-287.133
1426	-287.479
1427	-287.505
1428	-287.126
1429	-286.911
1430	-287.254
1431	-286.948
1432	-286.979
1433	-287.1
1434	-287.262
1435	-287.192
1436	-287.007
1437	-287.189
1438	-287.046
1439	-287.178
1440	-287.543
1441	-287.293
1442	-287.485
1443	-287.09
1444	-287.07
1445	-287.117
1446	-287.156
1447	-287.125
1448	-287.289
1449	-286.95
1450	-287.092
1451	-287.028
1452	-286.634
1453	-286.775
1454	-286.877
1455	-287.148
1456	-286.761
1457	-286.742
1458	-287.025
1459	-287.123
1460	-287.329
1461	-287.261
1462	-287.134
1463	-286.928
1464	-287.03
1465	-287.13
1466	-286.465
1467	-286.683
1468	-286.832
1469	-287.019
1470	-286.636
1471	-286.831
1472	-286.884
1473	-286.42
1474	-286.573
1475	-286.862
1476	-287.14
1477	-287.006
1478	-286.955
1479	-286.872
1480	-287.069
1481	-287.237
1482	-287.319
1483	-287.387
1484	-287.145
1485	-287.091
1486	-287.297
1487	-287.392
1488	-287.251
1489	-287.162
1490	-287.119
1491	-286.942
1492	-286.883
1493	-286.939
1494	-287.094
1495	-287.193
1496	-287.083
1497	-286.936
1498	-286.735
1499	-286.843
1500	-286.65
1501	-286.698
1502	-287.015
1503	-286.665
1504	-287.057
1505	-286.928
1506	-286.553
1507	-286.559
1508	-286.482
1509	-286.464
1510	-286.964
1511	-287.067
1512	-286.779
1513	-286.765
1514	-286.489
1515	-286.777
1516	-286.441
1517	-287.152
1518	-287.125
1519	-287.164
1520	-287.101
1521	-287.31
1522	-287.136
1523	-286.68
1524	-287.248
1525	-286.982
1526	-286.946
1527	-286.952
1528	-286.656
1529	-287.14
1530	-287.301
1531	-287.197
1532	-286.783
1533	-287.236
1534	-287.006
1535	-286.902
1536	-287.245
1537	-287.063
1538	-286.915
1539	-287.218
1540	-286.899
1541	-286.77
1542	-286.791
1543	-286.863
1544	-286.721
1545	-286.605
1546	-286.522
1547	-286.794
1548	-286.578
1549	-286.607
1550	-286.968
1551	-286.783
1552	-286.726
1553	-286.614
1554	-286.473
1555	-286.808
1556	-287.037
1557	-287.04
1558	-287.081
1559	-287.243
1560	-286.829
1561	-286.702
1562	-287.121
1563	-287.09
1564	-287.078
1565	-287.014
1566	-286.819
1567	-286.696
1568	-286.637
1569	-286.76
1570	-286.789
1571	-286.802
1572	-286.736
1573	-286.405
1574	-286.541
1575	-286.541
1576	-286.749
1577	-286.818
1578	-286.33
1579	-286.095
1580	-286.297
1581	-286.366
1582	-286.76
1583	-286.86
1584	-286.88
1585	-286.857
1586	-287.048
1587	-286.867
1588	-286.599
1589	-286.747
1590	-286.611
1591	-287.069
1592	-287.117
1593	-287.076
1594	-286.748
1595	-286.639
1596	-286.743
1597	-287.153
1598	-286.94
1599	-287.077
1600	-286.539
1601	-286.459
1602	-286.285
1603	-286.663
1604	-286.609
1605	-286.724
1606	-286.662
1607	-286.669
1608	-286.86
1609	-287.099
1610	-287.029
1611	-286.841
1612	-286.594
1613	-286.523
1614	-286.72
1615	-286.675
1616	-287.017
1617	-287.238
1618	-286.841
1619	-287.193
1620	-287.43
1621	-287.363
1622	-287.222
1623	-287.284
1624	-287.245
1625	-287.119
1626	-287.321
1627	-286.98
1628	-287.165
1629	-287.192
1630	-287.071
1631	-287.079
1632	-286.982
1633	-287.104
1634	-287.047
1635	-286.755
1636	-286.756
1637	-287.003
1638	-286.736
1639	-286.829
1640	-286.655
1641	-286.658
1642	-286.909
1643	-286.931
1644	-286.66
1645	-286.88
1646	-287.068
1647	-287.257
1648	-287.294
1649	-287.314
1650	-287.37
1651	-287.177
1652	-286.889
1653	-286.853
1654	-287.065
1655	-287.155
1656	-287.563
1657	-287.3
1658	-287.037
1659	-286.931
1660	-287.054
1661	-287.111
1662	-287.236
1663	-287.436
1664	-287.352
1665	-287.169
1666	-287.269
1667	-287.341
1668	-287.444
1669	-287.305
1670	-287.248
1671	-287.54
1672	-287.238
1673	-287.183
1674	-287.158
1675	-287.389
1676	-286.635
1677	-287.137
1678	-287.421
1679	-287.553
1680	-287.173
1681	-287.155
1682	-286.957
1683	-287.008
1684	-287.064
1685	-287.002
1686	-286.964
1687	-287.043
1688	-287.034
1689	-287.117
1690	-286.941
1691	-287.199
1692	-287.448
1693	-287.322
1694	-287.151
1695	-287.452
1696	-287.5
1697	-286.881
1698	-286.796
1699	-287.097
1700	-287.081
1701	-287.073
1702	-287.309
1703	-287.256
1704	-287.229
1705	-287.096
1706	-286.949
1707	-287.316
1708	-286.973
1709	-287.071
1710	-287.119
1711	-287.109
1712	-286.869
1713	-286.627
1714	-287.199
1715	-287.298
1716	-287.325
1717	-287.248
1718	-286.957
1719	-287.088
1720	-287.211
1721	-287.067
1722	-287.444
1723	-287.427
1724	-287.564
1725	-287.514
1726	-287.537
1727	-287.275
1728	-287.118
1729	-287.007
1730	-287.118
1731	-287.085
1732	-287.676
1733	-287.358
1734	-287.284
1735	-287.387
1736	-287.371
1737	-287.427
1738	-287.145
1739	-286.896
1740	-287.401
1741	-287.304
1742	-287.028
1743	-286.79
1744	-287.202
1745	-287.082
1746	-287.03
1747	-286.939
1748	-287.026
1749	-286.74
1750	-287.37
1751	-287.505
1752	-287.415
1753	-287.444
1754	-287.278
1755	-287.158
1756	-287.3
1757	-287.397
1758	-287.274
1759	-287.49
1760	-287.422
1761	-287.388
1762	-287.029
1763	-287.239
1764	-287.234
1765	-287.106
1766	-287.154
1767	-287.023
1768	-287.416
1769	-287.444
1770	-287.25
1771	-287.211
1772	-287.493
1773	-287.629
1774	-287.386
1775	-287.354
1776	-287.379
1777	-287.429
1778	-286.868
1779	-287.142
1780	-287.314
1781	-287.265
1782	-287.427
1783	-287.121
1784	-287.175
1785	-287.372
1786	-287.15
1787	-287.205
1788	-287.237
1789	-287.185
1790	-287.374
1791	-287.314
1792	-287.288
1793	-286.808
1794	-287.146
1795	-287.561
1796	-287.536
1797	-287.532
1798	-287.437
1799	-287.356
1800	-287.427
1801	-287.229
1802	-287.546
1803	-287.508
1804	-287.389
1805	-287.409
1806	-287.331
1807	-287.59
1808	-287.662
1809	-287.555
1810	-287.471
1811	-287.557
1812	-287.579
1813	-287.339
1814	-287.17
1815	-287.034
1816	-286.748
1817	-286.962
1818	-287.115
1819	-287.079
1820	-286.705
1821	-286.93
1822	-286.863
1823	-286.874
1824	-286.906
1825	-286.934
1826	-287.084
1827	-287.186
1828	-286.796
1829	-286.83
1830	-286.852
1831	-287.118
1832	-286.814
1833	-286.855
1834	-286.55
1835	-286.582
1836	-286.859
1837	-286.926
1838	-287.239
1839	-287.306
1840	-287.167
1841	-287.543
1842	-287.649
1843	-287.656
1844	-287.258
1845	-287.223
1846	-287.084
1847	-286.991
1848	-287.124
1849	-287.015
1850	-287.054
1851	-287.424
1852	-287.341
1853	-287.359
1854	-287.376
1855	-287.281
1856	-287.408
1857	-287.764
1858	-287.44
1859	-287.538
1860	-287.253
1861	-287.33
1862	-286.835
1863	-286.918
1864	-286.877
1865	-287.136
1866	-286.762
1867	-286.9
1868	-287.167
1869	-287.065
1870	-287.217
1871	-286.949
1872	-286.967
1873	-287.196
1874	-287.417
1875	-286.721
1876	-286.68
1877	-287.074
1878	-286.672
1879	-286.517
1880	-286.595
1881	-286.774
1882	-286.805
1883	-286.939
1884	-286.796
1885	-287.018
1886	-287.418
1887	-287.416
1888	-287.191
1889	-286.891
1890	-286.91
1891	-287.119
1892	-286.904
1893	-286.859
1894	-286.95
1895	-286.981
1896	-287.189
1897	-286.596
1898	-286.811
1899	-286.841
1900	-286.719
1901	-286.692
1902	-286.717
1903	-286.929
1904	-287.235
1905	-287.109
1906	-287.016
1907	-287.086
1908	-287.111
1909	-286.954
1910	-287.322
1911	-287.289
1912	-287.009
1913	-287.183
1914	-287.29
1915	-287.053
1916	-287.043
1917	-286.746
1918	-286.711
1919	-286.793
1920	-286.805
1921	-287.095
1922	-287.119
1923	-286.866
1924	-286.62
1925	-286.734
1926	-287.017
1927	-286.963
1928	-287.13
1929	-287.338
1930	-287.126
1931	-287.122
1932	-287.129
1933	-287.118
1934	-287.155
1935	-287.197
1936	-286.963
1937	-287.073
1938	-286.781
1939	-286.869
1940	-286.886
1941	-287.18
1942	-287.259
1943	-286.97
1944	-286.809
1945	-286.93
1946	-287.405
1947	-287.185
1948	-287.267
1949	-286.92
1950	-287.306
1951	-286.887
1952	-286.873
1953	-286.834
1954	-286.559
1955	-286.577
1956	-286.938
1957	-286.958
1958	-286.643
1959	-287.17
1960	-287.116
1961	-287.089
1962	-287.121
1963	-287.026
1964	-286.882
1965	-286.994
1966	-286.923
1967	-286.53
1968	-286.832
1969	-286.868
1970	-287.107
1971	-286.856
1972	-287.123
1973	-287.141
1974	-286.988
1975	-287.072
1976	-286.571
1977	-286.842
1978	-286.97
1979	-286.939
1980	-286.734
1981	-286.6
1982	-286.841
1983	-286.631
1984	-286.344
1985	-286.436
1986	-286.485
1987	-286.397
1988	-286.549
1989	-286.538
1990	-286.54
1991	-286.908
1992	-286.964
1993	-286.685
1994	-286.516
1995	-286.853
1996	-286.97
1997	-286.822
1998	-286.793
1999	-286.739
[truncated: 8,001 more rows]
